# Supplementary material for: In Silico Mining and Characterization of High-Quality SNP/Indels in Some Agro-Economically Important Species Belonging to the Family Euphorbiaceae
Source: Genes (Basel). 2023 Jan 27;14(2):332. doi: 10.3390/genes14020332 (PMC9956114; doi:10.3390/genes14020332)
Supplement: Supplementary file 1 [file genes-14-00332-s001.zip]

Archive with 5 entries (5 files):
- Supplement Data File S1.xls
- Supplement Data File S2.xlsx
- Supplement Data File S3.docx
- Supplement Data File S4.xlsx
- genes-2109399-Supplementary Tables.docx
