# Supplementary material for: In Silico Mining and Characterization of High-Quality SNP/Indels in Some Agro-Economically Important Species Belonging to the Family Euphorbiaceae
Source: Genes (Basel). 2023 Jan 27;14(2):332. doi: 10.3390/genes14020332 (PMC9956114; doi:10.3390/genes14020332)
Supplement: Supplementary file 1 [file genes-14-00332-s001.zip › Supplement Data File S1.xls]

## Sheet: Euphorbia esula
Details of realSNP info SPECIES Euphorbia esula
>contig_18 totalEST:6 availEST:6 paralogs:0 haplotype:2 PotentailSNP:1 realSNP:1
location info: 344
gi|13382382|gb|BG459057.1|BG459057 A
gi|76600503|gb|DV115854.1|DV115854 A
gi|76601983|gb|DV117334.1|DV117334 A
gi|76603261|gb|DV118612.1|DV118612 A
gi|66989961|gb|DR066827.1|DR066827 T
gi|7926654|gb|AW832680.1|AW832680 T
>contig_36 totalEST:4 availEST:4 paralogs:0 haplotype:2 PotentailSNP:3 realSNP:3
location info: 333 439 567
gi|16404685|gb|BI993524.1|BI993524 C G C
gi|74169420|gb|DT639348.1|DT639348 C G C
gi|76605282|gb|DV120633.1|DV120633 G T T
gi|76605868|gb|DV121219.1|DV121219 G T T
>contig_38 totalEST:5 availEST:4 paralogs:0 haplotype:2 PotentailSNP:2 realSNP:2
location info: 429 435
gi|16404677|gb|BI993516.1|BI993516 A T
gi|8122438|gb|AW944711.1|AW944711 A T
gi|76839144|gb|DV130142.1|DV130142 G C
gi|76843547|gb|DV134541.1|DV134541 G C
>contig_40 totalEST:6 availEST:6 paralogs:0 haplotype:2 PotentailSNP:11 realSNP:11
location info: 89 136 164 230 257 278 339 387 395 406 407
gi|16404675|gb|BI993514.1|BI993514 T C T G G C T C C T G
gi|76601818|gb|DV117169.1|DV117169 T C T G G C T C C T G
gi|76600508|gb|DV115859.1|DV115859 . - T G G C T C C T G
gi|76603126|gb|DV118477.1|DV118477 . - T G G C T C C T G
gi|76597109|gb|DV112460.1|DV112460 A C C A A T G A T A A
gi|76598726|gb|DV114077.1|DV114077 A C C A A T G A T A A
>contig_41 totalEST:6 availEST:4 paralogs:0 haplotype:2 PotentailSNP:1 realSNP:1
location info: 306
gi|16404674|gb|BI993513.1|BI993513 T
gi|76847126|gb|DV138119.1|DV138119 T
gi|76835165|gb|DV127084.1|DV127084 C
gi|8122461|gb|AW944699.1|AW944699 C
>contig_46 totalEST:7 availEST:6 paralogs:0 haplotype:2 PotentailSNP:1 realSNP:1
location info: 482
gi|76601151|gb|DV116502.1|DV116502 C
gi|76602440|gb|DV117791.1|DV117791 C
gi|76603839|gb|DV119190.1|DV119190 C
gi|76604924|gb|DV120275.1|DV120275 C
gi|76597063|gb|DV112414.1|DV112414 T
gi|76598597|gb|DV113948.1|DV113948 T
>contig_48 totalEST:5 availEST:4 paralogs:0 haplotype:3 PotentailSNP:3 realSNP:2
location info: 110 367
gi|16404636|gb|BI993475.1|BI993475 T T
gi|76843545|gb|DV134539.1|DV134539 T T
gi|76841211|gb|DV132209.1|DV132209 C A
gi|76857586|gb|DV148579.1|DV148579 C A
>contig_52 totalEST:7 availEST:7 paralogs:0 haplotype:2 PotentailSNP:4 realSNP:4
location info: 507 647 671 717
gi|16404618|gb|BI993457.1|BI993457 G
gi|76603550|gb|DV118901.1|DV118901 G C A T
gi|76600931|gb|DV116282.1|DV116282 . C A T
gi|76602252|gb|DV117603.1|DV117603 . C A T
gi|76600820|gb|DV116171.1|DV116171 T T G C
gi|76601331|gb|DV116682.1|DV116682 T T G C
gi|76602677|gb|DV118028.1|DV118028 T T G C
>contig_59 totalEST:5 availEST:5 paralogs:0 haplotype:2 PotentailSNP:1 realSNP:1
location info: 441
gi|16349671|gb|BI975266.1|BI975266 T
gi|76598587|gb|DV113938.1|DV113938 T
gi|76600117|gb|DV115468.1|DV115468 T
gi|13382383|gb|BG459058.1|BG459058 G
gi|16404640|gb|BI993479.1|BI993479 G
>contig_71 totalEST:5 availEST:5 paralogs:0 haplotype:2 PotentailSNP:8 realSNP:8
location info: 100 101 102 103 445 448 505 529
gi|76826132|gb|DV122731.1|DV122731 . . . . T C A C
gi|76839307|gb|DV130305.1|DV130305 - - - - T C A C
gi|76830367|gb|DV124535.1|DV124535 - - - - T C A T
gi|16349615|gb|BI975210.1|BI975210 G A G A C T T T
gi|76839968|gb|DV130966.1|DV130966 G A G A C T T T
>contig_76 totalEST:5 availEST:4 paralogs:0 haplotype:2 PotentailSNP:1 realSNP:1
location info: 565
gi|76598507|gb|DV113858.1|DV113858 G
gi|76600050|gb|DV115401.1|DV115401 G
gi|76855419|gb|DV146412.1|DV146412 T
gi|76857509|gb|DV148502.1|DV148502 T
>contig_78 totalEST:6 availEST:6 paralogs:0 haplotype:5 PotentailSNP:4 realSNP:4
location info: 243 366 412 535
gi|76826557|gb|DV122946.1|DV122946 . C T C
gi|8012755|gb|AW875021.1|AW875021 . C T C
gi|13126797|gb|BG317367.1|BG317367 A C - C
gi|16349593|gb|BI975188.1|BI975188 G T - T
gi|76607107|gb|DV122458.1|DV122458 G T T T
gi|76857524|gb|DV148517.1|DV148517 A T T T
>contig_81 totalEST:8 availEST:7 paralogs:0 haplotype:2 PotentailSNP:2 realSNP:2
location info: 641 923
gi|76837139|gb|DV128137.1|DV128137 T
gi|76852656|gb|DV143649.1|DV143649 T G
gi|76855538|gb|DV146531.1|DV146531 T
gi|76858961|gb|DV149954.1|DV149954 T G
gi|76606692|gb|DV122043.1|DV122043 C A
gi|76855773|gb|DV146766.1|DV146766 C A
gi|76859434|gb|DV150427.1|DV150427 . A
>contig_85 totalEST:6 availEST:4 paralogs:0 haplotype:3 PotentailSNP:3 realSNP:3
location info: 715 922 1047
gi|76837810|gb|DV128808.1|DV128808 T C G
gi|76847161|gb|DV138154.1|DV138154 T C G
gi|76842761|gb|DV133759.1|DV133759 C T A
gi|76863991|gb|DV154984.1|DV154984 C T A
>contig_88 totalEST:5 availEST:5 paralogs:0 haplotype:2 PotentailSNP:2 realSNP:2
location info: 467 479
gi|76600484|gb|DV115835.1|DV115835 T C
gi|76601853|gb|DV117204.1|DV117204 T C
gi|76603159|gb|DV118510.1|DV118510 T C
gi|16320281|gb|BI962078.1|BI962078 C T
gi|76604902|gb|DV120253.1|DV120253 C T
>contig_90 totalEST:10 availEST:6 paralogs:0 haplotype:2 PotentailSNP:2 realSNP:2
location info: 755 1024
gi|76600919|gb|DV116270.1|DV116270 C T
gi|76602314|gb|DV117665.1|DV117665 C T
gi|76603703|gb|DV119054.1|DV119054 C
gi|76829101|gb|DV123894.1|DV123894 C
gi|76841504|gb|DV132502.1|DV132502 T A
gi|76844051|gb|DV135045.1|DV135045 T A
>contig_91 totalEST:6 availEST:6 paralogs:0 haplotype:3 PotentailSNP:8 realSNP:8
location info: 107 113 200 290 432 455 483 488
gi|16320272|gb|BI962069.1|BI962069 G A T C A T C -
gi|76604270|gb|DV119621.1|DV119621 G A T C A T C -
gi|76597585|gb|DV112936.1|DV112936 C G C T A - C -
gi|76599109|gb|DV114460.1|DV114460 C G C T A - C -
gi|76605570|gb|DV120921.1|DV120921 C G C C G T T C
gi|76606199|gb|DV121550.1|DV121550 C G C C G T T C
>contig_93 totalEST:6 availEST:6 paralogs:0 haplotype:2 PotentailSNP:7 realSNP:7
location info: 316 411 471 577 578 579 580
gi|16320265|gb|BI962062.1|BI962062 C C A
gi|76605298|gb|DV120649.1|DV120649 C C A G G A A
gi|76605942|gb|DV121293.1|DV121293 C C A G G A A
gi|76597598|gb|DV112949.1|DV112949 T T C
gi|76606968|gb|DV122319.1|DV122319 . T C - - - -
gi|76606463|gb|DV121814.1|DV121814 T T T - - - -
>contig_94 totalEST:6 availEST:4 paralogs:0 haplotype:3 PotentailSNP:2 realSNP:2
location info: 561 665
gi|76826597|gb|DV122968.1|DV122968 C C
gi|76842013|gb|DV133011.1|DV133011 C C
gi|76828578|gb|DV123623.1|DV123623 T T
gi|76838301|gb|DV129299.1|DV129299 T T
>contig_97 totalEST:6 availEST:6 paralogs:0 haplotype:3 PotentailSNP:9 realSNP:9
location info: 182 220 227 239 248 269 272 324 461
gi|13417991|gb|BG467341.1|BG467341 G C C G T A A G T
gi|16320242|gb|BI962039.1|BI962039 G C C G T A A G C
gi|76601336|gb|DV116687.1|DV116687 . . . G A G G A C
gi|76602609|gb|DV117960.1|DV117960 . G C G A G G A C
gi|76605497|gb|DV120848.1|DV120848 A G G T A G G G T
gi|76606281|gb|DV121632.1|DV121632 A G G T A G G G T
>contig_99 totalEST:5 availEST:5 paralogs:0 haplotype:2 PotentailSNP:3 realSNP:3
location info: 442 475 508
gi|16320238|gb|BI962035.1|BI962035 C T T
gi|76830726|gb|DV124724.1|DV124724 . T T
gi|76862436|gb|DV153429.1|DV153429 C T T
gi|76828361|gb|DV123516.1|DV123516 T A C
gi|76838833|gb|DV129831.1|DV129831 T A C
>contig_100 totalEST:4 availEST:4 paralogs:0 haplotype:4 PotentailSNP:4 realSNP:4
location info: 131 270 379 383
gi|16320236|gb|BI962033.1|BI962033 G G C A
gi|76838849|gb|DV129847.1|DV129847 G G C T
gi|76858058|gb|DV149051.1|DV149051 A T T A
gi|76861016|gb|DV152009.1|DV152009 A T T T
>contig_114 totalEST:10 availEST:10 paralogs:0 haplotype:3 PotentailSNP:13 realSNP:13
location info: 32 38 124 174 175 176 215 242 254 259 260 288 293
gi|16320168|gb|BI961965.1|BI961965 C G A A T G C C A - - A A
gi|76605374|gb|DV120725.1|DV120725 . . A A T G C C A - - A A
gi|76605944|gb|DV121295.1|DV121295 . . A A T G C C A - - A A
gi|76606483|gb|DV121834.1|DV121834 C G A A T G C C A - - A A
gi|76598413|gb|DV113764.1|DV113764 . . G - - - C A G - - T G
gi|76599873|gb|DV115224.1|DV115224 . . G - - - C A G - - T G
gi|76606664|gb|DV122015.1|DV122015 . . G - - - C A G - - T G
gi|76600856|gb|DV116207.1|DV116207 A C G A T G G A A C T G G
gi|76603568|gb|DV118919.1|DV118919 A C G A T G G A A C T G G
gi|76606820|gb|DV122171.1|DV122171 . . G A T G G A A C T G G
>contig_116 totalEST:10 availEST:9 paralogs:0 haplotype:3 PotentailSNP:12 realSNP:12
location info: 934 992 1024 1062 1084 1105 1147 1148 1183 1195 1197 1200
gi|76597866|gb|DV113217.1|DV113217 C A A G A T T C G A A G
gi|76599435|gb|DV114786.1|DV114786 C A A G A T T C G A A G
gi|76605702|gb|DV121053.1|DV121053 C A A G A T T C
gi|76606726|gb|DV122077.1|DV122077 C A A G A T T C G A A G
gi|76606863|gb|DV122214.1|DV122214 . . . G A T T C G
gi|76597268|gb|DV112619.1|DV112619 C A A T A - T T C G T T
gi|76598887|gb|DV114238.1|DV114238 C A A T A - T T C G T T
gi|76598543|gb|DV113894.1|DV113894 T G T T G T G T G G T T
gi|76600161|gb|DV115512.1|DV115512 T G T T G T G T G
>contig_119 totalEST:5 availEST:5 paralogs:0 haplotype:2 PotentailSNP:1 realSNP:1
location info: 331
gi|76832291|gb|DV125552.1|DV125552 G
gi|76856531|gb|DV147524.1|DV147524 G
gi|76862039|gb|DV153032.1|DV153032 G
gi|16285045|gb|BI946405.1|BI946405 A
gi|66989956|gb|DR066822.1|DR066822 A
>contig_124 totalEST:4 availEST:4 paralogs:0 haplotype:2 PotentailSNP:1 realSNP:1
location info: 287
gi|16285010|gb|BI946386.1|BI946386 C
gi|76837828|gb|DV128826.1|DV128826 C
gi|76852540|gb|DV143533.1|DV143533 T
gi|76866021|gb|DV157014.1|DV157014 T
>contig_126 totalEST:9 availEST:7 paralogs:0 haplotype:2 PotentailSNP:2 realSNP:2
location info: 499 812
gi|76600976|gb|DV116327.1|DV116327 A G
gi|76601507|gb|DV116858.1|DV116858 A
gi|76602871|gb|DV118222.1|DV118222 A G
gi|76605305|gb|DV120656.1|DV120656 . G
gi|76606009|gb|DV121360.1|DV121360 . G
gi|76604968|gb|DV120319.1|DV120319 C A
gi|8996093|gb|BE231346.1|BE231346 C A
>contig_132 totalEST:11 availEST:11 paralogs:0 haplotype:3 PotentailSNP:3 realSNP:3
location info: 383 386 907
gi|16284957|gb|BI946359.1|BI946359 T G
gi|16320187|gb|BI961984.1|BI961984 T G
gi|76601637|gb|DV116988.1|DV116988 T G C
gi|76603017|gb|DV118368.1|DV118368 T G C
gi|76597394|gb|DV112745.1|DV112745 . . C
gi|76600611|gb|DV115962.1|DV115962 . . C
gi|76601295|gb|DV116646.1|DV116646 . . C
gi|76597867|gb|DV113218.1|DV113218 . . T
gi|76599378|gb|DV114729.1|DV114729 . . T
gi|76605520|gb|DV120871.1|DV120871 C T
gi|76606262|gb|DV121613.1|DV121613 C T
>contig_136 totalEST:6 availEST:5 paralogs:0 haplotype:3 PotentailSNP:7 realSNP:7
location info: 113 116 179 197 242 265 297
gi|76836854|gb|DV127973.1|DV127973 T A G T G T G
gi|76841264|gb|DV132262.1|DV132262 T C G T G T G
gi|76858303|gb|DV149296.1|DV149296 T C G T G T G
gi|16250800|gb|BI936328.1|BI936328 A A A A A C A
gi|76835118|gb|DV127055.1|DV127055 A A A A A C A
>contig_142 totalEST:4 availEST:4 paralogs:0 haplotype:2 PotentailSNP:1 realSNP:1
location info: 354
gi|13433383|gb|BG485816.1|BG485816 G
gi|8486265|gb|BE095330.1|BE095330 G
gi|76605283|gb|DV120634.1|DV120634 -
gi|76605869|gb|DV121220.1|DV121220 -
>contig_146 totalEST:6 availEST:6 paralogs:0 haplotype:2 PotentailSNP:3 realSNP:3
location info: 155 216 456
gi|13433370|gb|BG485803.1|BG485803 C T G
gi|16320259|gb|BI962056.1|BI962056 C T G
gi|76833757|gb|DV126308.1|DV126308 C T G
gi|76838906|gb|DV129904.1|DV129904 T A A
gi|76842606|gb|DV133604.1|DV133604 T A A
gi|76845078|gb|DV136072.1|DV136072 T A A
>contig_153 totalEST:9 availEST:7 paralogs:0 haplotype:3 PotentailSNP:3 realSNP:3
location info: 523 524 540
gi|13418017|gb|BG467367.1|BG467367 G G
gi|76605292|gb|DV120643.1|DV120643 G G T
gi|76605858|gb|DV121209.1|DV121209 G G T
gi|76597309|gb|DV112660.1|DV112660 . . T
gi|76597254|gb|DV112605.1|DV112605 C C G
gi|76598795|gb|DV114146.1|DV114146 C C G
gi|76599661|gb|DV115012.1|DV115012 C C G
>contig_155 totalEST:6 availEST:4 paralogs:0 haplotype:2 PotentailSNP:1 realSNP:1
location info: 649
gi|76826794|gb|DV123051.1|DV123051 T
gi|76828901|gb|DV123789.1|DV123789 T
gi|76831190|gb|DV124971.1|DV124971 C
gi|76836708|gb|DV127896.1|DV127896 C
>contig_156 totalEST:7 availEST:5 paralogs:0 haplotype:2 PotentailSNP:1 realSNP:1
location info: 463
gi|13126760|gb|BG317330.1|BG317330 C
gi|13417983|gb|BG467333.1|BG467333 C
gi|76830453|gb|DV124580.1|DV124580 C
gi|13418003|gb|BG467353.1|BG467353 A
gi|76835715|gb|DV127368.1|DV127368 A
>contig_161 totalEST:5 availEST:4 paralogs:0 haplotype:3 PotentailSNP:9 realSNP:8
location info: 185 218 233 263 285 386 435 496
gi|13417986|gb|BG467336.1|BG467336 A A C A T A T G
gi|76605834|gb|DV121185.1|DV121185 A A C A T A T G
gi|76597062|gb|DV112413.1|DV112413 G C A G C G G A
gi|76598617|gb|DV113968.1|DV113968 G C A G C G G A
>contig_162 totalEST:6 availEST:6 paralogs:0 haplotype:2 PotentailSNP:1 realSNP:1
location info: 258
gi|76600736|gb|DV116087.1|DV116087 G
gi|76601661|gb|DV117012.1|DV117012 G
gi|76602975|gb|DV118326.1|DV118326 G
gi|76603393|gb|DV118744.1|DV118744 G
gi|13395166|gb|BG466191.1|BG466191 T
gi|76606806|gb|DV122157.1|DV122157 T
>contig_163 totalEST:4 availEST:4 paralogs:0 haplotype:2 PotentailSNP:1 realSNP:1
location info: 217
gi|13395163|gb|BG466188.1|BG466188 G
gi|76601810|gb|DV117161.1|DV117161 G
gi|76599171|gb|DV114522.1|DV114522 C
gi|76603183|gb|DV118534.1|DV118534 C
>contig_172 totalEST:9 availEST:7 paralogs:0 haplotype:5 PotentailSNP:9 realSNP:7
location info: 294 458 591 636 734 735 736
gi|13395115|gb|BG466140.1|BG466140 A A
gi|76833609|gb|DV126220.1|DV126220 . A C T A G G
gi|76838224|gb|DV129222.1|DV129222 . . . C A G G
gi|76831184|gb|DV124968.1|DV124968 G - T C A G G
gi|76839420|gb|DV130418.1|DV130418 G - T C A G G
gi|76832806|gb|DV125807.1|DV125807 A - C T - - -
gi|76838290|gb|DV129288.1|DV129288 A - C T - - -
>contig_175 totalEST:4 availEST:4 paralogs:0 haplotype:2 PotentailSNP:1 realSNP:1
location info: 456
gi|13395108|gb|BG466133.1|BG466133 A
gi|76606777|gb|DV122128.1|DV122128 A
gi|76597266|gb|DV112617.1|DV112617 T
gi|76598885|gb|DV114236.1|DV114236 T
>contig_177 totalEST:4 availEST:4 paralogs:0 haplotype:2 PotentailSNP:1 realSNP:1
location info: 320
gi|13382438|gb|BG459113.1|BG459113 C
gi|76839208|gb|DV130206.1|DV130206 C
gi|76833949|gb|DV126413.1|DV126413 T
gi|76840752|gb|DV131750.1|DV131750 T
>contig_178 totalEST:4 availEST:4 paralogs:0 haplotype:2 PotentailSNP:2 realSNP:2
location info: 485 489
gi|13382436|gb|BG459111.1|BG459111 T C
gi|76827080|gb|DV123132.1|DV123132 T C
gi|76829235|gb|DV123968.1|DV123968 C T
gi|76829480|gb|DV124087.1|DV124087 C T
>contig_188 totalEST:10 availEST:7 paralogs:0 haplotype:4 PotentailSNP:9 realSNP:1
location info: 510
gi|76597330|gb|DV112681.1|DV112681 A
gi|76598880|gb|DV114231.1|DV114231 A
gi|76604351|gb|DV119702.1|DV119702 A
gi|76852254|gb|DV143247.1|DV143247 A
gi|76860540|gb|DV151533.1|DV151533 A
gi|16349616|gb|BI975211.1|BI975211 T
gi|76856439|gb|DV147432.1|DV147432 T
>contig_189 totalEST:11 availEST:10 paralogs:0 haplotype:2 PotentailSNP:4 realSNP:4
location info: 173 185 683 1073
gi|76825751|gb|DV122538.1|DV122538 C A C
gi|76839662|gb|DV130660.1|DV130660 C A C
gi|76840197|gb|DV131195.1|DV131195 C A C
gi|76858414|gb|DV149407.1|DV149407 C A C
gi|76852493|gb|DV143486.1|DV143486 . . C G
gi|76838525|gb|DV129523.1|DV129523 . . . G
gi|13382391|gb|BG459066.1|BG459066 T T
gi|76840902|gb|DV131900.1|DV131900 T T T
gi|76838901|gb|DV129899.1|DV129899 . . T T
gi|76839074|gb|DV130072.1|DV130072 . . . T
>contig_191 totalEST:5 availEST:4 paralogs:0 haplotype:3 PotentailSNP:2 realSNP:1
location info: 246
gi|76604236|gb|DV119587.1|DV119587 G
gi|76604889|gb|DV120240.1|DV120240 G
gi|76607037|gb|DV122388.1|DV122388 T
gi|76857367|gb|DV148360.1|DV148360 T
>contig_199 totalEST:5 availEST:5 paralogs:0 haplotype:2 PotentailSNP:3 realSNP:3
location info: 95 362 395
gi|16320268|gb|BI962065.1|BI962065 C C G
gi|8486261|gb|BE095326.1|BE095326 C C G
gi|8486262|gb|BE095327.1|BE095327 C C G
gi|13126765|gb|BG317335.1|BG317335 G T A
gi|76840859|gb|DV131857.1|DV131857 G T A
>contig_203 totalEST:4 availEST:4 paralogs:0 haplotype:2 PotentailSNP:2 realSNP:2
location info: 169 228
gi|13126759|gb|BG317329.1|BG317329 C A
gi|76606213|gb|DV121564.1|DV121564 C A
gi|76597005|gb|DV112356.1|DV112356 A T
gi|76598711|gb|DV114062.1|DV114062 A T
>contig_206 totalEST:4 availEST:4 paralogs:0 haplotype:2 PotentailSNP:1 realSNP:1
location info: 337
gi|13126745|gb|BG317315.1|BG317315 A
gi|76606348|gb|DV121699.1|DV121699 A
gi|76598535|gb|DV113886.1|DV113886 T
gi|76600109|gb|DV115460.1|DV115460 T
>contig_214 totalEST:10 availEST:10 paralogs:0 haplotype:3 PotentailSNP:12 realSNP:12
location info: 143 269 299 386 389 393 483 572 578 583 618 696
gi|76600612|gb|DV115963.1|DV115963 G C G G G T A G T G -
gi|76602074|gb|DV117425.1|DV117425 G C G G G T A G T G - T
gi|76603378|gb|DV118729.1|DV118729 G C G G G T A G T G - T
gi|8486269|gb|BE095334.1|BE095334 G C G G G A
gi|13395161|gb|BG466186.1|BG466186 A T A A G A G G C G
gi|76597987|gb|DV113338.1|DV113338 A T A A G A G G C G T T
gi|76599603|gb|DV114954.1|DV114954 A T A A G A
gi|76600634|gb|DV115985.1|DV115985 . . . A A A A T T A T C
gi|76602073|gb|DV117424.1|DV117424 . . . A A A A T T A T C
gi|76603389|gb|DV118740.1|DV118740 . . . A A A A T T A T C
>contig_216 totalEST:7 availEST:7 paralogs:0 haplotype:3 PotentailSNP:7 realSNP:7
location info: 45 212 296 311 520 533 559
gi|76601008|gb|DV116359.1|DV116359 C T T T A T C
gi|76603659|gb|DV119010.1|DV119010 C T T T A T C
gi|76603865|gb|DV119216.1|DV119216 . T T T
gi|76602766|gb|DV118117.1|DV118117 . A G C T G T
gi|76604041|gb|DV119392.1|DV119392 . A G C T G T
gi|8486263|gb|BE095328.1|BE095328 A A T T
gi|8486264|gb|BE095329.1|BE095329 A A T T
>contig_217 totalEST:4 availEST:4 paralogs:0 haplotype:2 PotentailSNP:8 realSNP:8
location info: 183 199 231 232 291 297 333 354
gi|66989962|gb|DR066828.1|DR066828 C A G C T T T A
gi|8486259|gb|BE095324.1|BE095324 C A G C T T T A
gi|76826599|gb|DV122970.1|DV122970 T C C T G C G G
gi|8486242|gb|BE095307.1|BE095307 T C C T G C G G
>contig_219 totalEST:4 availEST:4 paralogs:0 haplotype:2 PotentailSNP:1 realSNP:1
location info: 349
gi|76597567|gb|DV112918.1|DV112918 T
gi|8486254|gb|BE095319.1|BE095319 T
gi|8486252|gb|BE095317.1|BE095317 C
gi|8486253|gb|BE095318.1|BE095318 C
>contig_220 totalEST:5 availEST:5 paralogs:0 haplotype:2 PotentailSNP:2 realSNP:2
location info: 40 438
gi|76597100|gb|DV112451.1|DV112451 T T
gi|76598022|gb|DV113373.1|DV113373 T T
gi|76599542|gb|DV114893.1|DV114893 T T
gi|76862940|gb|DV153933.1|DV153933 G G
gi|8486251|gb|BE095316.1|BE095316 G G
>contig_226 totalEST:7 availEST:7 paralogs:0 haplotype:3 PotentailSNP:5 realSNP:5
location info: 177 372 549 654 711
gi|76831225|gb|DV124990.1|DV124990 C T A A T
gi|76839995|gb|DV130993.1|DV130993 C T A A T
gi|8486227|gb|BE095336.1|BE095336 C T A
gi|13382375|gb|BG459050.1|BG459050 T T A
gi|66989944|gb|DR066810.1|DR066810 T T A
gi|76835769|gb|DV127397.1|DV127397 C C T C C
gi|76860125|gb|DV151118.1|DV151118 . C T C C
>contig_227 totalEST:8 availEST:7 paralogs:0 haplotype:3 PotentailSNP:5 realSNP:4
location info: 466 485 530 548
gi|76601227|gb|DV116578.1|DV116578 A G - G
gi|76602595|gb|DV117946.1|DV117946 A G - G
gi|76603909|gb|DV119260.1|DV119260 A G - G
gi|76856391|gb|DV147384.1|DV147384 A G - G
gi|8486226|gb|BE095335.1|BE095335 A G - G
gi|76604390|gb|DV119741.1|DV119741 G A G A
gi|76604701|gb|DV120052.1|DV120052 G A G A
>contig_232 totalEST:7 availEST:5 paralogs:0 haplotype:2 PotentailSNP:1 realSNP:1
location info: 505
gi|76601358|gb|DV116709.1|DV116709 A
gi|76602735|gb|DV118086.1|DV118086 A
gi|76604033|gb|DV119384.1|DV119384 A
gi|13382377|gb|BG459052.1|BG459052 G
gi|76848958|gb|DV139951.1|DV139951 G
>contig_243 totalEST:9 availEST:7 paralogs:0 haplotype:5 PotentailSNP:12 realSNP:9
location info: 60 89 122 124 172 235 277 313 753
gi|76598228|gb|DV113579.1|DV113579 G - C T C G T A
gi|76599668|gb|DV115019.1|DV115019 G - C T C G T A T
gi|76604654|gb|DV120005.1|DV120005 . . . . . . . . T
gi|66989968|gb|DR066834.1|DR066834 A A T A T A G G
gi|8404683|gb|BE060033.1|BE060033 A A T A T A G G
gi|76601704|gb|DV117055.1|DV117055 . . . . . . . . C
gi|76602998|gb|DV118349.1|DV118349 . . . . . . . . C
>contig_263 totalEST:7 availEST:5 paralogs:0 haplotype:2 PotentailSNP:1 realSNP:1
location info: 81
gi|16349606|gb|BI975201.1|BI975201 G
gi|76603566|gb|DV118917.1|DV118917 G
gi|8249073|gb|AW990941.1|AW990941 G
gi|76600854|gb|DV116205.1|DV116205 T
gi|76860566|gb|DV151559.1|DV151559 T
>contig_265 totalEST:5 availEST:5 paralogs:0 haplotype:2 PotentailSNP:9 realSNP:9
location info: 54 67 95 103 127 178 214 313 379
gi|76597320|gb|DV112671.1|DV112671 G G G A G G C T C
gi|76598881|gb|DV114232.1|DV114232 G G G A G G C T C
gi|8249059|gb|AW990930.1|AW990930 . . . . . G C T C
gi|8249055|gb|AW990927.1|AW990927 A T A G A C T C A
gi|8249057|gb|AW990928.1|AW990928 A T A G A C T C A
>contig_270 totalEST:7 availEST:7 paralogs:0 haplotype:3 PotentailSNP:5 realSNP:5
location info: 335 602 665 740 752
gi|76835881|gb|DV127457.1|DV127457 G
gi|76839322|gb|DV130320.1|DV130320 G G C G T
gi|76840743|gb|DV131741.1|DV131741 G G C G T
gi|76827176|gb|DV123155.1|DV123155 C G C
gi|8122455|gb|AW944693.1|AW944693 C
gi|76831724|gb|DV125248.1|DV125248 C A T T C
gi|76840792|gb|DV131790.1|DV131790 C A T T C
>contig_281 totalEST:6 availEST:6 paralogs:0 haplotype:3 PotentailSNP:1 realSNP:1
location info: 275
gi|76605874|gb|DV121225.1|DV121225 C
gi|76845196|gb|DV136190.1|DV136190 C
gi|76606605|gb|DV121956.1|DV121956 G
gi|76855797|gb|DV146790.1|DV146790 G
gi|8012747|gb|AW875016.1|AW875016 A
gi|8012749|gb|AW875017.1|AW875017 A
>contig_283 totalEST:5 availEST:5 paralogs:0 haplotype:2 PotentailSNP:2 realSNP:2
location info: 99 125
gi|76829590|gb|DV124142.1|DV124142 A G
gi|76838629|gb|DV129627.1|DV129627 A G
gi|76845016|gb|DV136010.1|DV136010 A G
gi|76850571|gb|DV141564.1|DV141564 T T
gi|8012740|gb|AW875011.1|AW875011 T T
>contig_285 totalEST:5 availEST:4 paralogs:0 haplotype:2 PotentailSNP:1 realSNP:1
location info: 163
gi|76831466|gb|DV125116.1|DV125116 G
gi|76833789|gb|DV126325.1|DV126325 G
gi|76833267|gb|DV126041.1|DV126041 C
gi|8012726|gb|AW875001.1|AW875001 C
>contig_288 totalEST:7 availEST:5 paralogs:0 haplotype:2 PotentailSNP:2 realSNP:2
location info: 532 555
gi|76597263|gb|DV112614.1|DV112614 G A
gi|76598815|gb|DV114166.1|DV114166 G A
gi|76599520|gb|DV114871.1|DV114871 G A
gi|76599584|gb|DV114935.1|DV114935 A -
gi|8012719|gb|AW874996.1|AW874996 A -
>contig_295 totalEST:5 availEST:5 paralogs:0 haplotype:5 PotentailSNP:3 realSNP:3
location info: 200 212 323
gi|76861298|gb|DV152291.1|DV152291 C T T
gi|7958311|gb|AW862613.1|AW862613 C A C
gi|7958323|gb|AW862625.1|AW862625 T A C
gi|7958325|gb|AW862627.1|AW862627 T A T
gi|7958326|gb|AW862628.1|AW862628 T T C
>contig_308 totalEST:4 availEST:4 paralogs:0 haplotype:2 PotentailSNP:2 realSNP:2
location info: 413 497
gi|76832212|gb|DV125511.1|DV125511 C C
gi|76858111|gb|DV149104.1|DV149104 C C
gi|76833118|gb|DV125964.1|DV125964 T T
gi|7926643|gb|AW832669.1|AW832669 T T
>contig_311 totalEST:6 availEST:5 paralogs:0 haplotype:3 PotentailSNP:8 realSNP:8
location info: 340 412 475 634 652 691 706 734
gi|76856703|gb|DV147696.1|DV147696 C G A G C G C C
gi|76864522|gb|DV155515.1|DV155515 C G A G C G C C
gi|7926635|gb|AW832661.1|AW832661 C G
gi|76838170|gb|DV129168.1|DV129168 G A G A T A T T
gi|76853265|gb|DV144258.1|DV144258 G A G A T A T T
>contig_315 totalEST:6 availEST:5 paralogs:0 haplotype:2 PotentailSNP:1 realSNP:1
location info: 1060
gi|76846183|gb|DV137177.1|DV137177 A
gi|76849796|gb|DV140789.1|DV140789 A
gi|76861364|gb|DV152357.1|DV152357 A
gi|76829635|gb|DV124165.1|DV124165 -
gi|76845841|gb|DV136835.1|DV136835 -
>contig_326 totalEST:4 availEST:4 paralogs:0 haplotype:2 PotentailSNP:2 realSNP:2
location info: 477 531
gi|76844010|gb|DV135004.1|DV135004 G T
gi|76866451|gb|DV157444.1|DV157444 G T
gi|76847171|gb|DV138164.1|DV138164 C C
gi|76857573|gb|DV148566.1|DV148566 C C
>contig_332 totalEST:4 availEST:4 paralogs:0 haplotype:2 PotentailSNP:4 realSNP:4
location info: 527 596 611 690
gi|76845222|gb|DV136216.1|DV136216 A C C G
gi|76866419|gb|DV157412.1|DV157412 A C C G
gi|76853308|gb|DV144301.1|DV144301 C G T A
gi|76856879|gb|DV147872.1|DV147872 C G T A
>contig_334 totalEST:7 availEST:6 paralogs:0 haplotype:3 PotentailSNP:6 realSNP:5
location info: 328 358 409 427 575
gi|76842938|gb|DV133935.1|DV133935 C T C T T
gi|76845305|gb|DV136299.1|DV136299 C T C T T
gi|76848837|gb|DV139830.1|DV139830 C T C T T
gi|76866410|gb|DV157403.1|DV157403 C T C T T
gi|76846150|gb|DV137144.1|DV137144 T C T C C
gi|76851659|gb|DV142652.1|DV142652 T C T C C
>contig_337 totalEST:5 availEST:4 paralogs:0 haplotype:3 PotentailSNP:3 realSNP:3
location info: 136 142 641
gi|76839137|gb|DV130135.1|DV130135 A C G
gi|76845237|gb|DV136231.1|DV136231 A C G
gi|76842819|gb|DV133817.1|DV133817 C T T
gi|76866133|gb|DV157126.1|DV157126 C T T
>contig_344 totalEST:13 availEST:13 paralogs:0 haplotype:2 PotentailSNP:3 realSNP:3
location info: 608 780 781
gi|76843592|gb|DV134586.1|DV134586 G
gi|76843695|gb|DV134689.1|DV134689 G A T
gi|76845579|gb|DV136573.1|DV136573 G
gi|76846641|gb|DV137635.1|DV137635 G
gi|76847736|gb|DV138729.1|DV138729 G
gi|76848312|gb|DV139305.1|DV139305 G
gi|76850829|gb|DV141822.1|DV141822 G
gi|76850859|gb|DV141852.1|DV141852 G
gi|76852679|gb|DV143672.1|DV143672 G A T
gi|76865587|gb|DV156580.1|DV156580 G
gi|76866363|gb|DV157356.1|DV157356 G
gi|76848219|gb|DV139212.1|DV139212 T - -
gi|76854092|gb|DV145085.1|DV145085 T - -
>contig_353 totalEST:4 availEST:4 paralogs:0 haplotype:2 PotentailSNP:3 realSNP:3
location info: 143 601 607
gi|76838530|gb|DV129528.1|DV129528 A T C
gi|76866303|gb|DV157296.1|DV157296 A T C
gi|76850119|gb|DV141112.1|DV141112 - C A
gi|76865757|gb|DV156750.1|DV156750 - C A
>contig_377 totalEST:5 availEST:4 paralogs:0 haplotype:2 PotentailSNP:1 realSNP:1
location info: 528
gi|76842869|gb|DV133866.1|DV133866 G
gi|76850985|gb|DV141978.1|DV141978 G
gi|76848816|gb|DV139809.1|DV139809 C
gi|76866189|gb|DV157182.1|DV157182 C
>contig_385 totalEST:6 availEST:6 paralogs:0 haplotype:2 PotentailSNP:2 realSNP:2
location info: 448 737
gi|76843113|gb|DV134108.1|DV134108 A A
gi|76844024|gb|DV135018.1|DV135018 A A
gi|76851705|gb|DV142698.1|DV142698 A A
gi|76853912|gb|DV144905.1|DV144905 A A
gi|76853045|gb|DV144038.1|DV144038 C G
gi|76866168|gb|DV157161.1|DV157161 C G
>contig_386 totalEST:4 availEST:4 paralogs:0 haplotype:2 PotentailSNP:2 realSNP:2
location info: 253 310
gi|76604248|gb|DV119599.1|DV119599 C G
gi|76866165|gb|DV157158.1|DV157158 C G
gi|76853409|gb|DV144402.1|DV144402 T T
gi|76858356|gb|DV149349.1|DV149349 T T
>contig_391 totalEST:6 availEST:6 paralogs:0 haplotype:2 PotentailSNP:2 realSNP:2
location info: 488 490
gi|76845053|gb|DV136047.1|DV136047 G A
gi|76849468|gb|DV140461.1|DV140461 G A
gi|76865857|gb|DV156850.1|DV156850 G A
gi|76866140|gb|DV157133.1|DV157133 G A
gi|76841285|gb|DV132283.1|DV132283 C C
gi|76857489|gb|DV148482.1|DV148482 C C
>contig_394 totalEST:7 availEST:7 paralogs:0 haplotype:3 PotentailSNP:8 realSNP:8
location info: 656 689 710 711 755 756 890 915
gi|76843990|gb|DV134984.1|DV134984 A T A G G G C A
gi|76850770|gb|DV141763.1|DV141763 A T
gi|76852101|gb|DV143094.1|DV143094 A T A G G G C A
gi|76842441|gb|DV133439.1|DV133439 T T A G - -
gi|76866116|gb|DV157109.1|DV157109 T T A G - -
gi|76847958|gb|DV138951.1|DV138951 A A C A G G T T
gi|76853017|gb|DV144010.1|DV144010 A A C A G G T T
>contig_395 totalEST:4 availEST:4 paralogs:0 haplotype:2 PotentailSNP:3 realSNP:3
location info: 548 566 671
gi|76845029|gb|DV136023.1|DV136023 A T T
gi|76850323|gb|DV141316.1|DV141316 A T T
gi|76850812|gb|DV141805.1|DV141805 G C C
gi|76866104|gb|DV157097.1|DV157097 G C C
>contig_403 totalEST:12 availEST:10 paralogs:0 haplotype:5 PotentailSNP:13 realSNP:12
location info: 38 109 168 238 290 374 536 537 538 539 540 703
gi|76845542|gb|DV136536.1|DV136536 . . T T C C - - - - -
gi|76846419|gb|DV137413.1|DV137413 . C T T C C - - - - -
gi|76848726|gb|DV139719.1|DV139719 . . . . . . - - - - - T
gi|76850918|gb|DV141911.1|DV141911 . . . . . . - - - - - A
gi|76853295|gb|DV144288.1|DV144288 C C T T C C - - - - - A
gi|76852391|gb|DV143384.1|DV143384 . . . . . T - - - - - A
gi|76852989|gb|DV143982.1|DV143982 A G C G A T - - - - - A
gi|76866052|gb|DV157045.1|DV157045 A G C G A T - - - - - A
gi|76847325|gb|DV138318.1|DV138318 C C T G C C C A A A G T
gi|76854210|gb|DV145203.1|DV145203 . C T G C C C A A A G A
>contig_410 totalEST:5 availEST:5 paralogs:0 haplotype:2 PotentailSNP:7 realSNP:7
location info: 295 388 397 610 628 669 671
gi|76850485|gb|DV141478.1|DV141478 G T A A T A G
gi|76857334|gb|DV148327.1|DV148327 G T A
gi|76866014|gb|DV157007.1|DV157007 G T A A T A G
gi|76830674|gb|DV124695.1|DV124695 A C G G A T T
gi|76858318|gb|DV149311.1|DV149311 A C G G A T T
>contig_419 totalEST:4 availEST:4 paralogs:0 haplotype:2 PotentailSNP:4 realSNP:4
location info: 343 482 622 637
gi|76844172|gb|DV135166.1|DV135166 A C A A
gi|76846161|gb|DV137155.1|DV137155 A C A A
gi|76852422|gb|DV143415.1|DV143415 G T G G
gi|76865968|gb|DV156961.1|DV156961 G T G G
>contig_430 totalEST:6 availEST:5 paralogs:0 haplotype:3 PotentailSNP:7 realSNP:7
location info: 712 1062 1112 1120 1151 1222 1272
gi|76847008|gb|DV138002.1|DV138002 T A C T G G T
gi|76850565|gb|DV141558.1|DV141558 T A C T G G T
gi|76865886|gb|DV156879.1|DV156879 T
gi|76844733|gb|DV135727.1|DV135727 C T T A A C C
gi|76866137|gb|DV157130.1|DV157130 C T T A A C C
>contig_439 totalEST:6 availEST:5 paralogs:0 haplotype:3 PotentailSNP:2 realSNP:1
location info: 302
gi|76842721|gb|DV133719.1|DV133719 G
gi|76846304|gb|DV137298.1|DV137298 G
gi|76856981|gb|DV147974.1|DV147974 .
gi|76852603|gb|DV143596.1|DV143596 T
gi|76857428|gb|DV148421.1|DV148421 T
>contig_456 totalEST:7 availEST:6 paralogs:0 haplotype:3 PotentailSNP:18 realSNP:18
location info: 333 357 360 361 456 459 525 537 552 564 567 573 597 606 660 684 714 807
gi|76842250|gb|DV133248.1|DV133248 G A C A C G T C C C G G T C C T C G
gi|76844866|gb|DV135860.1|DV135860 G A C A C G T C C C G G T C C T C G
gi|76850100|gb|DV141093.1|DV141093 G A C A C G T C C C G G T C C T C G
gi|76860710|gb|DV151703.1|DV151703 G A C A C G T C C C G G T C C T C G
gi|76846276|gb|DV137270.1|DV137270 A G T G T C C T T T A A C T A G T A
gi|76852006|gb|DV142999.1|DV142999 A G T G T C C T T T A A C T A G T A
>contig_467 totalEST:6 availEST:6 paralogs:0 haplotype:4 PotentailSNP:9 realSNP:9
location info: 94 158 201 445 446 447 480 562 563
gi|76844396|gb|DV135390.1|DV135390 G C G - - - C A C
gi|76856822|gb|DV147815.1|DV147815 . . . - - - C A C
gi|76854286|gb|DV145279.1|DV145279 G C G - - - C C C
gi|76851328|gb|DV142321.1|DV142321 A C G G C G C A C
gi|76864746|gb|DV155739.1|DV155739 A T A - - - T C T
gi|76865685|gb|DV156678.1|DV156678 A T A G C G T C T
>contig_473 totalEST:4 availEST:4 paralogs:0 haplotype:2 PotentailSNP:3 realSNP:3
location info: 246 330 606
gi|76838136|gb|DV129134.1|DV129134 A A C
gi|76841640|gb|DV132638.1|DV132638 A A C
gi|76859043|gb|DV150036.1|DV150036 G G A
gi|76865659|gb|DV156652.1|DV156652 G G A
>contig_486 totalEST:4 availEST:4 paralogs:0 haplotype:2 PotentailSNP:6 realSNP:6
location info: 95 99 125 412 482 485
gi|76848652|gb|DV139645.1|DV139645 A T T C G G
gi|76850079|gb|DV141072.1|DV141072 A T T C G G
gi|76852995|gb|DV143988.1|DV143988 T C - T T A
gi|76865603|gb|DV156596.1|DV156596 T C - T T A
>contig_487 totalEST:4 availEST:4 paralogs:0 haplotype:2 PotentailSNP:6 realSNP:6
location info: 371 470 479 503 506 521
gi|76833047|gb|DV125930.1|DV125930 C T C T C A
gi|76865601|gb|DV156594.1|DV156594 C T C T C A
gi|76839082|gb|DV130080.1|DV130080 A A T C T G
gi|76859161|gb|DV150154.1|DV150154 A A T C T G
>contig_523 totalEST:4 availEST:4 paralogs:0 haplotype:2 PotentailSNP:1 realSNP:1
location info: 523
gi|76853334|gb|DV144327.1|DV144327 C
gi|76865078|gb|DV156071.1|DV156071 C
gi|76855220|gb|DV146213.1|DV146213 T
gi|76856846|gb|DV147839.1|DV147839 T
>contig_534 totalEST:4 availEST:4 paralogs:0 haplotype:2 PotentailSNP:5 realSNP:5
location info: 493 509 594 610 611
gi|76601571|gb|DV116922.1|DV116922 G A A G G
gi|76602962|gb|DV118313.1|DV118313 G A A G G
gi|76864916|gb|DV155909.1|DV155909 T G T - -
gi|76864928|gb|DV155921.1|DV155921 T G T - -
>contig_544 totalEST:6 availEST:6 paralogs:0 haplotype:3 PotentailSNP:8 realSNP:8
location info: 239 276 278 307 353 806 807 808
gi|76849023|gb|DV140016.1|DV140016 C T A C T
gi|76854828|gb|DV145821.1|DV145821 C T A C T A G G
gi|76854958|gb|DV145951.1|DV145951 T A G T G A G G
gi|76864877|gb|DV155870.1|DV155870 T A G T G
gi|76862090|gb|DV153083.1|DV153083 T A G T G - - -
gi|76864748|gb|DV155741.1|DV155741 T A G T G - - -
>contig_556 totalEST:4 availEST:4 paralogs:0 haplotype:2 PotentailSNP:1 realSNP:1
location info: 639
gi|76856034|gb|DV147027.1|DV147027 T
gi|76861919|gb|DV152912.1|DV152912 T
gi|76862233|gb|DV153226.1|DV153226 C
gi|76864809|gb|DV155802.1|DV155802 C
>contig_563 totalEST:8 availEST:7 paralogs:0 haplotype:4 PotentailSNP:15 realSNP:14
location info: 203 305 307 322 325 334 349 423 505 535 616 626 685 703
gi|76842906|gb|DV133903.1|DV133903 C C G C T A A T A T C A C T
gi|76847164|gb|DV138157.1|DV138157 T C A C T A A T A T C A C T
gi|76864488|gb|DV155481.1|DV155481 T C A C T A A T A T C A C T
gi|76826706|gb|DV123027.1|DV123027 T A G C T A A C G C T G T T
gi|76860741|gb|DV151734.1|DV151734 . A G C T A A C G C T G T T
gi|76855233|gb|DV146226.1|DV146226 C C A G C G G T G C T A C C
gi|76855367|gb|DV146360.1|DV146360 C C A G C G G T A C T G C C
>contig_564 totalEST:6 availEST:5 paralogs:0 haplotype:3 PotentailSNP:4 realSNP:4
location info: 316 330 418 472
gi|76845069|gb|DV136063.1|DV136063 G A T C
gi|76857633|gb|DV148626.1|DV148626 G A T C
gi|76858887|gb|DV149880.1|DV149880 . . T C
gi|76851308|gb|DV142301.1|DV142301 A C G T
gi|76856562|gb|DV147555.1|DV147555 A C G T
>contig_566 totalEST:5 availEST:4 paralogs:0 haplotype:3 PotentailSNP:10 realSNP:9
location info: 337 358 359 415 418 433 604 605 646
gi|76854853|gb|DV145846.1|DV145846 C C A C T G T A C
gi|76856113|gb|DV147106.1|DV147106 C C A C T G T A C
gi|76864206|gb|DV155199.1|DV155199 A T G T C A G G G
gi|76864762|gb|DV155755.1|DV155755 A T G T C A G G G
>contig_596 totalEST:4 availEST:4 paralogs:0 haplotype:2 PotentailSNP:3 realSNP:3
location info: 281 566 614
gi|76833517|gb|DV126168.1|DV126168 A C T
gi|76856527|gb|DV147520.1|DV147520 A C T
gi|76838565|gb|DV129563.1|DV129563 T T C
gi|76864608|gb|DV155601.1|DV155601 T T C
>contig_605 totalEST:5 availEST:4 paralogs:0 haplotype:3 PotentailSNP:2 realSNP:1
location info: 650
gi|76838826|gb|DV129824.1|DV129824 A
gi|76864558|gb|DV155551.1|DV155551 A
gi|76861986|gb|DV152979.1|DV152979 G
gi|76864716|gb|DV155709.1|DV155709 G
>contig_634 totalEST:4 availEST:4 paralogs:0 haplotype:2 PotentailSNP:7 realSNP:7
location info: 463 607 608 609 616 646 679
gi|76842384|gb|DV133382.1|DV133382 C - - - T C C
gi|76854605|gb|DV145598.1|DV145598 C - - - T C C
gi|76861749|gb|DV152742.1|DV152742 T C T C C T T
gi|76864209|gb|DV155202.1|DV155202 T C T C C T T
>contig_652 totalEST:7 availEST:6 paralogs:0 haplotype:2 PotentailSNP:1 realSNP:1
location info: 500
gi|76843814|gb|DV134808.1|DV134808 T
gi|76846227|gb|DV137221.1|DV137221 T
gi|76858486|gb|DV149479.1|DV149479 T
gi|76859531|gb|DV150524.1|DV150524 T
gi|76858022|gb|DV149015.1|DV149015 C
gi|76863987|gb|DV154980.1|DV154980 C
>contig_654 totalEST:4 availEST:4 paralogs:0 haplotype:2 PotentailSNP:3 realSNP:3
location info: 418 619 673
gi|76854005|gb|DV144998.1|DV144998 T C A
gi|76855365|gb|DV146358.1|DV146358 T C A
gi|76862148|gb|DV153141.1|DV153141 C T T
gi|76863983|gb|DV154976.1|DV154976 C T T
>contig_658 totalEST:4 availEST:4 paralogs:0 haplotype:2 PotentailSNP:1 realSNP:1
location info: 334
gi|76854922|gb|DV145915.1|DV145915 C
gi|76863952|gb|DV154945.1|DV154945 C
gi|76857827|gb|DV148820.1|DV148820 T
gi|76864002|gb|DV154995.1|DV154995 T
>contig_664 totalEST:5 availEST:5 paralogs:0 haplotype:2 PotentailSNP:6 realSNP:6
location info: 183 216 351 447 525 680
gi|76850816|gb|DV141809.1|DV141809 T T C T C C
gi|76859979|gb|DV150972.1|DV150972 T T C T C
gi|76866026|gb|DV157019.1|DV157019 T T C T C C
gi|76862772|gb|DV153765.1|DV153765 C C G C T A
gi|76863919|gb|DV154912.1|DV154912 C C G C T A
>contig_694 totalEST:5 availEST:5 paralogs:0 haplotype:4 PotentailSNP:3 realSNP:3
location info: 474 477 649
gi|76856410|gb|DV147403.1|DV147403 G G A
gi|76856621|gb|DV147614.1|DV147614 G G
gi|76856181|gb|DV147174.1|DV147174 A A G
gi|76862053|gb|DV153046.1|DV153046 G G G
gi|76863732|gb|DV154725.1|DV154725 A A A
>contig_700 totalEST:24 availEST:21 paralogs:0 haplotype:6 PotentailSNP:22 realSNP:18
location info: 117 125 126 127 251 330 354 363 396 420 495 519 523 627 664 717 813 819
gi|16284975|gb|BI946368.1|BI946368 T - - - A A T C T G A A A
gi|76855198|gb|DV146191.1|DV146191 T - - - G A T C T G A A A C G C
gi|76863696|gb|DV154689.1|DV154689 T - - - G A T C T C A G A C G C
gi|76841314|gb|DV132312.1|DV132312 T - - - G A T C T C A G A C
gi|76841503|gb|DV132501.1|DV132501 . . . . G A T C T C A G A C G C A T
gi|76830323|gb|DV124512.1|DV124512 . . . . . . . . T C A G A C G C A T
gi|76835672|gb|DV127346.1|DV127346 . . . . G A T C T C A G A C G C A T
gi|76840631|gb|DV131629.1|DV131629 . . . . . . . . T C A G A C G C A T
gi|13126757|gb|BG317327.1|BG317327 T - - - A G T C T G A G
gi|16320294|gb|BI962091.1|BI962091 T - - - A G T C T - A
gi|76826467|gb|DV122901.1|DV122901 T - - - G G T C T G A G A T A C
gi|76837806|gb|DV128804.1|DV128804 T - - - G G T C T G A G A T A C
gi|8012763|gb|AW875027.1|AW875027 T - - - G G T C T G A G A
gi|13395148|gb|BG466173.1|BG466173 C A A G A A G T T G A G C
gi|76833249|gb|DV126031.1|DV126031 C A A G G A G T T G A G C C G C
gi|76841263|gb|DV132261.1|DV132261 . . . . . . . . . . A G C C G C G C
gi|8012760|gb|AW875025.1|AW875025 C A A G G A G T T G A G C
gi|76825974|gb|DV122652.1|DV122652 T A A G G A G T C G G G A T G T
gi|76834522|gb|DV126737.1|DV126737 T A A G G A G T C G G G A T G T
gi|76838669|gb|DV129667.1|DV129667 T A A G G A G T C G G G A T G T
gi|76841604|gb|DV132602.1|DV132602 . . . . G A G T C G G G A T G T G C
>contig_705 totalEST:8 availEST:7 paralogs:0 haplotype:4 PotentailSNP:16 realSNP:12
location info: 116 131 190 248 341 431 540 638 694 695 711 743
gi|76856643|gb|DV147636.1|DV147636 . . . T T C T C - - G T
gi|76857454|gb|DV148447.1|DV148447 A T T T T C T
gi|76863878|gb|DV154871.1|DV154871 A T T T T C T C - - G T
gi|76843667|gb|DV134661.1|DV134661 G C G C A T G G T A G T
gi|76860487|gb|DV151480.1|DV151480 G C G C A T G G T A G T
gi|76856390|gb|DV147383.1|DV147383 . . . . T T G C - - C C
gi|76865090|gb|DV156083.1|DV156083 . . . . . . G C - - C C
>contig_707 totalEST:10 availEST:8 paralogs:0 haplotype:3 PotentailSNP:13 realSNP:13
location info: 1001 1050 1058 1131 1132 1133 1134 1143 1161 1256 1259 1269 1275
gi|74169593|gb|DT639521.1|DT639521 . T A T G A A G A A - A T
gi|76600593|gb|DV115944.1|DV115944 G T A T G A A G A
gi|76601993|gb|DV117344.1|DV117344 G T A T G A A G A T - A -
gi|76603284|gb|DV118635.1|DV118635 G T A T G A A G A T - A -
gi|76598006|gb|DV113357.1|DV113357 A C G C - - A A - A A A T
gi|76599581|gb|DV114932.1|DV114932 A C G C - - A A - A A
gi|76605338|gb|DV120689.1|DV120689 G C G C G - - A - A A - T
gi|76606075|gb|DV121426.1|DV121426 . C G C G - - A - A A - T
>contig_723 totalEST:7 availEST:6 paralogs:0 haplotype:3 PotentailSNP:7 realSNP:7
location info: 620 621 622 855 939 942 1071
gi|76844201|gb|DV135195.1|DV135195 T A - C G G
gi|76846710|gb|DV137704.1|DV137704 T A - C G G
gi|76848052|gb|DV139045.1|DV139045 T A - C G G A
gi|76848130|gb|DV139123.1|DV139123 T A - C G G A
gi|76852365|gb|DV143358.1|DV143358 A T A T A C T
gi|76853101|gb|DV144094.1|DV144094 A T A T A C T
>contig_726 totalEST:9 availEST:9 paralogs:0 haplotype:4 PotentailSNP:3 realSNP:3
location info: 391 826 1087
gi|76855502|gb|DV146495.1|DV146495 . C T
gi|76857456|gb|DV148449.1|DV148449 G C
gi|76858806|gb|DV149799.1|DV149799 . . T
gi|76857350|gb|DV148343.1|DV148343 A
gi|76863564|gb|DV154557.1|DV154557 A
gi|76859160|gb|DV150153.1|DV150153 . T T
gi|76861031|gb|DV152024.1|DV152024 G T
gi|76864582|gb|DV155575.1|DV155575 . . G
gi|76864630|gb|DV155623.1|DV155623 . C G
>contig_730 totalEST:4 availEST:4 paralogs:0 haplotype:2 PotentailSNP:4 realSNP:4
location info: 176 283 433 614
gi|76842560|gb|DV133558.1|DV133558 T G G A
gi|76858843|gb|DV149836.1|DV149836 T G G A
gi|76854699|gb|DV145692.1|DV145692 G A A G
gi|76863544|gb|DV154537.1|DV154537 G A A G
>contig_731 totalEST:4 availEST:4 paralogs:0 haplotype:2 PotentailSNP:1 realSNP:1
location info: 87
gi|76825768|gb|DV122547.1|DV122547 C
gi|76863538|gb|DV154531.1|DV154531 C
gi|76856274|gb|DV147267.1|DV147267 A
gi|76856637|gb|DV147630.1|DV147630 A
>contig_750 totalEST:4 availEST:4 paralogs:0 haplotype:2 PotentailSNP:2 realSNP:2
location info: 445 556
gi|76836703|gb|DV127893.1|DV127893 C T
gi|76841810|gb|DV132808.1|DV132808 C T
gi|76856209|gb|DV147202.1|DV147202 T C
gi|76863257|gb|DV154250.1|DV154250 T C
>contig_767 totalEST:4 availEST:4 paralogs:0 haplotype:2 PotentailSNP:2 realSNP:2
location info: 674 675
gi|76842204|gb|DV133202.1|DV133202 - -
gi|76847798|gb|DV138791.1|DV138791 - -
gi|76851296|gb|DV142289.1|DV142289 G A
gi|76863048|gb|DV154041.1|DV154041 G A
>contig_794 totalEST:4 availEST:4 paralogs:0 haplotype:2 PotentailSNP:2 realSNP:2
location info: 630 631
gi|76856751|gb|DV147744.1|DV147744 G T
gi|76857185|gb|DV148178.1|DV148178 G T
gi|76862159|gb|DV153152.1|DV153152 A G
gi|76862887|gb|DV153880.1|DV153880 A G
>contig_797 totalEST:6 availEST:5 paralogs:0 haplotype:2 PotentailSNP:7 realSNP:7
location info: 262 276 405 420 432 492 513
gi|66990008|gb|DR066874.1|DR066874 A C T G A C T
gi|76861856|gb|DV152849.1|DV152849 . . T G A C T
gi|76862865|gb|DV153858.1|DV153858 A C T G A C T
gi|76862092|gb|DV153085.1|DV153085 C T C A G T C
gi|76862199|gb|DV153192.1|DV153192 C T C A G T C
>contig_813 totalEST:5 availEST:4 paralogs:0 haplotype:2 PotentailSNP:1 realSNP:1
location info: 53
gi|76839967|gb|DV130965.1|DV130965 A
gi|76862789|gb|DV153782.1|DV153782 A
gi|76854883|gb|DV145876.1|DV145876 T
gi|76857048|gb|DV148041.1|DV148041 T
>contig_834 totalEST:7 availEST:6 paralogs:0 haplotype:3 PotentailSNP:7 realSNP:7
location info: 148 419 480 516 639 709 732
gi|13395113|gb|BG466138.1|BG466138 C G C A
gi|76847027|gb|DV138021.1|DV138021 C G C A A G G
gi|76838681|gb|DV129679.1|DV129679 . . . . A G G
gi|76842687|gb|DV133685.1|DV133685 A T T G C
gi|76866326|gb|DV157319.1|DV157319 A T T G C A T
gi|76862627|gb|DV153620.1|DV153620 A G T G C A T
>contig_836 totalEST:8 availEST:7 paralogs:0 haplotype:2 PotentailSNP:1 realSNP:1
location info: 490
gi|76858186|gb|DV149179.1|DV149179 T
gi|76859590|gb|DV150583.1|DV150583 T
gi|76861548|gb|DV152541.1|DV152541 T
gi|76862613|gb|DV153606.1|DV153606 T
gi|76863536|gb|DV154529.1|DV154529 T
gi|76856807|gb|DV147800.1|DV147800 A
gi|76862536|gb|DV153529.1|DV153529 A
>contig_844 totalEST:4 availEST:4 paralogs:0 haplotype:2 PotentailSNP:3 realSNP:3
location info: 488 503 632
gi|76857488|gb|DV148481.1|DV148481 T C C
gi|76865315|gb|DV156308.1|DV156308 T C C
gi|76857981|gb|DV148974.1|DV148974 C T A
gi|76862572|gb|DV153565.1|DV153565 C T A
>contig_849 totalEST:4 availEST:4 paralogs:0 haplotype:2 PotentailSNP:2 realSNP:2
location info: 355 613
gi|76858409|gb|DV149402.1|DV149402 C G
gi|76861003|gb|DV151996.1|DV151996 C G
gi|76862528|gb|DV153521.1|DV153521 T A
gi|76863894|gb|DV154887.1|DV154887 T A
>contig_852 totalEST:6 availEST:6 paralogs:0 haplotype:3 PotentailSNP:3 realSNP:3
location info: 199 225 299
gi|76837445|gb|DV128443.1|DV128443 G T A
gi|76838145|gb|DV129143.1|DV129143 G T A
gi|76838187|gb|DV129185.1|DV129185 A T C
gi|76839142|gb|DV130140.1|DV130140 A T C
gi|76840405|gb|DV131403.1|DV131403 G G A
gi|76862517|gb|DV153510.1|DV153510 G G A
>contig_862 totalEST:4 availEST:4 paralogs:0 haplotype:2 PotentailSNP:3 realSNP:3
location info: 607 614 621
gi|76855315|gb|DV146308.1|DV146308 A C A
gi|76860380|gb|DV151373.1|DV151373 A C A
gi|76862471|gb|DV153464.1|DV153464 G G T
gi|76862818|gb|DV153811.1|DV153811 G G T
>contig_879 totalEST:5 availEST:5 paralogs:0 haplotype:2 PotentailSNP:2 realSNP:2
location info: 591 1083
gi|76854859|gb|DV145852.1|DV145852 G C
gi|76857979|gb|DV148972.1|DV148972 . C
gi|76862414|gb|DV153407.1|DV153407 G
gi|76851327|gb|DV142320.1|DV142320 T T
gi|76864533|gb|DV155526.1|DV155526 T T
>contig_887 totalEST:4 availEST:4 paralogs:0 haplotype:2 PotentailSNP:2 realSNP:2
location info: 353 689
gi|76837101|gb|DV128099.1|DV128099 C T
gi|76862356|gb|DV153349.1|DV153349 C T
gi|76838469|gb|DV129467.1|DV129467 T C
gi|8383401|gb|BE056344.1|BE056344 T C
>contig_890 totalEST:5 availEST:5 paralogs:0 haplotype:2 PotentailSNP:9 realSNP:9
location info: 213 307 397 418 451 481 484 544 556
gi|76845227|gb|DV136221.1|DV136221 T T G C T G T T A
gi|76846318|gb|DV137312.1|DV137312 T T G C
gi|76862346|gb|DV153339.1|DV153339 T T G C T G T T A
gi|76856058|gb|DV147051.1|DV147051 A C T T G C C C G
gi|76861784|gb|DV152777.1|DV152777 A C T T G C C C G
>contig_903 totalEST:5 availEST:4 paralogs:0 haplotype:3 PotentailSNP:2 realSNP:2
location info: 120 232
gi|76858645|gb|DV149638.1|DV149638 A A
gi|76860097|gb|DV151090.1|DV151090 A A
gi|76860305|gb|DV151298.1|DV151298 C T
gi|76862247|gb|DV153240.1|DV153240 C T
>contig_904 totalEST:4 availEST:4 paralogs:0 haplotype:4 PotentailSNP:4 realSNP:4
location info: 46 241 250 556
gi|16320221|gb|BI962018.1|BI962018 - T C A
gi|76838359|gb|DV129357.1|DV129357 T C C C
gi|76862245|gb|DV153238.1|DV153238 - T T C
gi|76863191|gb|DV154184.1|DV154184 T C T A
>contig_908 totalEST:4 availEST:4 paralogs:0 haplotype:4 PotentailSNP:3 realSNP:3
location info: 321 497 501
gi|76851560|gb|DV142553.1|DV142553 T C A
gi|76857885|gb|DV148878.1|DV148878 G A G
gi|76861640|gb|DV152633.1|DV152633 G C A
gi|76862191|gb|DV153184.1|DV153184 T A G
>contig_917 totalEST:6 availEST:6 paralogs:0 haplotype:3 PotentailSNP:5 realSNP:5
location info: 186 187 273 311 486
gi|76857935|gb|DV148928.1|DV148928 T A A C A
gi|76862139|gb|DV153132.1|DV153132 T A A C A
gi|76858016|gb|DV149009.1|DV149009 - - A T G
gi|76858338|gb|DV149331.1|DV149331 - - A T G
gi|76858127|gb|DV149120.1|DV149120 - - G C G
gi|76859441|gb|DV150434.1|DV150434 - - G C G
>contig_922 totalEST:4 availEST:4 paralogs:0 haplotype:2 PotentailSNP:5 realSNP:5
location info: 374 438 439 440 590
gi|76848438|gb|DV139431.1|DV139431 C - - - A
gi|76862118|gb|DV153111.1|DV153111 C - - - A
gi|76858836|gb|DV149829.1|DV149829 G A G C G
gi|76860993|gb|DV151986.1|DV151986 G A G C G
>contig_926 totalEST:4 availEST:4 paralogs:0 haplotype:2 PotentailSNP:2 realSNP:2
location info: 181 296
gi|76825703|gb|DV122514.1|DV122514 G G
gi|76861196|gb|DV152189.1|DV152189 G G
gi|76862085|gb|DV153078.1|DV153078 C C
gi|76864503|gb|DV155496.1|DV155496 C C
>contig_927 totalEST:6 availEST:5 paralogs:0 haplotype:2 PotentailSNP:2 realSNP:2
location info: 550 553
gi|76853565|gb|DV144558.1|DV144558 G A
gi|76862072|gb|DV153065.1|DV153065 G A
gi|7914998|gb|AW821921.1|AW821921 G A
gi|76847443|gb|DV138436.1|DV138436 A G
gi|76862110|gb|DV153103.1|DV153103 A G
>contig_968 totalEST:5 availEST:5 paralogs:0 haplotype:2 PotentailSNP:3 realSNP:3
location info: 358 378 379
gi|76847616|gb|DV138609.1|DV138609 C C C
gi|76855896|gb|DV146889.1|DV146889 C C C
gi|76861906|gb|DV152899.1|DV152899 C C C
gi|76858553|gb|DV149546.1|DV149546 A A T
gi|76862017|gb|DV153010.1|DV153010 A A T
>contig_986 totalEST:4 availEST:4 paralogs:0 haplotype:2 PotentailSNP:1 realSNP:1
location info: 192
gi|76838490|gb|DV129488.1|DV129488 A
gi|76839184|gb|DV130182.1|DV130182 A
gi|76857816|gb|DV148809.1|DV148809 G
gi|76861812|gb|DV152805.1|DV152805 G
>contig_995 totalEST:5 availEST:4 paralogs:0 haplotype:2 PotentailSNP:1 realSNP:1
location info: 598
gi|76597983|gb|DV113334.1|DV113334 C
gi|76599522|gb|DV114873.1|DV114873 C
gi|76601791|gb|DV117142.1|DV117142 T
gi|76603175|gb|DV118526.1|DV118526 T
>contig_1000 totalEST:5 availEST:5 paralogs:0 haplotype:2 PotentailSNP:8 realSNP:8
location info: 281 373 409 415 473 535 568 592
gi|76857719|gb|DV148712.1|DV148712 C T C G T G G A
gi|76861747|gb|DV152740.1|DV152740 C T C G T G G A
gi|76863939|gb|DV154932.1|DV154932 . . . . . . G A
gi|76849072|gb|DV140065.1|DV140065 A C T A C A C T
gi|76859163|gb|DV150156.1|DV150156 A C T A C A C T
>contig_1022 totalEST:6 availEST:5 paralogs:0 haplotype:3 PotentailSNP:3 realSNP:3
location info: 448 502 592
gi|76847063|gb|DV138057.1|DV138057 C T T
gi|76855820|gb|DV146813.1|DV146813 C T T
gi|76861638|gb|DV152631.1|DV152631 C T T
gi|76838918|gb|DV129916.1|DV129916 T A C
gi|76846319|gb|DV137313.1|DV137313 T A C
>contig_1026 totalEST:5 availEST:4 paralogs:0 haplotype:3 PotentailSNP:3 realSNP:2
location info: 585 599
gi|76855766|gb|DV146759.1|DV146759 C G
gi|76858229|gb|DV149222.1|DV149222 C G
gi|76856583|gb|DV147576.1|DV147576 G C
gi|76861613|gb|DV152606.1|DV152606 G C
>contig_1032 totalEST:5 availEST:5 paralogs:0 haplotype:2 PotentailSNP:3 realSNP:3
location info: 572 596 698
gi|76860714|gb|DV151707.1|DV151707 T G C
gi|76861837|gb|DV152830.1|DV152830 T G C
gi|76864751|gb|DV155744.1|DV155744 T G C
gi|76861588|gb|DV152581.1|DV152581 C A T
gi|76866402|gb|DV157395.1|DV157395 C A T
>contig_1054 totalEST:4 availEST:4 paralogs:0 haplotype:2 PotentailSNP:4 realSNP:4
location info: 742 743 744 745
gi|76828651|gb|DV123659.1|DV123659 A G T T
gi|76858464|gb|DV149457.1|DV149457 A G T T
gi|76837194|gb|DV128192.1|DV128192 - - - -
gi|76861495|gb|DV152488.1|DV152488 - - - -
>contig_1055 totalEST:6 availEST:5 paralogs:0 haplotype:4 PotentailSNP:3 realSNP:3
location info: 94 465 681
gi|76847303|gb|DV138296.1|DV138296 T T T
gi|76861257|gb|DV152250.1|DV152250 T T T
gi|76842522|gb|DV133520.1|DV133520 C G T
gi|76861492|gb|DV152485.1|DV152485 C T A
gi|76864565|gb|DV155558.1|DV155558 . G A
>contig_1097 totalEST:4 availEST:4 paralogs:0 haplotype:2 PotentailSNP:6 realSNP:6
location info: 207 208 287 311 332 335
gi|76835291|gb|DV127148.1|DV127148 - - C G T G
gi|76848891|gb|DV139884.1|DV139884 - - C G T G
gi|76839879|gb|DV130877.1|DV130877 A A A T A A
gi|76861313|gb|DV152306.1|DV152306 A A A T A A
>contig_1098 totalEST:4 availEST:4 paralogs:0 haplotype:2 PotentailSNP:3 realSNP:3
location info: 527 530 560
gi|13433387|gb|BG485820.1|BG485820 G G T
gi|76866201|gb|DV157194.1|DV157194 G G T
gi|16320181|gb|BI961978.1|BI961978 A A A
gi|76861304|gb|DV152297.1|DV152297 A A A
>contig_1101 totalEST:6 availEST:6 paralogs:0 haplotype:2 PotentailSNP:2 realSNP:2
location info: 498 585
gi|76843754|gb|DV134748.1|DV134748 T A
gi|76860110|gb|DV151103.1|DV151103 . A
gi|76861290|gb|DV152283.1|DV152283 T A
gi|76850678|gb|DV141671.1|DV141671 C G
gi|76856914|gb|DV147907.1|DV147907 C G
gi|76857319|gb|DV148312.1|DV148312 C G
>contig_1133 totalEST:5 availEST:5 paralogs:0 haplotype:2 PotentailSNP:1 realSNP:1
location info: 465
gi|76842504|gb|DV133502.1|DV133502 G
gi|76848154|gb|DV139147.1|DV139147 G
gi|76861384|gb|DV152377.1|DV152377 G
gi|76847580|gb|DV138573.1|DV138573 A
gi|76861125|gb|DV152118.1|DV152118 A
>contig_1137 totalEST:5 availEST:5 paralogs:0 haplotype:2 PotentailSNP:5 realSNP:5
location info: 263 306 381 384 385
gi|76606399|gb|DV121750.1|DV121750 T G T T G
gi|76857553|gb|DV148546.1|DV148546 C G T T G
gi|76861114|gb|DV152107.1|DV152107 C G T T G
gi|13418034|gb|BG467384.1|BG467384 T A G - -
gi|16404669|gb|BI993508.1|BI993508 C A G - -
>contig_1151 totalEST:4 availEST:4 paralogs:0 haplotype:2 PotentailSNP:1 realSNP:1
location info: 682
gi|76825682|gb|DV122503.1|DV122503 G
gi|76851567|gb|DV142560.1|DV142560 G
gi|76832913|gb|DV125860.1|DV125860 -
gi|76861038|gb|DV152031.1|DV152031 -
>contig_1157 totalEST:4 availEST:4 paralogs:0 haplotype:2 PotentailSNP:6 realSNP:6
location info: 355 476 590 591 592 597
gi|76607109|gb|DV122460.1|DV122460 A A - - - T
gi|76861002|gb|DV151995.1|DV151995 A A - - - T
gi|76832328|gb|DV125571.1|DV125571 G G A T A C
gi|76863580|gb|DV154573.1|DV154573 G G A T A C
>contig_1188 totalEST:4 availEST:4 paralogs:0 haplotype:4 PotentailSNP:4 realSNP:4
location info: 143 362 497 500
gi|76844801|gb|DV135795.1|DV135795 T G T T
gi|76860386|gb|DV151379.1|DV151379 C G C A
gi|76860830|gb|DV151823.1|DV151823 T A C A
gi|76863802|gb|DV154795.1|DV154795 C A T T
>contig_1191 totalEST:5 availEST:4 paralogs:0 haplotype:3 PotentailSNP:3 realSNP:3
location info: 77 78 169
gi|76847173|gb|DV138166.1|DV138166 G C G
gi|76860812|gb|DV151805.1|DV151805 G C G
gi|76858194|gb|DV149187.1|DV149187 A G A
gi|8404680|gb|BE060030.1|BE060030 A G A
>contig_1214 totalEST:4 availEST:4 paralogs:0 haplotype:2 PotentailSNP:5 realSNP:5
location info: 298 414 570 587 594
gi|76857841|gb|DV148834.1|DV148834 C C C A C
gi|76860716|gb|DV151709.1|DV151709 C C C A C
gi|76862074|gb|DV153067.1|DV153067 T T T T A
gi|76862084|gb|DV153077.1|DV153077 T T T T A
>contig_1216 totalEST:4 availEST:4 paralogs:0 haplotype:2 PotentailSNP:5 realSNP:5
location info: 264 381 474 637 693
gi|76838271|gb|DV129269.1|DV129269 A T A G G
gi|76853195|gb|DV144188.1|DV144188 A T A G G
gi|76850653|gb|DV141646.1|DV141646 C C G A -
gi|76860687|gb|DV151680.1|DV151680 C C G A -
>contig_1231 totalEST:5 availEST:4 paralogs:0 haplotype:3 PotentailSNP:2 realSNP:1
location info: 244
gi|76850037|gb|DV141030.1|DV141030 T
gi|76861407|gb|DV152400.1|DV152400 T
gi|76860554|gb|DV151547.1|DV151547 C
gi|76864020|gb|DV155013.1|DV155013 C
>contig_1242 totalEST:5 availEST:4 paralogs:0 haplotype:2 PotentailSNP:2 realSNP:2
location info: 354 546
gi|76850332|gb|DV141325.1|DV141325 C G
gi|76857125|gb|DV148118.1|DV148118 C G
gi|76860494|gb|DV151487.1|DV151487 G A
gi|76860815|gb|DV151808.1|DV151808 G A
>contig_1261 totalEST:4 availEST:4 paralogs:0 haplotype:2 PotentailSNP:1 realSNP:1
location info: 712
gi|76855111|gb|DV146104.1|DV146104 T
gi|76860375|gb|DV151368.1|DV151368 T
gi|76859015|gb|DV150008.1|DV150008 C
gi|76862133|gb|DV153126.1|DV153126 C
>contig_1264 totalEST:4 availEST:4 paralogs:0 haplotype:2 PotentailSNP:1 realSNP:1
location info: 672
gi|76601527|gb|DV116878.1|DV116878 G
gi|76602915|gb|DV118266.1|DV118266 G
gi|76606708|gb|DV122059.1|DV122059 A
gi|76860356|gb|DV151349.1|DV151349 A
>contig_1269 totalEST:6 availEST:6 paralogs:0 haplotype:2 PotentailSNP:4 realSNP:4
location info: 595 747 762 768
gi|76843220|gb|DV134214.1|DV134214 G G A C
gi|76860334|gb|DV151327.1|DV151327 G G
gi|76861939|gb|DV152932.1|DV152932 G G A C
gi|76866430|gb|DV157423.1|DV157423 . . . C
gi|76842337|gb|DV133335.1|DV133335 C A C T
gi|76860747|gb|DV151740.1|DV151740 C A C T
>contig_1282 totalEST:4 availEST:4 paralogs:0 haplotype:4 PotentailSNP:4 realSNP:4
location info: 162 198 282 495
gi|76606589|gb|DV121940.1|DV121940 A A A T
gi|76860265|gb|DV151258.1|DV151258 A G A C
gi|76864750|gb|DV155743.1|DV155743 G G G T
gi|8012716|gb|AW874994.1|AW874994 G A G C
>contig_1341 totalEST:4 availEST:4 paralogs:0 haplotype:2 PotentailSNP:7 realSNP:7
location info: 393 421 474 475 476 498 624
gi|76832553|gb|DV125685.1|DV125685 A C - - - G C
gi|76861405|gb|DV152398.1|DV152398 A C - - - G C
gi|76842167|gb|DV133165.1|DV133165 C T G C A C T
gi|76859967|gb|DV150960.1|DV150960 C T G C A C T
>contig_1342 totalEST:5 availEST:5 paralogs:0 haplotype:2 PotentailSNP:12 realSNP:12
location info: 78 218 327 471 472 473 474 475 476 533 578 689
gi|76855582|gb|DV146575.1|DV146575 C C C A A G T C T C G T
gi|76859038|gb|DV150031.1|DV150031 C C C A A G T C T C G T
gi|76859965|gb|DV150958.1|DV150958 C A C A A G T C T C G T
gi|76843257|gb|DV134251.1|DV134251 T A T - - - - - - T A C
gi|76852957|gb|DV143950.1|DV143950 T A T - - - - - - T A C
>contig_1347 totalEST:5 availEST:4 paralogs:0 haplotype:3 PotentailSNP:6 realSNP:6
location info: 336 412 514 592 655 673
gi|76855206|gb|DV146199.1|DV146199 G T G A C T
gi|76860306|gb|DV151299.1|DV151299 G T G A C T
gi|76859947|gb|DV150940.1|DV150940 A C A G A C
gi|76862720|gb|DV153713.1|DV153713 A C A G A C
>contig_1350 totalEST:8 availEST:8 paralogs:0 haplotype:3 PotentailSNP:9 realSNP:9
location info: 74 114 198 210 528 555 666 690 721
gi|76825758|gb|DV122542.1|DV122542 . G C C A C T C T
gi|76830369|gb|DV124536.1|DV124536 . . . . A C T C T
gi|76833380|gb|DV126098.1|DV126098 G G C C A C T C T
gi|8012736|gb|AW875008.1|AW875008 G G C C
gi|76825943|gb|DV122636.1|DV122636 . . . . G C T T C
gi|76830666|gb|DV124691.1|DV124691 C A T T G C T T C
gi|76856095|gb|DV147088.1|DV147088 C A T T G T C C C
gi|76859934|gb|DV150927.1|DV150927 C A C T G T C C C
>contig_1359 totalEST:4 availEST:4 paralogs:0 haplotype:2 PotentailSNP:2 realSNP:2
location info: 630 662
gi|76605232|gb|DV120583.1|DV120583 C C
gi|76605862|gb|DV121213.1|DV121213 C C
gi|76848086|gb|DV139079.1|DV139079 G T
gi|76859881|gb|DV150874.1|DV150874 G T
>contig_1365 totalEST:7 availEST:6 paralogs:0 haplotype:2 PotentailSNP:5 realSNP:5
location info: 958 959 960 1311 1461
gi|76601395|gb|DV116746.1|DV116746 G G T T
gi|76602780|gb|DV118131.1|DV118131 G G T T T
gi|76604076|gb|DV119427.1|DV119427 G G T T T
gi|76606641|gb|DV121992.1|DV121992 G G T
gi|76597516|gb|DV112867.1|DV112867 - - - A A
gi|76599087|gb|DV114438.1|DV114438 - - - A A
>contig_1370 totalEST:4 availEST:4 paralogs:0 haplotype:2 PotentailSNP:1 realSNP:1
location info: 71
gi|76843829|gb|DV134823.1|DV134823 G
gi|76850235|gb|DV141228.1|DV141228 G
gi|76853694|gb|DV144687.1|DV144687 C
gi|76859839|gb|DV150832.1|DV150832 C
>contig_1379 totalEST:4 availEST:4 paralogs:0 haplotype:2 PotentailSNP:1 realSNP:1
location info: 488
gi|76850511|gb|DV141504.1|DV141504 A
gi|76858869|gb|DV149862.1|DV149862 A
gi|76854986|gb|DV145979.1|DV145979 G
gi|76859804|gb|DV150797.1|DV150797 G
>contig_1383 totalEST:5 availEST:5 paralogs:0 haplotype:2 PotentailSNP:13 realSNP:13
location info: 83 115 119 152 172 267 272 289 352 374 524 544 731
gi|76856117|gb|DV147110.1|DV147110 . . . . . A T G A A C C A
gi|76859794|gb|DV150787.1|DV150787 G G C T T A T G A A C C A
gi|76861191|gb|DV152184.1|DV152184 G G C T T A T G A A C C A
gi|76850930|gb|DV141923.1|DV141923 C A T G C G C A C G T T G
gi|76854059|gb|DV145052.1|DV145052 C A T G C G C A C G T T G
>contig_1385 totalEST:5 availEST:5 paralogs:0 haplotype:2 PotentailSNP:5 realSNP:5
location info: 193 211 633 640 657
gi|76839162|gb|DV130160.1|DV130160 A C T G T
gi|76859789|gb|DV150782.1|DV150782 A C
gi|76860627|gb|DV151620.1|DV151620 A C T G T
gi|76604484|gb|DV119835.1|DV119835 T T - A A
gi|76844582|gb|DV135576.1|DV135576 T T - A A
>contig_1387 totalEST:7 availEST:7 paralogs:0 haplotype:2 PotentailSNP:9 realSNP:9
location info: 335 590 592 593 594 595 596 597 598
gi|76600770|gb|DV116121.1|DV116121 - G A T A A T G A
gi|76602122|gb|DV117473.1|DV117473 - G A T A A T G A
gi|76603414|gb|DV118765.1|DV118765 - G A T A A T G A
gi|76859768|gb|DV150761.1|DV150761 A G A T A A T G A
gi|76840475|gb|DV131473.1|DV131473 A A - - - - - - -
gi|76846694|gb|DV137688.1|DV137688 A A - - - - - - -
gi|76855675|gb|DV146668.1|DV146668 A A - - - - - - -
>contig_1388 totalEST:5 availEST:5 paralogs:0 haplotype:2 PotentailSNP:2 realSNP:2
location info: 710 776
gi|76855991|gb|DV146984.1|DV146984 T A
gi|76857986|gb|DV148979.1|DV148979 T A
gi|76859767|gb|DV150760.1|DV150760 T
gi|76855672|gb|DV146665.1|DV146665 A T
gi|76863239|gb|DV154232.1|DV154232 A T
>contig_1393 totalEST:6 availEST:6 paralogs:0 haplotype:2 PotentailSNP:3 realSNP:3
location info: 368 401 653
gi|76842828|gb|DV133826.1|DV133826 . . -
gi|76852298|gb|DV143291.1|DV143291 . . -
gi|76859459|gb|DV150452.1|DV150452 G A -
gi|76859747|gb|DV150740.1|DV150740 G A -
gi|76857996|gb|DV148989.1|DV148989 T T C
gi|76858007|gb|DV149000.1|DV149000 T T C
>contig_1405 totalEST:4 availEST:4 paralogs:0 haplotype:2 PotentailSNP:1 realSNP:1
location info: 167
gi|76854837|gb|DV145830.1|DV145830 G
gi|76859704|gb|DV150697.1|DV150697 G
gi|76854968|gb|DV145961.1|DV145961 T
gi|76861081|gb|DV152074.1|DV152074 T
>contig_1416 totalEST:4 availEST:4 paralogs:0 haplotype:2 PotentailSNP:1 realSNP:1
location info: 162
gi|76854214|gb|DV145207.1|DV145207 C
gi|76857471|gb|DV148464.1|DV148464 C
gi|76859022|gb|DV150015.1|DV150015 T
gi|76859669|gb|DV150662.1|DV150662 T
>contig_1422 totalEST:4 availEST:4 paralogs:0 haplotype:2 PotentailSNP:3 realSNP:3
location info: 524 626 662
gi|76847957|gb|DV138950.1|DV138950 G C G
gi|76859620|gb|DV150613.1|DV150613 G C G
gi|76859530|gb|DV150523.1|DV150523 A T A
gi|76861463|gb|DV152456.1|DV152456 A T A
>contig_1437 totalEST:5 availEST:5 paralogs:0 haplotype:4 PotentailSNP:6 realSNP:6
location info: 321 322 513 546 928 983
gi|76853657|gb|DV144650.1|DV144650 T G A T T T
gi|76859542|gb|DV150535.1|DV150535 T G A T
gi|76844183|gb|DV135177.1|DV135177 - - T A A C
gi|76844996|gb|DV135990.1|DV135990 - - A T T T
gi|76866033|gb|DV157026.1|DV157026 T G T A A C
>contig_1452 totalEST:7 availEST:6 paralogs:0 haplotype:3 PotentailSNP:3 realSNP:2
location info: 371 417
gi|76825790|gb|DV122558.1|DV122558 C T
gi|76825996|gb|DV122663.1|DV122663 C T
gi|76830466|gb|DV124586.1|DV124586 C T
gi|76859455|gb|DV150448.1|DV150448 C T
gi|76837866|gb|DV128864.1|DV128864 A A
gi|7926645|gb|AW832671.1|AW832671 A A
>contig_1473 totalEST:6 availEST:4 paralogs:0 haplotype:2 PotentailSNP:2 realSNP:2
location info: 713 855
gi|76842123|gb|DV133121.1|DV133121 A G
gi|76856926|gb|DV147919.1|DV147919 A G
gi|76855440|gb|DV146433.1|DV146433 C T
gi|76855966|gb|DV146959.1|DV146959 C T
>contig_1474 totalEST:4 availEST:4 paralogs:0 haplotype:2 PotentailSNP:3 realSNP:3
location info: 505 632 647
gi|76856573|gb|DV147566.1|DV147566 C A T
gi|76861960|gb|DV152953.1|DV152953 C A T
gi|76859331|gb|DV150324.1|DV150324 T G C
gi|76861337|gb|DV152330.1|DV152330 T G C
>contig_1476 totalEST:5 availEST:4 paralogs:0 haplotype:3 PotentailSNP:13 realSNP:9
location info: 309 321 339 352 367 369 447 448 600
gi|76605675|gb|DV121026.1|DV121026 A A T G G A C G C
gi|76606498|gb|DV121849.1|DV121849 A A T G G A C G C
gi|76825711|gb|DV122518.1|DV122518 G G G T T G G T T
gi|76859323|gb|DV150316.1|DV150316 G G G T T G G T T
>contig_1477 totalEST:9 availEST:8 paralogs:0 haplotype:3 PotentailSNP:5 realSNP:5
location info: 808 1219 1243 1276 1288
gi|76849998|gb|DV140991.1|DV140991 G A G C T
gi|76859059|gb|DV150052.1|DV150052 G A G C T
gi|76859071|gb|DV150064.1|DV150064 G A G C T
gi|76862411|gb|DV153404.1|DV153404 G
gi|76857146|gb|DV148139.1|DV148139 C
gi|76862615|gb|DV153608.1|DV153608 C
gi|76859086|gb|DV150079.1|DV150079 G G T A C
gi|76862189|gb|DV153182.1|DV153182 G G T A C
>contig_1478 totalEST:4 availEST:4 paralogs:0 haplotype:2 PotentailSNP:2 realSNP:2
location info: 667 742
gi|76833646|gb|DV126245.1|DV126245 G A
gi|76863729|gb|DV154722.1|DV154722 G A
gi|76859316|gb|DV150309.1|DV150309 T G
gi|8404697|gb|BE060047.1|BE060047 T G
>contig_1488 totalEST:5 availEST:5 paralogs:0 haplotype:2 PotentailSNP:2 realSNP:2
location info: 683 740
gi|76854121|gb|DV145114.1|DV145114 T
gi|76856743|gb|DV147736.1|DV147736 T C
gi|76859236|gb|DV150229.1|DV150229 T C
gi|76844310|gb|DV135304.1|DV135304 C T
gi|76852205|gb|DV143198.1|DV143198 C T
>contig_1505 totalEST:5 availEST:5 paralogs:0 haplotype:2 PotentailSNP:1 realSNP:1
location info: 375
gi|76851848|gb|DV142841.1|DV142841 G
gi|76853515|gb|DV144508.1|DV144508 G
gi|76860462|gb|DV151455.1|DV151455 G
gi|76844963|gb|DV135957.1|DV135957 A
gi|76859092|gb|DV150085.1|DV150085 A
>contig_1528 totalEST:5 availEST:5 paralogs:0 haplotype:2 PotentailSNP:13 realSNP:13
location info: 212 281 318 320 335 362 398 504 566 821 824 865 867
gi|76858406|gb|DV149399.1|DV149399 A C T A - A C A A C - T T
gi|76858950|gb|DV149943.1|DV149943 A C T A - A C A A
gi|76863852|gb|DV154845.1|DV154845 . C T A - A C A A C - T T
gi|76851275|gb|DV142268.1|DV142268 T T A T T G A C G T T C G
gi|76853747|gb|DV144740.1|DV144740 T T A T T G A C G T T C G
>contig_1529 totalEST:5 availEST:5 paralogs:0 haplotype:2 PotentailSNP:2 realSNP:2
location info: 131 464
gi|76858943|gb|DV149936.1|DV149936 C A
gi|76862198|gb|DV153191.1|DV153191 C A
gi|76862318|gb|DV153311.1|DV153311 . A
gi|76857406|gb|DV148399.1|DV148399 G T
gi|76860557|gb|DV151550.1|DV151550 G T
>contig_1530 totalEST:4 availEST:4 paralogs:0 haplotype:2 PotentailSNP:1 realSNP:1
location info: 38
gi|76851093|gb|DV142086.1|DV142086 C
gi|76854797|gb|DV145790.1|DV145790 C
gi|76855066|gb|DV146059.1|DV146059 T
gi|76858932|gb|DV149925.1|DV149925 T
>contig_1553 totalEST:4 availEST:4 paralogs:0 haplotype:4 PotentailSNP:2 realSNP:2
location info: 248 506
gi|76851306|gb|DV142299.1|DV142299 T A
gi|76858165|gb|DV149158.1|DV149158 C C
gi|76858803|gb|DV149796.1|DV149796 T C
gi|76861523|gb|DV152516.1|DV152516 C A
>contig_1557 totalEST:14 availEST:4 paralogs:0 haplotype:3 PotentailSNP:1 realSNP:1
location info: 1158
gi|76833639|gb|DV126242.1|DV126242 C
gi|76860123|gb|DV151116.1|DV151116 C
gi|76851822|gb|DV142815.1|DV142815 T
gi|76859615|gb|DV150608.1|DV150608 T
>contig_1561 totalEST:7 availEST:7 paralogs:0 haplotype:2 PotentailSNP:1 realSNP:1
location info: 378
gi|76830539|gb|DV124623.1|DV124623 G
gi|76834916|gb|DV126951.1|DV126951 G
gi|76843020|gb|DV134016.1|DV134016 G
gi|76858758|gb|DV149751.1|DV149751 G
gi|76851887|gb|DV142880.1|DV142880 T
gi|76852586|gb|DV143579.1|DV143579 T
gi|76854271|gb|DV145264.1|DV145264 T
>contig_1576 totalEST:4 availEST:4 paralogs:0 haplotype:2 PotentailSNP:12 realSNP:12
location info: 230 245 257 260 261 269 308 494 532 545 599 617
gi|76844380|gb|DV135374.1|DV135374 T T T G C A T G A T A G
gi|76865761|gb|DV156754.1|DV156754 T T T G C A T G A T A G
gi|76844916|gb|DV135910.1|DV135910 C C C A T G G A T G G A
gi|76858650|gb|DV149643.1|DV149643 C C C A T G G A T G G A
>contig_1579 totalEST:4 availEST:4 paralogs:0 haplotype:4 PotentailSNP:5 realSNP:5
location info: 484 565 611 651 652
gi|76855179|gb|DV146172.1|DV146172 T T A - -
gi|76857225|gb|DV148218.1|DV148218 C A T - -
gi|76858642|gb|DV149635.1|DV149635 T T A A A
gi|76864640|gb|DV155633.1|DV155633 C A T A A
>contig_1583 totalEST:5 availEST:5 paralogs:0 haplotype:5 PotentailSNP:7 realSNP:7
location info: 236 301 335 454 502 600 648
gi|76832837|gb|DV125822.1|DV125822 A C T A A G C
gi|76839529|gb|DV130527.1|DV130527 G T A A A G A
gi|76858632|gb|DV149625.1|DV149625 A C T A A A A
gi|76863214|gb|DV154207.1|DV154207 A C T C C G C
gi|76864690|gb|DV155683.1|DV155683 G T A C C A C
>contig_1584 totalEST:4 availEST:4 paralogs:0 haplotype:2 PotentailSNP:1 realSNP:1
location info: 531
gi|76856451|gb|DV147444.1|DV147444 A
gi|76864531|gb|DV155524.1|DV155524 A
gi|76858629|gb|DV149622.1|DV149622 G
gi|76860374|gb|DV151367.1|DV151367 G
>contig_1607 totalEST:4 availEST:4 paralogs:0 haplotype:2 PotentailSNP:3 realSNP:3
location info: 527 551 575
gi|76828582|gb|DV123625.1|DV123625 A T A
gi|76841532|gb|DV132530.1|DV132530 A T A
gi|76843683|gb|DV134677.1|DV134677 T G T
gi|76858527|gb|DV149520.1|DV149520 T G T
>contig_1619 totalEST:7 availEST:6 paralogs:0 haplotype:4 PotentailSNP:3 realSNP:3
location info: 472 630 646
gi|76844277|gb|DV135271.1|DV135271 T T T
gi|76850106|gb|DV141099.1|DV141099 T T T
gi|76846383|gb|DV137377.1|DV137377 C C C
gi|76853937|gb|DV144930.1|DV144930 C C C
gi|76849091|gb|DV140084.1|DV140084 C T T
gi|76849671|gb|DV140664.1|DV140664 C T T
>contig_1620 totalEST:8 availEST:7 paralogs:0 haplotype:4 PotentailSNP:5 realSNP:4
location info: 672 984 1044 1113
gi|76860991|gb|DV151984.1|DV151984 . A C G
gi|76862451|gb|DV153444.1|DV153444 . . C G
gi|76862598|gb|DV153591.1|DV153591 . A C G
gi|76858448|gb|DV149441.1|DV149441 A
gi|76859187|gb|DV150180.1|DV150180 A
gi|76862505|gb|DV153498.1|DV153498 G G T T
gi|76865079|gb|DV156072.1|DV156072 G G T T
>contig_1621 totalEST:9 availEST:7 paralogs:0 haplotype:4 PotentailSNP:7 realSNP:7
location info: 355 367 418 517 536 583 649
gi|76859327|gb|DV150320.1|DV150320 . . T T T G A
gi|76860711|gb|DV151704.1|DV151704 G T T T T G A
gi|76860837|gb|DV151830.1|DV151830 G T T T T G A
gi|76858446|gb|DV149439.1|DV149439 A A C T C G
gi|76859117|gb|DV150110.1|DV150110 A A C T C G G
gi|76859900|gb|DV150893.1|DV150893 . . . A T A G
gi|76863968|gb|DV154961.1|DV154961 . . . A T A G
>contig_1624 totalEST:5 availEST:5 paralogs:0 haplotype:2 PotentailSNP:3 realSNP:3
location info: 249 504 639
gi|76852304|gb|DV143297.1|DV143297 . G A
gi|76856031|gb|DV147024.1|DV147024 C G A
gi|76864038|gb|DV155031.1|DV155031 C G A
gi|76854757|gb|DV145750.1|DV145750 T A G
gi|76858443|gb|DV149436.1|DV149436 T A G
>contig_1631 totalEST:4 availEST:4 paralogs:0 haplotype:2 PotentailSNP:1 realSNP:1
location info: 684
gi|76847962|gb|DV138955.1|DV138955 G
gi|76858397|gb|DV149390.1|DV149390 G
gi|76855899|gb|DV146892.1|DV146892 A
gi|76862576|gb|DV153569.1|DV153569 A
>contig_1644 totalEST:7 availEST:4 paralogs:0 haplotype:5 PotentailSNP:9 realSNP:3
location info: 359 379 566
gi|76853014|gb|DV144007.1|DV144007 C T C
gi|76854201|gb|DV145194.1|DV145194 C T C
gi|76858010|gb|DV149003.1|DV149003 T A G
gi|76858259|gb|DV149252.1|DV149252 T A G
>contig_1655 totalEST:7 availEST:5 paralogs:0 haplotype:4 PotentailSNP:7 realSNP:6
location info: 87 96 97 602 710 731
gi|76837981|gb|DV128979.1|DV128979 C T A C C G
gi|76855296|gb|DV146289.1|DV146289 . . . C C G
gi|76857249|gb|DV148242.1|DV148242 C T A C C G
gi|76858305|gb|DV149298.1|DV149298 G C C T T A
gi|76858562|gb|DV149555.1|DV149555 G C C T T A
>contig_1657 totalEST:4 availEST:4 paralogs:0 haplotype:2 PotentailSNP:1 realSNP:1
location info: 164
gi|76855890|gb|DV146883.1|DV146883 G
gi|76865338|gb|DV156331.1|DV156331 G
gi|76858301|gb|DV149294.1|DV149294 T
gi|76858302|gb|DV149295.1|DV149295 T
>contig_1664 totalEST:5 availEST:4 paralogs:0 haplotype:3 PotentailSNP:14 realSNP:13
location info: 139 141 163 259 265 327 379 380 381 382 383 386 544
gi|76858271|gb|DV149264.1|DV149264 G T T C C T A T C T C G T
gi|76862470|gb|DV153463.1|DV153463 G T T C C T A T C T C G T
gi|76862057|gb|DV153050.1|DV153050 C C C T T C - - - - - C A
gi|76862952|gb|DV153945.1|DV153945 C C C T T C - - - - - C A
>contig_1668 totalEST:6 availEST:5 paralogs:0 haplotype:3 PotentailSNP:13 realSNP:13
location info: 138 147 207 321 367 368 369 370 371 372 384 515 605
gi|76856592|gb|DV147585.1|DV147585 G C G A - - - - - - C C G
gi|76859962|gb|DV150955.1|DV150955 G C G A - - - - - - C C G
gi|76862663|gb|DV153656.1|DV153656 G C G A - - - - - - C C G
gi|76857305|gb|DV148298.1|DV148298 A T C T C A T C C T T T A
gi|76858247|gb|DV149240.1|DV149240 A T C T C A T C C T T T A
>contig_1673 totalEST:6 availEST:6 paralogs:0 haplotype:3 PotentailSNP:3 realSNP:3
location info: 635 740 741
gi|76604395|gb|DV119746.1|DV119746 A T C
gi|76858975|gb|DV149968.1|DV149968 A T C
gi|76854948|gb|DV145941.1|DV145941 A - -
gi|76856111|gb|DV147104.1|DV147104 . - -
gi|76858219|gb|DV149212.1|DV149212 - T C
gi|76863174|gb|DV154167.1|DV154167 - T C
>contig_1692 totalEST:4 availEST:4 paralogs:0 haplotype:2 PotentailSNP:1 realSNP:1
location info: 532
gi|76843670|gb|DV134664.1|DV134664 G
gi|76858115|gb|DV149108.1|DV149108 G
gi|76845165|gb|DV136159.1|DV136159 A
gi|76848424|gb|DV139417.1|DV139417 A
>contig_1696 totalEST:4 availEST:4 paralogs:0 haplotype:2 PotentailSNP:3 realSNP:3
location info: 198 345 429
gi|76849872|gb|DV140865.1|DV140865 G C T
gi|76865686|gb|DV156679.1|DV156679 G C T
gi|76858090|gb|DV149083.1|DV149083 A A G
gi|76865081|gb|DV156074.1|DV156074 A A G
>contig_1713 totalEST:7 availEST:7 paralogs:0 haplotype:2 PotentailSNP:2 realSNP:2
location info: 763 981
gi|76855017|gb|DV146010.1|DV146010 C
gi|76857973|gb|DV148966.1|DV148966 C
gi|76858280|gb|DV149273.1|DV149273 C G
gi|76860548|gb|DV151541.1|DV151541 C G
gi|76854706|gb|DV145699.1|DV145699 T
gi|76858097|gb|DV149090.1|DV149090 T A
gi|76857215|gb|DV148208.1|DV148208 . A
>contig_1727 totalEST:4 availEST:4 paralogs:0 haplotype:2 PotentailSNP:2 realSNP:2
location info: 546 612
gi|76846688|gb|DV137682.1|DV137682 G T
gi|76857900|gb|DV148893.1|DV148893 G T
gi|76857115|gb|DV148108.1|DV148108 T C
gi|76857126|gb|DV148119.1|DV148119 T C
>contig_1733 totalEST:5 availEST:5 paralogs:0 haplotype:2 PotentailSNP:4 realSNP:4
location info: 388 464 475 822
gi|76845039|gb|DV136033.1|DV136033 . . . C
gi|76854447|gb|DV145440.1|DV145440 A A C C
gi|76857865|gb|DV148858.1|DV148858 A A C
gi|76843656|gb|DV134650.1|DV134650 C G - T
gi|76848494|gb|DV139487.1|DV139487 C G - T
>contig_1755 totalEST:6 availEST:4 paralogs:0 haplotype:2 PotentailSNP:1 realSNP:1
location info: 82
gi|76855320|gb|DV146313.1|DV146313 -
gi|76858691|gb|DV149684.1|DV149684 -
gi|76857785|gb|DV148778.1|DV148778 C
gi|76862768|gb|DV153761.1|DV153761 C
>contig_1761 totalEST:4 availEST:4 paralogs:0 haplotype:4 PotentailSNP:4 realSNP:4
location info: 97 388 475 508
gi|76849388|gb|DV140381.1|DV140381 A A A G
gi|76856849|gb|DV147842.1|DV147842 A A C T
gi|76857738|gb|DV148731.1|DV148731 G G C T
gi|76859826|gb|DV150819.1|DV150819 G G A G
>contig_1767 totalEST:6 availEST:6 paralogs:0 haplotype:2 PotentailSNP:3 realSNP:3
location info: 327 521 729
gi|76855778|gb|DV146771.1|DV146771 A A A
gi|76860721|gb|DV151714.1|DV151714 . A A
gi|76862152|gb|DV153145.1|DV153145 A A A
gi|76864218|gb|DV155211.1|DV155211 A A A
gi|76857230|gb|DV148223.1|DV148223 G G G
gi|76857721|gb|DV148714.1|DV148714 G G G
>contig_1772 totalEST:8 availEST:6 paralogs:0 haplotype:3 PotentailSNP:9 realSNP:9
location info: 102 168 477 506 507 508 585 587 600
gi|76855089|gb|DV146082.1|DV146082 G C A - - - G G T
gi|76855300|gb|DV146293.1|DV146293 . . A - - - G G T
gi|76857480|gb|DV148473.1|DV148473 T C A - - - G G T
gi|76862101|gb|DV153094.1|DV153094 T C A - - - G G T
gi|76857451|gb|DV148444.1|DV148444 G A G G T G T C C
gi|76857695|gb|DV148688.1|DV148688 G A G G T G T C C
>contig_1779 totalEST:5 availEST:5 paralogs:0 haplotype:2 PotentailSNP:2 realSNP:2
location info: 79 263
gi|76851271|gb|DV142264.1|DV142264 T T
gi|76857664|gb|DV148657.1|DV148657 T T
gi|76865658|gb|DV156651.1|DV156651 T T
gi|76860217|gb|DV151210.1|DV151210 C G
gi|76861250|gb|DV152243.1|DV152243 C G
>contig_1781 totalEST:6 availEST:6 paralogs:0 haplotype:2 PotentailSNP:6 realSNP:6
location info: 284 339 372 375 413 431
gi|76852681|gb|DV143674.1|DV143674 A T C C G A
gi|76857657|gb|DV148650.1|DV148650 A T C C G A
gi|76859060|gb|DV150053.1|DV150053 A T C C G A
gi|76862518|gb|DV153511.1|DV153511 A T C C G A
gi|76850925|gb|DV141918.1|DV141918 G G T A C T
gi|76857901|gb|DV148894.1|DV148894 G G T A C T
>contig_1790 totalEST:6 availEST:6 paralogs:0 haplotype:3 PotentailSNP:8 realSNP:8
location info: 288 456 517 654 691 770 771 772
gi|76842352|gb|DV133350.1|DV133350 T A A C G T T T
gi|76859612|gb|DV150605.1|DV150605 T A A C A
gi|76842897|gb|DV133894.1|DV133894 C T A C G T T T
gi|76851420|gb|DV142413.1|DV142413 C T A
gi|76857598|gb|DV148591.1|DV148591 T A T T A - - -
gi|76857611|gb|DV148604.1|DV148604 T A T T A - - -
>contig_1792 totalEST:4 availEST:4 paralogs:0 haplotype:2 PotentailSNP:1 realSNP:1
location info: 550
gi|76857582|gb|DV148575.1|DV148575 T
gi|76857607|gb|DV148600.1|DV148600 T
gi|76861522|gb|DV152515.1|DV152515 G
gi|76862880|gb|DV153873.1|DV153873 G
>contig_1799 totalEST:5 availEST:5 paralogs:0 haplotype:2 PotentailSNP:1 realSNP:1
location info: 101
gi|76859706|gb|DV150699.1|DV150699 G
gi|76859760|gb|DV150753.1|DV150753 G
gi|76864876|gb|DV155869.1|DV155869 G
gi|76857556|gb|DV148549.1|DV148549 A
gi|76860015|gb|DV151008.1|DV151008 A
>contig_1808 totalEST:4 availEST:4 paralogs:0 haplotype:2 PotentailSNP:2 realSNP:2
location info: 546 570
gi|76845565|gb|DV136559.1|DV136559 G G
gi|76849831|gb|DV140824.1|DV140824 G G
gi|76857516|gb|DV148509.1|DV148509 A A
gi|76860693|gb|DV151686.1|DV151686 A A
>contig_1815 totalEST:6 availEST:4 paralogs:0 haplotype:2 PotentailSNP:1 realSNP:1
location info: 1281
gi|76847449|gb|DV138442.1|DV138442 C
gi|76860262|gb|DV151255.1|DV151255 C
gi|76851300|gb|DV142293.1|DV142293 G
gi|76854713|gb|DV145706.1|DV145706 G
>contig_1822 totalEST:5 availEST:4 paralogs:0 haplotype:2 PotentailSNP:1 realSNP:1
location info: 369
gi|76856415|gb|DV147408.1|DV147408 A
gi|76859328|gb|DV150321.1|DV150321 A
gi|76859623|gb|DV150616.1|DV150616 T
gi|76864649|gb|DV155642.1|DV155642 T
>contig_1826 totalEST:7 availEST:4 paralogs:0 haplotype:2 PotentailSNP:4 realSNP:4
location info: 95 132 134 476
gi|76853324|gb|DV144317.1|DV144317 T A T C
gi|76854151|gb|DV145144.1|DV145144 T A T C
gi|76855415|gb|DV146408.1|DV146408 G C C G
gi|76857328|gb|DV148321.1|DV148321 G C C G
>contig_1848 totalEST:4 availEST:4 paralogs:0 haplotype:2 PotentailSNP:3 realSNP:3
location info: 163 277 448
gi|76854381|gb|DV145374.1|DV145374 T G A
gi|76856044|gb|DV147037.1|DV147037 T G A
gi|76856212|gb|DV147205.1|DV147205 G A G
gi|76857226|gb|DV148219.1|DV148219 G A G
>contig_1857 totalEST:4 availEST:4 paralogs:0 haplotype:2 PotentailSNP:8 realSNP:8
location info: 157 291 312 458 519 534 556 597
gi|76607119|gb|DV122470.1|DV122470 G T C C A A G C
gi|76843876|gb|DV134870.1|DV134870 G T C C A A G C
gi|76857191|gb|DV148184.1|DV148184 A C T T C T T T
gi|76857202|gb|DV148195.1|DV148195 A C T T C T T T
>contig_1858 totalEST:4 availEST:4 paralogs:0 haplotype:2 PotentailSNP:1 realSNP:1
location info: 673
gi|76843690|gb|DV134684.1|DV134684 T
gi|76857200|gb|DV148193.1|DV148193 T
gi|76846475|gb|DV137469.1|DV137469 A
gi|76853050|gb|DV144043.1|DV144043 A
>contig_1861 totalEST:4 availEST:4 paralogs:0 haplotype:2 PotentailSNP:2 realSNP:2
location info: 325 326
gi|76849135|gb|DV140128.1|DV140128 C G
gi|76857171|gb|DV148164.1|DV148164 C G
gi|76856685|gb|DV147678.1|DV147678 - -
gi|76862664|gb|DV153657.1|DV153657 - -
>contig_1863 totalEST:7 availEST:6 paralogs:0 haplotype:3 PotentailSNP:11 realSNP:11
location info: 181 234 288 441 462 477 480 481 482 553 572
gi|76845508|gb|DV136502.1|DV136502 G T T G T C G G G A C
gi|76853884|gb|DV144877.1|DV144877 G T T G T C G G G A C
gi|76852398|gb|DV143391.1|DV143391 A C C G C C G G G A C
gi|76857158|gb|DV148151.1|DV148151 A C C G C C G G G A C
gi|76858936|gb|DV149929.1|DV149929 G T T A C T - - - G T
gi|76862280|gb|DV153273.1|DV153273 G T T A C T - - - G T
>contig_1878 totalEST:10 availEST:9 paralogs:0 haplotype:5 PotentailSNP:11 realSNP:10
location info: 611 744 752 762 779 851 1016 1021 1022 1049
gi|76852512|gb|DV143505.1|DV143505 A G T T C C A - - T
gi|76862805|gb|DV153798.1|DV153798 A G T T C C
gi|76855747|gb|DV146740.1|DV146740 T G T T C C A - - T
gi|76842152|gb|DV133150.1|DV133150 A G C C T A G G A A
gi|76861152|gb|DV152145.1|DV152145 A G C C T A G - - A
gi|76856804|gb|DV147797.1|DV147797 T G T T C C
gi|76858028|gb|DV149021.1|DV149021 A G T T C C A G A T
gi|76857090|gb|DV148083.1|DV148083 A A T T
gi|76863737|gb|DV154730.1|DV154730 A A T T C C A - - T
>contig_1885 totalEST:4 availEST:4 paralogs:0 haplotype:2 PotentailSNP:2 realSNP:2
location info: 282 468
gi|76830017|gb|DV124354.1|DV124354 A G
gi|76857961|gb|DV148954.1|DV148954 A G
gi|76844341|gb|DV135335.1|DV135335 T A
gi|76857054|gb|DV148047.1|DV148047 T A
>contig_1895 totalEST:4 availEST:4 paralogs:0 haplotype:2 PotentailSNP:3 realSNP:3
location info: 120 121 122
gi|76848050|gb|DV139043.1|DV139043 T T A
gi|76865662|gb|DV156655.1|DV156655 T T A
gi|76849877|gb|DV140870.1|DV140870 - - -
gi|76856975|gb|DV147968.1|DV147968 - - -
>contig_1897 totalEST:5 availEST:4 paralogs:0 haplotype:2 PotentailSNP:4 realSNP:4
location info: 680 695 710 725
gi|76842998|gb|DV133994.1|DV133994 A T C C
gi|76852738|gb|DV143731.1|DV143731 A T C C
gi|76849660|gb|DV140653.1|DV140653 G A A T
gi|76856953|gb|DV147946.1|DV147946 G A A T
>contig_1901 totalEST:4 availEST:4 paralogs:0 haplotype:2 PotentailSNP:1 realSNP:1
location info: 291
gi|76849325|gb|DV140318.1|DV140318 C
gi|76856943|gb|DV147936.1|DV147936 C
gi|76853601|gb|DV144594.1|DV144594 A
gi|76853677|gb|DV144670.1|DV144670 A
>contig_1904 totalEST:4 availEST:4 paralogs:0 haplotype:2 PotentailSNP:4 realSNP:4
location info: 401 406 459 511
gi|76838185|gb|DV129183.1|DV129183 T A G C
gi|76856925|gb|DV147918.1|DV147918 T A G C
gi|76853257|gb|DV144250.1|DV144250 C G T T
gi|76853959|gb|DV144952.1|DV144952 C G T T
>contig_1915 totalEST:6 availEST:6 paralogs:0 haplotype:3 PotentailSNP:3 realSNP:3
location info: 306 459 503
gi|76843059|gb|DV134054.1|DV134054 T C A
gi|76856810|gb|DV147803.1|DV147803 T C A
gi|76856933|gb|DV147926.1|DV147926 C C A
gi|76858964|gb|DV149957.1|DV149957 C C A
gi|76858368|gb|DV149361.1|DV149361 C T G
gi|76862623|gb|DV153616.1|DV153616 C T G
>contig_1932 totalEST:5 availEST:5 paralogs:0 haplotype:2 PotentailSNP:12 realSNP:12
location info: 416 417 418 482 609 610 611 612 613 614 707 746
gi|76838555|gb|DV129553.1|DV129553 C A A T C C G A A C G A
gi|76856650|gb|DV147643.1|DV147643 C A A T C C G A A C
gi|76862333|gb|DV153326.1|DV153326 . . . . C C G A A C G A
gi|76601666|gb|DV117017.1|DV117017 - - - G - - - - - - A G
gi|76603057|gb|DV118408.1|DV118408 - - - G - - - - - - A G
>contig_1934 totalEST:5 availEST:5 paralogs:0 haplotype:2 PotentailSNP:2 realSNP:2
location info: 632 644
gi|76856644|gb|DV147637.1|DV147637 T G
gi|76863260|gb|DV154253.1|DV154253 T G
gi|76865164|gb|DV156157.1|DV156157 T G
gi|76857580|gb|DV148573.1|DV148573 A T
gi|76861583|gb|DV152576.1|DV152576 A T
>contig_1961 totalEST:4 availEST:4 paralogs:0 haplotype:2 PotentailSNP:2 realSNP:2
location info: 567 734
gi|76846676|gb|DV137670.1|DV137670 G A
gi|76856449|gb|DV147442.1|DV147442 G A
gi|76864568|gb|DV155561.1|DV155561 C T
gi|76865354|gb|DV156347.1|DV156347 C T
>contig_1964 totalEST:4 availEST:4 paralogs:0 haplotype:2 PotentailSNP:3 realSNP:3
location info: 450 498 522
gi|76605258|gb|DV120609.1|DV120609 C C T
gi|76605983|gb|DV121334.1|DV121334 C C T
gi|76829754|gb|DV124225.1|DV124225 G T G
gi|76856438|gb|DV147431.1|DV147431 G T G
>contig_1994 totalEST:11 availEST:10 paralogs:0 haplotype:3 PotentailSNP:5 realSNP:5
location info: 161 172 238 277 451
gi|76844383|gb|DV135377.1|DV135377 A C T C A
gi|76849681|gb|DV140674.1|DV140674 A C T C A
gi|76854600|gb|DV145593.1|DV145593 . . T C A
gi|76856213|gb|DV147206.1|DV147206 A C T C A
gi|76857107|gb|DV148100.1|DV148100 . . . . A
gi|76846166|gb|DV137160.1|DV137160 A C T T A
gi|76852981|gb|DV143974.1|DV143974 T C T C A
gi|76853273|gb|DV144266.1|DV144266 T C T C A
gi|76842268|gb|DV133266.1|DV133266 A G C T T
gi|76863029|gb|DV154022.1|DV154022 A G C T T
>contig_1995 totalEST:4 availEST:4 paralogs:0 haplotype:2 PotentailSNP:4 realSNP:4
location info: 463 481 676 769
gi|76849635|gb|DV140628.1|DV140628 A A T G
gi|76856211|gb|DV147204.1|DV147204 A A T G
gi|76859833|gb|DV150826.1|DV150826 G G A A
gi|76859843|gb|DV150836.1|DV150836 G G A A
>contig_2003 totalEST:9 availEST:5 paralogs:0 haplotype:6 PotentailSNP:9 realSNP:4
location info: 425 428 451 680
gi|76854786|gb|DV145779.1|DV145779 C T G G
gi|76861469|gb|DV152462.1|DV152462 C T G G
gi|76865183|gb|DV156176.1|DV156176 C T G G
gi|76855016|gb|DV146009.1|DV146009 T G T A
gi|76856190|gb|DV147183.1|DV147183 T G T A
>contig_2013 totalEST:6 availEST:4 paralogs:0 haplotype:2 PotentailSNP:4 realSNP:4
location info: 757 758 763 778
gi|76842128|gb|DV133126.1|DV133126 C T T G
gi|76859821|gb|DV150814.1|DV150814 C T T G
gi|76851366|gb|DV142359.1|DV142359 T G C A
gi|76865192|gb|DV156185.1|DV156185 T G C A
>contig_2014 totalEST:4 availEST:4 paralogs:0 haplotype:4 PotentailSNP:4 realSNP:4
location info: 213 652 653 654
gi|76852089|gb|DV143082.1|DV143082 C A G G
gi|76856136|gb|DV147129.1|DV147129 T - - -
gi|76856595|gb|DV147588.1|DV147588 T A G G
gi|76862531|gb|DV153524.1|DV153524 C - - -
>contig_2015 totalEST:4 availEST:4 paralogs:0 haplotype:2 PotentailSNP:2 realSNP:2
location info: 248 266
gi|76835012|gb|DV127001.1|DV127001 C A
gi|76851545|gb|DV142538.1|DV142538 C A
gi|76848938|gb|DV139931.1|DV139931 T C
gi|76856129|gb|DV147122.1|DV147122 T C
>contig_2018 totalEST:8 availEST:7 paralogs:0 haplotype:3 PotentailSNP:5 realSNP:4
location info: 491 554 629 705
gi|76842163|gb|DV133161.1|DV133161 C C G -
gi|76860175|gb|DV151168.1|DV151168 C C G -
gi|76861619|gb|DV152612.1|DV152612 C C G -
gi|76856761|gb|DV147754.1|DV147754 C C G -
gi|76862842|gb|DV153835.1|DV153835 C C G T
gi|76856011|gb|DV147004.1|DV147004 T T A T
gi|76864181|gb|DV155174.1|DV155174 T T A -
>contig_2031 totalEST:6 availEST:5 paralogs:0 haplotype:2 PotentailSNP:1 realSNP:1
location info: 183
gi|76856009|gb|DV147002.1|DV147002 G
gi|76861617|gb|DV152610.1|DV152610 G
gi|76865193|gb|DV156186.1|DV156186 G
gi|76859783|gb|DV150776.1|DV150776 T
gi|76862098|gb|DV153091.1|DV153091 T
>contig_2039 totalEST:4 availEST:4 paralogs:0 haplotype:2 PotentailSNP:1 realSNP:1
location info: 784
gi|76828340|gb|DV123506.1|DV123506 C
gi|76855964|gb|DV146957.1|DV146957 C
gi|76831876|gb|DV125327.1|DV125327 T
gi|76841839|gb|DV132837.1|DV132837 T
>contig_2041 totalEST:4 availEST:4 paralogs:0 haplotype:2 PotentailSNP:6 realSNP:6
location info: 456 548 623 636 640 644
gi|76844452|gb|DV135446.1|DV135446 G C G C G T
gi|76855946|gb|DV146939.1|DV146939 G C G C G T
gi|76845794|gb|DV136788.1|DV136788 C T C T A A
gi|76854629|gb|DV145622.1|DV145622 C T C T A A
>contig_2058 totalEST:7 availEST:6 paralogs:0 haplotype:4 PotentailSNP:7 realSNP:4
location info: 145 484 517 523
gi|76845298|gb|DV136292.1|DV136292 C C A A
gi|76846896|gb|DV137890.1|DV137890 C C A A
gi|76861519|gb|DV152512.1|DV152512 . T G T
gi|76863018|gb|DV154011.1|DV154011 . T G T
gi|76862320|gb|DV153313.1|DV153313 A C A A
gi|8404692|gb|BE060042.1|BE060042 A C
>contig_2061 totalEST:5 availEST:4 paralogs:0 haplotype:3 PotentailSNP:5 realSNP:3
location info: 57 485 602
gi|76835057|gb|DV127024.1|DV127024 C G C
gi|76855829|gb|DV146822.1|DV146822 C G C
gi|76855394|gb|DV146387.1|DV146387 G A T
gi|76863763|gb|DV154756.1|DV154756 G A T
>contig_2071 totalEST:6 availEST:6 paralogs:0 haplotype:2 PotentailSNP:6 realSNP:6
location info: 192 375 393 405 432 741
gi|76849317|gb|DV140310.1|DV140310 A T C A A A
gi|76856955|gb|DV147948.1|DV147948 . . . . A A
gi|76854714|gb|DV145707.1|DV145707 A C C A A A
gi|76855751|gb|DV146744.1|DV146744 A C C A A A
gi|76854669|gb|DV145662.1|DV145662 C T T G T T
gi|76859154|gb|DV150147.1|DV150147 C T T G T T
>contig_2096 totalEST:4 availEST:4 paralogs:0 haplotype:2 PotentailSNP:1 realSNP:1
location info: 633
gi|76606535|gb|DV121886.1|DV121886 T
gi|76864237|gb|DV155230.1|DV155230 T
gi|76855627|gb|DV146620.1|DV146620 C
gi|76860383|gb|DV151376.1|DV151376 C
>contig_2125 totalEST:6 availEST:5 paralogs:0 haplotype:2 PotentailSNP:3 realSNP:3
location info: 72 73 195
gi|76840106|gb|DV131104.1|DV131104 G A C
gi|76861136|gb|DV152129.1|DV152129 G A C
gi|76861644|gb|DV152637.1|DV152637 G A C
gi|66990017|gb|DR066883.1|DR066883 C C G
gi|76855470|gb|DV146463.1|DV146463 C C G
>contig_2138 totalEST:8 availEST:7 paralogs:0 haplotype:4 PotentailSNP:19 realSNP:19
location info: 123 130 131 335 336 337 338 339 340 341 342 343 362 373 446 467 471 691 768
gi|76848490|gb|DV139483.1|DV139483 G C C - - - - - - - - - A G A G C T
gi|76864785|gb|DV155778.1|DV155778 G C C - - - - - - - - - A G A G C T C
gi|76861147|gb|DV152140.1|DV152140 G - - - - - - - - - - - A G A G C T C
gi|76842179|gb|DV133177.1|DV133177 G - - G C C C G T C C T A T A A C C T
gi|76860733|gb|DV151726.1|DV151726 . . . . . . . . . . . . . . A A C C T
gi|76858257|gb|DV149250.1|DV149250 A C C G C C C G T C C T G T G A G C C
gi|76862268|gb|DV153261.1|DV153261 A C C G C C C G T C C T G T G A G C C
>contig_2146 totalEST:5 availEST:4 paralogs:0 haplotype:3 PotentailSNP:5 realSNP:3
location info: 106 223 337
gi|76837742|gb|DV128740.1|DV128740 G G G
gi|76857457|gb|DV148450.1|DV148450 G G G
gi|76855380|gb|DV146373.1|DV146373 C T A
gi|76857340|gb|DV148333.1|DV148333 C T A
>contig_2159 totalEST:4 availEST:4 paralogs:0 haplotype:2 PotentailSNP:2 realSNP:2
location info: 620 621
gi|76831365|gb|DV125064.1|DV125064 A -
gi|76856488|gb|DV147481.1|DV147481 A -
gi|76835680|gb|DV127350.1|DV127350 T T
gi|76855297|gb|DV146290.1|DV146290 T T
>contig_2169 totalEST:9 availEST:9 paralogs:0 haplotype:5 PotentailSNP:9 realSNP:9
location info: 330 340 349 410 413 538 550 553 697
gi|76842332|gb|DV133330.1|DV133330 G A G C T C C T A
gi|76855236|gb|DV146229.1|DV146229 G A G C T C C T
gi|76856986|gb|DV147979.1|DV147979 G A G C T C C T A
gi|76858380|gb|DV149373.1|DV149373 G A G C T C C T A
gi|76862004|gb|DV152997.1|DV152997 G A G C T C C T A
gi|76855878|gb|DV146871.1|DV146871 T T C T C C C T A
gi|76856445|gb|DV147438.1|DV147438 T T C C T T A A G
gi|76860901|gb|DV151894.1|DV151894 T T C T C T A A G
gi|76865134|gb|DV156127.1|DV156127 T T G T C C C T G
>contig_2184 totalEST:4 availEST:4 paralogs:0 haplotype:2 PotentailSNP:1 realSNP:1
location info: 220
gi|16404723|gb|BI993562.1|BI993562 C
gi|76833247|gb|DV126030.1|DV126030 C
gi|76838378|gb|DV129376.1|DV129376 T
gi|76855135|gb|DV146128.1|DV146128 T
>contig_2188 totalEST:6 availEST:6 paralogs:0 haplotype:3 PotentailSNP:5 realSNP:5
location info: 108 483 545 736 771
gi|76825784|gb|DV122555.1|DV122555 G C G A T
gi|76861137|gb|DV152130.1|DV152130 G C G A T
gi|76855108|gb|DV146101.1|DV146101 A C C
gi|76855989|gb|DV146982.1|DV146982 A C C
gi|76858132|gb|DV149125.1|DV149125 . A G T C
gi|76865151|gb|DV156144.1|DV156144 . A G T C
>contig_2191 totalEST:5 availEST:4 paralogs:0 haplotype:2 PotentailSNP:4 realSNP:4
location info: 98 154 177 486
gi|76849145|gb|DV140138.1|DV140138 G T G A
gi|76854144|gb|DV145137.1|DV145137 G T G A
gi|76855093|gb|DV146086.1|DV146086 A C A G
gi|76861940|gb|DV152933.1|DV152933 A C A G
>contig_2193 totalEST:8 availEST:7 paralogs:0 haplotype:2 PotentailSNP:3 realSNP:3
location info: 913 914 915
gi|76849809|gb|DV140802.1|DV140802 A A A
gi|76852112|gb|DV143105.1|DV143105 A A A
gi|76856093|gb|DV147086.1|DV147086 A A A
gi|76860376|gb|DV151369.1|DV151369 A A A
gi|76862395|gb|DV153388.1|DV153388 A A A
gi|76860203|gb|DV151196.1|DV151196 - - -
gi|76861616|gb|DV152609.1|DV152609 - - -
>contig_2202 totalEST:4 availEST:4 paralogs:0 haplotype:2 PotentailSNP:1 realSNP:1
location info: 690
gi|76828563|gb|DV123616.1|DV123616 C
gi|76833384|gb|DV126100.1|DV126100 C
gi|76841563|gb|DV132561.1|DV132561 G
gi|76855044|gb|DV146037.1|DV146037 G
>contig_2204 totalEST:10 availEST:10 paralogs:0 haplotype:4 PotentailSNP:19 realSNP:19
location info: 56 77 90 212 343 370 419 439 472 488 494 514 556 601 697 698 699 705 706
gi|76844523|gb|DV135517.1|DV135517 C A A C T G C T T A A C A C G G G C A
gi|76857342|gb|DV148335.1|DV148335 . . . . . . . . . . . . A C G G G C A
gi|76857965|gb|DV148958.1|DV148958 . . . C T G C T A A A C
gi|8122433|gb|AW944706.1|AW944706 A A A C T G C T A A A C A
gi|76855036|gb|DV146029.1|DV146029 C A A C T G C C A A A T A T - - - C A
gi|76861814|gb|DV152807.1|DV152807 C A A C T G C T A A A C A C - - - C A
gi|76858188|gb|DV149181.1|DV149181 . C A A C A A C G A A T G T G G G C A
gi|76859479|gb|DV150472.1|DV150472 A C A A C A A C G A A T G T G G G C A
gi|76860577|gb|DV151570.1|DV151570 C A T C T G C T A T C C A T G G G - -
gi|76860589|gb|DV151582.1|DV151582 C A T C T G C T A T C C A T G G G - -
>contig_2213 totalEST:4 availEST:4 paralogs:0 haplotype:2 PotentailSNP:5 realSNP:5
location info: 281 494 509 644 748
gi|76597020|gb|DV112371.1|DV112371 T A C A A
gi|76598660|gb|DV114011.1|DV114011 T A C A A
gi|76852551|gb|DV143544.1|DV143544 A G T G C
gi|76854980|gb|DV145973.1|DV145973 A G T G C
>contig_2245 totalEST:5 availEST:4 paralogs:0 haplotype:3 PotentailSNP:4 realSNP:4
location info: 296 314 334 608
gi|76854805|gb|DV145798.1|DV145798 T C A T
gi|76857880|gb|DV148873.1|DV148873 T C A T
gi|76861252|gb|DV152245.1|DV152245 C T C C
gi|76861264|gb|DV152257.1|DV152257 C T C C
>contig_2248 totalEST:8 availEST:8 paralogs:0 haplotype:3 PotentailSNP:5 realSNP:5
location info: 219 353 629 746 785
gi|76854789|gb|DV145782.1|DV145782 T T C G
gi|76855694|gb|DV146687.1|DV146687 T T C G
gi|76859956|gb|DV150949.1|DV150949 T T C G C
gi|76862935|gb|DV153928.1|DV153928 . . C G C
gi|76857526|gb|DV148519.1|DV148519 C C
gi|76857531|gb|DV148524.1|DV148524 C C
gi|76861852|gb|DV152845.1|DV152845 . . T C A
gi|76862716|gb|DV153709.1|DV153709 . T T C A
>contig_2264 totalEST:4 availEST:4 paralogs:0 haplotype:2 PotentailSNP:4 realSNP:4
location info: 434 440 471 743
gi|76847717|gb|DV138710.1|DV138710 T C C A
gi|76862104|gb|DV153097.1|DV153097 T C C A
gi|76854683|gb|DV145676.1|DV145676 G T G C
gi|76858594|gb|DV149587.1|DV149587 G T G C
>contig_2274 totalEST:5 availEST:4 paralogs:0 haplotype:2 PotentailSNP:1 realSNP:1
location info: 560
gi|76844487|gb|DV135481.1|DV135481 A
gi|76850776|gb|DV141769.1|DV141769 A
gi|76844949|gb|DV135943.1|DV135943 G
gi|76854643|gb|DV145636.1|DV145636 G
>contig_2290 totalEST:5 availEST:5 paralogs:0 haplotype:4 PotentailSNP:12 realSNP:12
location info: 386 422 473 476 518 574 577 599 606 613 617 666
gi|76844652|gb|DV135646.1|DV135646 C A G T T A A A C G C A
gi|76854576|gb|DV145569.1|DV145569 C A G T T A A A C G C A
gi|76849318|gb|DV140311.1|DV140311 T T A C A C G C T A T C
gi|76854492|gb|DV145485.1|DV145485 T T A C A A A A C G T A
gi|76865958|gb|DV156951.1|DV156951 T A G T T C G C T A C C
>contig_2299 totalEST:4 availEST:4 paralogs:0 haplotype:2 PotentailSNP:5 realSNP:5
location info: 41 108 172 221 355
gi|76847379|gb|DV138372.1|DV138372 T G C C C
gi|76854526|gb|DV145519.1|DV145519 T G C C C
gi|76850262|gb|DV141255.1|DV141255 C A G T T
gi|76850906|gb|DV141899.1|DV141899 C A G T T
>contig_2325 totalEST:4 availEST:4 paralogs:0 haplotype:2 PotentailSNP:1 realSNP:1
location info: 687
gi|76597098|gb|DV112449.1|DV112449 C
gi|76853590|gb|DV144583.1|DV144583 C
gi|76854433|gb|DV145426.1|DV145426 T
gi|76856988|gb|DV147981.1|DV147981 T
>contig_2326 totalEST:9 availEST:4 paralogs:0 haplotype:2 PotentailSNP:2 realSNP:2
location info: 714 716
gi|76850017|gb|DV141010.1|DV141010 T G
gi|76850513|gb|DV141506.1|DV141506 T G
gi|76852735|gb|DV143728.1|DV143728 - T
gi|76854430|gb|DV145423.1|DV145423 - T
>contig_2329 totalEST:8 availEST:7 paralogs:0 haplotype:3 PotentailSNP:18 realSNP:18
location info: 80 190 234 277 280 290 338 400 451 457 528 547 640 734 735 736 737 738
gi|76853553|gb|DV144546.1|DV144546 . C G A C C A C T C T G G
gi|76854160|gb|DV145153.1|DV145153 A C G A C C A C T C T G G G G A G G
gi|76863797|gb|DV154790.1|DV154790 A C G A C C A C T C T G G G G A G G
gi|76858715|gb|DV149708.1|DV149708 A C G A C C A C T C T G G G G - - -
gi|76851428|gb|DV142421.1|DV142421 G T C G T A G T C T C A A - - - - -
gi|76851909|gb|DV142902.1|DV142902 G T C G T A G T C T C A A
gi|76854416|gb|DV145409.1|DV145409 G T C G T T G T C T C A A - - - - -
>contig_2330 totalEST:4 availEST:4 paralogs:0 haplotype:2 PotentailSNP:1 realSNP:1
location info: 585
gi|76848465|gb|DV139458.1|DV139458 T
gi|76852510|gb|DV143503.1|DV143503 T
gi|76851861|gb|DV142854.1|DV142854 C
gi|76854399|gb|DV145392.1|DV145392 C
>contig_2334 totalEST:6 availEST:6 paralogs:0 haplotype:2 PotentailSNP:6 realSNP:6
location info: 214 235 274 319 571 573
gi|76828867|gb|DV123772.1|DV123772 T C A T G A
gi|76830865|gb|DV124798.1|DV124798 . . . . G A
gi|76854383|gb|DV145376.1|DV145376 T C A T G A
gi|76836040|gb|DV127543.1|DV127543 G T C G C -
gi|76842015|gb|DV133013.1|DV133013 . . . . C -
gi|76862242|gb|DV153235.1|DV153235 G T C G C -
>contig_2337 totalEST:8 availEST:8 paralogs:0 haplotype:2 PotentailSNP:1 realSNP:1
location info: 600
gi|76842120|gb|DV133118.1|DV133118 G
gi|76844832|gb|DV135826.1|DV135826 G
gi|76855366|gb|DV146359.1|DV146359 G
gi|76858776|gb|DV149769.1|DV149769 G
gi|76862525|gb|DV153518.1|DV153518 G
gi|76831673|gb|DV125221.1|DV125221 T
gi|76847032|gb|DV138026.1|DV138026 T
gi|76854375|gb|DV145368.1|DV145368 T
>contig_2346 totalEST:6 availEST:4 paralogs:0 haplotype:2 PotentailSNP:1 realSNP:1
location info: 716
gi|76848728|gb|DV139721.1|DV139721 A
gi|76859072|gb|DV150065.1|DV150065 A
gi|76851789|gb|DV142782.1|DV142782 G
gi|76854348|gb|DV145341.1|DV145341 G
>contig_2354 totalEST:5 availEST:5 paralogs:0 haplotype:2 PotentailSNP:10 realSNP:10
location info: 241 247 286 327 331 362 724 727 776 784
gi|76843008|gb|DV134004.1|DV134004 T G C A T C A C A C
gi|76847493|gb|DV138486.1|DV138486 T G C A T C A C A C
gi|76851893|gb|DV142886.1|DV142886 T G C A T C A C A C
gi|76850549|gb|DV141542.1|DV141542 C A T C A T C T C T
gi|76854301|gb|DV145294.1|DV145294 C A T C A T C T C T
>contig_2371 totalEST:4 availEST:4 paralogs:0 haplotype:2 PotentailSNP:5 realSNP:5
location info: 479 592 683 721 752
gi|76831454|gb|DV125110.1|DV125110 A G A C T
gi|76842335|gb|DV133333.1|DV133333 A G A C G
gi|76843478|gb|DV134472.1|DV134472 C C C G T
gi|76854209|gb|DV145202.1|DV145202 C C C G G
>contig_2384 totalEST:4 availEST:4 paralogs:0 haplotype:2 PotentailSNP:2 realSNP:2
location info: 728 729
gi|76849412|gb|DV140405.1|DV140405 A G
[truncated: 4,713 more rows]

## Sheet: Euphorbia fischeriana
Details of realSNP info SPECIES Euphorbia fischeriana
>contig_3 totalEST:38 availEST:38 paralogs:0 haplotype:2 PotentailSNP:1 realSNP:1
location info: 205
gi|380747082|gb|JK523162.1|JK523162 -
gi|380747200|gb|JK523280.1|JK523280 -
gi|380747275|gb|JK523355.1|JK523355 -
gi|380747315|gb|JK523395.1|JK523395 -
gi|380747368|gb|JK523448.1|JK523448 -
gi|380747372|gb|JK523452.1|JK523452 -
gi|380747380|gb|JK523460.1|JK523460 -
gi|380747419|gb|JK523499.1|JK523499 -
gi|380747432|gb|JK523512.1|JK523512 -
gi|380747483|gb|JK523563.1|JK523563 -
gi|380747692|gb|JK523772.1|JK523772 -
gi|380747700|gb|JK523780.1|JK523780 -
gi|380747713|gb|JK523793.1|JK523793 -
gi|380747757|gb|JK523837.1|JK523837 -
gi|380747863|gb|JK523943.1|JK523943 -
gi|380747875|gb|JK523955.1|JK523955 -
gi|380747922|gb|JK524002.1|JK524002 -
gi|380747933|gb|JK524013.1|JK524013 -
gi|380748036|gb|JK524116.1|JK524116 -
gi|380748183|gb|JK524263.1|JK524263 -
gi|380748291|gb|JK524371.1|JK524371 -
gi|380748331|gb|JK524411.1|JK524411 -
gi|380748468|gb|JK524548.1|JK524548 -
gi|380748478|gb|JK524558.1|JK524558 -
gi|380748512|gb|JK524592.1|JK524592 -
gi|380748586|gb|JK524666.1|JK524666 -
gi|380748612|gb|JK524692.1|JK524692 -
gi|380748678|gb|JK524758.1|JK524758 -
gi|380748718|gb|JK524798.1|JK524798 -
gi|380748731|gb|JK524811.1|JK524811 -
gi|380748747|gb|JK524827.1|JK524827 -
gi|380748800|gb|JK524880.1|JK524880 -
gi|380748825|gb|JK524905.1|JK524905 -
gi|380748843|gb|JK524923.1|JK524923 -
gi|380748896|gb|JK524976.1|JK524976 -
gi|380748226|gb|JK524306.1|JK524306 A
gi|380748539|gb|JK524619.1|JK524619 A
gi|380748923|gb|JK525003.1|JK525003 A
>contig_5 totalEST:13 availEST:12 paralogs:0 haplotype:2 PotentailSNP:1 realSNP:1
location info: 684
gi|380747310|gb|JK523390.1|JK523390 G
gi|380747647|gb|JK523727.1|JK523727 G
gi|380747719|gb|JK523799.1|JK523799 G
gi|380748268|gb|JK524348.1|JK524348 G
gi|380748664|gb|JK524744.1|JK524744 G
gi|380748807|gb|JK524887.1|JK524887 G
gi|380748904|gb|JK524984.1|JK524984 G
gi|380747431|gb|JK523511.1|JK523511 C
gi|380747978|gb|JK524058.1|JK524058 C
gi|380748131|gb|JK524211.1|JK524211 C
gi|380748523|gb|JK524603.1|JK524603 C
gi|380748901|gb|JK524981.1|JK524981 C
>contig_8 totalEST:8 availEST:8 paralogs:0 haplotype:2 PotentailSNP:3 realSNP:3
location info: 466 467 468
gi|380747761|gb|JK523841.1|JK523841 - - -
gi|380747853|gb|JK523933.1|JK523933 - - -
gi|380748005|gb|JK524085.1|JK524085 - - -
gi|380748463|gb|JK524543.1|JK524543 - - -
gi|380748535|gb|JK524615.1|JK524615 - - -
gi|380748870|gb|JK524950.1|JK524950 - - -
gi|380748110|gb|JK524190.1|JK524190 C A G
gi|380748885|gb|JK524965.1|JK524965 C A G
>contig_23 totalEST:9 availEST:8 paralogs:0 haplotype:4 PotentailSNP:6 realSNP:6
location info: 427 433 448 618 700 736
gi|380747331|gb|JK523411.1|JK523411 C A T C T T
gi|380747504|gb|JK523584.1|JK523584 . . T C T T
gi|380747587|gb|JK523667.1|JK523667 C A T C T T
gi|380747937|gb|JK524017.1|JK524017 C A T C T T
gi|380747418|gb|JK523498.1|JK523498 C A T G C
gi|380747631|gb|JK523711.1|JK523711 . . . G C C
gi|380748237|gb|JK524317.1|JK524317 T T C C C C
gi|380748272|gb|JK524352.1|JK524352 T T C C C C
>contig_29 totalEST:20 availEST:15 paralogs:0 haplotype:3 PotentailSNP:2 realSNP:2
location info: 177 322
gi|380747093|gb|JK523173.1|JK523173 . G
gi|380747209|gb|JK523289.1|JK523289 . G
gi|380747238|gb|JK523318.1|JK523318 . G
gi|380747459|gb|JK523539.1|JK523539 . G
gi|380747603|gb|JK523683.1|JK523683 . G
gi|380748045|gb|JK524125.1|JK524125 . G
gi|380748236|gb|JK524316.1|JK524316 . G
gi|380748292|gb|JK524372.1|JK524372 . G
gi|380748760|gb|JK524840.1|JK524840 . G
gi|380747407|gb|JK523487.1|JK523487 . A
gi|380747881|gb|JK523961.1|JK523961 A A
gi|380748508|gb|JK524588.1|JK524588 A A
gi|380748818|gb|JK524898.1|JK524898 . A
gi|380748349|gb|JK524429.1|JK524429 T A
gi|380748715|gb|JK524795.1|JK524795 T A
>contig_33 totalEST:12 availEST:11 paralogs:0 haplotype:2 PotentailSNP:1 realSNP:1
location info: 612
gi|380747226|gb|JK523306.1|JK523306 T
gi|380747234|gb|JK523314.1|JK523314 T
gi|380747430|gb|JK523510.1|JK523510 T
gi|380747678|gb|JK523758.1|JK523758 T
gi|380747900|gb|JK523980.1|JK523980 T
gi|380748690|gb|JK524770.1|JK524770 T
gi|380747133|gb|JK523213.1|JK523213 C
gi|380747860|gb|JK523940.1|JK523940 C
gi|380747983|gb|JK524063.1|JK524063 C
gi|380748120|gb|JK524200.1|JK524200 C
gi|380748252|gb|JK524332.1|JK524332 C
>contig_68 totalEST:220 availEST:220 paralogs:0 haplotype:3 PotentailSNP:19 realSNP:19
location info: 428 447 462 484 528 585 595 656 669 672 771 793 839 867 893 964 974 999 1002
gi|380747065|gb|JK523145.1|JK523145 G T T T T T A A T G T T A C T T A A T
gi|380747119|gb|JK523199.1|JK523199 G T T T T T A A T G T T A C T T A A T
gi|380747122|gb|JK523202.1|JK523202 G T T T T T A A T G T T A C T T A A T
gi|380747138|gb|JK523218.1|JK523218 G T T T T T A A T G T T A C T T A A T
gi|380747169|gb|JK523249.1|JK523249 G T T T T T A A T G T T A C T T A A T
gi|380747173|gb|JK523253.1|JK523253 G T T T T T A A T G T T A C T T A A T
gi|380747188|gb|JK523268.1|JK523268 G T T T T T A
gi|380747208|gb|JK523288.1|JK523288 G T T T T T A A T G T T A C T T A A T
gi|380747219|gb|JK523299.1|JK523299 G T T T T T A A T G T T A C T T A A T
gi|380747252|gb|JK523332.1|JK523332 G T T T T T A A T G T T A C T T A A T
gi|380747258|gb|JK523338.1|JK523338 G T T T T T A A T G T T A C T T A A T
gi|380747266|gb|JK523346.1|JK523346 G T T T T T A A T G T T A C T T A A T
gi|380747290|gb|JK523370.1|JK523370 G T T T T T A A T G T T A C T T A A T
gi|380747353|gb|JK523433.1|JK523433 G T T T T T A A T G T T A C T T A A T
gi|380747356|gb|JK523436.1|JK523436 G T T T T T A A T G T T A C T T A A T
gi|380747387|gb|JK523467.1|JK523467 G T T T T T A A T G T T A C T T A A T
gi|380747393|gb|JK523473.1|JK523473 . T T T T T A A T G T T A C T
gi|380747411|gb|JK523491.1|JK523491 G T T T T T A A T G T T A C T T A A T
gi|380747429|gb|JK523509.1|JK523509 G T T T T T A A T G T T A C T T A A T
gi|380747482|gb|JK523562.1|JK523562 G T T T T T A A T G T T A C T T A A T
gi|380747498|gb|JK523578.1|JK523578 G T T T T T A A T G T T A C T T A A T
gi|380747520|gb|JK523600.1|JK523600 G T T T T T A A T G T T A C T T A A T
gi|380747528|gb|JK523608.1|JK523608 G T T T T T A A T G T T A C T T A A T
gi|380747546|gb|JK523626.1|JK523626 G T T T T T A A T G T T A C T T A A T
gi|380747626|gb|JK523706.1|JK523706 G T T T T T A A T G T T A C T T A A T
gi|380747629|gb|JK523709.1|JK523709 . T T T T T A A T G T T A C T
gi|380747654|gb|JK523734.1|JK523734 G T T T T T A A T G T T A C T T A A T
gi|380747714|gb|JK523794.1|JK523794 . T T T T T A A T G T T A C T T A A T
gi|380747760|gb|JK523840.1|JK523840 G T T T T T A A T G T T A C T T A A T
gi|380747765|gb|JK523845.1|JK523845 G T T T T T A A T G T T A C T T A A T
gi|380747772|gb|JK523852.1|JK523852 G T T T T T A A T G T T A C T T A
gi|380747783|gb|JK523863.1|JK523863 G T T T T T A A T G T T A C T T A A T
gi|380747802|gb|JK523882.1|JK523882 G T T T T T A A T G T T A C T T A A T
gi|380747832|gb|JK523912.1|JK523912 G T T T T T A A T G T T A C T T A A T
gi|380747833|gb|JK523913.1|JK523913 G T T T T T A A T G T T A C T T A A T
gi|380747874|gb|JK523954.1|JK523954 G T T T T T A A T G T T A C T T A A T
gi|380747909|gb|JK523989.1|JK523989 G T T T T T A A T G T T A C T T A A T
gi|380747914|gb|JK523994.1|JK523994 G T T T T T A A T G T T A C T T A A T
gi|380747929|gb|JK524009.1|JK524009 G T T T T T A A T G T T A C T T A
gi|380747961|gb|JK524041.1|JK524041 G T T T T T A A T G T T A C T
gi|380747966|gb|JK524046.1|JK524046 G T T T T T A A T G T T A C T T A
gi|380747976|gb|JK524056.1|JK524056 G T T T T T A A T G T T A C T T A A T
gi|380747985|gb|JK524065.1|JK524065 G T T T T T A A T G T T A C T T A A T
gi|380747993|gb|JK524073.1|JK524073 G T T T T T A A T G T T A C T T A A T
gi|380747994|gb|JK524074.1|JK524074 G T T T T T A A T G T T A C T T A A T
gi|380748000|gb|JK524080.1|JK524080 G T T T T T A A T G T T A C T T A A T
gi|380748007|gb|JK524087.1|JK524087 G T T T T T A A T G T T A C T T A A T
gi|380748096|gb|JK524176.1|JK524176 G T T T T T A A T G T T A C T T A A T
gi|380748108|gb|JK524188.1|JK524188 G T T T T T A A T G T T A C T T A A T
gi|380748111|gb|JK524191.1|JK524191 G T T T T T A A T G T T A C T T A A T
gi|380748128|gb|JK524208.1|JK524208 G T T T T T A A T G T T A C T T A A T
gi|380748142|gb|JK524222.1|JK524222 G T T T T T A A T G T T A C T T A A T
gi|380748153|gb|JK524233.1|JK524233 G T T T T T A A T G T T A C T T A A T
gi|380748210|gb|JK524290.1|JK524290 G T T T T T A A T G T T A C T T A A T
gi|380748227|gb|JK524307.1|JK524307 G T T T T T A A T G T T A C T T A A T
gi|380748295|gb|JK524375.1|JK524375 G T T T T T A A T G T T A C T T A A T
gi|380748314|gb|JK524394.1|JK524394 G T T T T T A A T G T T A C T T A
gi|380748317|gb|JK524397.1|JK524397 G T T T T T A A T G T T A C T T A A T
gi|380748475|gb|JK524555.1|JK524555 G T T T T T A A T G T T A C T T A A T
gi|380748502|gb|JK524582.1|JK524582 G T T T T T A A T G T T A C T T A A T
gi|380748529|gb|JK524609.1|JK524609 G T T T T T A A T G T T A C T T A A T
gi|380748545|gb|JK524625.1|JK524625 G T T T T T A A T G T T A C T T A A T
gi|380748616|gb|JK524696.1|JK524696 G T T T T T A A T G T T A C T T A A T
gi|380748622|gb|JK524702.1|JK524702 G T T T T T A A T G T T A C T T A A T
gi|380748655|gb|JK524735.1|JK524735 G T T T T T A A T G T T A C T T A A T
gi|380748661|gb|JK524741.1|JK524741 G T T T T T A A T G T T A C T T A A T
gi|380748738|gb|JK524818.1|JK524818 G T T T T T A A T G T T A C T T A A T
gi|380748754|gb|JK524834.1|JK524834 G T T T T T A A T G T T A C T T A A T
gi|380748773|gb|JK524853.1|JK524853 . T T T T T A A T G T T A C T T A A T
gi|380748793|gb|JK524873.1|JK524873 G T T T T T A A T G T T A C T T A A T
gi|380748808|gb|JK524888.1|JK524888 G T T T T T A A T G T T A C T T A A T
gi|380748817|gb|JK524897.1|JK524897 G T T T T T A A T G T T A C T T A A T
gi|380748821|gb|JK524901.1|JK524901 G T T T T T A A T G T T A C T T A A T
gi|380748858|gb|JK524938.1|JK524938 G T T T T T A A T G T T A C T T A A T
gi|380748864|gb|JK524944.1|JK524944 G T T T T T A A T G T T A C T T A
gi|380748868|gb|JK524948.1|JK524948 G T T T T T A A T G T T A C T T A A T
gi|380748907|gb|JK524987.1|JK524987 G T T T T T A A T G T T A C T T A A T
gi|380748910|gb|JK524990.1|JK524990 G T T T T T A A T G T T A C T T A A T
gi|380748920|gb|JK525000.1|JK525000 G T T T T T A A T G T T A C T T A A T
gi|380747080|gb|JK523160.1|JK523160 G T T T T T A A T A T T A T T T A A T
gi|380747101|gb|JK523181.1|JK523181 G T T T T T A A T G C T A C T T A A T
gi|380747104|gb|JK523184.1|JK523184 G T T T T T A A C G T T A C T T A A T
gi|380747127|gb|JK523207.1|JK523207 G T T T T T A A T A T T A T T T A A T
gi|380747130|gb|JK523210.1|JK523210 G T T T T T A A T A T T A T T T A A T
gi|380747140|gb|JK523220.1|JK523220 G T T T T T A A T G T T A C T T A G T
gi|380747141|gb|JK523221.1|JK523221 G T T T T T A A T A T T A T T T A A T
gi|380747146|gb|JK523226.1|JK523226 G T T T T T A A T A T T A T T T A A T
gi|380747149|gb|JK523229.1|JK523229 G T T T T T A A T A T T A T T T A A T
gi|380747150|gb|JK523230.1|JK523230 G T T T T T A A T A T T A T T T A A T
gi|380747160|gb|JK523240.1|JK523240 G T T T C T A A T G T T A C T T A A T
gi|380747212|gb|JK523292.1|JK523292 G C T T T T A A T A T T A T T T A A T
gi|380747216|gb|JK523296.1|JK523296 G T T T T T A A T A T T A T T T A A T
gi|380747241|gb|JK523321.1|JK523321 G T T T T T A A T A T T A T T T A A T
gi|380747244|gb|JK523324.1|JK523324 A T T T T T A A T A T T A T T T A A T
gi|380747271|gb|JK523351.1|JK523351 G T T T T T A A T A T T A T T T A A T
gi|380747281|gb|JK523361.1|JK523361 G T T T T T A A T A T C A T T T A A T
gi|380747297|gb|JK523377.1|JK523377 G T T T T T A A T A T T A T T T A A T
gi|380747301|gb|JK523381.1|JK523381 . T T T T T G A T G T T A C T T A A T
gi|380747316|gb|JK523396.1|JK523396 G T T T T T A A T A T T A T T T A A T
gi|380747352|gb|JK523432.1|JK523432 G T T T T T A A T A T T A T T T A A T
gi|380747357|gb|JK523437.1|JK523437 G T T T T T A A T A T T A T T T A A T
gi|380747364|gb|JK523444.1|JK523444 G T T T T T A A T A T T A T T T A A T
gi|380747374|gb|JK523454.1|JK523454 G T T T T T A A T A T T A T T T A
gi|380747392|gb|JK523472.1|JK523472 G T T T T T A A T A T T A T T T A A T
gi|380747409|gb|JK523489.1|JK523489 G T T T T T A A T A T T A T T T A A T
gi|380747410|gb|JK523490.1|JK523490 G T T T T T A A T A T T A T T T A A T
gi|380747414|gb|JK523494.1|JK523494 G T C T T T A A T G T T A C T T A A T
gi|380747417|gb|JK523497.1|JK523497 G T T T T T A A T A T T A T T T A A T
gi|380747421|gb|JK523501.1|JK523501 G T T T T T A A T A T T A T T T A A T
gi|380747445|gb|JK523525.1|JK523525 G T T T T T A A T A T T A T T T A A T
gi|380747451|gb|JK523531.1|JK523531 G T T T T T A A T A T T A T T T A A T
gi|380747452|gb|JK523532.1|JK523532 G T T T T T A A T A T T A T T T A A T
gi|380747454|gb|JK523534.1|JK523534 G T T T T T A A T A T T A T T T A A T
gi|380747485|gb|JK523565.1|JK523565 G T T T T T A A T A T T A T T T A A T
gi|380747497|gb|JK523577.1|JK523577 A T T T T T A A T G T T A C T T A
gi|380747499|gb|JK523579.1|JK523579 G T T T T T A A T A T T A T T T A A T
gi|380747500|gb|JK523580.1|JK523580 G T T T T T A A T A T T A T T T A A T
gi|380747521|gb|JK523601.1|JK523601 G T T T T T A A T A T T A T T T A A T
gi|380747533|gb|JK523613.1|JK523613 G T T T T T A A T A T T A T T T A A T
gi|380747535|gb|JK523615.1|JK523615 G T T T T T A A T A T T A T T T A
gi|380747548|gb|JK523628.1|JK523628 G T T T T T A A T A T T A T T T A A T
gi|380747550|gb|JK523630.1|JK523630 G T T T T T A A T A T T A T T T A A T
gi|380747553|gb|JK523633.1|JK523633 G T T T T T A A T A T T A T T T A A T
gi|380747556|gb|JK523636.1|JK523636 G T T T T T A A T A T T A T T T A A T
gi|380747566|gb|JK523646.1|JK523646 G T T T T T A G T G T T A C T T A A T
gi|380747585|gb|JK523665.1|JK523665 G T T T T T A A T A T T A T T T A A T
gi|380747589|gb|JK523669.1|JK523669 G T T C T T A A T A T T A T T T A A T
gi|380747650|gb|JK523730.1|JK523730 G T T T T T A A T G T T A C T T A G T
gi|380747653|gb|JK523733.1|JK523733 G T T T T T A A T A T T A T T T A A T
gi|380747661|gb|JK523741.1|JK523741 G T T T T T A A T A T T A T T T A A T
gi|380747662|gb|JK523742.1|JK523742 G T T T T T A A T A T T A T T T A A T
gi|380747669|gb|JK523749.1|JK523749 G T T T T T A A T A C T A T T T A
gi|380747677|gb|JK523757.1|JK523757 G T T T T T A A T A T T A T T T A A T
gi|380747689|gb|JK523769.1|JK523769 G T T T T T A A T A T T A T T T A A T
gi|380747720|gb|JK523800.1|JK523800 G T T T T T A A T A T T A T T T A A T
gi|380747732|gb|JK523812.1|JK523812 G T T T T T A A T A T T G T T T A A T
gi|380747735|gb|JK523815.1|JK523815 G T T T T T A A T A T T A T T T A A T
gi|380747737|gb|JK523817.1|JK523817 G T T T T T A A T A T T A T T T A A T
gi|380747745|gb|JK523825.1|JK523825 G T T T T T A A T G T T A C T C A A T
gi|380747816|gb|JK523896.1|JK523896 G T T T T T A A T A T T A T T T A A T
gi|380747839|gb|JK523919.1|JK523919 G T T T T T A A T A T T A T T T A A T
gi|380747861|gb|JK523941.1|JK523941 G T T T T T A A T A T T A T T T A A T
gi|380747873|gb|JK523953.1|JK523953 G T T T T T A A T G T C A C T T A A T
gi|380747885|gb|JK523965.1|JK523965 G T T T T T A A T A T T A T T T A A T
gi|380747888|gb|JK523968.1|JK523968 G T T T T T A A T A T T A T T T A A T
gi|380747893|gb|JK523973.1|JK523973 G T T T T T A A T A T T A T T T A A T
gi|380747950|gb|JK524030.1|JK524030 G T T T T T A A T A T T A T T T A A T
gi|380747958|gb|JK524038.1|JK524038 G T T T T T A A T A T T A T T T A A C
gi|380747963|gb|JK524043.1|JK524043 G T T C T T A A T G T T A C T T A A T
gi|380747973|gb|JK524053.1|JK524053 G T T T C T A A T G T T A C T T A A T
gi|380747974|gb|JK524054.1|JK524054 G T T T T T A A T A T T A T T T A A T
gi|380747981|gb|JK524061.1|JK524061 G T T T T T A A T A T T A T T T A A T
gi|380747992|gb|JK524072.1|JK524072 G T T T T T A A T A T T A T T T A
gi|380747998|gb|JK524078.1|JK524078 G T T T T T A A T A T T A T T T A A T
gi|380748002|gb|JK524082.1|JK524082 G T T T T T A A T A T T A T T T A A T
gi|380748018|gb|JK524098.1|JK524098 G T T T T T A A T A T T A T T T A A T
gi|380748019|gb|JK524099.1|JK524099 G T T T T T A A T A T T A T T T A A T
gi|380748024|gb|JK524104.1|JK524104 G T T T T T A A T A T T A T T T A A T
gi|380748047|gb|JK524127.1|JK524127 G T T T T T A A T A T T A T T T A A T
gi|380748051|gb|JK524131.1|JK524131 G T T T T T A A T A T T A T T T A A T
gi|380748071|gb|JK524151.1|JK524151 G T T T T T A G T G T T A C T T A A T
gi|380748088|gb|JK524168.1|JK524168 G T T T T T A A T A T T A T T T A A T
gi|380748103|gb|JK524183.1|JK524183 G T T T T T A A T A T T A T T T A A T
gi|380748122|gb|JK524202.1|JK524202 G T T T T T A A T A T T A T T T A A T
gi|380748126|gb|JK524206.1|JK524206 G T T T T T A A T A T T A T T T A A T
gi|380748135|gb|JK524215.1|JK524215 G T T T T T A A T A T T A T T T A A T
gi|380748144|gb|JK524224.1|JK524224 G T T T T T A A T A T T A T T T A A T
gi|380748151|gb|JK524231.1|JK524231 A T T T T T A A T A
gi|380748168|gb|JK524248.1|JK524248 G T T T T T A A T A T T A T T T A A T
gi|380748195|gb|JK524275.1|JK524275 G T T T T T A A T A T T A T T T A A T
gi|380748202|gb|JK524282.1|JK524282 G T T T T T A A T A T T A T T T A A T
gi|380748203|gb|JK524283.1|JK524283 G T T T T T A A T A T T A T T T A A T
gi|380748204|gb|JK524284.1|JK524284 G T T T T T A A T A T T A T T T A A T
gi|380748234|gb|JK524314.1|JK524314 G T T T T T A A T A T T A T T T A A T
gi|380748240|gb|JK524320.1|JK524320 G T T T T T A A T A T T A T T T A A T
gi|380748251|gb|JK524331.1|JK524331 G T T T T T A A T A T T A T T T A A T
gi|380748259|gb|JK524339.1|JK524339 G T T T T T A A T A T T A T T T A A T
gi|380748271|gb|JK524351.1|JK524351 G T T T T T A A T A T T A T T T A A T
gi|380748286|gb|JK524366.1|JK524366 G T T T T T A A T A T T A T T T A A
gi|380748300|gb|JK524380.1|JK524380 G T T T T T A A T A T T A T T T A
gi|380748301|gb|JK524381.1|JK524381 G T T T T C A A T A T T A T T T A A T
gi|380748303|gb|JK524383.1|JK524383 G T T T T T A A T A T T A T T T A A T
gi|380748304|gb|JK524384.1|JK524384 G T T T T T A A T A T T A T T T A A T
gi|380748325|gb|JK524405.1|JK524405 G T T T T T A A T A T T A T T T A A T
gi|380748355|gb|JK524435.1|JK524435 G T T T T T A A T A T T A T T T A A T
gi|380748459|gb|JK524539.1|JK524539 G T T T T T A A T A T T A T T T A A T
gi|380748462|gb|JK524542.1|JK524542 G T T T T T A A T A T T A T T T A
gi|380748482|gb|JK524562.1|JK524562 G T T T T T A A T A T T A T T T A A T
gi|380748515|gb|JK524595.1|JK524595 A T T T T T A A T A T
gi|380748516|gb|JK524596.1|JK524596 G T T T T T A A T A T T A T T T A A T
gi|380748534|gb|JK524614.1|JK524614 G T T T T T A A T A T T A T T T A A T
gi|380748537|gb|JK524617.1|JK524617 G T T T T T A A T A T T A T T T A A T
gi|380748541|gb|JK524621.1|JK524621 G T T T T T A A T A T T A T T T A A T
gi|380748564|gb|JK524644.1|JK524644 G T T T T T A A T A T T A T T
gi|380748576|gb|JK524656.1|JK524656 G T T T T T G A T G T T A C T T A A T
gi|380748584|gb|JK524664.1|JK524664 G T T T T T A A T A T T A T T C A A T
gi|380748604|gb|JK524684.1|JK524684 G T T T T T A A T A T T A T T T A A T
gi|380748637|gb|JK524717.1|JK524717 G T T T T T A A T A T T A T T T A A T
gi|380748652|gb|JK524732.1|JK524732 G T T T T T A A T A T T A T T T A A T
gi|380748667|gb|JK524747.1|JK524747 G T T T T T A A T A T T A T T T A A T
gi|380748681|gb|JK524761.1|JK524761 G T T T T T A A T A T T A T T T A A T
gi|380748695|gb|JK524775.1|JK524775 G T T T T T A A T A T T A T T T A A T
gi|380748709|gb|JK524789.1|JK524789 G T T T T T A A T A T T A T T T A A T
gi|380748716|gb|JK524796.1|JK524796 G T T T T T A A T A T T A T T T A A T
gi|380748720|gb|JK524800.1|JK524800 G T T T T T A A T A T T A T T T A A T
gi|380748737|gb|JK524817.1|JK524817 G T T T T T A A T A T T A T T T A A T
gi|380748743|gb|JK524823.1|JK524823 G T T T T T A A T G T T A C C T A A T
gi|380748745|gb|JK524825.1|JK524825 G T T T T T A A T A T T A T T C A A T
gi|380748751|gb|JK524831.1|JK524831 G T T T T C A A T A T T A T T T A A T
gi|380748757|gb|JK524837.1|JK524837 G T T T T T A A T A T T A T T T A A T
gi|380748766|gb|JK524846.1|JK524846 G T T T T T A A T A T T A T T T A A C
gi|380748795|gb|JK524875.1|JK524875 G T T T T T A A T A T T A T T T A A T
gi|380748815|gb|JK524895.1|JK524895 G T T T T T A A T A T T A T T T A A T
gi|380748837|gb|JK524917.1|JK524917 G T C T T T A A T G T T A C T T A A T
gi|380748852|gb|JK524932.1|JK524932 G T T T T T A A C A T T A T T T A A T
gi|380748857|gb|JK524937.1|JK524937 G T T T T T A A T G T T A C T T G A T
gi|380748897|gb|JK524977.1|JK524977 G T T T T T A A T A T T A T T T A A T
gi|380748906|gb|JK524986.1|JK524986 G T T T T T A A T A T T A T T T A A T
gi|380747408|gb|JK523488.1|JK523488 G C T T T T A A T A T T G T T T A A T
gi|380748799|gb|JK524879.1|JK524879 G T T T T T G A T A T T A T C T G A T
>contig_74 totalEST:8 availEST:4 paralogs:0 haplotype:2 PotentailSNP:1 realSNP:1
location info: 921
gi|380747606|gb|JK523686.1|JK523686 T
gi|380747940|gb|JK524020.1|JK524020 T
gi|380747932|gb|JK524012.1|JK524012 C
gi|380748150|gb|JK524230.1|JK524230 C
>contig_82 totalEST:4 availEST:4 paralogs:0 haplotype:2 PotentailSNP:3 realSNP:3
location info: 93 474 595
gi|380747862|gb|JK523942.1|JK523942 C A G
gi|380748118|gb|JK524198.1|JK524198 C A G
gi|380747896|gb|JK523976.1|JK523976 T G C
gi|380748333|gb|JK524413.1|JK524413 T G C
>contig_134 totalEST:5 availEST:5 paralogs:0 haplotype:2 PotentailSNP:2 realSNP:2
location info: 359 439
gi|380747794|gb|JK523874.1|JK523874 - C
gi|380748634|gb|JK524714.1|JK524714 - C
gi|380748832|gb|JK524912.1|JK524912 - C
gi|380747645|gb|JK523725.1|JK523725 T T
gi|380748130|gb|JK524210.1|JK524210 T T
>contig_149 totalEST:11 availEST:11 paralogs:0 haplotype:2 PotentailSNP:5 realSNP:5
location info: 557 596 651 747 828
gi|380747163|gb|JK523243.1|JK523243 A C G C C
gi|380747201|gb|JK523281.1|JK523281 A C G C C
gi|380747250|gb|JK523330.1|JK523330 A C G C C
gi|380747869|gb|JK523949.1|JK523949 A C G C C
gi|380748206|gb|JK524286.1|JK524286 A C G C C
gi|380747189|gb|JK523269.1|JK523269 A C - C C
gi|380747572|gb|JK523652.1|JK523652 . . . T G
gi|380747617|gb|JK523697.1|JK523697 G T - T
gi|380748200|gb|JK524280.1|JK524280 G T - T G
gi|380748599|gb|JK524679.1|JK524679 G T G T G
gi|380748774|gb|JK524854.1|JK524854 G T G T G
>contig_151 totalEST:14 availEST:11 paralogs:0 haplotype:4 PotentailSNP:2 realSNP:1
location info: 298
gi|380747054|gb|JK523134.1|JK523134 G
gi|380747580|gb|JK523660.1|JK523660 G
gi|380747793|gb|JK523873.1|JK523873 G
gi|380747825|gb|JK523905.1|JK523905 G
gi|380747911|gb|JK523991.1|JK523991 G
gi|380748257|gb|JK524337.1|JK524337 G
gi|380747224|gb|JK523304.1|JK523304 A
gi|380747487|gb|JK523567.1|JK523567 A
gi|380747987|gb|JK524067.1|JK524067 A
gi|380747999|gb|JK524079.1|JK524079 A
gi|380748796|gb|JK524876.1|JK524876 A
>contig_155 totalEST:5 availEST:4 paralogs:0 haplotype:2 PotentailSNP:1 realSNP:1
location info: 783
gi|380747475|gb|JK523555.1|JK523555 -
gi|380748562|gb|JK524642.1|JK524642 -
gi|380748346|gb|JK524426.1|JK524426 G
gi|380748701|gb|JK524781.1|JK524781 G
>contig_165 totalEST:5 availEST:5 paralogs:0 haplotype:2 PotentailSNP:1 realSNP:1
location info: 594
gi|380747081|gb|JK523161.1|JK523161 T
gi|380747342|gb|JK523422.1|JK523422 T
gi|380747723|gb|JK523803.1|JK523803 T
gi|380747467|gb|JK523547.1|JK523547 G
gi|380748476|gb|JK524556.1|JK524556 G
>contig_169 totalEST:5 availEST:5 paralogs:0 haplotype:2 PotentailSNP:5 realSNP:5
location info: 562 595 718 940 1051
gi|380747257|gb|JK523337.1|JK523337 A C A A G
gi|380747403|gb|JK523483.1|JK523483 A C A
gi|380748632|gb|JK524712.1|JK524712 . . . A G
gi|380748113|gb|JK524193.1|JK524193 G T G G A
gi|380748235|gb|JK524315.1|JK524315 G T G G A

## Sheet: Euphorbia lagaschae
Details of realSNP info SPECIES Euphorbia lagaschae
>contig_9 totalEST:16 availEST:12 paralogs:0 haplotype:9 PotentailSNP:16 realSNP:8
location info: 129 130 176 219 279 310 360 373
gi|18056788|gb|BG488459.1|BG488459 . . . . . - T -
gi|18056826|gb|BG488497.1|BG488497 T C G A - A T
gi|18056862|gb|BG507183.1|BG507183 T C - A A
gi|18056916|gb|BG507237.1|BG507237 - C G A C A
gi|18056969|gb|BG517051.1|BG517051 - C G A - C T G
gi|18056970|gb|BG517052.1|BG517052 A C G A - A T
gi|18056887|gb|BG507208.1|BG507208 - C - - - - T T
gi|18056888|gb|BG507209.1|BG507209 - C - A - A T T
gi|18056962|gb|BG507283.1|BG507283 - - G T
gi|18057028|gb|BG517110.1|BG517110 - - G T - A T G
gi|18057006|gb|BG517088.1|BG517088 - C - - A A - T
gi|18057024|gb|BG517106.1|BG517106 - C - - C - -
>contig_13 totalEST:6 availEST:6 paralogs:0 haplotype:2 PotentailSNP:2 realSNP:2
location info: 129 248
gi|18056783|gb|BG488454.1|BG488454 C -
gi|18056785|gb|BG488456.1|BG488456 C -
gi|18056795|gb|BG488466.1|BG488466 C -
gi|18056811|gb|BG488482.1|BG488482 C -
gi|18056819|gb|BG488490.1|BG488490 - A
gi|18056831|gb|BG507152.1|BG507152 - A

## Sheet: Euphorbia tirucalli
Details of realSNP info SPECIES Euphorbia tirucalli
>contig_11 totalEST:10 availEST:8 paralogs:0 haplotype:3 PotentailSNP:1 realSNP:1
location info: 560
gi|58204713|gb|BP955357.1|BP955357 A
gi|58212095|gb|BP962739.1|BP962739 A
gi|58212100|gb|BP962744.1|BP962744 A
gi|58212103|gb|BP962747.1|BP962747 A
gi|58212098|gb|BP962742.1|BP962742 -
gi|58212099|gb|BP962743.1|BP962743 -
gi|58212101|gb|BP962745.1|BP962745 C
gi|58212102|gb|BP962746.1|BP962746 C
>contig_17 totalEST:4 availEST:4 paralogs:0 haplotype:2 PotentailSNP:1 realSNP:1
location info: 410
gi|58212073|gb|BP962717.1|BP962717 A
gi|58212074|gb|BP962718.1|BP962718 A
gi|58212075|gb|BP962719.1|BP962719 G
gi|58212076|gb|BP962720.1|BP962720 G
>contig_21 totalEST:18 availEST:18 paralogs:0 haplotype:3 PotentailSNP:2 realSNP:2
location info: 474 884
gi|58212048|gb|BP962692.1|BP962692 - A
gi|58212049|gb|BP962693.1|BP962693 - A
gi|58212050|gb|BP962694.1|BP962694 - A
gi|58212052|gb|BP962696.1|BP962696 - A
gi|58212053|gb|BP962697.1|BP962697 - A
gi|58212054|gb|BP962698.1|BP962698 - A
gi|58212058|gb|BP962702.1|BP962702 - A
gi|58212061|gb|BP962705.1|BP962705 . A
gi|58212062|gb|BP962706.1|BP962706 . A
gi|58212063|gb|BP962707.1|BP962707 . A
gi|58212045|gb|BP962689.1|BP962689 -
gi|58212046|gb|BP962690.1|BP962690 - C
gi|58212051|gb|BP962695.1|BP962695 -
gi|58212055|gb|BP962699.1|BP962699 -
gi|58212057|gb|BP962701.1|BP962701 -
gi|58212059|gb|BP962703.1|BP962703 - C
gi|58212056|gb|BP962700.1|BP962700 G A
gi|58212060|gb|BP962704.1|BP962704 G A
>contig_82 totalEST:10 availEST:8 paralogs:0 haplotype:3 PotentailSNP:9 realSNP:9
location info: 202 205 373 428 473 524 554 570 581
gi|58211837|gb|BP962481.1|BP962481 A T T C A A C A C
gi|58211841|gb|BP962485.1|BP962485 A T T C A A C A C
gi|58211843|gb|BP962487.1|BP962487 . . . C A A C A C
gi|58211839|gb|BP962483.1|BP962483 G C C T C T
gi|58211840|gb|BP962484.1|BP962484 G C C T C T C A T
gi|58211844|gb|BP962488.1|BP962488 . . . . . . . . T
gi|58211836|gb|BP962480.1|BP962480 A T T C A A T C C
gi|58211842|gb|BP962486.1|BP962486 A T T C A A T C C
>contig_130 totalEST:4 availEST:4 paralogs:0 haplotype:2 PotentailSNP:1 realSNP:1
location info: 564
gi|58211681|gb|BP962325.1|BP962325 C
gi|58211684|gb|BP962328.1|BP962328 C
gi|58211682|gb|BP962326.1|BP962326 A
gi|58211683|gb|BP962327.1|BP962327 A
>contig_138 totalEST:8 availEST:8 paralogs:0 haplotype:4 PotentailSNP:2 realSNP:2
location info: 284 424
gi|58211649|gb|BP962293.1|BP962293 A T
gi|58211652|gb|BP962296.1|BP962296 . T
gi|58211653|gb|BP962297.1|BP962297 . T
gi|58211654|gb|BP962298.1|BP962298 . T
gi|58211655|gb|BP962299.1|BP962299 . T
gi|58211646|gb|BP962290.1|BP962290 A C
gi|58211648|gb|BP962292.1|BP962292 T C
gi|58211651|gb|BP962295.1|BP962295 T T
>contig_155 totalEST:7 availEST:7 paralogs:0 haplotype:2 PotentailSNP:6 realSNP:6
location info: 32 48 412 494 541 553
gi|58211579|gb|BP962223.1|BP962223 A A C A A C
gi|58211582|gb|BP962226.1|BP962226 A A C A A C
gi|58211584|gb|BP962228.1|BP962228 . A C A A C
gi|58211581|gb|BP962225.1|BP962225 . A T A A C
gi|58211578|gb|BP962222.1|BP962222 T T G G C A
gi|58211580|gb|BP962224.1|BP962224 T T G G C A
gi|58211583|gb|BP962227.1|BP962227 T T G G C A
>contig_162 totalEST:4 availEST:4 paralogs:0 haplotype:2 PotentailSNP:4 realSNP:4
location info: 306 345 354 458
gi|58211558|gb|BP962202.1|BP962202 T C G G
gi|58211561|gb|BP962205.1|BP962205 T C G G
gi|58211559|gb|BP962203.1|BP962203 A A A A
gi|58211560|gb|BP962204.1|BP962204 A A A A
>contig_179 totalEST:4 availEST:4 paralogs:0 haplotype:4 PotentailSNP:2 realSNP:2
location info: 355 440
gi|58211503|gb|BP962147.1|BP962147 G G
gi|58211504|gb|BP962148.1|BP962148 G T
gi|58211505|gb|BP962149.1|BP962149 T T
gi|58211506|gb|BP962150.1|BP962150 T G
>contig_189 totalEST:5 availEST:5 paralogs:0 haplotype:2 PotentailSNP:16 realSNP:16
location info: 234 250 261 306 307 351 393 470 471 472 492 498 503 575 621 626
gi|58203186|gb|BP953830.1|BP953830 . . . . . . . . . . . . . A C G
gi|58211470|gb|BP962114.1|BP962114 A A G A A C G G C G A A G A C G
gi|58211471|gb|BP962115.1|BP962115 A A G A A C G G C G A A G A C G
gi|58211474|gb|BP962118.1|BP962118 C G C G G T C - - - C G A - T A
gi|58211475|gb|BP962119.1|BP962119 C G C G G T C - - - C G A - T A
>contig_198 totalEST:9 availEST:8 paralogs:0 haplotype:4 PotentailSNP:3 realSNP:3
location info: 43 91 236
gi|58204129|gb|BP954773.1|BP954773 . - G
gi|58211443|gb|BP962087.1|BP962087 - - G
gi|58211448|gb|BP962092.1|BP962092 - - G
gi|58211449|gb|BP962093.1|BP962093 - - G
gi|58211442|gb|BP962086.1|BP962086 T T T
gi|58211445|gb|BP962089.1|BP962089 . T T
gi|58211446|gb|BP962090.1|BP962090 T T G
gi|58211447|gb|BP962091.1|BP962091 T T G
>contig_215 totalEST:7 availEST:6 paralogs:0 haplotype:3 PotentailSNP:5 realSNP:4
location info: 25 252 484 485
gi|58204849|gb|BP955493.1|BP955493 T A T A
gi|58211391|gb|BP962035.1|BP962035 T A T A
gi|58211393|gb|BP962037.1|BP962037 T A T A
gi|58211390|gb|BP962034.1|BP962034 . T
gi|58211392|gb|BP962036.1|BP962036 C T C G
gi|58211394|gb|BP962038.1|BP962038 C T C G
>contig_225 totalEST:17 availEST:14 paralogs:0 haplotype:6 PotentailSNP:3 realSNP:2
location info: 23 385
gi|58211347|gb|BP961991.1|BP961991 T G
gi|58211348|gb|BP961992.1|BP961992 T G
gi|58211349|gb|BP961993.1|BP961993 T G
gi|58211351|gb|BP961995.1|BP961995 T G
gi|58211352|gb|BP961996.1|BP961996 T G
gi|58211353|gb|BP961997.1|BP961997 T G
gi|58211354|gb|BP961998.1|BP961998 T G
gi|58211361|gb|BP962005.1|BP962005 . G
gi|58211362|gb|BP962006.1|BP962006 . G
gi|58211350|gb|BP961994.1|BP961994 - T
gi|58211357|gb|BP962001.1|BP962001 - T
gi|58211363|gb|BP962007.1|BP962007 . T
gi|58211358|gb|BP962002.1|BP962002 T T
gi|58211360|gb|BP962004.1|BP962004 T T
>contig_233 totalEST:9 availEST:7 paralogs:0 haplotype:4 PotentailSNP:4 realSNP:3
location info: 121 606 615
gi|58211312|gb|BP961956.1|BP961956 A T T
gi|58211313|gb|BP961957.1|BP961957 A T T
gi|58211317|gb|BP961961.1|BP961961 A T T
gi|58211320|gb|BP961964.1|BP961964 . T T
gi|58211314|gb|BP961958.1|BP961958 T C C
gi|58211318|gb|BP961962.1|BP961962 T C C
gi|58211319|gb|BP961963.1|BP961963 T C C
>contig_235 totalEST:14 availEST:6 paralogs:0 haplotype:3 PotentailSNP:2 realSNP:1
location info: 567
gi|58211293|gb|BP961937.1|BP961937 A
gi|58211294|gb|BP961938.1|BP961938 A
gi|58211296|gb|BP961940.1|BP961940 A
gi|58211298|gb|BP961942.1|BP961942 A
gi|58211292|gb|BP961936.1|BP961936 T
gi|58211295|gb|BP961939.1|BP961939 T
>contig_264 totalEST:10 availEST:8 paralogs:0 haplotype:5 PotentailSNP:7 realSNP:4
location info: 76 77 78 79
gi|58211204|gb|BP961848.1|BP961848 C A G -
gi|58211208|gb|BP961852.1|BP961852 C A G -
gi|58211211|gb|BP961855.1|BP961855 C A G -
gi|58211206|gb|BP961850.1|BP961850 T C A G
gi|58211207|gb|BP961851.1|BP961851 T C A G
gi|58211212|gb|BP961856.1|BP961856 T C A G
gi|58211209|gb|BP961853.1|BP961853 C A G A
gi|58211213|gb|BP961857.1|BP961857 . . . .
>contig_273 totalEST:7 availEST:7 paralogs:0 haplotype:6 PotentailSNP:9 realSNP:9
location info: 6 27 43 53 81 119 140 268 502
gi|58211167|gb|BP961811.1|BP961811 T T T T A A G T
gi|58211173|gb|BP961817.1|BP961817 T T T T G A G T C
gi|58211166|gb|BP961810.1|BP961810 A G G A A G A T
gi|58211169|gb|BP961813.1|BP961813 A G G A G G G C
gi|58211178|gb|BP961822.1|BP961822 T G T T G A A T C
gi|58211181|gb|BP961825.1|BP961825 . T G A A A A C T
gi|58211183|gb|BP961827.1|BP961827 . T G A G G G T T
>contig_281 totalEST:20 availEST:20 paralogs:0 haplotype:4 PotentailSNP:13 realSNP:13
location info: 100 101 102 103 105 106 107 109 246 500 536 548 648
gi|58210243|gb|BP960887.1|BP960887 G T G A T A T A A G A T
gi|58210261|gb|BP960905.1|BP960905 . . . . . . . . A G A T A
gi|58210244|gb|BP960888.1|BP960888 G T G A T A T A - G A T A
gi|58210246|gb|BP960890.1|BP960890 G T G A T A T A - G A T
gi|58210248|gb|BP960892.1|BP960892 G T G A T A T A - G A T A
gi|58210253|gb|BP960897.1|BP960897 . . . . T A T A - G A T A
gi|58210258|gb|BP960902.1|BP960902 . . . . . . . . - G A T A
gi|58210260|gb|BP960904.1|BP960904 . . . . . . . . - G A T A
gi|58211145|gb|BP961789.1|BP961789 G T G A T A T A - G A T
gi|58210245|gb|BP960889.1|BP960889 G T G A T A T A - A G C C
gi|58210259|gb|BP960903.1|BP960903 . . . . . . . A - A G C
gi|58210249|gb|BP960893.1|BP960893 A T G A T A T A - A G C A
gi|58210255|gb|BP960899.1|BP960899 . . . . . . . . - A G C A
gi|58210257|gb|BP960901.1|BP960901 . . . . . . . . - A G C A
gi|58210247|gb|BP960891.1|BP960891 A G T G A T A T - G A T
gi|58210251|gb|BP960895.1|BP960895 A G T G A T A T - G A T A
gi|58210254|gb|BP960898.1|BP960898 A G T G A T A A - G A T A
gi|58210250|gb|BP960894.1|BP960894 A G T G A T A A - A G C C
gi|58210256|gb|BP960900.1|BP960900 . . . . A T A A - A G C
gi|58210252|gb|BP960896.1|BP960896 A G T G A T A T - A G C A
>contig_285 totalEST:13 availEST:8 paralogs:0 haplotype:7 PotentailSNP:6 realSNP:1
location info: 477
gi|58211121|gb|BP961765.1|BP961765 G
gi|58211122|gb|BP961766.1|BP961766 G
gi|58211125|gb|BP961769.1|BP961769 G
gi|58211129|gb|BP961773.1|BP961773 G
gi|58211130|gb|BP961774.1|BP961774 G
gi|58211131|gb|BP961775.1|BP961775 A
gi|58211124|gb|BP961768.1|BP961768 A
gi|58211133|gb|BP961777.1|BP961777 A
>contig_289 totalEST:5 availEST:5 paralogs:0 haplotype:2 PotentailSNP:1 realSNP:1
location info: 307
gi|58211100|gb|BP961744.1|BP961744 A
gi|58211102|gb|BP961746.1|BP961746 A
gi|58211103|gb|BP961747.1|BP961747 A
gi|58211098|gb|BP961742.1|BP961742 G
gi|58211101|gb|BP961745.1|BP961745 G
>contig_291 totalEST:5 availEST:5 paralogs:0 haplotype:2 PotentailSNP:1 realSNP:1
location info: 281
gi|58211087|gb|BP961731.1|BP961731 A
gi|58211089|gb|BP961733.1|BP961733 A
gi|58211090|gb|BP961734.1|BP961734 A
gi|58211088|gb|BP961732.1|BP961732 G
gi|58211091|gb|BP961735.1|BP961735 G
>contig_313 totalEST:7 availEST:4 paralogs:0 haplotype:2 PotentailSNP:1 realSNP:1
location info: 644
gi|58205829|gb|BP956473.1|BP956473 G
gi|58211007|gb|BP961651.1|BP961651 G
gi|58211012|gb|BP961656.1|BP961656 A
gi|58211013|gb|BP961657.1|BP961657 A
>contig_320 totalEST:8 availEST:7 paralogs:0 haplotype:2 PotentailSNP:2 realSNP:2
location info: 577 695
gi|58203944|gb|BP954588.1|BP954588 C G
gi|58206772|gb|BP957416.1|BP957416 C G
gi|58210978|gb|BP961622.1|BP961622 C
gi|58210981|gb|BP961625.1|BP961625 C
gi|58210982|gb|BP961626.1|BP961626 C
gi|58210983|gb|BP961627.1|BP961627 T A
gi|58210984|gb|BP961628.1|BP961628 T A
>contig_321 totalEST:11 availEST:7 paralogs:0 haplotype:2 PotentailSNP:1 realSNP:1
location info: 608
gi|58203376|gb|BP954020.1|BP954020 A
gi|58207750|gb|BP958394.1|BP958394 A
gi|58210969|gb|BP961613.1|BP961613 A
gi|58210970|gb|BP961614.1|BP961614 A
gi|58210974|gb|BP961618.1|BP961618 A
gi|58210972|gb|BP961616.1|BP961616 C
gi|58210975|gb|BP961619.1|BP961619 C
>contig_331 totalEST:12 availEST:8 paralogs:0 haplotype:3 PotentailSNP:2 realSNP:2
location info: 534 576
gi|58210926|gb|BP961570.1|BP961570 A T
gi|58210929|gb|BP961573.1|BP961573 A T
gi|58210933|gb|BP961577.1|BP961577 A T
gi|58210934|gb|BP961578.1|BP961578 A T
gi|58210930|gb|BP961574.1|BP961574 - T
gi|58210931|gb|BP961575.1|BP961575 - T
gi|58210932|gb|BP961576.1|BP961576 A A
gi|58210935|gb|BP961579.1|BP961579 A A
>contig_338 totalEST:8 availEST:6 paralogs:0 haplotype:4 PotentailSNP:2 realSNP:2
location info: 54 626
gi|58210890|gb|BP961534.1|BP961534 -
gi|58210891|gb|BP961535.1|BP961535 -
gi|58210897|gb|BP961541.1|BP961541 - A
gi|58210892|gb|BP961536.1|BP961536 . A
gi|58210895|gb|BP961539.1|BP961539 A T
gi|58210896|gb|BP961540.1|BP961540 A T
>contig_350 totalEST:4 availEST:4 paralogs:0 haplotype:2 PotentailSNP:2 realSNP:2
location info: 505 517
gi|58210850|gb|BP961494.1|BP961494 C C
gi|58210852|gb|BP961496.1|BP961496 C C
gi|58210851|gb|BP961495.1|BP961495 A A
gi|58210853|gb|BP961497.1|BP961497 A A
>contig_371 totalEST:6 availEST:6 paralogs:0 haplotype:2 PotentailSNP:2 realSNP:2
location info: 476 526
gi|58210762|gb|BP961406.1|BP961406 G A
gi|58210763|gb|BP961407.1|BP961407 G A
gi|58210765|gb|BP961409.1|BP961409 G A
gi|58210766|gb|BP961410.1|BP961410 G A
gi|58210764|gb|BP961408.1|BP961408 A C
gi|58210767|gb|BP961411.1|BP961411 A C
>contig_395 totalEST:6 availEST:5 paralogs:0 haplotype:3 PotentailSNP:3 realSNP:3
location info: 504 561 586
gi|58207331|gb|BP957975.1|BP957975 C G C
gi|58210663|gb|BP961307.1|BP961307 C G C
gi|58210665|gb|BP961309.1|BP961309 C G C
gi|58210668|gb|BP961312.1|BP961312 T C G
gi|58210669|gb|BP961313.1|BP961313 T C G
>contig_405 totalEST:5 availEST:4 paralogs:0 haplotype:2 PotentailSNP:1 realSNP:1
location info: 360
gi|58210619|gb|BP961263.1|BP961263 G
gi|58210622|gb|BP961266.1|BP961266 G
gi|58210621|gb|BP961265.1|BP961265 -
gi|58210623|gb|BP961267.1|BP961267 -
>contig_409 totalEST:6 availEST:5 paralogs:0 haplotype:2 PotentailSNP:3 realSNP:3
location info: 164 283 441
gi|58203407|gb|BP954051.1|BP954051 . T C
gi|58210592|gb|BP961236.1|BP961236 G T C
gi|58210594|gb|BP961238.1|BP961238 G T C
gi|58210595|gb|BP961239.1|BP961239 T C T
gi|58210596|gb|BP961240.1|BP961240 T C T
>contig_411 totalEST:4 availEST:4 paralogs:0 haplotype:2 PotentailSNP:3 realSNP:3
location info: 276 315 320
gi|58205447|gb|BP956091.1|BP956091 G T C
gi|58210586|gb|BP961230.1|BP961230 G T C
gi|58210585|gb|BP961229.1|BP961229 T C T
gi|58210587|gb|BP961231.1|BP961231 T C T
>contig_418 totalEST:6 availEST:5 paralogs:0 haplotype:2 PotentailSNP:5 realSNP:5
location info: 157 474 475 554 567
gi|58210563|gb|BP961207.1|BP961207 T C C C G
gi|58210565|gb|BP961209.1|BP961209 T C C C G
gi|58210564|gb|BP961208.1|BP961208 C C C C G
gi|58210566|gb|BP961210.1|BP961210 C T A G A
gi|58210567|gb|BP961211.1|BP961211 . T A G A
>contig_419 totalEST:11 availEST:7 paralogs:0 haplotype:2 PotentailSNP:1 realSNP:1
location info: 43
gi|58210553|gb|BP961197.1|BP961197 T
gi|58210557|gb|BP961201.1|BP961201 T
gi|58210559|gb|BP961203.1|BP961203 T
gi|58210560|gb|BP961204.1|BP961204 T
gi|58210561|gb|BP961205.1|BP961205 T
gi|58210556|gb|BP961200.1|BP961200 C
gi|58210558|gb|BP961202.1|BP961202 C
>contig_425 totalEST:7 availEST:7 paralogs:0 haplotype:2 PotentailSNP:1 realSNP:1
location info: 189
gi|58210534|gb|BP961178.1|BP961178 C
gi|58210536|gb|BP961180.1|BP961180 C
gi|58210537|gb|BP961181.1|BP961181 C
gi|58210538|gb|BP961182.1|BP961182 C
gi|58210539|gb|BP961183.1|BP961183 C
gi|58210533|gb|BP961177.1|BP961177 A
gi|58210535|gb|BP961179.1|BP961179 A
>contig_433 totalEST:6 availEST:4 paralogs:0 haplotype:2 PotentailSNP:1 realSNP:1
location info: 548
gi|58210505|gb|BP961149.1|BP961149 -
gi|58210507|gb|BP961151.1|BP961151 -
gi|58210506|gb|BP961150.1|BP961150 A
gi|58210508|gb|BP961152.1|BP961152 A
>contig_444 totalEST:18 availEST:14 paralogs:0 haplotype:6 PotentailSNP:4 realSNP:1
location info: 26
gi|58210453|gb|BP961097.1|BP961097 G
gi|58210454|gb|BP961098.1|BP961098 G
gi|58210455|gb|BP961099.1|BP961099 G
gi|58210457|gb|BP961101.1|BP961101 G
gi|58210459|gb|BP961103.1|BP961103 G
gi|58210460|gb|BP961104.1|BP961104 G
gi|58210463|gb|BP961107.1|BP961107 G
gi|58210466|gb|BP961110.1|BP961110 G
gi|58210467|gb|BP961111.1|BP961111 G
gi|58210470|gb|BP961114.1|BP961114 .
gi|58210471|gb|BP961115.1|BP961115 .
gi|58210458|gb|BP961102.1|BP961102 -
gi|58210462|gb|BP961106.1|BP961106 -
gi|58210469|gb|BP961113.1|BP961113 .
>contig_445 totalEST:12 availEST:6 paralogs:0 haplotype:2 PotentailSNP:1 realSNP:1
location info: 22
gi|58210436|gb|BP961080.1|BP961080 C
gi|58210438|gb|BP961082.1|BP961082 C
gi|58210440|gb|BP961084.1|BP961084 C
gi|58210443|gb|BP961087.1|BP961087 C
gi|58210439|gb|BP961083.1|BP961083 A
gi|58210441|gb|BP961085.1|BP961085 A
>contig_454 totalEST:8 availEST:8 paralogs:0 haplotype:2 PotentailSNP:9 realSNP:9
location info: 27 36 107 304 388 403 458 509 533
gi|58210404|gb|BP961048.1|BP961048 - A G C C T G A C
gi|58210405|gb|BP961049.1|BP961049 . A G C C T G A C
gi|58210410|gb|BP961054.1|BP961054 - A G C C T G A C
gi|58210406|gb|BP961050.1|BP961050 G A G C C T G A C
gi|58210407|gb|BP961051.1|BP961051 A A G C C T G A C
gi|58210403|gb|BP961047.1|BP961047 - G A T T C T C T
gi|58210408|gb|BP961052.1|BP961052 . G A T T C T C T
gi|58210409|gb|BP961053.1|BP961053 G G A T T C T C T
>contig_461 totalEST:10 availEST:7 paralogs:0 haplotype:2 PotentailSNP:1 realSNP:1
location info: 619
gi|58210361|gb|BP961005.1|BP961005 A
gi|58210362|gb|BP961006.1|BP961006 A
gi|58210363|gb|BP961007.1|BP961007 A
gi|58210365|gb|BP961009.1|BP961009 A
gi|58210359|gb|BP961003.1|BP961003 C
gi|58210368|gb|BP961012.1|BP961012 C
gi|58210370|gb|BP961014.1|BP961014 C
>contig_463 totalEST:8 availEST:7 paralogs:0 haplotype:2 PotentailSNP:2 realSNP:2
location info: 605 606
gi|58207046|gb|BP957690.1|BP957690 A T
gi|58210350|gb|BP960994.1|BP960994 A T
gi|58210354|gb|BP960998.1|BP960998 A T
gi|58210356|gb|BP961000.1|BP961000 A T
gi|58210358|gb|BP961002.1|BP961002 A T
gi|58210353|gb|BP960997.1|BP960997 - -
gi|58210355|gb|BP960999.1|BP960999 - -
>contig_465 totalEST:10 availEST:9 paralogs:0 haplotype:3 PotentailSNP:1 realSNP:1
location info: 518
gi|58210333|gb|BP960977.1|BP960977 T
gi|58210334|gb|BP960978.1|BP960978 T
gi|58210335|gb|BP960979.1|BP960979 T
gi|58210337|gb|BP960981.1|BP960981 T
gi|58210342|gb|BP960986.1|BP960986 T
gi|58210336|gb|BP960980.1|BP960980 A
gi|58210338|gb|BP960982.1|BP960982 A
gi|58210340|gb|BP960984.1|BP960984 A
gi|58210341|gb|BP960985.1|BP960985 A
>contig_470 totalEST:4 availEST:4 paralogs:0 haplotype:2 PotentailSNP:1 realSNP:1
location info: 69
gi|58210310|gb|BP960954.1|BP960954 A
gi|58210312|gb|BP960956.1|BP960956 A
gi|58210311|gb|BP960955.1|BP960955 -
gi|58210313|gb|BP960957.1|BP960957 -
>contig_475 totalEST:4 availEST:4 paralogs:0 haplotype:4 PotentailSNP:2 realSNP:2
location info: 440 544
gi|58210286|gb|BP960930.1|BP960930 A C
gi|58210287|gb|BP960931.1|BP960931 C A
gi|58210289|gb|BP960933.1|BP960933 C C
gi|58210290|gb|BP960934.1|BP960934 A A
>contig_480 totalEST:4 availEST:4 paralogs:0 haplotype:2 PotentailSNP:1 realSNP:1
location info: 531
gi|58210272|gb|BP960916.1|BP960916 A
gi|58210275|gb|BP960919.1|BP960919 A
gi|58210273|gb|BP960917.1|BP960917 C
gi|58210274|gb|BP960918.1|BP960918 C
>contig_484 totalEST:5 availEST:5 paralogs:0 haplotype:2 PotentailSNP:1 realSNP:1
location info: 317
gi|58204978|gb|BP955622.1|BP955622 G
gi|58210237|gb|BP960881.1|BP960881 G
gi|58210239|gb|BP960883.1|BP960883 G
gi|58210238|gb|BP960882.1|BP960882 -
gi|58210240|gb|BP960884.1|BP960884 -
>contig_491 totalEST:6 availEST:5 paralogs:0 haplotype:2 PotentailSNP:7 realSNP:7
location info: 215 251 284 287 521 533 550
gi|58210215|gb|BP960859.1|BP960859 T G A C T T G
gi|58210216|gb|BP960860.1|BP960860 T G A C T T G
gi|58210217|gb|BP960861.1|BP960861 T G A C T T C
gi|58210211|gb|BP960855.1|BP960855 C C G T C A C
gi|58210212|gb|BP960856.1|BP960856 C C G T C A G
>contig_493 totalEST:5 availEST:5 paralogs:0 haplotype:2 PotentailSNP:1 realSNP:1
location info: 484
gi|58210202|gb|BP960846.1|BP960846 -
gi|58210203|gb|BP960847.1|BP960847 -
gi|58210206|gb|BP960850.1|BP960850 -
gi|58210204|gb|BP960848.1|BP960848 A
gi|58210205|gb|BP960849.1|BP960849 A
>contig_495 totalEST:5 availEST:4 paralogs:0 haplotype:2 PotentailSNP:1 realSNP:1
location info: 123
gi|58206769|gb|BP957413.1|BP957413 -
gi|58210198|gb|BP960842.1|BP960842 -
gi|58210196|gb|BP960840.1|BP960840 A
gi|58210197|gb|BP960841.1|BP960841 A
>contig_509 totalEST:6 availEST:6 paralogs:0 haplotype:4 PotentailSNP:2 realSNP:2
location info: 119 452
gi|58210138|gb|BP960782.1|BP960782 G -
gi|58210139|gb|BP960783.1|BP960783 G -
gi|58210143|gb|BP960787.1|BP960787 . -
gi|58210140|gb|BP960784.1|BP960784 T -
gi|58210141|gb|BP960785.1|BP960785 G G
gi|58210142|gb|BP960786.1|BP960786 T G
>contig_511 totalEST:7 availEST:5 paralogs:0 haplotype:4 PotentailSNP:2 realSNP:2
location info: 582 607
gi|58210131|gb|BP960775.1|BP960775 A A
gi|58210297|gb|BP960941.1|BP960941 A A
gi|58210129|gb|BP960773.1|BP960773 T C
gi|58210130|gb|BP960774.1|BP960774 T T
gi|58210132|gb|BP960776.1|BP960776 A T
>contig_512 totalEST:15 availEST:11 paralogs:0 haplotype:3 PotentailSNP:6 realSNP:3
location info: 639 798 807
gi|58210113|gb|BP960757.1|BP960757
gi|58210115|gb|BP960759.1|BP960759 C A T
gi|58210119|gb|BP960763.1|BP960763 C A T
gi|58210123|gb|BP960767.1|BP960767 C A T
gi|58210124|gb|BP960768.1|BP960768 C A T
gi|58210114|gb|BP960758.1|BP960758 C A
gi|58210117|gb|BP960761.1|BP960761 C A T
gi|58210122|gb|BP960766.1|BP960766 C A T
gi|58210118|gb|BP960762.1|BP960762 T G C
gi|58210125|gb|BP960769.1|BP960769 . G C
gi|58210120|gb|BP960764.1|BP960764 T G C
>contig_514 totalEST:4 availEST:4 paralogs:0 haplotype:2 PotentailSNP:1 realSNP:1
location info: 411
gi|58210098|gb|BP960742.1|BP960742 -
gi|58210101|gb|BP960745.1|BP960745 -
gi|58210099|gb|BP960743.1|BP960743 T
gi|58210100|gb|BP960744.1|BP960744 T
>contig_524 totalEST:15 availEST:13 paralogs:0 haplotype:5 PotentailSNP:11 realSNP:10
location info: 301 394 400 509 521 564 567 571 590 602
gi|58210048|gb|BP960692.1|BP960692 C T T G C T T T T T
gi|58210061|gb|BP960705.1|BP960705 C T T G C T T T T T
gi|58210049|gb|BP960693.1|BP960693 C T T G C T A T T T
gi|58210051|gb|BP960695.1|BP960695 C T T G C T G T
gi|58210052|gb|BP960696.1|BP960696 C T T G C T A T T T
gi|58210059|gb|BP960703.1|BP960703 C T T G C A A T T T
gi|58210050|gb|BP960694.1|BP960694 T C C - G T T T G A
gi|58210056|gb|BP960700.1|BP960700 T C C - G T T T G T
gi|58210057|gb|BP960701.1|BP960701 T C C - G T T T G T
gi|58210060|gb|BP960704.1|BP960704 T C C - G A T T G A
gi|58210062|gb|BP960706.1|BP960706 T C C - G T T T G T
gi|58210054|gb|BP960698.1|BP960698 C T T G C A T A T T
gi|58210058|gb|BP960702.1|BP960702 C T T G C A T A T T
>contig_529 totalEST:6 availEST:6 paralogs:0 haplotype:2 PotentailSNP:1 realSNP:1
location info: 570
gi|58203326|gb|BP953970.1|BP953970 G
gi|58210030|gb|BP960674.1|BP960674 G
gi|58210032|gb|BP960676.1|BP960676 G
gi|58210031|gb|BP960675.1|BP960675 A
gi|58210033|gb|BP960677.1|BP960677 A
gi|58210034|gb|BP960678.1|BP960678 A
>contig_550 totalEST:6 availEST:4 paralogs:0 haplotype:3 PotentailSNP:2 realSNP:2
location info: 611 614
gi|58209930|gb|BP960574.1|BP960574 G T
gi|58209931|gb|BP960575.1|BP960575 G T
gi|58209933|gb|BP960577.1|BP960577 C A
gi|58209934|gb|BP960578.1|BP960578 C A
>contig_565 totalEST:5 availEST:5 paralogs:0 haplotype:2 PotentailSNP:1 realSNP:1
location info: 463
gi|58209881|gb|BP960525.1|BP960525 C
gi|58209885|gb|BP960529.1|BP960529 C
gi|58209886|gb|BP960530.1|BP960530 C
gi|58209880|gb|BP960524.1|BP960524 T
gi|58209883|gb|BP960527.1|BP960527 T
>contig_580 totalEST:7 availEST:7 paralogs:0 haplotype:6 PotentailSNP:3 realSNP:3
location info: 408 438 463
gi|58209821|gb|BP960465.1|BP960465 A A G
gi|58209822|gb|BP960466.1|BP960466 A A G
gi|58209816|gb|BP960460.1|BP960460 - T G
gi|58209817|gb|BP960461.1|BP960461 - A G
gi|58209818|gb|BP960462.1|BP960462 C A A
gi|58209819|gb|BP960463.1|BP960463 T T G
gi|58209820|gb|BP960464.1|BP960464 A A A
>contig_582 totalEST:4 availEST:4 paralogs:0 haplotype:2 PotentailSNP:1 realSNP:1
location info: 442
gi|58209806|gb|BP960450.1|BP960450 A
gi|58209807|gb|BP960451.1|BP960451 A
gi|58209808|gb|BP960452.1|BP960452 G
gi|58209809|gb|BP960453.1|BP960453 G
>contig_590 totalEST:4 availEST:4 paralogs:0 haplotype:2 PotentailSNP:3 realSNP:3
location info: 428 429 430
gi|58209780|gb|BP960424.1|BP960424 A A G
gi|58209781|gb|BP960425.1|BP960425 A A G
gi|58209782|gb|BP960426.1|BP960426 - - -
gi|58209783|gb|BP960427.1|BP960427 - - -
>contig_593 totalEST:14 availEST:14 paralogs:0 haplotype:3 PotentailSNP:6 realSNP:6
location info: 623 709 735 769 811 825
gi|58209756|gb|BP960400.1|BP960400 T
gi|58209758|gb|BP960402.1|BP960402 T A T T T A
gi|58209759|gb|BP960403.1|BP960403 T A T T
gi|58209763|gb|BP960407.1|BP960407 T A T T T A
gi|58209764|gb|BP960408.1|BP960408 T A T T T A
gi|58209765|gb|BP960409.1|BP960409 T A T T T A
gi|58209766|gb|BP960410.1|BP960410 T A T T T A
gi|58209767|gb|BP960411.1|BP960411 T A T T T A
gi|58209768|gb|BP960412.1|BP960412 T A T T T A
gi|58209769|gb|BP960413.1|BP960413 . A T T
gi|58204082|gb|BP954726.1|BP954726 C A G
gi|58209760|gb|BP960404.1|BP960404 C
gi|58209761|gb|BP960405.1|BP960405 T C G A C C
gi|58209762|gb|BP960406.1|BP960406 T C G A C C
>contig_594 totalEST:6 availEST:5 paralogs:0 haplotype:2 PotentailSNP:2 realSNP:2
location info: 212 242
gi|58209749|gb|BP960393.1|BP960393 A C
gi|58209750|gb|BP960394.1|BP960394 A C
gi|58209751|gb|BP960395.1|BP960395 A C
gi|58209753|gb|BP960397.1|BP960397 T G
gi|58209754|gb|BP960398.1|BP960398 T G
>contig_598 totalEST:7 availEST:4 paralogs:0 haplotype:2 PotentailSNP:1 realSNP:1
location info: 104
gi|58209734|gb|BP960378.1|BP960378 A
gi|58209735|gb|BP960379.1|BP960379 A
gi|58209736|gb|BP960380.1|BP960380 G
gi|58209737|gb|BP960381.1|BP960381 G
>contig_608 totalEST:8 availEST:8 paralogs:0 haplotype:2 PotentailSNP:1 realSNP:1
location info: 483
gi|58209698|gb|BP960342.1|BP960342 C
gi|58209700|gb|BP960344.1|BP960344 C
gi|58209703|gb|BP960347.1|BP960347 C
gi|58209707|gb|BP960351.1|BP960351 C
gi|58209702|gb|BP960346.1|BP960346 G
gi|58209704|gb|BP960348.1|BP960348 G
gi|58209705|gb|BP960349.1|BP960349 G
gi|58209706|gb|BP960350.1|BP960350 G
>contig_609 totalEST:4 availEST:4 paralogs:0 haplotype:2 PotentailSNP:1 realSNP:1
location info: 393
gi|58209695|gb|BP960339.1|BP960339 G
gi|58209696|gb|BP960340.1|BP960340 G
gi|58209699|gb|BP960343.1|BP960343 C
gi|58209701|gb|BP960345.1|BP960345 C
>contig_613 totalEST:6 availEST:4 paralogs:0 haplotype:2 PotentailSNP:1 realSNP:1
location info: 693
gi|58209674|gb|BP960318.1|BP960318 A
gi|58209677|gb|BP960321.1|BP960321 A
gi|58209675|gb|BP960319.1|BP960319 C
gi|58209676|gb|BP960320.1|BP960320 C
>contig_621 totalEST:4 availEST:4 paralogs:0 haplotype:2 PotentailSNP:1 realSNP:1
location info: 312
gi|58209642|gb|BP960286.1|BP960286 G
gi|58209645|gb|BP960289.1|BP960289 G
gi|58209643|gb|BP960287.1|BP960287 A
gi|58209644|gb|BP960288.1|BP960288 A
>contig_624 totalEST:8 availEST:7 paralogs:0 haplotype:3 PotentailSNP:2 realSNP:2
location info: 526 545
gi|58209634|gb|BP960278.1|BP960278 A G
gi|58210722|gb|BP961366.1|BP961366 A G
gi|58210725|gb|BP961369.1|BP961369 A G
gi|58210726|gb|BP961370.1|BP961370 A G
gi|58209635|gb|BP960279.1|BP960279 T A
gi|58210723|gb|BP961367.1|BP961367 T A
gi|58210724|gb|BP961368.1|BP961368 T A
>contig_630 totalEST:15 availEST:13 paralogs:0 haplotype:7 PotentailSNP:5 realSNP:3
location info: 277 598 621
gi|58209583|gb|BP960227.1|BP960227 A G A
gi|58209591|gb|BP960235.1|BP960235 A G A
gi|58209593|gb|BP960237.1|BP960237 . G A
gi|58209594|gb|BP960238.1|BP960238 . G A
gi|58209585|gb|BP960229.1|BP960229 G G C
gi|58209587|gb|BP960231.1|BP960231 G G C
gi|58209590|gb|BP960234.1|BP960234 G G
gi|58209581|gb|BP960225.1|BP960225 G A
gi|58209584|gb|BP960228.1|BP960228 G A A
gi|58209582|gb|BP960226.1|BP960226 A G G
gi|58209588|gb|BP960232.1|BP960232 A
gi|58209586|gb|BP960230.1|BP960230 G G A
gi|58209595|gb|BP960239.1|BP960239 . G A
>contig_633 totalEST:18 availEST:13 paralogs:0 haplotype:7 PotentailSNP:8 realSNP:2
location info: 141 504
gi|58209539|gb|BP960183.1|BP960183 - G
gi|58209544|gb|BP960188.1|BP960188 - A
gi|58209546|gb|BP960190.1|BP960190 - A
gi|58209552|gb|BP960196.1|BP960196 - A
gi|58209553|gb|BP960197.1|BP960197 - A
gi|58209554|gb|BP960198.1|BP960198 - A
gi|58209556|gb|BP960200.1|BP960200 - A
gi|58209557|gb|BP960201.1|BP960201 . A
gi|58209541|gb|BP960185.1|BP960185 A A
gi|58209545|gb|BP960189.1|BP960189 A A
gi|58209549|gb|BP960193.1|BP960193 - A
gi|58209540|gb|BP960184.1|BP960184 T G
gi|58209550|gb|BP960194.1|BP960194 T G
>contig_634 totalEST:12 availEST:6 paralogs:0 haplotype:5 PotentailSNP:4 realSNP:1
location info: 753
gi|58209529|gb|BP960173.1|BP960173 C
gi|58209534|gb|BP960178.1|BP960178 C
gi|58209538|gb|BP960182.1|BP960182 .
gi|58209532|gb|BP960176.1|BP960176 A
gi|58209536|gb|BP960180.1|BP960180 A
gi|58209537|gb|BP960181.1|BP960181 A
>contig_636 totalEST:11 availEST:7 paralogs:0 haplotype:2 PotentailSNP:1 realSNP:1
location info: 50
gi|58209501|gb|BP960145.1|BP960145 G
gi|58209503|gb|BP960147.1|BP960147 G
gi|58209504|gb|BP960148.1|BP960148 G
gi|58209506|gb|BP960150.1|BP960150 G
gi|58209509|gb|BP960153.1|BP960153 G
gi|58209507|gb|BP960151.1|BP960151 -
gi|58209508|gb|BP960152.1|BP960152 -
>contig_640 totalEST:13 availEST:13 paralogs:0 haplotype:2 PotentailSNP:9 realSNP:9
location info: 92 93 241 309 345 457 478 529 702
gi|58209481|gb|BP960125.1|BP960125 . . A G - G G G
gi|58209483|gb|BP960127.1|BP960127 . . A G - G G G
gi|58209490|gb|BP960134.1|BP960134 . . A G - G G G
gi|58209484|gb|BP960128.1|BP960128 T G A G - G G G G
gi|58209487|gb|BP960131.1|BP960131 . . A G C G G G
gi|58209491|gb|BP960135.1|BP960135 T G A G C G G G
gi|58209492|gb|BP960136.1|BP960136 . . A G - G G G G
gi|58209482|gb|BP960126.1|BP960126 A A C A - A A C A
gi|58209485|gb|BP960129.1|BP960129 A A C A - A A C
gi|58209486|gb|BP960130.1|BP960130 . . C A - A A C A
gi|58209488|gb|BP960132.1|BP960132 A A C A - A A C A
gi|58209489|gb|BP960133.1|BP960133 . . C A - A A C
gi|58209493|gb|BP960137.1|BP960137 . . C A - A A C A
>contig_647 totalEST:11 availEST:9 paralogs:0 haplotype:4 PotentailSNP:10 realSNP:10
location info: 54 55 56 57 58 61 62 190 380 467
gi|58209439|gb|BP960083.1|BP960083 T A G C A T C G C A
gi|58209441|gb|BP960085.1|BP960085 T A G C A T C G C A
gi|58209446|gb|BP960090.1|BP960090 . . . . . . . G C A
gi|58209449|gb|BP960093.1|BP960093 . . . . . . . . C A
gi|58209450|gb|BP960094.1|BP960094 . . . . . . . . C A
gi|58209442|gb|BP960086.1|BP960086 A T A G C T C G C A
gi|58209443|gb|BP960087.1|BP960087 A T A G C A T G C A
gi|58209444|gb|BP960088.1|BP960088 A T A G C A T A T T
gi|58209445|gb|BP960089.1|BP960089 A T A G C T C A T T
>contig_656 totalEST:7 availEST:6 paralogs:0 haplotype:2 PotentailSNP:5 realSNP:5
location info: 532 590 593 597 602
gi|58209390|gb|BP960034.1|BP960034 A
gi|58209393|gb|BP960037.1|BP960037 A A A C A
gi|58209394|gb|BP960038.1|BP960038 A A A C A
gi|58209391|gb|BP960035.1|BP960035 C C T G T
gi|58209395|gb|BP960039.1|BP960039 C
gi|58209396|gb|BP960040.1|BP960040 A C T G T
>contig_658 totalEST:8 availEST:6 paralogs:0 haplotype:3 PotentailSNP:2 realSNP:2
location info: 772 896
gi|58209381|gb|BP960025.1|BP960025 A C
gi|58209383|gb|BP960027.1|BP960027 A C
gi|58209382|gb|BP960026.1|BP960026 - C
gi|58209384|gb|BP960028.1|BP960028 - C
gi|58209385|gb|BP960029.1|BP960029 . G
gi|58211217|gb|BP961861.1|BP961861 . G
>contig_659 totalEST:4 availEST:4 paralogs:0 haplotype:2 PotentailSNP:1 realSNP:1
location info: 584
gi|58209373|gb|BP960017.1|BP960017 A
gi|58209376|gb|BP960020.1|BP960020 A
gi|58209374|gb|BP960018.1|BP960018 C
gi|58209375|gb|BP960019.1|BP960019 C
>contig_660 totalEST:6 availEST:6 paralogs:0 haplotype:5 PotentailSNP:3 realSNP:3
location info: 298 497 665
gi|58209371|gb|BP960015.1|BP960015 T A C
gi|58209372|gb|BP960016.1|BP960016 . A C
gi|58204208|gb|BP954852.1|BP954852 C G C
gi|58209368|gb|BP960012.1|BP960012 T T G
gi|58209369|gb|BP960013.1|BP960013 T T C
gi|58209370|gb|BP960014.1|BP960014 C T G
>contig_663 totalEST:12 availEST:9 paralogs:0 haplotype:5 PotentailSNP:2 realSNP:1
location info: 548
gi|58209351|gb|BP959995.1|BP959995 A
gi|58209353|gb|BP959997.1|BP959997 A
gi|58209354|gb|BP959998.1|BP959998 A
gi|58209356|gb|BP960000.1|BP960000 A
gi|58209360|gb|BP960004.1|BP960004 A
gi|58209361|gb|BP960005.1|BP960005 A
gi|58209349|gb|BP959993.1|BP959993 C
gi|58209350|gb|BP959994.1|BP959994 C
gi|58209359|gb|BP960003.1|BP960003 C
>contig_676 totalEST:6 availEST:6 paralogs:0 haplotype:3 PotentailSNP:4 realSNP:4
location info: 96 359 575 596
gi|58209280|gb|BP959924.1|BP959924 G G G G
gi|58209286|gb|BP959930.1|BP959930 G G G G
gi|58209281|gb|BP959925.1|BP959925 G A
gi|58209285|gb|BP959929.1|BP959929 G A A A
gi|58209282|gb|BP959926.1|BP959926 - A A A
gi|58209284|gb|BP959928.1|BP959928 - A A A
>contig_683 totalEST:12 availEST:12 paralogs:0 haplotype:5 PotentailSNP:4 realSNP:4
location info: 73 509 559 639
gi|58209246|gb|BP959890.1|BP959890 - T -
gi|58209247|gb|BP959891.1|BP959891 - T -
gi|58209248|gb|BP959892.1|BP959892 - T - -
gi|58209249|gb|BP959893.1|BP959893 A T - C
gi|58209250|gb|BP959894.1|BP959894 A T -
gi|58209253|gb|BP959897.1|BP959897 A T -
gi|58209244|gb|BP959888.1|BP959888 A A
gi|58209252|gb|BP959896.1|BP959896 A A A A
gi|58209245|gb|BP959889.1|BP959889 - T A
gi|58209251|gb|BP959895.1|BP959895 - T A C
gi|58209255|gb|BP959899.1|BP959899 . T A A
gi|58209256|gb|BP959900.1|BP959900 . T A A
>contig_691 totalEST:4 availEST:4 paralogs:0 haplotype:2 PotentailSNP:1 realSNP:1
location info: 487
gi|58209202|gb|BP959846.1|BP959846 A
gi|58209204|gb|BP959848.1|BP959848 A
gi|58209203|gb|BP959847.1|BP959847 T
gi|58209205|gb|BP959849.1|BP959849 T
>contig_696 totalEST:17 availEST:15 paralogs:0 haplotype:5 PotentailSNP:5 realSNP:3
location info: 424 425 657
gi|58209164|gb|BP959808.1|BP959808 A A A
gi|58209165|gb|BP959809.1|BP959809 A A
gi|58209166|gb|BP959810.1|BP959810 A A
gi|58209171|gb|BP959815.1|BP959815 A A
gi|58209173|gb|BP959817.1|BP959817 A A A
gi|58209174|gb|BP959818.1|BP959818 A A
gi|58209175|gb|BP959819.1|BP959819 A A
gi|58209177|gb|BP959821.1|BP959821 A A A
gi|58209178|gb|BP959822.1|BP959822 A A A
gi|58209176|gb|BP959820.1|BP959820 A A C
gi|58209162|gb|BP959806.1|BP959806 A -
gi|58209163|gb|BP959807.1|BP959807 A -
gi|58209172|gb|BP959816.1|BP959816 A -
gi|58209168|gb|BP959812.1|BP959812 C A C
gi|58209169|gb|BP959813.1|BP959813 C A
>contig_704 totalEST:8 availEST:6 paralogs:0 haplotype:3 PotentailSNP:1 realSNP:1
location info: 126
gi|58209117|gb|BP959761.1|BP959761 G
gi|58209118|gb|BP959762.1|BP959762 G
gi|58209119|gb|BP959763.1|BP959763 G
gi|58209121|gb|BP959765.1|BP959765 G
gi|58209116|gb|BP959760.1|BP959760 A
gi|58209120|gb|BP959764.1|BP959764 A
>contig_710 totalEST:8 availEST:8 paralogs:0 haplotype:3 PotentailSNP:2 realSNP:2
location info: 133 574
gi|58209078|gb|BP959722.1|BP959722 T A
gi|58209079|gb|BP959723.1|BP959723 T A
gi|58209080|gb|BP959724.1|BP959724 T
gi|58209086|gb|BP959730.1|BP959730 . A
gi|58209081|gb|BP959725.1|BP959725 T C
gi|58209082|gb|BP959726.1|BP959726 T C
gi|58209083|gb|BP959727.1|BP959727 - A
gi|58209084|gb|BP959728.1|BP959728 - A
>contig_721 totalEST:6 availEST:5 paralogs:0 haplotype:2 PotentailSNP:1 realSNP:1
location info: 657
gi|58209311|gb|BP959955.1|BP959955 C
gi|58209312|gb|BP959956.1|BP959956 C
gi|58209314|gb|BP959958.1|BP959958 C
gi|58208945|gb|BP959589.1|BP959589 A
gi|58209313|gb|BP959957.1|BP959957 A
>contig_727 totalEST:78 availEST:72 paralogs:0 haplotype:9 PotentailSNP:36 realSNP:31
location info: 119 121 122 126 135 136 137 138 141 142 146 147 148 149 150 197 276 494 496 530 591 629 631 633 642 643 676 692 699 700 710
gi|58208934|gb|BP959578.1|BP959578 A C T C T C A A A C T T A A T T G A A A - T T T T T A
gi|58208972|gb|BP959616.1|BP959616 A C A C T C A A A C T T A A T T G A A A
gi|58208976|gb|BP959620.1|BP959620 . . . . T C A A A C T T A A T T G A A A - T T T T T A T
gi|58208986|gb|BP959630.1|BP959630 . . . . . . . A A C T T A A T T G A A - - T T T T T A T
gi|58208997|gb|BP959641.1|BP959641 . . . C T C A A A C T T A A T T - A A A - T T T T T
gi|58209000|gb|BP959644.1|BP959644 . . . . T C A A A C T T A A T T G A A - - T T T T T A T
gi|58209001|gb|BP959645.1|BP959645 . . . . T C A A A C T T A A T T G A A A - T T T T T A T
gi|58209002|gb|BP959646.1|BP959646 . . . C T C A A A C T T A A T T G A A A - T T T T T A
gi|58209007|gb|BP959651.1|BP959651 . . . . T C A A A C T T A A T T G A A A - T T T T T A T
gi|58209008|gb|BP959652.1|BP959652 . . . . T C A A A C T T A - T T G A A A - T T T T T A
gi|58209018|gb|BP959662.1|BP959662 . . . . . C A A A C T T A A - T G A A A - T T T T T A T
gi|58209021|gb|BP959665.1|BP959665 . . . . T C A A A C T T A - T - G A A A - T T T T T A
gi|58209032|gb|BP959676.1|BP959676 . . . . . . . A A C T T A A - T G A A A - T T T T T A
gi|58209033|gb|BP959677.1|BP959677 . . . . . . A A A C T T A A - T G A A A T T T T T T A T
gi|58209043|gb|BP959687.1|BP959687 . . . . . . . . . . . . . . . T G A A A - T T T T T A T
gi|58209053|gb|BP959697.1|BP959697 . . . . . . . . . . . . . . . . G A A A - T T T T T A T
gi|58209054|gb|BP959698.1|BP959698 . . . . . . . . . . . . . . . . G A A A - T T T T T A
gi|58209056|gb|BP959700.1|BP959700 . . . . . . . . . . . . . . . . G A A A - T T T T T A T
gi|58209059|gb|BP959703.1|BP959703 . . . . . . . . . . . . . . . . . . . . - T T T T T A T
gi|58208990|gb|BP959634.1|BP959634 . . . . . . . A A C T T A - T T G A A A - T T A T T A
gi|58208973|gb|BP959617.1|BP959617 A C A C T C A A A C T T A A T T G A A A - T A T T T A T A
gi|58208975|gb|BP959619.1|BP959619 . G C C T C A A A C T T A A T T G A A A - T T T T T
gi|58208977|gb|BP959621.1|BP959621 . C A C T C A A A C T T A A T T - A A A - A T T T T A T A T C
gi|58208981|gb|BP959625.1|BP959625 C G C C T C A A - C T T A A T T - A A A - T T T T T A T
gi|58208983|gb|BP959627.1|BP959627 . . C C T C A A - C T T A A T T G A A A - T T T T T A T
gi|58208984|gb|BP959628.1|BP959628 . G C C T C A A A C T T A A T T G A A A T T T T
gi|58208985|gb|BP959629.1|BP959629 . C A C T C A A A C T T A A T T G A A T - T T T T T A
gi|58208987|gb|BP959631.1|BP959631 C G C C T C A A A C T T A A T T G A A A - T T T T T A C A A
gi|58208988|gb|BP959632.1|BP959632 . . . C T C A A - C T T A A T T - A A A - T T T T T A T
gi|58208991|gb|BP959635.1|BP959635 . G C A T C A A - C T T A A T T G A A A - T T T T T A T
gi|58208992|gb|BP959636.1|BP959636 . G C C T C A A A C T T A A T T G A A A - T A T T T A T
gi|58208993|gb|BP959637.1|BP959637 . . . A T C A A - C T T A A T T G A A A - T T T T T A T
gi|58208994|gb|BP959638.1|BP959638 . G C A T C A A - C T T A A T T G A A A T T T T T T
gi|58208995|gb|BP959639.1|BP959639 C G C C T C A A - C T T A A T T G A - C - T T T T T
gi|58208996|gb|BP959640.1|BP959640 . . . C T C A A - C T T A A T T G A A A - T T T T T A T A T
gi|58208999|gb|BP959643.1|BP959643 . . . A T C A A - C T T A A T T G G A A - T T T A T A T
gi|58209003|gb|BP959647.1|BP959647 . . . . T C A A A C T T A A T T G A A A - T T T A C A
gi|58209004|gb|BP959648.1|BP959648 . . . . T C A A A C T T A A T T G A A A - T T T T T A T A T C
gi|58209005|gb|BP959649.1|BP959649 . G C A T C A A - C T T A A T T G A A A - T T A T C A
gi|58209006|gb|BP959650.1|BP959650 . . . . . . . . . . . T A A T T G C A A - T T A T T A T
gi|58209009|gb|BP959653.1|BP959653 . . . . A T C A A C T T A A T T G A A A - T T T T T A T
gi|58209010|gb|BP959654.1|BP959654 . . . . T C A A A C T T A - T T G A A A - T T T T T A T A T
gi|58209012|gb|BP959656.1|BP959656 . . . . A T C A A C T T A A T - G A A A - T T T T T A T
gi|58209015|gb|BP959659.1|BP959659 . . . . G C A A A C T T A A T - G A A A - T T T T T A T A T
gi|58209016|gb|BP959660.1|BP959660 . . . . T C A A A C T T A - T T G A A A T T T T T T A T A A
gi|58209020|gb|BP959664.1|BP959664 . . . . T C A A A C T T A - T T - A A A - T T T T T A T A T T
gi|58209022|gb|BP959666.1|BP959666 . . . . T C A C A C T T A A - T G A A A - T T T T T A T
gi|58209023|gb|BP959667.1|BP959667 . . . . . . A A A C T T A A - T G A A A - T T T T T A T A A
gi|58209024|gb|BP959668.1|BP959668 . . . . . . . . . . . . . . . T G A A A - T T T T T A T A T T
gi|58209025|gb|BP959669.1|BP959669 . . . . T C A A A C T T A - T T G A A A - A A T T T A A A T
gi|58209026|gb|BP959670.1|BP959670 . . . . . C A A A C T T A - - T G A A A T T T T T T A T A A
gi|58209034|gb|BP959678.1|BP959678 . . . . . C A A A C T T A A - T G A A A T T T T T T A T C
gi|58209035|gb|BP959679.1|BP959679 . . . . . . . . . . . A T T A T G A A A - T T T T T A T
gi|58209037|gb|BP959681.1|BP959681 . . . . . . . . . . . T A A T T G A A C - T T T T T C T A T T
gi|58209039|gb|BP959683.1|BP959683 . . . . A T C A A C T T A A T T G A A C - T T T T T A T A T
gi|58209042|gb|BP959686.1|BP959686 . . . . . . C A A C T T A A T T G A A A - T T T T T A T A T
gi|58209046|gb|BP959690.1|BP959690 . . . . . . . . . . . . . . T T G A A A - T T T T T A T A A
gi|58209047|gb|BP959691.1|BP959691 . . . . . . . . . . . . . . . T G A A A - T T T T T A T C
gi|58209049|gb|BP959693.1|BP959693 . . . . . . . . . . . . . . . - G A A A T T T T T T A T A
gi|58209050|gb|BP959694.1|BP959694 . . . . . . . . . . . . . . . - G A - A - T T T T T A T
gi|58209051|gb|BP959695.1|BP959695 . . . . . . . . . . . . . . . - - A A A - T T T T T A T
gi|58209052|gb|BP959696.1|BP959696 . . . . . . . . . . . . . . . . G A A A - T T A T T A T C
gi|58209057|gb|BP959701.1|BP959701 . . . . . . . . . . . . . . . . G A A A - T T T T T A T A T
gi|58209058|gb|BP959702.1|BP959702 . . . . . . . . . . . . . . . . . C A A - T T T T T A T
gi|58209011|gb|BP959655.1|BP959655 . . . . . . . . A A C A T A T - G A A A - T T T T T A T A T
gi|58209014|gb|BP959658.1|BP959658 . . . . . A T C A A C A T A T T G A A A - T T T T T A T
gi|58209019|gb|BP959663.1|BP959663 . . . . . . . C A A C A T T A T G A A A - T T T T T C T A T
gi|58209027|gb|BP959671.1|BP959671 . . . . . . . . A A C A T T A T G A A A - T T T T T A T A T
gi|58209031|gb|BP959675.1|BP959675 . . . . . . . C A A C A T T A T G A A A - T T C T T A T A T T
gi|58209036|gb|BP959680.1|BP959680 . . . . . . . C A A C A T T A T G A A A - T T T
gi|58208974|gb|BP959618.1|BP959618 . G C C T C A A A C T T A A T T G A A A - A A A A T A
gi|58208980|gb|BP959624.1|BP959624 C G C C T - A A A C T T A A T T G A A A - A A T A T A C A T
>contig_728 totalEST:5 availEST:5 paralogs:0 haplotype:2 PotentailSNP:1 realSNP:1
location info: 340
gi|58208930|gb|BP959574.1|BP959574 T
gi|58208931|gb|BP959575.1|BP959575 T
gi|58209838|gb|BP960482.1|BP960482 T
gi|58208929|gb|BP959573.1|BP959573 G
gi|58208932|gb|BP959576.1|BP959576 G
>contig_730 totalEST:13 availEST:4 paralogs:0 haplotype:4 PotentailSNP:1 realSNP:1
location info: 632
gi|58206512|gb|BP957156.1|BP957156 T
gi|58208921|gb|BP959565.1|BP959565 T
gi|58208919|gb|BP959563.1|BP959563 C
gi|58208922|gb|BP959566.1|BP959566 C
>contig_734 totalEST:4 availEST:4 paralogs:0 haplotype:2 PotentailSNP:1 realSNP:1
location info: 174
gi|58208899|gb|BP959543.1|BP959543 A
gi|58210228|gb|BP960872.1|BP960872 A
gi|58208900|gb|BP959544.1|BP959544 T
gi|58210229|gb|BP960873.1|BP960873 T
>contig_736 totalEST:6 availEST:4 paralogs:0 haplotype:2 PotentailSNP:1 realSNP:1
location info: 461
gi|58208887|gb|BP959531.1|BP959531 T
gi|58208889|gb|BP959533.1|BP959533 T
gi|58208888|gb|BP959532.1|BP959532 A
gi|58208894|gb|BP959538.1|BP959538 A
>contig_737 totalEST:11 availEST:8 paralogs:0 haplotype:2 PotentailSNP:1 realSNP:1
location info: 676
gi|58208877|gb|BP959521.1|BP959521 A
gi|58208878|gb|BP959522.1|BP959522 A
gi|58208883|gb|BP959527.1|BP959527 A
gi|58208885|gb|BP959529.1|BP959529 A
gi|58208879|gb|BP959523.1|BP959523 T
gi|58208881|gb|BP959525.1|BP959525 T
gi|58208882|gb|BP959526.1|BP959526 T
gi|58208884|gb|BP959528.1|BP959528 T
>contig_738 totalEST:6 availEST:5 paralogs:0 haplotype:2 PotentailSNP:1 realSNP:1
location info: 617
gi|58210994|gb|BP961638.1|BP961638 A
gi|58210995|gb|BP961639.1|BP961639 A
gi|58210996|gb|BP961640.1|BP961640 A
gi|58208873|gb|BP959517.1|BP959517 C
gi|58208874|gb|BP959518.1|BP959518 C
>contig_741 totalEST:38 availEST:35 paralogs:0 haplotype:10 PotentailSNP:22 realSNP:19
location info: 42 43 44 46 47 50 228 589 601 602 603 656 659 666 667 668 669 670 671
gi|58208826|gb|BP959470.1|BP959470 . T G A T T G T T C A
gi|58208846|gb|BP959490.1|BP959490 . . . . . . G T T C A T T A T T T T A
gi|58208851|gb|BP959495.1|BP959495 . . . . . . G T T C A
gi|58208852|gb|BP959496.1|BP959496 . . . . . . G T T C
gi|58208853|gb|BP959497.1|BP959497 . . . . . . G T T C A
gi|58208857|gb|BP959501.1|BP959501 . . . . . . . T T C A T T T T T T T T
gi|58208858|gb|BP959502.1|BP959502 . . . . . . . T T C A T T T T T T T T
gi|58208859|gb|BP959503.1|BP959503 . . . . . . . T T C A T T T T T T T T
gi|58208860|gb|BP959504.1|BP959504 . . . . . . . T T C A T T T T T T T T
gi|58208862|gb|BP959506.1|BP959506 . . . . . . . T T C A T T T T T T T T
gi|58208863|gb|BP959507.1|BP959507 . . . . . . . T T C A T T T T T T T T
gi|58208823|gb|BP959467.1|BP959467 T G T A T T G
gi|58208825|gb|BP959469.1|BP959469 T G T A T T G A - C A
gi|58208831|gb|BP959475.1|BP959475 T G T A T T G
gi|58208834|gb|BP959478.1|BP959478 T G T A T T G
gi|58208843|gb|BP959487.1|BP959487 T G T A T T G
gi|58208827|gb|BP959471.1|BP959471 T G T A T T G A C
gi|58208835|gb|BP959479.1|BP959479 T G T - - T G T T C A
gi|58208844|gb|BP959488.1|BP959488 T G T - - T G
gi|58208836|gb|BP959480.1|BP959480 T G T - - T G T - C A
gi|58208838|gb|BP959482.1|BP959482 T G T A - T G T T C A
gi|58208841|gb|BP959485.1|BP959485 T G T A - T G T T C A
gi|58208845|gb|BP959489.1|BP959489 T G T A - T G T - C A T T A A T A A A
gi|58208828|gb|BP959472.1|BP959472 T G T A T T A C T C A
gi|58208842|gb|BP959486.1|BP959486 . . . . . . A
gi|58208840|gb|BP959484.1|BP959484 T G T A T - A T T C A
gi|58208856|gb|BP959500.1|BP959500 . . . . . . . T T C A T T A T T A C T
gi|58208830|gb|BP959474.1|BP959474 G T A - - T G T - C A
gi|58208849|gb|BP959493.1|BP959493 . . . . . . G T - C A A A T
gi|58208833|gb|BP959477.1|BP959477 G T A - - T G C
gi|58208837|gb|BP959481.1|BP959481 T G T A T - G T T C A
gi|58208854|gb|BP959498.1|BP959498 . . . . . . G T T C A A T A A A C A A
gi|58208855|gb|BP959499.1|BP959499 . . . . . . G T T C A T A A T A C A A
gi|58208847|gb|BP959491.1|BP959491 . . . . . . A T C A G
gi|58208848|gb|BP959492.1|BP959492 . . . . . . G T C A G
>contig_746 totalEST:8 availEST:6 paralogs:0 haplotype:4 PotentailSNP:2 realSNP:1
location info: 377
gi|58208804|gb|BP959448.1|BP959448 A
gi|58208805|gb|BP959449.1|BP959449 A
gi|58208807|gb|BP959451.1|BP959451 A
gi|58208809|gb|BP959453.1|BP959453 A
gi|58208800|gb|BP959444.1|BP959444 G
gi|58208810|gb|BP959454.1|BP959454 G
>contig_748 totalEST:11 availEST:6 paralogs:0 haplotype:6 PotentailSNP:5 realSNP:2
location info: 320 410
gi|58208780|gb|BP959424.1|BP959424
gi|58208783|gb|BP959427.1|BP959427 G C
gi|58208785|gb|BP959429.1|BP959429 G C
gi|58208788|gb|BP959432.1|BP959432 T T
gi|58208790|gb|BP959434.1|BP959434 T T
gi|58208792|gb|BP959436.1|BP959436 T T
>contig_751 totalEST:7 availEST:4 paralogs:0 haplotype:2 PotentailSNP:1 realSNP:1
location info: 561
gi|58208767|gb|BP959411.1|BP959411 A
gi|58208771|gb|BP959415.1|BP959415 A
gi|58208768|gb|BP959412.1|BP959412 T
gi|58208770|gb|BP959414.1|BP959414 T
>contig_755 totalEST:4 availEST:4 paralogs:0 haplotype:2 PotentailSNP:6 realSNP:6
location info: 373 412 427 439 508 535
gi|58208741|gb|BP959385.1|BP959385 T G T T C C
gi|58208743|gb|BP959387.1|BP959387 T G T T C C
gi|58208742|gb|BP959386.1|BP959386 G A C A T T
gi|58208755|gb|BP959399.1|BP959399 G A C A T T
>contig_759 totalEST:7 availEST:7 paralogs:0 haplotype:4 PotentailSNP:3 realSNP:3
location info: 441 472 507
gi|58208736|gb|BP959380.1|BP959380 T A T
gi|58208737|gb|BP959381.1|BP959381 T A T
gi|58208738|gb|BP959382.1|BP959382 T A T
gi|58208739|gb|BP959383.1|BP959383 T A T
gi|58208733|gb|BP959377.1|BP959377 G A C
gi|58208734|gb|BP959378.1|BP959378 G C C
gi|58208735|gb|BP959379.1|BP959379 T C T
>contig_765 totalEST:6 availEST:4 paralogs:0 haplotype:2 PotentailSNP:1 realSNP:1
location info: 612
gi|58207843|gb|BP958487.1|BP958487 T
gi|58208706|gb|BP959350.1|BP959350 T
gi|58208701|gb|BP959345.1|BP959345 -
gi|58208705|gb|BP959349.1|BP959349 -
>contig_766 totalEST:6 availEST:4 paralogs:0 haplotype:4 PotentailSNP:5 realSNP:1
location info: 610
gi|58207844|gb|BP958488.1|BP958488 A
gi|58208696|gb|BP959340.1|BP959340 A
gi|58208695|gb|BP959339.1|BP959339 C
gi|58208702|gb|BP959346.1|BP959346 C
>contig_767 totalEST:8 availEST:7 paralogs:0 haplotype:3 PotentailSNP:10 realSNP:6
location info: 167 185 501 529 532 533
gi|58204930|gb|BP955574.1|BP955574 . . C A A A
gi|58208699|gb|BP959343.1|BP959343 . . C A A A
gi|58208697|gb|BP959341.1|BP959341 C T C A A A
gi|58208698|gb|BP959342.1|BP959342 C T C A A A
gi|58208700|gb|BP959344.1|BP959344 . . C A A A
gi|58208689|gb|BP959333.1|BP959333 T C T T C T
gi|58208690|gb|BP959334.1|BP959334 T C T T C T
>contig_768 totalEST:10 availEST:8 paralogs:0 haplotype:2 PotentailSNP:1 realSNP:1
location info: 13
gi|58208678|gb|BP959322.1|BP959322 A
gi|58208680|gb|BP959324.1|BP959324 A
gi|58208682|gb|BP959326.1|BP959326 A
gi|58208684|gb|BP959328.1|BP959328 A
gi|58208687|gb|BP959331.1|BP959331 A
gi|58208688|gb|BP959332.1|BP959332 A
gi|58208683|gb|BP959327.1|BP959327 -
gi|58208685|gb|BP959329.1|BP959329 -
>contig_794 totalEST:10 availEST:9 paralogs:0 haplotype:2 PotentailSNP:1 realSNP:1
location info: 485
gi|58208584|gb|BP959228.1|BP959228 G
gi|58208585|gb|BP959229.1|BP959229 G
gi|58208586|gb|BP959230.1|BP959230 G
gi|58208588|gb|BP959232.1|BP959232 G
gi|58208590|gb|BP959234.1|BP959234 G
gi|58208591|gb|BP959235.1|BP959235 G
gi|58208592|gb|BP959236.1|BP959236 G
gi|58208583|gb|BP959227.1|BP959227 T
gi|58208587|gb|BP959231.1|BP959231 T
>contig_808 totalEST:14 availEST:12 paralogs:0 haplotype:3 PotentailSNP:2 realSNP:2
location info: 55 88
gi|58208535|gb|BP959179.1|BP959179 A G
gi|58208537|gb|BP959181.1|BP959181 A G
gi|58208538|gb|BP959182.1|BP959182 A G
gi|58208539|gb|BP959183.1|BP959183 A G
gi|58208540|gb|BP959184.1|BP959184 A G
gi|58208543|gb|BP959187.1|BP959187 A G
gi|58208544|gb|BP959188.1|BP959188 . G
gi|58208547|gb|BP959191.1|BP959191 . G
gi|58208536|gb|BP959180.1|BP959180 A -
gi|58208541|gb|BP959185.1|BP959185 . -
gi|58208545|gb|BP959189.1|BP959189 C G
gi|58208546|gb|BP959190.1|BP959190 C G
>contig_838 totalEST:6 availEST:5 paralogs:0 haplotype:2 PotentailSNP:1 realSNP:1
location info: 528
gi|58208438|gb|BP959082.1|BP959082 T
gi|58208441|gb|BP959085.1|BP959085 T
gi|58208443|gb|BP959087.1|BP959087 T
gi|58208440|gb|BP959084.1|BP959084 A
gi|58208442|gb|BP959086.1|BP959086 A
>contig_865 totalEST:31 availEST:27 paralogs:0 haplotype:6 PotentailSNP:17 realSNP:9
location info: 190 191 192 194 198 740 771 772 791
gi|58208335|gb|BP958979.1|BP958979 . . . . . T A A T
gi|58208368|gb|BP959012.1|BP959012 . . . . . T A A
gi|58208343|gb|BP958987.1|BP958987 C A A A A G A A T
gi|58208344|gb|BP958988.1|BP958988 C A A A A G C A T
gi|58208350|gb|BP958994.1|BP958994 C A - A A G A A T
gi|58208354|gb|BP958998.1|BP958998 . . . C A G A A T
gi|58208357|gb|BP959001.1|BP959001 . . . . A G A A
gi|58208359|gb|BP959003.1|BP959003 C A A A A G A A A
gi|58208360|gb|BP959004.1|BP959004 C A - A A G A A T
gi|58208361|gb|BP959005.1|BP959005 C A A A - G
gi|58208362|gb|BP959006.1|BP959006 . . . C A G A A T
gi|58208364|gb|BP959008.1|BP959008 . . . . A G A A T
gi|58208366|gb|BP959010.1|BP959010 . . . . . G A A T
gi|58208367|gb|BP959011.1|BP959011 . . . . . G - A T
gi|58208369|gb|BP959013.1|BP959013 . . . . . G A A T
gi|58208370|gb|BP959014.1|BP959014 . . . . . G A A T
gi|58208336|gb|BP958980.1|BP958980 C A A A A
gi|58208337|gb|BP958981.1|BP958981 C A A A A
gi|58208339|gb|BP958983.1|BP958983 C A A A A G C C T
gi|58208340|gb|BP958984.1|BP958984 C A A A A G A
gi|58208341|gb|BP958985.1|BP958985 C A A A A
gi|58208345|gb|BP958989.1|BP958989 T C A A A G - A T
gi|58208347|gb|BP958991.1|BP958991 C A - A A G C A -
gi|58208352|gb|BP958996.1|BP958996 C A A A - G
gi|58208353|gb|BP958997.1|BP958997 C A A A A G A C A
gi|58208348|gb|BP958992.1|BP958992 T C A A A G C A A
gi|58208358|gb|BP959002.1|BP959002 . . . . . G T A A
>contig_930 totalEST:5 availEST:4 paralogs:0 haplotype:2 PotentailSNP:1 realSNP:1
location info: 557
gi|58208123|gb|BP958767.1|BP958767 C
gi|58208124|gb|BP958768.1|BP958768 C
gi|58208125|gb|BP958769.1|BP958769 A
gi|58208126|gb|BP958770.1|BP958770 A
>contig_968 totalEST:13 availEST:5 paralogs:0 haplotype:2 PotentailSNP:1 realSNP:1
location info: 32
gi|58207984|gb|BP958628.1|BP958628 -
gi|58207985|gb|BP958629.1|BP958629 -
gi|58207986|gb|BP958630.1|BP958630 -
gi|58207981|gb|BP958625.1|BP958625 G
gi|58207983|gb|BP958627.1|BP958627 G
>contig_969 totalEST:4 availEST:4 paralogs:0 haplotype:2 PotentailSNP:2 realSNP:2
location info: 365 543
gi|58207976|gb|BP958620.1|BP958620 G C
gi|58207978|gb|BP958622.1|BP958622 G C
gi|58207977|gb|BP958621.1|BP958621 A -
gi|58207980|gb|BP958624.1|BP958624 A -
>contig_970 totalEST:6 availEST:5 paralogs:0 haplotype:2 PotentailSNP:1 realSNP:1
location info: 480
gi|58207972|gb|BP958616.1|BP958616 T
gi|58207973|gb|BP958617.1|BP958617 T
gi|58207974|gb|BP958618.1|BP958618 T
gi|58207970|gb|BP958614.1|BP958614 C
gi|58207971|gb|BP958615.1|BP958615 C
>contig_972 totalEST:5 availEST:5 paralogs:0 haplotype:2 PotentailSNP:1 realSNP:1
location info: 206
gi|58207953|gb|BP958597.1|BP958597 T
gi|58207954|gb|BP958598.1|BP958598 T
gi|58207956|gb|BP958600.1|BP958600 T
gi|58207955|gb|BP958599.1|BP958599 -
gi|58207957|gb|BP958601.1|BP958601 -
>contig_1046 totalEST:4 availEST:4 paralogs:0 haplotype:2 PotentailSNP:7 realSNP:7
location info: 47 298 328 340 382 434 475
gi|58206291|gb|BP956935.1|BP956935 - G C G A G T
gi|58210808|gb|BP961452.1|BP961452 T G C G A G T
gi|58210809|gb|BP961453.1|BP961453 - A T A G A C
gi|58210810|gb|BP961454.1|BP961454 T A T A G A C
>contig_1052 totalEST:15 availEST:9 paralogs:0 haplotype:8 PotentailSNP:8 realSNP:3
location info: 135 136 738
gi|58206126|gb|BP956770.1|BP956770 C A
gi|58208252|gb|BP958896.1|BP958896 C A
gi|58208257|gb|BP958901.1|BP958901 C A
gi|58208247|gb|BP958891.1|BP958891 C A
gi|58208254|gb|BP958898.1|BP958898 C A
gi|58208258|gb|BP958902.1|BP958902 . . C
gi|58211518|gb|BP962162.1|BP962162 . . C
gi|58208245|gb|BP958889.1|BP958889 T C G
gi|58208251|gb|BP958895.1|BP958895 T C G
>contig_1082 totalEST:9 availEST:7 paralogs:0 haplotype:2 PotentailSNP:1 realSNP:1
location info: 157
gi|58209566|gb|BP960210.1|BP960210 -
gi|58209567|gb|BP960211.1|BP960211 -
gi|58209568|gb|BP960212.1|BP960212 -
gi|58209570|gb|BP960214.1|BP960214 -
gi|58209571|gb|BP960215.1|BP960215 -
gi|58204899|gb|BP955543.1|BP955543 A
gi|58209569|gb|BP960213.1|BP960213 A
>contig_1132 totalEST:7 availEST:7 paralogs:0 haplotype:2 PotentailSNP:1 realSNP:1
location info: 180
gi|58203336|gb|BP953980.1|BP953980 -
gi|58207896|gb|BP958540.1|BP958540 -
gi|58207897|gb|BP958541.1|BP958541 -
gi|58207899|gb|BP958543.1|BP958543 -
gi|58207900|gb|BP958544.1|BP958544 -
gi|58207898|gb|BP958542.1|BP958542 G
gi|58207901|gb|BP958545.1|BP958545 G

## Sheet: Hevea brasiliensis
Details of realSNP info SPECIES Hevea brasiliensis
>contig_5 totalEST:10 availEST:6 paralogs:0 haplotype:2 PotentailSNP:1 realSNP:1
location info: 361
gi|358643995|gb|JG000368.1|JG000368 G
gi|358665637|gb|JG007669.1|JG007669 G
gi|358668527|gb|JG004817.1|JG004817 G
gi|528046437|gb|JZ479025.1|JZ479025 G
gi|109682199|gb|EC605016.1|EC605016 A
gi|109684547|gb|EC607362.1|EC607362 A
>contig_13 totalEST:5 availEST:4 paralogs:0 haplotype:2 PotentailSNP:1 realSNP:1
location info: 246
gi|383086153|gb|JG295314.1|JG295314 -
gi|383087621|gb|JG294643.1|JG294643 -
gi|383087013|gb|JG296174.1|JG296174 A
gi|383087272|gb|JG294294.1|JG294294 A
>contig_19 totalEST:11 availEST:8 paralogs:0 haplotype:2 PotentailSNP:3 realSNP:3
location info: 403 442 490
gi|358655899|gb|HS990774.1|HS990774 C
gi|358664283|gb|JG007008.1|JG007008 C A T
gi|358669061|gb|JG013766.1|JG013766 C A T
gi|358672545|gb|JG011269.1|JG011269 C A T
gi|358673742|gb|JG002467.1|JG002467 C A T
gi|358674829|gb|HS996524.1|HS996524 C A
gi|358662154|gb|HS994693.1|HS994693 G G C
gi|358668266|gb|JG013367.1|JG013367 G G C
>contig_47 totalEST:5 availEST:5 paralogs:0 haplotype:2 PotentailSNP:1 realSNP:1
location info: 328
gi|358660294|gb|JG010417.1|JG010417 A
gi|358672196|gb|JG010920.1|JG010920 A
gi|383086204|gb|JG295365.1|JG295365 A
gi|383085980|gb|JG295141.1|JG295141 -
gi|383087336|gb|JG294358.1|JG294358 -
>contig_60 totalEST:10 availEST:10 paralogs:0 haplotype:2 PotentailSNP:3 realSNP:3
location info: 93 107 434
gi|109684201|gb|EC607016.1|EC607016 . G G
gi|358667196|gb|HS995763.1|HS995763 C G
gi|358667883|gb|HS992492.1|HS992492 C G
gi|358669447|gb|JG013954.1|JG013954 . G G
gi|383087228|gb|JG294250.1|JG294250 C G G
gi|358649435|gb|HS994011.1|HS994011 T A T
gi|358662087|gb|HS994626.1|HS994626 T A
gi|358662983|gb|HS991288.1|HS991288 T A
gi|358666323|gb|JG002019.1|JG002019 T A T
gi|358667007|gb|HS995574.1|HS995574 T A
>contig_65 totalEST:5 availEST:4 paralogs:0 haplotype:2 PotentailSNP:4 realSNP:4
location info: 144 228 311 399
gi|297241394|gb|GR305695.1|GR305695 T T - T
gi|358671764|gb|HS999639.1|HS999639 T T - T
gi|383087207|gb|JG296368.1|JG296368 C C T C
gi|383087529|gb|JG294551.1|JG294551 C C T C
>contig_76 totalEST:4 availEST:4 paralogs:0 haplotype:2 PotentailSNP:1 realSNP:1
location info: 326
gi|358650509|gb|JG003442.1|JG003442 G
gi|358660898|gb|JG004364.1|JG004364 G
gi|383087165|gb|JG296326.1|JG296326 A
gi|383087476|gb|JG294498.1|JG294498 A
>contig_80 totalEST:9 availEST:8 paralogs:0 haplotype:2 PotentailSNP:2 realSNP:2
location info: 277 313
gi|109682511|gb|EC605328.1|EC605328 C T
gi|109683491|gb|EC606306.1|EC606306 C T
gi|109684380|gb|EC607195.1|EC607195 C T
gi|358655257|gb|JG006862.1|JG006862 C T
gi|358659537|gb|JG003831.1|JG003831 C T
gi|358664504|gb|JG007130.1|JG007130 . T
gi|383087021|gb|JG296182.1|JG296182 T C
gi|383087368|gb|JG294390.1|JG294390 T C
>contig_82 totalEST:5 availEST:4 paralogs:0 haplotype:2 PotentailSNP:1 realSNP:1
location info: 597
gi|358649138|gb|HS993714.1|HS993714 T
gi|528046594|gb|JZ479182.1|JZ479182 T
gi|383087190|gb|JG296351.1|JG296351 C
gi|383087225|gb|JG294247.1|JG294247 C
>contig_83 totalEST:4 availEST:4 paralogs:0 haplotype:2 PotentailSNP:5 realSNP:5
location info: 455 572 654 661 666
gi|358654908|gb|JG006711.1|JG006711 A A C G A
gi|358656674|gb|JG000755.1|JG000755 A A C G A
gi|383087008|gb|JG296169.1|JG296169 C T T A C
gi|383087483|gb|JG294505.1|JG294505 C T T A C
>contig_177 totalEST:120 availEST:37 paralogs:0 haplotype:4 PotentailSNP:4 realSNP:4
location info: 1504 1585 1586 1670
gi|109683351|gb|EC606166.1|EC606166 A A A C
gi|109686677|gb|EC609492.1|EC609492 A A A C
gi|358642915|gb|HS996713.1|HS996713 A A A C
gi|358645595|gb|JG008783.1|JG008783 A A A C
gi|358647167|gb|JG006016.1|JG006016 A A A C
gi|358649085|gb|HS993661.1|HS993661 A
gi|358649229|gb|HS993805.1|HS993805 A A A C
gi|358654426|gb|JG009595.1|JG009595 A A A
gi|358654547|gb|JG006548.1|JG006548 A A A C
gi|358657756|gb|HS997975.1|HS997975 A A A
gi|358660235|gb|JG004121.1|JG004121 A A A C
gi|358666436|gb|JG002132.1|JG002132 A A A C
gi|358667131|gb|HS995698.1|HS995698 A A A C
gi|358668781|gb|JG013585.1|JG013585 A A A C
gi|358669363|gb|JG005253.1|JG005253 A A A C
gi|358672493|gb|JG011217.1|JG011217 A A A C
gi|358678540|gb|HS992880.1|HS992880 A A A C
gi|358679011|gb|HS993201.1|HS993201 A A A C
gi|109681779|gb|EC604596.1|EC604596 C A A C
gi|358643634|gb|JG000205.1|JG000205 C A A C
gi|358654206|gb|JG009474.1|JG009474 . A A C
gi|358655916|gb|HS990791.1|HS990791 . . A C
gi|358659665|gb|JG010196.1|JG010196 C A A C
gi|358668042|gb|HS992651.1|HS992651 C A A
gi|358668270|gb|JG013371.1|JG013371 . . . C
gi|358668560|gb|JG004850.1|JG004850 C A A C
gi|358673566|gb|JG007934.1|JG007934 C A A C
gi|358673931|gb|HS996220.1|HS996220 . . . C
gi|358674546|gb|HS996439.1|HS996439 C A A C
gi|109681410|gb|EC604227.1|EC604227 C T -
gi|109683433|gb|EC606248.1|EC606248 C T -
gi|109684766|gb|EC607581.1|EC607581 C
gi|109684794|gb|EC607609.1|EC607609 C T -
gi|358653935|gb|JG006233.1|JG006233 C
gi|358675042|gb|JG008420.1|JG008420 C
gi|358645872|gb|JG005680.1|JG005680 A A A T
gi|358647277|gb|JG009195.1|JG009195 A A A T
>contig_179 totalEST:33 availEST:11 paralogs:0 haplotype:2 PotentailSNP:3 realSNP:3
location info: 745 861 918
gi|358644665|gb|JG011730.1|JG011730 C G A
gi|358650239|gb|JG003291.1|JG003291 . . A
gi|358659510|gb|JG003804.1|JG003804 C G A
gi|358666033|gb|JG001729.1|JG001729 C
gi|358667872|gb|HS992481.1|HS992481 C G A
gi|358668729|gb|JG004919.1|JG004919 C G A
gi|358673164|gb|JG002285.1|JG002285 C
gi|358654856|gb|JG006659.1|JG006659 A T G
gi|358655299|gb|JG006904.1|JG006904 . . G
gi|358659916|gb|JG004012.1|JG004012 A T G
gi|358665128|gb|HS998744.1|HS998744 . T G
>contig_185 totalEST:6 availEST:6 paralogs:0 haplotype:2 PotentailSNP:5 realSNP:5
location info: 340 454 493 545 639
gi|358654834|gb|JG009805.1|JG009805 C T C C C
gi|358669407|gb|JG013914.1|JG013914 C T C
gi|358679080|gb|HS993270.1|HS993270 C
gi|383086008|gb|JG295169.1|JG295169 . . . C C
gi|358645528|gb|JG005647.1|JG005647 A C T T G
gi|358674282|gb|JG002611.1|JG002611 A C T T G
>contig_200 totalEST:88 availEST:86 paralogs:0 haplotype:2 PotentailSNP:8 realSNP:8
location info: 64 68 80 86 159 221 270 491
gi|109681891|gb|EC604708.1|EC604708 . G G A G A G
gi|109682180|gb|EC604997.1|EC604997 - G G A G A G
gi|109682660|gb|EC605477.1|EC605477 - G G A G A G
gi|109682700|gb|EC605517.1|EC605517 - G G A G A G
gi|109682840|gb|EC605657.1|EC605657 . G G A G A G
gi|109685183|gb|EC607998.1|EC607998 - G G A G A G
gi|109685482|gb|EC608297.1|EC608297 . G G A G A G
gi|109686449|gb|EC609264.1|EC609264 . . . . G A G
gi|109686461|gb|EC609276.1|EC609276 - G G A G A G
gi|109686604|gb|EC609419.1|EC609419 - G G A G A G
gi|358642925|gb|HS996723.1|HS996723 - G G A G A G
gi|358643428|gb|JG000098.1|JG000098 . . . . . A G
gi|358643437|gb|JG000107.1|JG000107 . . . . . A G
gi|358643930|gb|HS997233.1|HS997233 - G G A G A G
gi|358644040|gb|HS997244.1|HS997244 - G G A G A G
gi|358644341|gb|JG000516.1|JG000516 - G G A G A G
gi|358645594|gb|JG008782.1|JG008782 . . . . G A G
gi|358646309|gb|JG005798.1|JG005798 - G G A G A G
gi|358647144|gb|JG005993.1|JG005993 - G G A G A G
gi|358647582|gb|JG006111.1|JG006111 - G G A G A G
gi|358649092|gb|HS993668.1|HS993668 - G G A G
gi|358649186|gb|HS993762.1|HS993762 - G G A G A G
gi|358649318|gb|HS993894.1|HS993894 - G G A G A G
gi|358649541|gb|HS994117.1|HS994117 - G G A G A G
gi|358649618|gb|HS994194.1|HS994194 - G G A G A
gi|358654026|gb|JG009393.1|JG009393 . G G A G A G
gi|358654216|gb|JG009484.1|JG009484 . . G A G A G
gi|358654317|gb|JG006417.1|JG006417 . . . . . A G
gi|358655165|gb|JG009938.1|JG009938 - G G A G A G
gi|358655188|gb|JG009961.1|JG009961 - G G A G A G
gi|358655559|gb|HS990434.1|HS990434 - G G A G A
gi|358655745|gb|HS990620.1|HS990620 - G G A G A G
gi|358655947|gb|HS990822.1|HS990822 - G G A G A
gi|358657118|gb|JG012782.1|JG012782 - G G A G A G
gi|358657187|gb|HS997802.1|HS997802 - G G A G A G
gi|358657696|gb|JG012964.1|JG012964 - G G A G A G
gi|358657982|gb|JG013052.1|JG013052 - G G A G A G
gi|358658333|gb|HS998156.1|HS998156 - G G A G A G
gi|358659629|gb|JG010160.1|JG010160 - G G A G A G
gi|358659683|gb|JG003878.1|JG003878 - G G A G A G
gi|358659688|gb|JG003883.1|JG003883 - G G A G A G
gi|358661242|gb|JG010736.1|JG010736 . G G A G A G
gi|358661611|gb|JG010897.1|JG010897 . G G A G A G
gi|358662175|gb|HS994714.1|HS994714 - G G A G A G
gi|358662263|gb|HS990073.1|HS990073 - G G A G A G
gi|358663452|gb|HS991601.1|HS991601 - G G A G A G
gi|358664172|gb|HS998283.1|HS998283 - G G A G A G
gi|358665115|gb|HS998731.1|HS998731 - G G A G A G
gi|358667574|gb|HS992183.1|HS992183 . . . . G A G
gi|358667681|gb|HS992290.1|HS992290 - G G A G A G
gi|358668606|gb|JG013509.1|JG013509 - G G A G A G
gi|358669345|gb|JG005235.1|JG005235 - G G A G A G
gi|358669384|gb|JG013891.1|JG013891 - G G A G A G
gi|358672191|gb|JG010915.1|JG010915 - G G A G A G
gi|358673806|gb|JG007976.1|JG007976 . G G A G A G
gi|358673862|gb|JG008032.1|JG008032 . G G A G A G
gi|358674334|gb|JG002663.1|JG002663 - G G A G A G
gi|358678965|gb|HS993155.1|HS993155 - G G A G A G
gi|109684177|gb|EC606992.1|EC606992 . . . . G A G T
gi|109685323|gb|EC608138.1|EC608138 - G G A G A G T
gi|109686248|gb|EC609063.1|EC609063 - G G A G A G T
gi|358644568|gb|JG008564.1|JG008564 . G G A G A G T
gi|358644995|gb|JG005510.1|JG005510 - G G A G A G T
gi|358645555|gb|JG008743.1|JG008743 . G G A G A G T
gi|358646420|gb|JG008978.1|JG008978 - G G A G A G T
gi|358654405|gb|JG009574.1|JG009574 . . G A G A G T
gi|358657524|gb|JG001011.1|JG001011 - G G A G A G A
gi|358658283|gb|JG013155.1|JG013155 . G G A G A G T
gi|358658491|gb|JG001384.1|JG001384 - G G A G A G T
gi|358660041|gb|JG010374.1|JG010374 G G G A G A G
gi|358662169|gb|HS994708.1|HS994708 - G G A G A G T
gi|358664827|gb|JG007255.1|JG007255 G G G A G A G
gi|358665342|gb|HS998859.1|HS998859 - G G A G A G A
gi|358668818|gb|JG013622.1|JG013622 - G G A G A G A
gi|358672249|gb|JG010973.1|JG010973 - G G A G A G T
gi|358673544|gb|JG007912.1|JG007912 - G G A G A G A
gi|358674307|gb|JG002636.1|JG002636 - G G A G A G T
gi|358674721|gb|JG008297.1|JG008297 . G G A G A G T
gi|358675268|gb|JG008448.1|JG008448 - G G A G A G T
gi|109680889|gb|EC603706.1|EC603706 - A T G T G A
gi|358646065|gb|JG012011.1|JG012011 - A T G T G A T
gi|358649183|gb|HS993759.1|HS993759 - A T G T G A
gi|358655750|gb|HS990625.1|HS990625 - A T G T G A
gi|358668712|gb|JG004902.1|JG004902 - A T G T G A
gi|358672406|gb|JG011130.1|JG011130 - A T G T G A
gi|358674523|gb|HS996416.1|HS996416 - A T G T G A
>contig_209 totalEST:10 availEST:7 paralogs:0 haplotype:2 PotentailSNP:1 realSNP:1
location info: 1099
gi|109679518|gb|EC602335.1|EC602335 T
gi|358651179|gb|JG003756.1|JG003756 T
gi|358657374|gb|JG012840.1|JG012840 T
gi|358661432|gb|JG004481.1|JG004481 T
gi|358665508|gb|HS998926.1|HS998926 T
gi|109683997|gb|EC606812.1|EC606812 C
gi|358646887|gb|JG012194.1|JG012194 C
>contig_217 totalEST:16 availEST:14 paralogs:0 haplotype:2 PotentailSNP:15 realSNP:15
location info: 194 419 465 493 496 497 498 499 500 501 502 504 517 530 616
gi|358654392|gb|JG009561.1|JG009561 G C C G C A T A T A T - G G
gi|358656774|gb|JG012636.1|JG012636 G C C G C A T A T A T - G G G
gi|358659578|gb|JG003872.1|JG003872 G C C G C A T A T A T - G G G
gi|358662519|gb|HS994881.1|HS994881 G C C
gi|358669337|gb|JG005227.1|JG005227 G C C G C A T A T A T - G G
gi|358672383|gb|JG011107.1|JG011107 G C C G C A T A T A T - G G G
gi|358673618|gb|HS996105.1|HS996105 G
gi|358656818|gb|JG012680.1|JG012680 G C C G C A T A T A T T G G
gi|109681916|gb|EC604733.1|EC604733 A T G A T T A T A T A T C T A
gi|358644390|gb|JG000565.1|JG000565 A T G A T T A T A T A T C T A
gi|358660014|gb|JG010347.1|JG010347 A T G A T T A T A T A T C T A
gi|358664171|gb|HS998282.1|HS998282 A T G A T T A T A T A T C T A
gi|358665228|gb|JG007458.1|JG007458 A T G A T T A T A T A T C T A
gi|358665683|gb|JG007715.1|JG007715 A T G A T T A T A T A T C T A
>contig_239 totalEST:8 availEST:8 paralogs:0 haplotype:2 PotentailSNP:16 realSNP:16
location info: 442 457 472 613 614 615 673 751 755 763 808 822 1004 1037 1069 1070
gi|358643187|gb|HS999955.1|HS999955 . . . . . . . . . . . . G - A T
gi|358656760|gb|JG012622.1|JG012622 . . . . . . . . . . . . G - A T
gi|358664736|gb|HS998550.1|HS998550 . . . T C T C A C A A A G - A T
gi|358644181|gb|JG000455.1|JG000455 A G G T C T C A C A A A
gi|358678403|gb|JG014133.1|JG014133 A G G
gi|358657291|gb|JG000976.1|JG000976 C A A - - - G G T G C G A T C C
gi|358665111|gb|JG007440.1|JG007440 . . . - - - G G T G C G A T C C
gi|358673981|gb|JG002508.1|JG002508 C A A - - - G G T G C G
>contig_244 totalEST:21 availEST:13 paralogs:0 haplotype:2 PotentailSNP:2 realSNP:2
location info: 526 623
gi|109683752|gb|EC606567.1|EC606567 G A
gi|109686617|gb|EC609432.1|EC609432 . A
gi|358645095|gb|JG008679.1|JG008679 G A
gi|358647186|gb|JG006035.1|JG006035 G A
gi|358654791|gb|JG009762.1|JG009762 G A
gi|358658188|gb|JG001279.1|JG001279 G A
gi|358668113|gb|JG004601.1|JG004601 G A
gi|109681315|gb|EC604132.1|EC604132 A
gi|109681340|gb|EC604157.1|EC604157 A C
gi|109685500|gb|EC608315.1|EC608315 A
gi|358654082|gb|JG006281.1|JG006281 A C
gi|358664157|gb|HS998268.1|HS998268 A C
gi|358669303|gb|JG005193.1|JG005193 A C
>contig_253 totalEST:5 availEST:5 paralogs:0 haplotype:2 PotentailSNP:1 realSNP:1
location info: 266
gi|109684146|gb|EC606961.1|EC606961 G
gi|109686470|gb|EC609285.1|EC609285 G
gi|358654860|gb|JG006663.1|JG006663 G
gi|358678309|gb|HS992749.1|HS992749 C
gi|358678371|gb|JG014101.1|JG014101 C
>contig_262 totalEST:7 availEST:7 paralogs:0 haplotype:2 PotentailSNP:4 realSNP:4
location info: 521 605 677 692
gi|358645038|gb|JG005553.1|JG005553 T A A G
gi|358650322|gb|JG003374.1|JG003374 T
gi|358654079|gb|JG006278.1|JG006278 T A A G
gi|358675323|gb|JG008503.1|JG008503 T
gi|358647224|gb|JG009142.1|JG009142 G G T T
gi|358659930|gb|JG004026.1|JG004026 G G
gi|358662307|gb|HS994768.1|HS994768 G G T T
>contig_278 totalEST:9 availEST:4 paralogs:0 haplotype:2 PotentailSNP:1 realSNP:1
location info: 83
gi|297240904|gb|GR305205.1|GR305205 C
gi|358649569|gb|HS994145.1|HS994145 C
gi|358655621|gb|HS990496.1|HS990496 T
gi|358675190|gb|JG002925.1|JG002925 T
>contig_298 totalEST:5 availEST:4 paralogs:0 haplotype:2 PotentailSNP:1 realSNP:1
location info: 569
gi|358654117|gb|JG006316.1|JG006316 T
gi|358658543|gb|JG013217.1|JG013217 T
gi|358669433|gb|JG013940.1|JG013940 G
gi|358674988|gb|JG008366.1|JG008366 G
>contig_306 totalEST:24 availEST:23 paralogs:0 haplotype:4 PotentailSNP:12 realSNP:12
location info: 14 15 18 19 21 69 119 525 532 533 534 593
gi|109681748|gb|EC604565.1|EC604565 C T C T C C C
gi|358664818|gb|JG007246.1|JG007246 C T C T C C G A - - - T
gi|358665843|gb|JG001539.1|JG001539 C T C T C C G A - - - T
gi|358667093|gb|HS995660.1|HS995660 . . . . . . . A - - - T
gi|358674834|gb|HS996529.1|HS996529 C T C T C C G
gi|109683972|gb|EC606787.1|EC606787 . . . . . . G A - - - T
gi|109685802|gb|EC608617.1|EC608617 . . . . . . . A - - - T
gi|358643265|gb|HS996865.1|HS996865 . . . . . C G
gi|358644240|gb|HS997345.1|HS997345 . . . . . . . A - - - T
gi|358649917|gb|JG003088.1|JG003088 . . . . . . G A - - - T
gi|358653898|gb|JG006196.1|JG006196 . . . . . . G A - - - T
gi|358662444|gb|HS990155.1|HS990155 . . . . . . G A - - -
gi|109683310|gb|EC606125.1|EC606125 T C T C A T G T G A T
gi|109683975|gb|EC606790.1|EC606790 T C T C A T G T G A T C
gi|358644080|gb|HS997284.1|HS997284 T C T C A T G
gi|358655609|gb|HS990484.1|HS990484 . . . . . . . T G A T C
gi|358655539|gb|HS990414.1|HS990414 . C T C A C G
gi|358664228|gb|JG006953.1|JG006953 T C T C A C C T G A T C
gi|358669269|gb|JG013875.1|JG013875 T C T C A C G
gi|358675080|gb|HS996577.1|HS996577 . . T C A C G
gi|358654625|gb|JG009695.1|JG009695 T C T C A C G A - - - T
gi|358662268|gb|HS990078.1|HS990078 T C T C A C G A - - -
gi|358662323|gb|HS994784.1|HS994784 T C T C A C G A - - -
>contig_310 totalEST:19 availEST:19 paralogs:0 haplotype:2 PotentailSNP:3 realSNP:3
location info: 196 603 634
gi|109682409|gb|EC605226.1|EC605226 T A A
gi|358642997|gb|HS999864.1|HS999864 T A A
gi|358643217|gb|HS999985.1|HS999985 T A A
gi|358650907|gb|JG003603.1|JG003603 T A A
gi|358657905|gb|JG001194.1|JG001194 . A A
gi|358660612|gb|JG010525.1|JG010525 T A A
gi|358662210|gb|HS994749.1|HS994749 T
gi|358663644|gb|HS991700.1|HS991700 T
gi|358664014|gb|HS991884.1|HS991884 T
gi|358666381|gb|JG002077.1|JG002077 T A A
gi|358666504|gb|HS995071.1|HS995071 . A A
gi|358671367|gb|HS999480.1|HS999480 T A
gi|358673904|gb|HS996193.1|HS996193 T
gi|358674495|gb|HS996388.1|HS996388 . A A
gi|358674929|gb|JG002862.1|JG002862 T A A
gi|109685392|gb|EC608207.1|EC608207 A C G
gi|109686647|gb|EC609462.1|EC609462 . C G
gi|358654771|gb|JG009742.1|JG009742 . C G
gi|358665120|gb|HS998736.1|HS998736 A C G
>contig_311 totalEST:34 availEST:8 paralogs:0 haplotype:2 PotentailSNP:1 realSNP:1
location info: 21
gi|109678738|gb|EC601555.1|EC601555 T
gi|109684690|gb|EC607505.1|EC607505 T
gi|358650946|gb|JG003642.1|JG003642 T
gi|358663008|gb|HS991313.1|HS991313 T
gi|358656702|gb|JG000783.1|JG000783 A
gi|358658573|gb|JG013247.1|JG013247 A
gi|358659976|gb|JG004072.1|JG004072 A
gi|358674927|gb|JG002860.1|JG002860 A
>contig_316 totalEST:9 availEST:6 paralogs:0 haplotype:3 PotentailSNP:2 realSNP:2
location info: 236 308
gi|358643853|gb|HS997156.1|HS997156 A -
gi|358665167|gb|HS998783.1|HS998783 A -
gi|358674897|gb|JG002830.1|JG002830 A -
gi|358647763|gb|JG012430.1|JG012430 T T
gi|358650280|gb|JG003332.1|JG003332 T T
gi|358661222|gb|JG010716.1|JG010716 T T
>contig_326 totalEST:8 availEST:4 paralogs:0 haplotype:2 PotentailSNP:1 realSNP:1
location info: 499
gi|109683756|gb|EC606571.1|EC606571 A
gi|358669350|gb|JG005240.1|JG005240 A
gi|358662309|gb|HS994770.1|HS994770 G
gi|358673978|gb|JG002505.1|JG002505 G
>contig_327 totalEST:8 availEST:8 paralogs:0 haplotype:2 PotentailSNP:5 realSNP:5
location info: 89 158 556 577 588
gi|109682516|gb|EC605333.1|EC605333 T C
gi|358644719|gb|JG011784.1|JG011784 T C C C T
gi|358649993|gb|JG003164.1|JG003164 . . . . T
gi|358661596|gb|JG010882.1|JG010882 T C C C T
gi|358674786|gb|HS996481.1|HS996481 T C C
gi|109680088|gb|EC602905.1|EC602905 C T G T C
gi|358645493|gb|JG005612.1|JG005612 . . G T C
gi|358672242|gb|JG010966.1|JG010966 C T G T C
>contig_331 totalEST:7 availEST:7 paralogs:0 haplotype:2 PotentailSNP:6 realSNP:6
location info: 433 471 485 489 532 567
gi|109681237|gb|EC604054.1|EC604054 T T G G G G
gi|109681907|gb|EC604724.1|EC604724 T T G G G G
gi|109683865|gb|EC606680.1|EC606680 T T G G G G
gi|109685167|gb|EC607982.1|EC607982 T T G G G G
gi|358645468|gb|JG005587.1|JG005587 T T G G G G
gi|358674730|gb|JG008306.1|JG008306 A G T A A C
gi|358678649|gb|HS992889.1|HS992889 A G T A A C
>contig_349 totalEST:7 availEST:5 paralogs:0 haplotype:2 PotentailSNP:2 realSNP:2
location info: 533 560
gi|109686121|gb|EC608936.1|EC608936 T G
gi|358644352|gb|JG000527.1|JG000527 T G
gi|358664318|gb|JG007043.1|JG007043 T G
gi|358661475|gb|JG004524.1|JG004524 C A
gi|358674567|gb|JG002698.1|JG002698 C A
>contig_360 totalEST:14 availEST:10 paralogs:0 haplotype:2 PotentailSNP:1 realSNP:1
location info: 634
gi|109682349|gb|EC605166.1|EC605166 T
gi|109682490|gb|EC605307.1|EC605307 T
gi|358655300|gb|JG006905.1|JG006905 T
gi|358658447|gb|JG001340.1|JG001340 T
gi|358662455|gb|HS990166.1|HS990166 T
gi|358670682|gb|HS999152.1|HS999152 T
gi|358672544|gb|JG011268.1|JG011268 T
gi|358674442|gb|JG008216.1|JG008216 T
gi|109680342|gb|EC603159.1|EC603159 A
gi|109687047|gb|EC609862.1|EC609862 A
>contig_362 totalEST:7 availEST:6 paralogs:0 haplotype:2 PotentailSNP:2 realSNP:2
location info: 572 662
gi|109686430|gb|EC609245.1|EC609245 A T
gi|358646775|gb|JG005944.1|JG005944 A T
gi|358674099|gb|JG008071.1|JG008071 A T
gi|358659681|gb|JG010212.1|JG010212 T A
gi|358671606|gb|HS999600.1|HS999600 T A
gi|358674406|gb|JG008180.1|JG008180 T A
>contig_372 totalEST:97 availEST:87 paralogs:0 haplotype:5 PotentailSNP:23 realSNP:22
location info: 63 650 651 897 1191 1194 1311 1313 1314 1315 1316 1317 1318 1319 1321 1322 1323 1324 1325 1326 1327 1328
gi|109678852|gb|EC601669.1|EC601669 G - T
gi|109682595|gb|EC605412.1|EC605412 . - T
gi|109682848|gb|EC605665.1|EC605665 G - T
gi|109683435|gb|EC606250.1|EC606250 G
gi|109683705|gb|EC606520.1|EC606520 G - T
gi|109684127|gb|EC606942.1|EC606942 G
gi|109684868|gb|EC607683.1|EC607683 G - T
gi|109685228|gb|EC608043.1|EC608043 . - T
gi|109685420|gb|EC608235.1|EC608235 G
gi|109685539|gb|EC608354.1|EC608354 G - T
gi|109685821|gb|EC608636.1|EC608636 G
gi|109685919|gb|EC608734.1|EC608734 G
gi|109685930|gb|EC608745.1|EC608745 G
gi|109686907|gb|EC609722.1|EC609722 G
gi|358644256|gb|HS997361.1|HS997361 G
gi|358645006|gb|JG005521.1|JG005521 G - T
gi|358645667|gb|JG011924.1|JG011924 G - T
gi|358646830|gb|JG009068.1|JG009068 G
gi|358647607|gb|JG006136.1|JG006136 G - T
gi|358649790|gb|JG003079.1|JG003079 G - T
gi|358654263|gb|JG006363.1|JG006363 G - T
gi|358654273|gb|JG006373.1|JG006373 G - T
gi|358654492|gb|JG006493.1|JG006493 G - T
gi|358655557|gb|HS990432.1|HS990432 G
gi|358655606|gb|HS990481.1|HS990481 G
gi|358656026|gb|HS990901.1|HS990901 . - T
gi|358657251|gb|JG000936.1|JG000936 G - T
gi|358660566|gb|JG004242.1|JG004242 G - T
gi|358661982|gb|HS994521.1|HS994521 G
gi|358662790|gb|HS995053.1|HS995053 G
gi|358664127|gb|HS998238.1|HS998238 G
gi|358664542|gb|HS998455.1|HS998455 G - T
gi|358664666|gb|JG007193.1|JG007193 . - T
gi|358665148|gb|HS998764.1|HS998764 G
gi|358665269|gb|JG007499.1|JG007499 G
gi|358665838|gb|JG001534.1|JG001534 G - T
gi|358665840|gb|JG001536.1|JG001536 G
gi|358666242|gb|JG001938.1|JG001938 G - T
gi|358668183|gb|JG013284.1|JG013284 G - T
gi|358669042|gb|JG013747.1|JG013747 G
gi|358669498|gb|JG005288.1|JG005288 G - T
gi|358669666|gb|JG014074.1|JG014074 G
gi|358671986|gb|HS999741.1|HS999741 G - T
gi|358672451|gb|JG011175.1|JG011175 G - T
gi|358674160|gb|JG008132.1|JG008132 G - T
gi|358674336|gb|JG002665.1|JG002665 G - T
gi|358675032|gb|JG008410.1|JG008410 . - T
gi|358675137|gb|HS996634.1|HS996634 G
gi|358678256|gb|HS992696.1|HS992696 G
gi|358678523|gb|HS992863.1|HS992863 . - T
gi|358678570|gb|JG014201.1|JG014201 G
gi|109686740|gb|EC609555.1|EC609555 . - T C
gi|297241322|gb|GR305623.1|GR305623 . . . C C C C C G G C C G C A C C A C G C T
gi|297241369|gb|GR305670.1|GR305670 . . . . C C C C G G C C G C A C C A C G C T
gi|297241434|gb|GR305735.1|GR305735 . - T G C C C C G G C C G C A C C A C G C T
gi|297241296|gb|GR305597.1|GR305597 . . . G C C C C G G C C G C A C C A C G C T
gi|109681480|gb|EC604297.1|EC604297 . . . C T T T T A C T A A A C T G T T C T A
gi|109683497|gb|EC606312.1|EC606312 . . . C T T T T A C T A A A C T G T T C T A
gi|29054574|gb|CB376816.1|CB376816 . . . . . . T T A C T A A A C T G T T C T A
gi|358642942|gb|HS996740.1|HS996740 . . . . T T T T A C T A A A C T G T T C T A
gi|358643340|gb|HS996940.1|HS996940 . . . . T T T T A C T A A A C T G T T C T A
gi|358649284|gb|HS993860.1|HS993860 . . . . T T T T A C T A A A C T G T T C T A
gi|358655551|gb|HS990426.1|HS990426 . . . C
gi|358655567|gb|HS990442.1|HS990442 . . . C
gi|358656813|gb|JG012675.1|JG012675 . . . . T T T T A C T A A A C T G T T C T A
gi|358656887|gb|HS997700.1|HS997700 . . . C
gi|358656975|gb|JG000858.1|JG000858 . . . . T T T T A C T A A A C T G T T C T A
gi|358665206|gb|HS998822.1|HS998822 . . . . T T T T A C T A A A C T G T T C T A
gi|358666241|gb|JG001937.1|JG001937 . . . C T T T T A C T A A A C T G T T C T A
gi|358666660|gb|HS995227.1|HS995227 . . . C
gi|358667955|gb|HS992564.1|HS992564 . . . . T T T T A C T A A A C T G T T C T A
gi|358668904|gb|JG004994.1|JG004994 . . . C T T T T A C T A A A C T G T T C T A
gi|358644028|gb|JG000401.1|JG000401 . - T C
gi|358650713|gb|JG003528.1|JG003528 . - T C
gi|358654292|gb|JG006392.1|JG006392 . - T C
gi|358654344|gb|JG006444.1|JG006444 . - T C
gi|358656374|gb|JG000653.1|JG000653 T - T
gi|358658282|gb|JG013154.1|JG013154 . - T C
gi|358661234|gb|JG010728.1|JG010728 . - T C T T
gi|358664399|gb|HS998411.1|HS998411 . - T C
gi|358664728|gb|HS998542.1|HS998542 . - T C
gi|358667715|gb|HS992324.1|HS992324 T
gi|358668919|gb|JG005009.1|JG005009 . - T C
gi|358669479|gb|JG005269.1|JG005269 . - T C T T
gi|358670965|gb|HS999316.1|HS999316 . - T C
gi|358645982|gb|JG008859.1|JG008859 . T A
gi|358655143|gb|JG009916.1|JG009916 G T A
>contig_379 totalEST:5 availEST:4 paralogs:0 haplotype:2 PotentailSNP:1 realSNP:1
location info: 491
gi|109685277|gb|EC608092.1|EC608092 -
gi|109686849|gb|EC609664.1|EC609664 -
gi|358658034|gb|HS998055.1|HS998055 C
gi|358674289|gb|JG002618.1|JG002618 C
>contig_381 totalEST:16 availEST:14 paralogs:0 haplotype:3 PotentailSNP:8 realSNP:8
location info: 78 90 126 162 190 191 275 603
gi|109682581|gb|EC605398.1|EC605398 . . . T C - G G
gi|109683306|gb|EC606121.1|EC606121 T C A T C - G
gi|358646070|gb|JG012016.1|JG012016 . . . T C - G G
gi|358658363|gb|HS998186.1|HS998186 . . . T C - G G
gi|358663430|gb|HS991579.1|HS991579 . . A T C - G
gi|109685898|gb|EC608713.1|EC608713 . . A T C - G G
gi|358644673|gb|JG011738.1|JG011738 . C A T C - G G
gi|358657015|gb|JG000898.1|JG000898 T C A T C - G G
gi|358666273|gb|JG001969.1|JG001969 T C A T C - G G
gi|358674283|gb|JG002612.1|JG002612 T C A T C - G G
gi|358645932|gb|JG005740.1|JG005740 . . . C T - A A
gi|358669200|gb|JG013806.1|JG013806 . . . C T - A
gi|358672624|gb|JG011348.1|JG011348 C T G C T T A A
gi|358663444|gb|HS991593.1|HS991593 C T G C T T A
>contig_387 totalEST:9 availEST:7 paralogs:0 haplotype:4 PotentailSNP:16 realSNP:15
location info: 88 192 205 315 319 320 353 356 360 377 406 412 442 447 527
gi|358642996|gb|HS999863.1|HS999863 A G A T A T G A C T A C C C T
gi|358643306|gb|HS996906.1|HS996906 . . . T A T G A C T A C
gi|358663571|gb|HS991627.1|HS991627 . . . T A T G A C T A C C C T
gi|358669189|gb|JG013795.1|JG013795 A G A T A T G A C T A C
gi|109686550|gb|EC609365.1|EC609365 - T C C G A A T G G G G T T C
gi|358674201|gb|HS996292.1|HS996292 - T C C G A
gi|358665676|gb|JG007708.1|JG007708 A T C C G A A T G G G G T T C
>contig_405 totalEST:21 availEST:16 paralogs:0 haplotype:4 PotentailSNP:2 realSNP:1
location info: 122
gi|358645010|gb|JG005525.1|JG005525 A
gi|358659740|gb|JG003935.1|JG003935 A
gi|358666319|gb|JG002015.1|JG002015 A
gi|358666474|gb|JG002170.1|JG002170 A
gi|358669653|gb|JG014061.1|JG014061 A
gi|358674062|gb|JG002589.1|JG002589 A
gi|109682689|gb|EC605506.1|EC605506 A
gi|109686692|gb|EC609507.1|EC609507 A
gi|358646063|gb|JG012009.1|JG012009 A
gi|358658104|gb|HS998125.1|HS998125 A
gi|358662679|gb|HS990291.1|HS990291 A
gi|358649588|gb|HS994164.1|HS994164 G
gi|358657972|gb|JG013042.1|JG013042 G
gi|358659954|gb|JG004050.1|JG004050 G
gi|358664493|gb|JG007119.1|JG007119 G
gi|358675198|gb|JG002933.1|JG002933 G
>contig_409 totalEST:19 availEST:18 paralogs:0 haplotype:2 PotentailSNP:12 realSNP:12
location info: 368 401 673 674 881 917 1015 1038 1039 1041 1042 1056
gi|109680356|gb|EC603173.1|EC603173 A G C A
gi|109683676|gb|EC606491.1|EC606491 A G C A
gi|109684022|gb|EC606837.1|EC606837 A G C A
gi|297241531|gb|GR305832.1|GR305832 A G C A
gi|358647341|gb|JG012328.1|JG012328 A G C A
gi|109683779|gb|EC606594.1|EC606594 A G C A C C
gi|269994824|gb|GO349166.1|GO349166 . . . . C C G G T A T T
gi|297241283|gb|GR305584.1|GR305584 . . . . C C G G T A T T
gi|297241382|gb|GR305683.1|GR305683 . . . . C C G G T A T T
gi|358667441|gb|HS992050.1|HS992050 . . . . C C
gi|358678529|gb|HS992869.1|HS992869 . . . . C C G G T A T T
gi|109683725|gb|EC606540.1|EC606540 T A
gi|109686809|gb|EC609624.1|EC609624 T A
gi|358671150|gb|HS999382.1|HS999382 T A
gi|358674017|gb|JG002544.1|JG002544 T A T G
gi|358660293|gb|JG010416.1|JG010416 . . T G T T A A G T A C
gi|358667046|gb|HS995613.1|HS995613 . . . . T T A A G T A C
gi|358669643|gb|JG014051.1|JG014051 . . T G T T
>contig_418 totalEST:9 availEST:4 paralogs:0 haplotype:2 PotentailSNP:2 realSNP:2
location info: 626 630
gi|109682586|gb|EC605403.1|EC605403 C C
gi|358672202|gb|JG010926.1|JG010926 C C
gi|358673856|gb|JG008026.1|JG008026 G T
gi|358678985|gb|HS993175.1|HS993175 G T
>contig_421 totalEST:11 availEST:6 paralogs:0 haplotype:3 PotentailSNP:3 realSNP:3
location info: 559 566 658
gi|358655346|gb|JG010020.1|JG010020 G C A
gi|358672463|gb|JG011187.1|JG011187 G C A
gi|358672896|gb|JG011620.1|JG011620 G C A
gi|358673838|gb|JG008008.1|JG008008 G C A
gi|358666428|gb|JG002124.1|JG002124 T T G
gi|358668432|gb|JG013434.1|JG013434 T T G
>contig_435 totalEST:21 availEST:20 paralogs:0 haplotype:2 PotentailSNP:2 realSNP:2
location info: 22 567
gi|109679208|gb|EC602025.1|EC602025 G -
gi|109681203|gb|EC604020.1|EC604020 . -
gi|109682209|gb|EC605026.1|EC605026 . -
gi|109685683|gb|EC608498.1|EC608498 . -
gi|109685723|gb|EC608538.1|EC608538 . -
gi|109685937|gb|EC608752.1|EC608752 G -
gi|109687083|gb|EC609898.1|EC609898 G -
gi|358644288|gb|HS997393.1|HS997393 G
gi|358664402|gb|HS998414.1|HS998414 . -
gi|358665251|gb|JG007481.1|JG007481 . -
gi|358673731|gb|JG002456.1|JG002456 G -
gi|109683808|gb|EC606623.1|EC606623 . A
gi|29054527|gb|CB376793.1|CB376793 . A
gi|358643093|gb|HS996792.1|HS996792 . A
gi|358649627|gb|HS994203.1|HS994203 . A
gi|358670678|gb|HS999148.1|HS999148 . A
gi|358673535|gb|JG007903.1|JG007903 . A
gi|358664671|gb|JG007198.1|JG007198 A A
gi|358666200|gb|JG001896.1|JG001896 A A
gi|358666885|gb|HS995452.1|HS995452 A
>contig_441 totalEST:12 availEST:8 paralogs:0 haplotype:2 PotentailSNP:2 realSNP:2
location info: 104 187
gi|109685743|gb|EC608558.1|EC608558 G G
gi|358657378|gb|JG012844.1|JG012844 G G
gi|358664497|gb|JG007123.1|JG007123 G G
gi|358664893|gb|JG007321.1|JG007321 G G
gi|358673647|gb|HS996134.1|HS996134 G G
gi|358643112|gb|HS996811.1|HS996811 A A
gi|358644172|gb|JG000446.1|JG000446 A A
gi|358657103|gb|JG012767.1|JG012767 A A
>contig_445 totalEST:52 availEST:50 paralogs:0 haplotype:3 PotentailSNP:16 realSNP:16
location info: 28 29 34 35 36 318 319 320 321 322 323 325 327 328 406 443
gi|109684864|gb|EC607679.1|EC607679 C T C A A A A T C T C T A C G C
gi|358645453|gb|JG005572.1|JG005572 . . . . . A A T C T C T A C
gi|358645718|gb|JG011975.1|JG011975 . . . . . A A T C T C T A C G
gi|358646475|gb|JG012102.1|JG012102 C T C A A A A T C T C T A C G C
gi|358646693|gb|JG005862.1|JG005862 . . . . . A A T C T C T A C G C
gi|358649156|gb|HS993732.1|HS993732 C T C A A A A
gi|358654043|gb|JG009410.1|JG009410 C T C A A A
gi|358654099|gb|JG006298.1|JG006298 . . . . . A A T C T C T A C G C
gi|358654351|gb|JG009520.1|JG009520 . . . . . A A T C T C T A C G
gi|358654926|gb|JG006729.1|JG006729 C T C A A A A T C T C T A C G C
gi|358656361|gb|JG000640.1|JG000640 C T C A A A A T C T C T A C G
gi|358657989|gb|JG013059.1|JG013059 . . . . . A A T C T C T A C G C
gi|358658293|gb|JG013165.1|JG013165 C T C A A A A T C T C T A C G C
gi|358661551|gb|JG010837.1|JG010837 C T C A A A A T C T C T A C G C
gi|358662425|gb|HS990136.1|HS990136 C T C A A A
gi|358665492|gb|JG007623.1|JG007623 C T C A A A A T C T C T A C
gi|358670891|gb|HS999242.1|HS999242 . . . . . A A T C T C T A C
gi|358675061|gb|HS996558.1|HS996558 . . . . . A A
gi|358678961|gb|HS993151.1|HS993151 . . . . . A
gi|358679140|gb|HS993330.1|HS993330 C T C A A A
gi|109685988|gb|EC608803.1|EC608803 . . . . . A A T C T C T A C A T
gi|109687006|gb|EC609821.1|EC609821 . . . . . . A T C T C T A C G T
gi|358643886|gb|HS997189.1|HS997189 . . . . . C A T C T C T A C G C
gi|358646795|gb|JG009033.1|JG009033 . . . . . A A T C T C T A C G T
gi|358647308|gb|JG012295.1|JG012295 . . . . . A A T C T C T A C G T
gi|358654298|gb|JG006398.1|JG006398 . . . . . C A T C T C T A C G T
gi|358655229|gb|JG010002.1|JG010002 . . . . . A A T C T C T A C G T
gi|358655293|gb|JG006898.1|JG006898 . . . . . A A T C T C T A C G T
gi|358656821|gb|JG012683.1|JG012683 . . . . . . A T C T C T A C G T
gi|358660643|gb|JG010556.1|JG010556 C T C A A A A T C T C T A C G T
gi|358660669|gb|JG010582.1|JG010582 . . . . . A A T C T C T A C A T
gi|358661183|gb|JG004440.1|JG004440 C T C A - A A T C T C T A C G
gi|358664327|gb|HS998339.1|HS998339 C T C A - A A T C T C T A C G
gi|358664643|gb|JG007170.1|JG007170 C T C A A A A T C T C T A C G T
gi|358665649|gb|JG007681.1|JG007681 . . . . . C A T C T C T A C G T
gi|358666839|gb|HS995406.1|HS995406 C T C A -
gi|358669117|gb|JG005107.1|JG005107 . . . . . C A T C T C T A C G T
gi|358672462|gb|JG011186.1|JG011186 . . . . . G A T C T C T A C G C
gi|358672719|gb|JG011443.1|JG011443 . . . . . A A T C T C T A C G T
gi|358672801|gb|JG011525.1|JG011525 . . . . . . A T C T C T A C G T
gi|358673095|gb|JG002216.1|JG002216 . . . . A A A T C T C T A C G T
gi|358644452|gb|JG005379.1|JG005379 T C T C A A A T C T C T A C G T
gi|358645503|gb|JG005622.1|JG005622 T C T C A A A T C T C T A C
gi|358669637|gb|JG014045.1|JG014045 . C T C A A A
gi|358654059|gb|JG006258.1|JG006258 T C T C A A A T C T C T A C G C
gi|358666357|gb|JG002053.1|JG002053 . C T C A A A T C T C T A C G C
gi|358656732|gb|JG012594.1|JG012594 . . . . . A G C G G A G G G
gi|358673594|gb|HS996081.1|HS996081 C T C A A A G C G G A G G G
gi|358673648|gb|HS996135.1|HS996135 . . . . . A G C G G A G G G
gi|358667726|gb|HS992335.1|HS992335 C T C A - A G C
>contig_466 totalEST:9 availEST:8 paralogs:0 haplotype:2 PotentailSNP:1 realSNP:1
location info: 94
gi|358643939|gb|HS997242.1|HS997242 T
gi|358644315|gb|HS997420.1|HS997420 T
gi|358656592|gb|HS997603.1|HS997603 T
gi|358669296|gb|JG005186.1|JG005186 T
gi|358673416|gb|JG002339.1|JG002339 T
gi|358678521|gb|HS992861.1|HS992861 T
gi|358662747|gb|HS995010.1|HS995010 C
gi|358668737|gb|JG004927.1|JG004927 C
>contig_468 totalEST:15 availEST:8 paralogs:0 haplotype:2 PotentailSNP:1 realSNP:1
location info: 467
gi|358646833|gb|JG009071.1|JG009071 A
gi|358650045|gb|JG003216.1|JG003216 A
gi|358664792|gb|HS998606.1|HS998606 A
gi|358668883|gb|JG004973.1|JG004973 A
gi|358669190|gb|JG013796.1|JG013796 A
gi|358673391|gb|JG002314.1|JG002314 A
gi|109686246|gb|EC609061.1|EC609061 C
gi|358671618|gb|HS999612.1|HS999612 C
>contig_469 totalEST:9 availEST:4 paralogs:0 haplotype:2 PotentailSNP:1 realSNP:1
location info: 1251
gi|109681496|gb|EC604313.1|EC604313 C
gi|358674894|gb|JG002827.1|JG002827 C
gi|109683360|gb|EC606175.1|EC606175 T
gi|109684321|gb|EC607136.1|EC607136 T
>contig_472 totalEST:12 availEST:5 paralogs:0 haplotype:2 PotentailSNP:3 realSNP:3
location info: 39 121 262
gi|358660324|gb|JG010447.1|JG010447 A T T
gi|358669215|gb|JG013821.1|JG013821 . T T
gi|358673356|gb|HS996041.1|HS996041 A T T
gi|358671336|gb|HS999449.1|HS999449 C C C
gi|358673506|gb|JG007874.1|JG007874 C C C
>contig_476 totalEST:5 availEST:5 paralogs:0 haplotype:2 PotentailSNP:6 realSNP:6
location info: 156 157 158 159 208 252
gi|358655633|gb|HS990508.1|HS990508 T T T T T T
gi|358667666|gb|HS992275.1|HS992275 T T T T T T
gi|358668435|gb|JG013437.1|JG013437 T T T - T T
gi|358644394|gb|JG000569.1|JG000569 - - - - G G
gi|358673299|gb|HS995984.1|HS995984 - - - - G G
>contig_498 totalEST:6 availEST:5 paralogs:0 haplotype:3 PotentailSNP:6 realSNP:6
location info: 43 58 61 187 379 411
gi|358659965|gb|JG004061.1|JG004061 G A G G T
gi|358672033|gb|HS999788.1|HS999788 . . . . T C
gi|358673129|gb|JG002250.1|JG002250 G A G G T C
gi|109679227|gb|EC602044.1|EC602044 T G A C C A
gi|358665612|gb|JG007644.1|JG007644 T G A C C A
>contig_501 totalEST:9 availEST:8 paralogs:0 haplotype:2 PotentailSNP:4 realSNP:4
location info: 90 172 317 608
gi|109684783|gb|EC607598.1|EC607598 T C C G
gi|358656899|gb|HS997712.1|HS997712 T C C
gi|358658206|gb|JG001297.1|JG001297 . . . G
gi|358667185|gb|HS995752.1|HS995752 T C
gi|358675005|gb|JG008383.1|JG008383 T C C G
gi|109682324|gb|EC605141.1|EC605141 C G G A
gi|358667895|gb|HS992504.1|HS992504 C G
gi|358673089|gb|JG002210.1|JG002210 C G G A
>contig_503 totalEST:6 availEST:6 paralogs:0 haplotype:2 PotentailSNP:7 realSNP:7
location info: 370 378 384 411 485 535 541
gi|358673075|gb|JG002196.1|JG002196 G C G G A A G
gi|358673272|gb|HS995957.1|HS995957 G C G G
gi|358673609|gb|HS996096.1|HS996096 G C G G A A G
gi|358679036|gb|HS993226.1|HS993226 G C G G A
gi|358655397|gb|JG010071.1|JG010071 C G A C G G A
gi|358661479|gb|JG004528.1|JG004528 C G A C G G A
>contig_507 totalEST:91 availEST:86 paralogs:0 haplotype:5 PotentailSNP:13 realSNP:13
location info: 255 256 301 302 306 474 475 837 898 943 945 997 1094
gi|109684114|gb|EC606929.1|EC606929 . . . . . . . . A - G C G
gi|109684896|gb|EC607711.1|EC607711 . . . . . . . . A - G C G
gi|297241508|gb|GR305809.1|GR305809 . . . . . . . . . - G C G
gi|358654790|gb|JG009761.1|JG009761 . . . . . . . . . . . C G
gi|358674540|gb|HS996433.1|HS996433 . . . . . . . . . . . C G
gi|109685783|gb|EC608598.1|EC608598 . . . . . . . . - - G C G
gi|358645680|gb|JG011937.1|JG011937 . . . . . . . A A - G C G
gi|358648933|gb|HS993509.1|HS993509 . . . . . . . A A - G C G
gi|358651102|gb|JG003679.1|JG003679 . . . . . T T A A - G C
gi|358654295|gb|JG006395.1|JG006395 . . . . . T T A A - G C
gi|358654888|gb|JG006691.1|JG006691 . . - - A T T A A - G C
gi|358656014|gb|HS990889.1|HS990889 . . . . . . . A A - G C
gi|358656031|gb|HS990906.1|HS990906 . . . . . . . A A - G C
gi|358656054|gb|HS990929.1|HS990929 C G - - A T T
gi|358656707|gb|JG000788.1|JG000788 . . . . . T T A A - G C
gi|358656824|gb|JG012686.1|JG012686 . . - - A T T A
gi|358657780|gb|HS997999.1|HS997999 . . . . . . . A A - G - G
gi|358657922|gb|JG012992.1|JG012992 . . . . . . . A A - G C G
gi|358659792|gb|JG010224.1|JG010224 . . . . . T T A A - G C
gi|358660558|gb|JG004234.1|JG004234 . . . . . . . A A - G C
gi|358662118|gb|HS994657.1|HS994657 . . . . . . . A A - G C G
gi|358662967|gb|HS991272.1|HS991272 C G - - A T T
gi|358664455|gb|JG007081.1|JG007081 . . - - A T T A
gi|358664710|gb|JG007237.1|JG007237 . . . . . T T A A - G T
gi|358666917|gb|HS995484.1|HS995484 . . - - A T T
gi|358667485|gb|HS992094.1|HS992094 . . . . . . . A A - G C A
gi|358667677|gb|HS992286.1|HS992286 . . . . . . . A A - G C
gi|358667959|gb|HS992568.1|HS992568 . . - - A T T
gi|358668289|gb|JG004678.1|JG004678 . . . . . T T A A - G C G
gi|358668593|gb|JG013496.1|JG013496 . . . . . . . A A - G C G
gi|358671529|gb|HS999523.1|HS999523 . . - - A T T A
gi|358672881|gb|JG011605.1|JG011605 . . - - A T T A A - G C
gi|358673418|gb|JG002341.1|JG002341 . . . . . T T A A - G C G
gi|358673718|gb|JG002443.1|JG002443 . . - - A T T A A - G
gi|358674547|gb|HS996440.1|HS996440 . . . . . . . A A - G C G
gi|358675265|gb|JG008445.1|JG008445 . . - - A T T A A
gi|109686686|gb|EC609501.1|EC609501 . . - - A T T A A - G
gi|358642979|gb|HS999846.1|HS999846 . . - - A T T A A - G C
gi|358643045|gb|HS999912.1|HS999912 . . . . . . . . A - G - G
gi|358643704|gb|HS997106.1|HS997106 C G - - A T T A
gi|358645047|gb|JG008631.1|JG008631 . . - - A T T A A - G
gi|109681385|gb|EC604202.1|EC604202 . . T T G T T
gi|109682019|gb|EC604836.1|EC604836 . . . . . T T
gi|358643524|gb|HS997025.1|HS997025 . . T T G T T
gi|358644111|gb|HS997315.1|HS997315 . . . . . T T
gi|358649106|gb|HS993682.1|HS993682 . . T T G T T
gi|358649430|gb|HS994006.1|HS994006 . . . . . T T
gi|358655081|gb|JG006785.1|JG006785 . . T T G T T
gi|358656147|gb|HS991022.1|HS991022 . . T T G
gi|358657353|gb|JG012819.1|JG012819 . . T T G T T
gi|358662005|gb|HS994544.1|HS994544 . . . . . T T
gi|358662312|gb|HS994773.1|HS994773 . . . . . T T
gi|358662366|gb|HS994827.1|HS994827 . . T T G T T
gi|358666604|gb|HS995171.1|HS995171 . . . . . T T
gi|358667073|gb|HS995640.1|HS995640 . . . . . T T
gi|358667540|gb|HS992149.1|HS992149 . . T T G T T
gi|358669259|gb|JG013865.1|JG013865 . . T T G T T
gi|358679218|gb|HS993408.1|HS993408 . . . . . T T
gi|109683215|gb|EC606030.1|EC606030 . . . . G T T A A T G
gi|109686345|gb|EC609160.1|EC609160 . . . T G T T A A
gi|358642981|gb|HS999848.1|HS999848 . . . . . . . . . T G - C
gi|358643746|gb|JG000218.1|JG000218 . . T T G T T A A
gi|358646919|gb|JG012226.1|JG012226 . . . . . . . A A T G - C
gi|358647178|gb|JG006027.1|JG006027 . . . . . . . A A T G - C
gi|358647574|gb|JG006103.1|JG006103 . . T T G T T A A T G
gi|358655967|gb|HS990842.1|HS990842 . . . . . . . A
gi|358656197|gb|HS991072.1|HS991072 . . . . . . . A A T G - C
gi|358656663|gb|JG000744.1|JG000744 . . . . . . . A A T G - C
gi|358656806|gb|JG012668.1|JG012668 . . . . . . . A A T G - C
gi|358658204|gb|JG001295.1|JG001295 . . . . . . . A A T G - C
gi|358661471|gb|JG004520.1|JG004520 . . . . . . . A A T G - C
gi|358661733|gb|HS994277.1|HS994277 . . . . . . . A A T G -
gi|358662126|gb|HS994665.1|HS994665 . . . . . . . . A T G - C
gi|358665297|gb|JG007527.1|JG007527 . . T T G T T A
gi|358668524|gb|JG004814.1|JG004814 . . T T G T T A A T G
gi|358669327|gb|JG005217.1|JG005217 . . T T G T T A
gi|358671187|gb|HS999419.1|HS999419 . . . . . . . . - T G - C
gi|358671381|gb|HS999494.1|HS999494 . . . . . T T A
gi|383086780|gb|JG295941.1|JG295941 . . . . . . . . A T G - C
gi|109682033|gb|EC604850.1|EC604850 . . . . . . . A A T G - C
gi|358649750|gb|JG003039.1|JG003039 . . - - A T T A A G T
gi|358656332|gb|JG000611.1|JG000611 G T - - A T T
gi|358659989|gb|JG010322.1|JG010322 . . - - A T T A A G T
gi|358675322|gb|JG008502.1|JG008502 G T - - A T T
gi|297241388|gb|GR305689.1|GR305689 . . . . . A G C
gi|297241477|gb|GR305778.1|GR305778 . . . . . A G C
>contig_526 totalEST:16 availEST:10 paralogs:0 haplotype:4 PotentailSNP:4 realSNP:4
location info: 110 208 233 1263
gi|358654505|gb|JG006506.1|JG006506 T T A
gi|358675026|gb|JG008404.1|JG008404 T T A
gi|358678636|gb|JG014267.1|JG014267 T T
gi|358679098|gb|HS993288.1|HS993288 . T A
gi|109682472|gb|EC605289.1|EC605289 . . . A
gi|358663417|gb|HS991566.1|HS991566 . . . A
gi|358644327|gb|HS997432.1|HS997432 - C G
gi|358672883|gb|JG011607.1|JG011607 - C G
gi|358662468|gb|HS990179.1|HS990179 . . . G
gi|358664332|gb|HS998344.1|HS998344 . . . G
>contig_529 totalEST:7 availEST:7 paralogs:0 haplotype:2 PotentailSNP:1 realSNP:1
location info: 230
gi|358654178|gb|JG009446.1|JG009446 G
gi|358655252|gb|JG006857.1|JG006857 G
gi|358655932|gb|HS990807.1|HS990807 G
gi|358672852|gb|JG011576.1|JG011576 G
gi|358673130|gb|JG002251.1|JG002251 G
gi|109680380|gb|EC603197.1|EC603197 A
gi|358659999|gb|JG010332.1|JG010332 A
>contig_536 totalEST:28 availEST:15 paralogs:0 haplotype:2 PotentailSNP:13 realSNP:13
location info: 1117 1435 1458 1473 1492 1536 1544 1547 1618 1657 1691 1704 1705
gi|109683193|gb|EC606008.1|EC606008 T
gi|358646421|gb|JG008979.1|JG008979 T
gi|358656386|gb|JG000665.1|JG000665 T
gi|358660663|gb|JG010576.1|JG010576 T
gi|358678319|gb|HS992759.1|HS992759 T
gi|358654753|gb|JG009724.1|JG009724 T T C A A
gi|358655558|gb|HS990433.1|HS990433 . T C A A G A G C G
gi|358665639|gb|JG007671.1|JG007671 T T C A A G A G
gi|358668699|gb|JG004889.1|JG004889 . . . . . . . . . G C T G
gi|358679184|gb|HS993374.1|HS993374 . . . . . . . . . G C T G
gi|109683238|gb|EC606053.1|EC606053 . T C A A G A G C G C T G
gi|358646394|gb|JG008952.1|JG008952 . T C A A G A G C G C T G
gi|358647190|gb|JG006039.1|JG006039 . T C A A G A G C G C T G
gi|109683652|gb|EC606467.1|EC606467 C G A T G A G T A A T C A
gi|109685954|gb|EC608769.1|EC608769 C G A T G A G T A A T C A
>contig_550 totalEST:5 availEST:5 paralogs:0 haplotype:2 PotentailSNP:1 realSNP:1
location info: 363
gi|358659897|gb|JG003993.1|JG003993 A
gi|358659898|gb|JG003994.1|JG003994 A
gi|358665751|gb|JG001447.1|JG001447 A
gi|358665448|gb|JG007579.1|JG007579 T
gi|358672670|gb|JG011394.1|JG011394 T
>contig_554 totalEST:44 availEST:38 paralogs:0 haplotype:5 PotentailSNP:5 realSNP:5
location info: 119 120 121 770 1246
gi|109682545|gb|EC605362.1|EC605362 . . . C C
gi|109683800|gb|EC606615.1|EC606615 . . . . C
gi|109685784|gb|EC608599.1|EC608599 . . . . C
gi|109686350|gb|EC609165.1|EC609165 . . . . C
gi|297241165|gb|GR305466.1|GR305466 . . . . C
gi|358649537|gb|HS994113.1|HS994113 . . . . C
gi|358650688|gb|JG003503.1|JG003503 . . . C
gi|358658109|gb|HS998130.1|HS998130 . . . . C
gi|358664437|gb|JG007063.1|JG007063 . . . . C
gi|358665107|gb|JG007436.1|JG007436 . . . C
gi|358665602|gb|HS999020.1|HS999020 . . . C C
gi|358668412|gb|JG013414.1|JG013414 . . . . C
gi|358672026|gb|HS999781.1|HS999781 . . . C C
gi|358672701|gb|JG011425.1|JG011425 . . . C
gi|358673758|gb|JG002483.1|JG002483 . . . . C
gi|109682651|gb|EC605468.1|EC605468 - - -
gi|358645625|gb|JG008813.1|JG008813 - - -
gi|358646104|gb|JG012050.1|JG012050 - - -
gi|358646105|gb|JG012051.1|JG012051 - - -
gi|358654755|gb|JG009726.1|JG009726 - - -
gi|358655243|gb|JG006848.1|JG006848 - - -
gi|358665058|gb|JG007387.1|JG007387 - - -
gi|358668326|gb|JG004715.1|JG004715 - - -
gi|358672646|gb|JG011370.1|JG011370 - - -
gi|358673816|gb|JG007986.1|JG007986 - - -
gi|358674237|gb|HS996328.1|HS996328 - - -
gi|358674543|gb|HS996436.1|HS996436 - - -
gi|358678470|gb|HS992810.1|HS992810 - - -
gi|109686418|gb|EC609233.1|EC609233 . . . T
gi|358643179|gb|HS999947.1|HS999947 . . . T
gi|358647170|gb|JG006019.1|JG006019 . . . T
gi|358668090|gb|JG004578.1|JG004578 . . . T
gi|358673928|gb|HS996217.1|HS996217 . . . T
gi|358647653|gb|JG009251.1|JG009251 C A G
gi|358662329|gb|HS994790.1|HS994790 C A G
gi|358667625|gb|HS992234.1|HS992234 C A G
gi|358650685|gb|JG003500.1|JG003500 . . . . T
gi|358659893|gb|JG003989.1|JG003989 . . . . T
>contig_563 totalEST:22 availEST:14 paralogs:0 haplotype:4 PotentailSNP:3 realSNP:3
location info: 69 70 1021
gi|109683386|gb|EC606201.1|EC606201 . . A
gi|358644432|gb|JG000607.1|JG000607 . . A
gi|358645666|gb|JG011923.1|JG011923 . . A
gi|358655055|gb|JG006759.1|JG006759 . . A
gi|358662023|gb|HS994562.1|HS994562 . . A
gi|358668570|gb|JG004860.1|JG004860 . . A
gi|358672480|gb|JG011204.1|JG011204 . . A
gi|358656864|gb|HS997677.1|HS997677 C T
gi|358657575|gb|JG001062.1|JG001062 C T
gi|358674471|gb|HS996364.1|HS996364 C T
gi|358656205|gb|HS991080.1|HS991080 A G
gi|358672547|gb|JG011271.1|JG011271 A G
gi|358657605|gb|JG001092.1|JG001092 . . G
gi|358661424|gb|JG004473.1|JG004473 . . G
>contig_576 totalEST:13 availEST:11 paralogs:0 haplotype:3 PotentailSNP:4 realSNP:4
location info: 413 852 853 878
gi|109682185|gb|EC605002.1|EC605002 G
gi|358650233|gb|JG003285.1|JG003285 G
gi|358655935|gb|HS990810.1|HS990810 G
gi|358654567|gb|JG009637.1|JG009637 G - - T
gi|358655641|gb|HS990516.1|HS990516 . - - T
gi|358673417|gb|JG002340.1|JG002340 . - - T
gi|109685998|gb|EC608813.1|EC608813 . - - T
gi|358645214|gb|JG011867.1|JG011867 . - - T
gi|358654837|gb|JG009808.1|JG009808 . T G C
gi|358659961|gb|JG004057.1|JG004057 A T G C
gi|358672376|gb|JG011100.1|JG011100 A
>contig_577 totalEST:33 availEST:27 paralogs:0 haplotype:2 PotentailSNP:10 realSNP:10
location info: 435 489 537 545 727 834 1005 1042 1137 1543
gi|109681957|gb|EC604774.1|EC604774 A C C G A T
gi|109683936|gb|EC606751.1|EC606751 A C C G A T C T A
gi|358654858|gb|JG006661.1|JG006661 A C C G A T C T A
gi|358657894|gb|JG001183.1|JG001183 A C C G A T C
gi|358661997|gb|HS994536.1|HS994536 A C
gi|358662823|gb|HS991128.1|HS991128 . . C G A
gi|358666936|gb|HS995503.1|HS995503 A C C G A
gi|358672367|gb|JG011091.1|JG011091 A C C G
gi|358661490|gb|JG004539.1|JG004539 . . . . . . C T A T
gi|358665087|gb|JG007416.1|JG007416 . . . . . . . . . T
gi|358668024|gb|HS992633.1|HS992633 . . . . . . . . . T
gi|358674261|gb|JG002590.1|JG002590 . . . . . . . . . T
gi|358674904|gb|JG002837.1|JG002837 . . . . . . C T A T
gi|207118890|gb|GD273205.1|GD273205 . . . . . . . . . T
gi|109680340|gb|EC603157.1|EC603157 C G T T G C
gi|109686564|gb|EC609379.1|EC609379 C G T T G C A
gi|358655622|gb|HS990497.1|HS990497 . . . . G C
gi|358657732|gb|HS997951.1|HS997951 C G T T
gi|358674247|gb|HS996338.1|HS996338 . . . . G C
gi|358644652|gb|JG011717.1|JG011717 . G T T G C A C G
gi|358658222|gb|JG013094.1|JG013094 . . . . G C A C G
gi|358662580|gb|HS994942.1|HS994942 . . . . . . . C G
gi|358671372|gb|HS999485.1|HS999485 . . . . . . A C G C
gi|358672947|gb|JG011671.1|JG011671 C G T T G C A C
gi|109686035|gb|EC608850.1|EC608850 . . . . . . . C G C
gi|358649371|gb|HS993947.1|HS993947 . . . . . . . . . C
gi|358650110|gb|JG003281.1|JG003281 . . . . . . . . . C
>contig_591 totalEST:5 availEST:4 paralogs:0 haplotype:2 PotentailSNP:1 realSNP:1
location info: 477
gi|358642955|gb|HS999822.1|HS999822 T
gi|358672280|gb|JG011004.1|JG011004 T
gi|358654094|gb|JG006293.1|JG006293 C
gi|358657044|gb|JG012708.1|JG012708 C
>contig_599 totalEST:5 availEST:5 paralogs:0 haplotype:2 PotentailSNP:3 realSNP:3
location info: 402 473 528
gi|358647700|gb|JG009298.1|JG009298 C C T
gi|358663563|gb|HS991619.1|HS991619 C C T
gi|358665095|gb|JG007424.1|JG007424 C C T
gi|358645199|gb|JG011852.1|JG011852 T A C
gi|358672047|gb|HS999802.1|HS999802 T A C
>contig_600 totalEST:13 availEST:13 paralogs:0 haplotype:2 PotentailSNP:24 realSNP:24
location info: 224 227 228 237 239 240 328 339 340 341 344 345 348 350 365 375 439 483 484 521 524 560 578 700
gi|109685667|gb|EC608482.1|EC608482 G G C T A G C - - - G A G C A T A C A T G
gi|109686249|gb|EC609064.1|EC609064 G G C T A G C - - - G A G C A T A C A T G A C T
gi|358646513|gb|JG012140.1|JG012140 . . . . . . . . . . . . . . . . . C A T G A C T
gi|358648969|gb|HS993545.1|HS993545 . . . . . . C - - - G A G C
gi|358664556|gb|HS998469.1|HS998469 . . . . . . C - - - G A G C A T A C A T G A C T
gi|358668292|gb|JG004681.1|JG004681 G G C T A G C - - - G A G C A T
gi|358671574|gb|HS999568.1|HS999568 G G C T A G C - - - G A G C A T A C A T G A C
gi|358672039|gb|HS999794.1|HS999794 G G C T A G C - - - G A G C A T A C A T G A C
gi|358662761|gb|HS995024.1|HS995024 G G C T A G C - - G G A G C A T A
gi|358645031|gb|JG005546.1|JG005546 C A T A G A G A T G C G C T G C C T G C A G A
gi|358673037|gb|HS995920.1|HS995920 . . . . . . . . . . . . . . . . . . . . . G A C
gi|358673496|gb|JG007864.1|JG007864 C A T A G A G A T G C G C T G C C T G C A G A C
gi|358673991|gb|JG002518.1|JG002518 . . . . . . . . . . . . . . . . . . . . . . . C
>contig_602 totalEST:11 availEST:11 paralogs:0 haplotype:2 PotentailSNP:6 realSNP:6
location info: 331 343 379 409 466 520
gi|109679525|gb|EC602342.1|EC602342 C C C G G G
gi|109683732|gb|EC606547.1|EC606547 C C C G G G
gi|109683836|gb|EC606651.1|EC606651 C C C G G G
gi|109684493|gb|EC607308.1|EC607308 C C C G G G
gi|358645009|gb|JG005524.1|JG005524 C C C G G G
gi|358649399|gb|HS993975.1|HS993975 C C
gi|358668897|gb|JG004987.1|JG004987 C C C G G G
gi|358644682|gb|JG011747.1|JG011747 A T A A C C
gi|358668535|gb|JG004825.1|JG004825 A T A A C C
gi|358672012|gb|HS999767.1|HS999767 A T A A C C
gi|358673510|gb|JG007878.1|JG007878 A T A A C C
>contig_605 totalEST:4 availEST:4 paralogs:0 haplotype:2 PotentailSNP:3 realSNP:3
location info: 33 91 349
gi|358644375|gb|JG000550.1|JG000550 T G A
gi|358678333|gb|HS992773.1|HS992773 T G A
gi|358666531|gb|HS995098.1|HS995098 C C C
gi|358671999|gb|HS999754.1|HS999754 C C C
>contig_612 totalEST:72 availEST:49 paralogs:0 haplotype:3 PotentailSNP:4 realSNP:4
location info: 200 215 263 304
gi|109681419|gb|EC604236.1|EC604236 C A G C
gi|109681451|gb|EC604268.1|EC604268 C A G C
gi|109682446|gb|EC605263.1|EC605263 C A G C
gi|109682497|gb|EC605314.1|EC605314 C A G C
gi|109685849|gb|EC608664.1|EC608664 C A G C
gi|358643814|gb|JG000286.1|JG000286 C A G C
gi|358645218|gb|JG011871.1|JG011871 C A G C
gi|358645659|gb|JG011916.1|JG011916 C A G C
gi|358649189|gb|HS993765.1|HS993765 . . . C
gi|358649387|gb|HS993963.1|HS993963 C A G C
gi|358654137|gb|JG006336.1|JG006336 C A G C
gi|358654586|gb|JG009656.1|JG009656 C A G C
gi|358655417|gb|JG010091.1|JG010091 C A G C
gi|358656723|gb|JG000804.1|JG000804 C A G C
gi|358657150|gb|HS997765.1|HS997765 C A
gi|358657963|gb|JG013033.1|JG013033 C A G C
gi|358659808|gb|JG010240.1|JG010240 C A G C
gi|358661762|gb|HS994306.1|HS994306 C A G
gi|358662199|gb|HS994738.1|HS994738 C A G C
gi|358662249|gb|HS990059.1|HS990059 C A G C
gi|358662656|gb|HS990268.1|HS990268 C A
gi|358662757|gb|HS995020.1|HS995020 C A G C
gi|358662786|gb|HS995049.1|HS995049 C A G C
gi|358662814|gb|HS991119.1|HS991119 . . . C
gi|358664586|gb|HS998499.1|HS998499 C A G C
gi|358666572|gb|HS995139.1|HS995139 C A G C
gi|358667397|gb|HS992006.1|HS992006 C A G C
gi|358667537|gb|HS992146.1|HS992146 C A G C
gi|358668143|gb|JG004631.1|JG004631 C A G C
gi|358668233|gb|JG013334.1|JG013334 C A
gi|358668671|gb|JG013574.1|JG013574 C A G C
gi|358668675|gb|JG013578.1|JG013578 C A G C
gi|358670903|gb|HS999254.1|HS999254 C A G C
gi|358671965|gb|HS999720.1|HS999720 C A G C
gi|358672312|gb|JG011036.1|JG011036 C A G C
gi|358672347|gb|JG011071.1|JG011071 C A G C
gi|358672946|gb|JG011670.1|JG011670 C A G C
gi|358673448|gb|JG002371.1|JG002371 C A G C
gi|358674427|gb|JG008201.1|JG008201 C A G C
gi|358674686|gb|JG008262.1|JG008262 C A G C
gi|358674742|gb|JG008318.1|JG008318 C A G C
gi|358678402|gb|JG014132.1|JG014132 C A G C
gi|358679264|gb|HS993454.1|HS993454 C A G C
gi|109684072|gb|EC606887.1|EC606887 T T A C
gi|109684156|gb|EC606971.1|EC606971 T T A C
gi|358649090|gb|HS993666.1|HS993666 T T A C
gi|358674975|gb|JG008353.1|JG008353 T T A C
gi|109683019|gb|EC605834.1|EC605834 . . . T
gi|358646405|gb|JG008963.1|JG008963 C A G T
>contig_621 totalEST:73 availEST:71 paralogs:0 haplotype:5 PotentailSNP:10 realSNP:10
location info: 568 570 571 594 603 608 650 770 773 876
gi|109678858|gb|EC601675.1|EC601675 . . . C A A C G T C
gi|109685753|gb|EC608568.1|EC608568 . . . C A A C G T C
gi|358656602|gb|HS997613.1|HS997613 . . . C A A C G T
gi|358665047|gb|JG007376.1|JG007376 . . . C A A C G T C
gi|109681489|gb|EC604306.1|EC604306 . . . C A A C G T A
gi|109681570|gb|EC604387.1|EC604387 . . . C A A C G T A
gi|109682022|gb|EC604839.1|EC604839 . . . C A A C G T A
gi|109682600|gb|EC605417.1|EC605417 . . . C A A C G T A
gi|109685137|gb|EC607952.1|EC607952 . . . C A A C G T A
gi|29055336|gb|CB377207.1|CB377207 C A A C A A C G T A
gi|297241011|gb|GR305312.1|GR305312 C A A C A A T G T A
gi|358644196|gb|JG000470.1|JG000470 . . . C A A C G T A
gi|358645172|gb|JG011825.1|JG011825 . . . C A A C G T A
gi|358648987|gb|HS993563.1|HS993563 . . . . . . . G T A
gi|358649023|gb|HS993599.1|HS993599 T C A C A A C G T A
gi|358649955|gb|JG003126.1|JG003126 . . . C A A C G T A
gi|358650696|gb|JG003511.1|JG003511 . . . C A A C G T A
gi|358653950|gb|JG006248.1|JG006248 . . . C A A C G T A
gi|358653991|gb|JG009358.1|JG009358 . . . C A A C G T A
gi|358655374|gb|JG010048.1|JG010048 . . . C A A C G T A
gi|358655521|gb|HS990396.1|HS990396 . . . C - A C G T A
gi|358657307|gb|JG000992.1|JG000992 . . G C A A C G T A
gi|358657725|gb|HS997944.1|HS997944 . . A C A A C G T A
gi|358660066|gb|JG010399.1|JG010399 . . . C A A C G T A
gi|358661211|gb|JG004468.1|JG004468 . . . C - A C G T A
gi|358661271|gb|JG010765.1|JG010765 . . . C A A C G T A
gi|358665742|gb|JG001438.1|JG001438 . . . . . . . G T A
gi|358667357|gb|HS991966.1|HS991966 . C A C A A C
gi|358667701|gb|HS992310.1|HS992310 . A A C A A C G T A
gi|358669570|gb|JG005360.1|JG005360 . . . C A A C G T A
gi|358672550|gb|JG011274.1|JG011274 . . . C A A C G T A
gi|358672741|gb|JG011465.1|JG011465 . . . C A A C A T
gi|358674736|gb|JG008312.1|JG008312 C A A C A A C G T A
gi|358675325|gb|JG008505.1|JG008505 C A A C A A C G T A
gi|358678354|gb|JG014084.1|JG014084 . . . C A A C G T A
gi|358678472|gb|HS992812.1|HS992812 C A A C A A C G T A
gi|358678979|gb|HS993169.1|HS993169 C A A C A A C G T
gi|358657197|gb|HS997812.1|HS997812 C A A C - A C G T
gi|358662276|gb|HS990086.1|HS990086 C A A C - A C G T A
gi|109681672|gb|EC604489.1|EC604489 . C A A A G T A T A
gi|109683359|gb|EC606174.1|EC606174 . . . . . . T A T A
gi|109683518|gb|EC606333.1|EC606333 . C A A A G T A T A
gi|109684780|gb|EC607595.1|EC607595 . . . A A G T A T A
gi|109685493|gb|EC608308.1|EC608308 . . . . . . T A T A
gi|109686972|gb|EC609787.1|EC609787 . . . . . . . A T A
gi|358643400|gb|JG000070.1|JG000070 . . A A A G T A T A
gi|358644267|gb|HS997372.1|HS997372 . . . . . . T A T A
gi|358647639|gb|JG009237.1|JG009237 . . . A A G T A T A
gi|358649723|gb|JG003012.1|JG003012 . . . A A G T A T A
gi|358659646|gb|JG010177.1|JG010177 . . . A A G T A T A
gi|358659990|gb|JG010323.1|JG010323 . . . A A G T A T A
gi|358664613|gb|HS998526.1|HS998526 . . . A A G T A T A
gi|358666208|gb|JG001904.1|JG001904 . . . A A G T A T A
gi|358671746|gb|HS999621.1|HS999621 . . . A A G T A T A
gi|358672774|gb|JG011498.1|JG011498 . . . A A G T A T A
gi|358673996|gb|JG002523.1|JG002523 . . . A A G T A T A
gi|109683665|gb|EC606480.1|EC606480 . . . A A G T A C A
gi|109685669|gb|EC608484.1|EC608484 . . A A A G T A C A
gi|29054594|gb|CB376826.1|CB376826 C A A A A G T A T A
gi|358661752|gb|HS994296.1|HS994296 C A A A A G T A T A
gi|358661962|gb|HS994501.1|HS994501 T C A A A G T A T A
gi|358664530|gb|HS998443.1|HS998443 . . . A A G T A C A
gi|358666685|gb|HS995252.1|HS995252 T C A A A G T A T A
gi|358667215|gb|HS995782.1|HS995782 . . G A A G T A T A
gi|358672971|gb|JG011695.1|JG011695 C A A A A G T A T A
gi|358678699|gb|HS992939.1|HS992939 T A A A A G T A T A
gi|358679189|gb|HS993379.1|HS993379 . . G A A G T A T A
gi|109683551|gb|EC606366.1|EC606366 . C A C - A C G T A
gi|358671324|gb|HS999437.1|HS999437 T C A C - A C G T A
gi|358664522|gb|HS998435.1|HS998435 . . G A A G T A C A
gi|358671769|gb|HS999644.1|HS999644 C A A A A G T
>contig_636 totalEST:10 availEST:8 paralogs:0 haplotype:2 PotentailSNP:1 realSNP:1
location info: 281
gi|358645149|gb|JG011802.1|JG011802 G
gi|358655281|gb|JG006886.1|JG006886 G
gi|358658360|gb|HS998183.1|HS998183 G
gi|358667908|gb|HS992517.1|HS992517 G
gi|358671386|gb|HS999499.1|HS999499 G
gi|358657851|gb|JG001140.1|JG001140 A
gi|358664135|gb|HS998246.1|HS998246 A
gi|358668366|gb|JG004755.1|JG004755 A
>contig_639 totalEST:98 availEST:85 paralogs:0 haplotype:4 PotentailSNP:11 realSNP:10
location info: 346 348 350 353 354 372 587 589 590 591
gi|109679224|gb|EC602041.1|EC602041 . . . . . . G T G G
gi|109680369|gb|EC603186.1|EC603186 . . . . . . G T G G
gi|109682059|gb|EC604876.1|EC604876 . . . . . . G T G G
gi|109686763|gb|EC609578.1|EC609578 . . . . . . G T G G
gi|358643360|gb|JG000030.1|JG000030 . . . . . . G T G G
gi|358643670|gb|HS997072.1|HS997072 . . . . . . G T G G
gi|358643684|gb|HS997086.1|HS997086 . . . . . . G T G G
gi|358643816|gb|JG000288.1|JG000288 . . . . . . G T G G
gi|358646406|gb|JG008964.1|JG008964 . . . . . . G T G G
gi|358646445|gb|JG009003.1|JG009003 . . . . . . G T G G
gi|358650453|gb|JG003386.1|JG003386 . . . . . . G T G G
gi|358650514|gb|JG003447.1|JG003447 . . . . . . G T G G
gi|358650906|gb|JG003602.1|JG003602 . . . . . . G T G G
gi|358650944|gb|JG003640.1|JG003640 . . . . . . G T G G
gi|358654205|gb|JG009473.1|JG009473 . . . . . . G T G G
gi|358654955|gb|JG009827.1|JG009827 . . . . . . G T G G
gi|358655148|gb|JG009921.1|JG009921 . . . . . . G T G G
gi|358655290|gb|JG006895.1|JG006895 . . . . . . G T G G
gi|358655339|gb|JG006944.1|JG006944 . . . . . . G T G G
gi|358658599|gb|JG013273.1|JG013273 . . . . . . G T G G
gi|358659524|gb|JG003818.1|JG003818 . . . . . . G T G G
gi|358659886|gb|JG003982.1|JG003982 . . . . . . G T G G
gi|358660863|gb|JG004329.1|JG004329 . . . . . . G T G G
gi|358661427|gb|JG004476.1|JG004476 . . . . . . G T G G
gi|358662279|gb|HS990089.1|HS990089 . . . . . . G T G G
gi|358662712|gb|HS994975.1|HS994975 . . . . . . G T G G
gi|358663387|gb|HS991536.1|HS991536 . . . . . . . . . G
gi|358663793|gb|HS991756.1|HS991756 . . . . . . G T G G
gi|358666346|gb|JG002042.1|JG002042 . . . . . . G T G G
gi|358666508|gb|HS995075.1|HS995075 . . . . . . G T G G
gi|358667654|gb|HS992263.1|HS992263 . . . . . . G T G G
gi|358668789|gb|JG013593.1|JG013593 . . . . . . G T G G
gi|358672008|gb|HS999763.1|HS999763 . . . . . . G T G G
gi|358672956|gb|JG011680.1|JG011680 . . . . . . G T G G
gi|358674735|gb|JG008311.1|JG008311 . . . . . . G T G G
gi|109682262|gb|EC605079.1|EC605079 . . . T C C G T G G
gi|109682698|gb|EC605515.1|EC605515 C A C T C C G T G G
gi|109683026|gb|EC605841.1|EC605841 . . . . . . G T G G
gi|109683483|gb|EC606298.1|EC606298 . . . T C C G T G G
gi|109683799|gb|EC606614.1|EC606614 . . . . . C G T G G
gi|109685829|gb|EC608644.1|EC608644 . . C T C C G T G G
gi|358643372|gb|JG000042.1|JG000042 . . C T C C
gi|358643598|gb|JG000169.1|JG000169 . . . . . C G T G G
gi|358643786|gb|JG000258.1|JG000258 . . . T C C G T G G
gi|358644365|gb|JG000540.1|JG000540 . . . T C C G T G G
gi|358646931|gb|JG012238.1|JG012238 . . . . . C G T G G
gi|358647182|gb|JG006031.1|JG006031 . . . . C C G T G G
gi|358647543|gb|JG006072.1|JG006072 . . C T C C G T G G
gi|358649330|gb|HS993906.1|HS993906 C A C T C C G T G G
gi|358649634|gb|HS994210.1|HS994210 . . . . . C
gi|358650738|gb|JG003553.1|JG003553 . . . . . . G T G G
gi|358650886|gb|JG003582.1|JG003582 . . . . . . G T G G
gi|358654538|gb|JG006539.1|JG006539 . . . . . C G T G G
gi|358655412|gb|JG010086.1|JG010086 . . . . . . G T G G
gi|358656385|gb|JG000664.1|JG000664 . A C T C C G T G G
gi|358656973|gb|JG000856.1|JG000856 C A C T C C G T G G
gi|358658207|gb|JG001298.1|JG001298 . . . T C C G T G G
gi|358660241|gb|JG004127.1|JG004127 . . C T C C G T G G
gi|358661481|gb|JG004530.1|JG004530 . . . . . C G T G G
gi|358661508|gb|JG004557.1|JG004557 . . C T C C G T G G
gi|358664323|gb|HS998335.1|HS998335 . . . T C C G T G G
gi|358664962|gb|HS998677.1|HS998677 C A C T C C G T G G
gi|358665853|gb|JG001549.1|JG001549 . . . . . . G T G G
gi|358665885|gb|JG001581.1|JG001581 . A C T C C G
gi|358665972|gb|JG001668.1|JG001668 . . . . . C G T G G
gi|358667012|gb|HS995579.1|HS995579 . . . . . C G T G G
gi|358667088|gb|HS995655.1|HS995655 . . . . . C G T G G
gi|358667239|gb|HS995806.1|HS995806 . . C T C C G T G G
gi|358668651|gb|JG013554.1|JG013554 . . . . . C G T G G
gi|358669496|gb|JG005286.1|JG005286 . . . T C C G T G G
gi|358671801|gb|HS999676.1|HS999676 . A C T C C
gi|358672043|gb|HS999798.1|HS999798 . . . T C C
gi|358672044|gb|HS999799.1|HS999799 . . . . . - G T G G
gi|358673442|gb|JG002365.1|JG002365 . A C T C - G T G G
gi|358673727|gb|JG002452.1|JG002452 . . . . . C G T G G
gi|358673998|gb|JG002525.1|JG002525 . A C T C C G T G G
gi|109682479|gb|EC605296.1|EC605296 A C T C A C G T G G
gi|358657638|gb|JG012906.1|JG012906 A C T C A C
gi|358668369|gb|JG004758.1|JG004758 A C T C A C
gi|358671342|gb|HS999455.1|HS999455 A C T C A C
gi|358672319|gb|JG011043.1|JG011043 . . . C A C G T G G
gi|358664525|gb|HS998438.1|HS998438 A C T C A C G T G G
gi|358655572|gb|HS990447.1|HS990447 . . . . . . A
gi|358655931|gb|HS990806.1|HS990806 . A C T C C A G A A
gi|358665263|gb|JG007493.1|JG007493 . . . . . . A G A A
>contig_640 totalEST:6 availEST:4 paralogs:0 haplotype:2 PotentailSNP:1 realSNP:1
location info: 574
gi|358658080|gb|HS998101.1|HS998101 G
gi|358666409|gb|JG002105.1|JG002105 G
gi|358670952|gb|HS999303.1|HS999303 A
gi|358670969|gb|HS999320.1|HS999320 A
>contig_653 totalEST:49 availEST:49 paralogs:0 haplotype:3 PotentailSNP:6 realSNP:6
location info: 11 105 303 391 451 555
gi|109682524|gb|EC605341.1|EC605341 . A C G T A
gi|109682536|gb|EC605353.1|EC605353 A A C G T A
gi|109682933|gb|EC605750.1|EC605750 A A C G T
gi|109684514|gb|EC607329.1|EC607329 . A C G T
gi|109686601|gb|EC609416.1|EC609416 . . C
gi|358643129|gb|HS996828.1|HS996828 . . C
gi|358644027|gb|JG000400.1|JG000400 . A C G T A
gi|358644290|gb|HS997395.1|HS997395 . A C G T
gi|358645067|gb|JG008651.1|JG008651 . A C G T A
gi|358646128|gb|JG012074.1|JG012074 . A C G T
gi|358646408|gb|JG008966.1|JG008966 . A C G T
gi|358647143|gb|JG005992.1|JG005992 . A C G T A
gi|358649188|gb|HS993764.1|HS993764 . . . G T A
gi|358649641|gb|HS994217.1|HS994217 . A C G T
gi|358654158|gb|JG009426.1|JG009426 A A C G T A
gi|358654253|gb|JG006353.1|JG006353 . A C G T A
gi|358656914|gb|HS997727.1|HS997727 . A C
gi|358657066|gb|JG012730.1|JG012730 . A C G T
gi|358657525|gb|JG001012.1|JG001012 . A C G T A
gi|358658453|gb|JG001346.1|JG001346 . A C G T
gi|358661946|gb|HS994485.1|HS994485 . A C G T
gi|358662026|gb|HS994565.1|HS994565 . A C G T
gi|358665031|gb|JG007360.1|JG007360 . A C G T A
gi|358667964|gb|HS992573.1|HS992573 A A
gi|358668468|gb|JG013470.1|JG013470 . A C G T A
gi|358671120|gb|HS999352.1|HS999352 A A C G T A
gi|358672460|gb|JG011184.1|JG011184 . A C G T A
gi|358675037|gb|JG008415.1|JG008415 . A C G T A
gi|109678725|gb|EC601542.1|EC601542 . G A T C T
gi|109681230|gb|EC604047.1|EC604047 . . A T C T
gi|109681739|gb|EC604556.1|EC604556 . G A T C T
gi|109682047|gb|EC604864.1|EC604864 . G A
gi|109683281|gb|EC606096.1|EC606096 . G A T C T
gi|109684889|gb|EC607704.1|EC607704 . G A T C T
gi|207118730|gb|GD273045.1|GD273045 . . . . . T
gi|358643788|gb|JG000260.1|JG000260 . G A T C T
gi|358646045|gb|JG008922.1|JG008922 . G A T C T
gi|358654780|gb|JG009751.1|JG009751 . G A T C T
gi|358667781|gb|HS992390.1|HS992390 . G A
gi|358668617|gb|JG013520.1|JG013520 . G A T C
gi|358673384|gb|JG002307.1|JG002307 . G A T C T
gi|358673929|gb|HS996218.1|HS996218 . G A
gi|358675174|gb|JG002909.1|JG002909 . G A T C T
gi|358659673|gb|JG010204.1|JG010204 G G A T C
gi|358659852|gb|JG010284.1|JG010284 G G A T C T
gi|358674377|gb|JG008151.1|JG008151 G G A T C T
gi|109683568|gb|EC606383.1|EC606383 . A A T T
gi|207118719|gb|GD273034.1|GD273034 . . A T T T
gi|29054935|gb|CB377001.1|CB377001 . A A T T
>contig_654 totalEST:17 availEST:5 paralogs:0 haplotype:2 PotentailSNP:1 realSNP:1
location info: 325
gi|358646451|gb|JG009009.1|JG009009 A
gi|358671117|gb|HS999349.1|HS999349 A
gi|358678935|gb|HS993125.1|HS993125 A
gi|358669113|gb|JG005103.1|JG005103 G
gi|358674213|gb|HS996304.1|HS996304 G
>contig_658 totalEST:4 availEST:4 paralogs:0 haplotype:2 PotentailSNP:4 realSNP:4
location info: 380 443 559 574
gi|358649228|gb|HS993804.1|HS993804 G T A C
gi|383085951|gb|JG295112.1|JG295112 G T A C
gi|358665728|gb|JG001424.1|JG001424 T C T A
gi|358670947|gb|HS999298.1|HS999298 T C T A
>contig_666 totalEST:20 availEST:6 paralogs:0 haplotype:2 PotentailSNP:1 realSNP:1
location info: 1071
gi|358649094|gb|HS993670.1|HS993670 C
gi|358659694|gb|JG003889.1|JG003889 C
gi|358667044|gb|HS995611.1|HS995611 C
gi|358671339|gb|HS999452.1|HS999452 C
gi|358643422|gb|JG000092.1|JG000092 T
gi|358645126|gb|JG008710.1|JG008710 T
>contig_668 totalEST:5 availEST:5 paralogs:0 haplotype:2 PotentailSNP:1 realSNP:1
location info: 85
gi|358663077|gb|HS991382.1|HS991382 G
gi|358668536|gb|JG004826.1|JG004826 G
gi|358670747|gb|HS999217.1|HS999217 G
gi|109683979|gb|EC606794.1|EC606794 T
gi|109684431|gb|EC607246.1|EC607246 T
>contig_680 totalEST:5 availEST:4 paralogs:0 haplotype:3 PotentailSNP:3 realSNP:3
location info: 257 281 452
gi|297240852|gb|GR305154.1|GR305154 T T T
gi|297240913|gb|GR305214.1|GR305214 T T T
gi|358670659|gb|HS999129.1|HS999129 C A C
gi|528046612|gb|JZ479200.1|JZ479200 C A C
>contig_683 totalEST:5 availEST:4 paralogs:0 haplotype:2 PotentailSNP:1 realSNP:1
location info: 587
gi|115598391|gb|EG030756.1|EG030756 -
gi|358664487|gb|JG007113.1|JG007113 -
gi|358647770|gb|JG012437.1|JG012437 G
gi|358670479|gb|HS999068.1|HS999068 G
>contig_688 totalEST:49 availEST:45 paralogs:0 haplotype:7 PotentailSNP:9 realSNP:9
location info: 472 494 677 680 917 1089 1266 1536 1626
gi|109680379|gb|EC603196.1|EC603196 . . . . A G G
gi|109681732|gb|EC604549.1|EC604549 . . . . A G G
gi|109681826|gb|EC604643.1|EC604643 . . . . A G G
gi|358643299|gb|HS996899.1|HS996899 . . . . . G
gi|358655216|gb|JG009989.1|JG009989 . . . . A G G
gi|358655434|gb|JG010108.1|JG010108 . . . . A G G
gi|358655848|gb|HS990723.1|HS990723 . . . . A G G
gi|358663941|gb|HS991811.1|HS991811 . . . . A G
gi|358666601|gb|HS995168.1|HS995168 . . . . A
gi|358668807|gb|JG013611.1|JG013611 . . . . . G G
gi|358675082|gb|HS996579.1|HS996579 . . . . A G
gi|109686933|gb|EC609748.1|EC609748 . . . . . . G A -
gi|358643412|gb|JG000082.1|JG000082 . . . . . . G A -
gi|358643783|gb|JG000255.1|JG000255 . . . . . . . A -
gi|358646139|gb|JG012085.1|JG012085 . . . . . . G A -
gi|358656260|gb|HS997469.1|HS997469 . . . . . . . A -
gi|358673455|gb|JG002378.1|JG002378 . . . . A G G A
gi|358674631|gb|JG002762.1|JG002762 . . . . . . . A -
gi|109682395|gb|EC605212.1|EC605212 . . . . - A A T A
gi|109685186|gb|EC608001.1|EC608001 . . . . . A
gi|109686306|gb|EC609121.1|EC609121 . . . . . . A T A
gi|358654564|gb|JG009634.1|JG009634 . . . . . A A T
gi|358656095|gb|HS990970.1|HS990970 . . . . . A A
gi|358658595|gb|JG013269.1|JG013269 . . . . . . A T
gi|358664204|gb|HS998315.1|HS998315 . . . . . A A
gi|358667188|gb|HS995755.1|HS995755 . . . . . A
gi|358667836|gb|HS992445.1|HS992445 . . . . - A A
gi|358668307|gb|JG004696.1|JG004696 . . . . - A A T
gi|358669415|gb|JG013922.1|JG013922 . . . . . A A
gi|109686090|gb|EC608905.1|EC608905 . . . . A A A
gi|358644396|gb|JG000571.1|JG000571 C T C G A A
gi|358644470|gb|JG005397.1|JG005397 C T C G
gi|358649100|gb|HS993676.1|HS993676 . . . . A A A
gi|358654839|gb|JG009810.1|JG009810 C T
gi|358664170|gb|HS998281.1|HS998281 C T
gi|358674769|gb|HS996464.1|HS996464 C T
gi|358646056|gb|JG012002.1|JG012002 . . . . A A A T
gi|358672684|gb|JG011408.1|JG011408 . . . . A A A T
gi|358657261|gb|JG000946.1|JG000946 C C T T
gi|358659747|gb|JG003942.1|JG003942 C C T T
gi|358670459|gb|HS999048.1|HS999048 C C
gi|358646330|gb|JG005819.1|JG005819 . . . . - G G A
gi|358653936|gb|JG006234.1|JG006234 . . . . - G G A
gi|358666164|gb|JG001860.1|JG001860 T C T T
gi|358673118|gb|JG002239.1|JG002239 T C T T
>contig_697 totalEST:6 availEST:6 paralogs:0 haplotype:2 PotentailSNP:2 realSNP:2
location info: 418 573
gi|109681774|gb|EC604591.1|EC604591 T G
gi|358646145|gb|JG012091.1|JG012091 T G
gi|358650480|gb|JG003413.1|JG003413 T G
gi|358669606|gb|JG014014.1|JG014014 T
gi|109686575|gb|EC609390.1|EC609390 G A
gi|358657304|gb|JG000989.1|JG000989 G A
>contig_698 totalEST:11 availEST:9 paralogs:0 haplotype:2 PotentailSNP:1 realSNP:1
location info: 180
gi|358661842|gb|HS994381.1|HS994381 C
gi|358664209|gb|HS998320.1|HS998320 C
gi|358665963|gb|JG001659.1|JG001659 C
gi|358668078|gb|HS992687.1|HS992687 C
gi|358672509|gb|JG011233.1|JG011233 C
gi|358678251|gb|HS992691.1|HS992691 C
gi|358646061|gb|JG012007.1|JG012007 T
gi|358666682|gb|HS995249.1|HS995249 T
gi|358669601|gb|JG014009.1|JG014009 T
>contig_708 totalEST:47 availEST:38 paralogs:0 haplotype:4 PotentailSNP:6 realSNP:6
location info: 377 1047 1072 1076 1126 1173
gi|109682667|gb|EC605484.1|EC605484 A
gi|109684923|gb|EC607738.1|EC607738 A
gi|109685363|gb|EC608178.1|EC608178 A
gi|109686224|gb|EC609039.1|EC609039 A
gi|109686271|gb|EC609086.1|EC609086 A
gi|358645056|gb|JG008640.1|JG008640 A
gi|358645448|gb|JG005567.1|JG005567 A
gi|358646304|gb|JG005793.1|JG005793 A
gi|358646800|gb|JG009038.1|JG009038 A
gi|358647766|gb|JG012433.1|JG012433 A
gi|358654294|gb|JG006394.1|JG006394 A
gi|358656807|gb|JG012669.1|JG012669 A
gi|358657436|gb|HS997853.1|HS997853 A
gi|358659832|gb|JG010264.1|JG010264 A
gi|358660961|gb|JG010664.1|JG010664 A
gi|358660976|gb|JG010679.1|JG010679 A
gi|358665313|gb|HS998830.1|HS998830 A
gi|358667258|gb|HS995825.1|HS995825 A
gi|358667307|gb|HS991916.1|HS991916 A
gi|358667470|gb|HS992079.1|HS992079 A
gi|358668684|gb|JG004874.1|JG004874 A
gi|358669231|gb|JG013837.1|JG013837 A
gi|358669522|gb|JG005312.1|JG005312 A
gi|358670507|gb|HS999096.1|HS999096 A
gi|358672271|gb|JG010995.1|JG010995 A
gi|358672821|gb|JG011545.1|JG011545 A
gi|109685382|gb|EC608197.1|EC608197 . G T A
gi|109686453|gb|EC609268.1|EC609268 . G T A C
gi|358647658|gb|JG009256.1|JG009256 . G T A C G
gi|358654677|gb|JG006579.1|JG006579 . G T A C G
gi|358654815|gb|JG009786.1|JG009786 . C T A C G
gi|358658377|gb|HS998200.1|HS998200 . G T A C G
gi|358661200|gb|JG004457.1|JG004457 . G T A C G
gi|358645887|gb|JG005695.1|JG005695 . C T A C G
gi|297241559|gb|GR305860.1|GR305860 . C C C T T
gi|358656944|gb|JG000827.1|JG000827 . C C C T T
gi|358669508|gb|JG005298.1|JG005298 -
gi|358669518|gb|JG005308.1|JG005308 -
>contig_716 totalEST:8 availEST:7 paralogs:0 haplotype:2 PotentailSNP:4 realSNP:4
location info: 256 386 392 437
gi|358643330|gb|HS996930.1|HS996930 T
gi|358656445|gb|JG012505.1|JG012505 T - A A
gi|358665282|gb|JG007512.1|JG007512 T - A A
gi|383086552|gb|JG295713.1|JG295713 T - A A
gi|358643982|gb|JG000355.1|JG000355 A A T G
gi|358655685|gb|HS990560.1|HS990560 A
gi|358669429|gb|JG013936.1|JG013936 A A T G
>contig_723 totalEST:18 availEST:17 paralogs:0 haplotype:2 PotentailSNP:4 realSNP:4
location info: 251 255 589 707
gi|109678838|gb|EC601655.1|EC601655 G G
gi|109682750|gb|EC605567.1|EC605567 G G
gi|358644045|gb|HS997249.1|HS997249 G G
gi|109683352|gb|EC606167.1|EC606167 G G A
gi|109683588|gb|EC606403.1|EC606403 G G A
gi|109684979|gb|EC607794.1|EC607794 G G A
gi|109685917|gb|EC608732.1|EC608732 G G A
gi|358649421|gb|HS993997.1|HS993997 . . A C
gi|358662991|gb|HS991296.1|HS991296 G G A C
gi|109681173|gb|EC603990.1|EC603990 A A
gi|109684069|gb|EC606884.1|EC606884 A A G
gi|109684222|gb|EC607037.1|EC607037 A A G
gi|358655627|gb|HS990502.1|HS990502 A A
gi|358656397|gb|JG000676.1|JG000676 A A G
gi|358658342|gb|HS998165.1|HS998165 A A G
gi|358669319|gb|JG005209.1|JG005209 A A G G
gi|358678557|gb|JG014188.1|JG014188 . . G G
>contig_732 totalEST:23 availEST:6 paralogs:0 haplotype:2 PotentailSNP:1 realSNP:1
location info: 4
gi|109683888|gb|EC606703.1|EC606703 T
gi|358669209|gb|JG013815.1|JG013815 T
gi|358674349|gb|JG002678.1|JG002678 T
gi|207118729|gb|GD273044.1|GD273044 A
gi|358654734|gb|JG006636.1|JG006636 A
gi|358662461|gb|HS990172.1|HS990172 A
>contig_733 totalEST:7 availEST:6 paralogs:0 haplotype:2 PotentailSNP:2 realSNP:2
location info: 529 530
gi|207118886|gb|GD273201.1|GD273201 - -
gi|358666714|gb|HS995281.1|HS995281 - -
gi|358669204|gb|JG013810.1|JG013810 - -
gi|358647631|gb|JG009229.1|JG009229 A T
gi|358657794|gb|HS998013.1|HS998013 A T
gi|358674572|gb|JG002703.1|JG002703 A T
>contig_744 totalEST:15 availEST:13 paralogs:0 haplotype:4 PotentailSNP:8 realSNP:8
location info: 654 732 733 809 857 1829 1896 1945
gi|358645683|gb|JG011940.1|JG011940 A A A T T
gi|358649148|gb|HS993724.1|HS993724 A A A
gi|358659710|gb|JG003905.1|JG003905 A A A T T
gi|358668681|gb|JG004871.1|JG004871 A A A T T
gi|358669125|gb|JG005115.1|JG005115 A
gi|528046569|gb|JZ479157.1|JZ479157 . . . T T
gi|358643474|gb|HS996975.1|HS996975 G G G
gi|358674646|gb|JG002777.1|JG002777 G G G G C
gi|358674843|gb|HS996538.1|HS996538 G G G G C
gi|109680389|gb|EC603206.1|EC603206 . . . . . C G G
gi|358668959|gb|JG005049.1|JG005049 . . . . . C G G
gi|358665797|gb|JG001493.1|JG001493 . . . . . T C A
gi|358666339|gb|JG002035.1|JG002035 . . . . . T C A
>contig_746 totalEST:58 availEST:22 paralogs:0 haplotype:2 PotentailSNP:6 realSNP:6
location info: 1346 1386 1424 1449 1462 1499
gi|109687010|gb|EC609825.1|EC609825 C C C C C C
gi|297240988|gb|GR305289.1|GR305289 C C C C C C
gi|358645102|gb|JG008686.1|JG008686 . . . . C C
gi|358647528|gb|JG006057.1|JG006057 C C
gi|358649645|gb|HS994221.1|HS994221 C C
gi|358650546|gb|JG003479.1|JG003479 C C
gi|358654033|gb|JG009400.1|JG009400 C C C C C C
gi|358654841|gb|JG009812.1|JG009812 C C C C C C
gi|358655382|gb|JG010056.1|JG010056 C C
gi|358657532|gb|JG001019.1|JG001019 C C C C C C
gi|358663586|gb|HS991642.1|HS991642 C C
gi|358664122|gb|HS998233.1|HS998233 C C C C C C
gi|358665522|gb|HS998940.1|HS998940 C C C C C C
gi|358665588|gb|HS999006.1|HS999006 C C C C C
gi|358665927|gb|JG001623.1|JG001623 C C C C C C
gi|358666010|gb|JG001706.1|JG001706 C C C C C C
gi|358667669|gb|HS992278.1|HS992278 C C C C C C
gi|358671361|gb|HS999474.1|HS999474 C C
gi|358674353|gb|JG002682.1|JG002682 C C C C C C
gi|358674695|gb|JG008271.1|JG008271 C C C C C
gi|109682593|gb|EC605410.1|EC605410 T T T T T T
gi|207118945|gb|GD273260.1|GD273260 T T T T T T
>contig_780 totalEST:14 availEST:13 paralogs:0 haplotype:3 PotentailSNP:6 realSNP:5
location info: 38 128 294 490 497
gi|109679731|gb|EC602548.1|EC602548 . A T C A
gi|109681223|gb|EC604040.1|EC604040 . A T C A
gi|109681588|gb|EC604405.1|EC604405 . A T C A
gi|109682513|gb|EC605330.1|EC605330 . . T C A
gi|358650732|gb|JG003547.1|JG003547 . A T C A
gi|109683638|gb|EC606453.1|EC606453 C A T C A
gi|109685402|gb|EC608217.1|EC608217 C A T
gi|358654524|gb|JG006525.1|JG006525 A A T C A
gi|358656686|gb|JG000767.1|JG000767 A A T C A
gi|358668622|gb|JG013525.1|JG013525 A A T C A
gi|358670884|gb|HS999235.1|HS999235 A A T C A
gi|358650065|gb|JG003236.1|JG003236 . G C T G
gi|358666393|gb|JG002089.1|JG002089 . G C T G
>contig_782 totalEST:11 availEST:11 paralogs:0 haplotype:3 PotentailSNP:2 realSNP:2
location info: 226 410
gi|109681711|gb|EC604528.1|EC604528 A T
gi|358644998|gb|JG005513.1|JG005513 A T
gi|358646034|gb|JG008911.1|JG008911 A T
gi|358646750|gb|JG005919.1|JG005919 A T
gi|358667392|gb|HS992001.1|HS992001 A
gi|358675127|gb|HS996624.1|HS996624 A T
gi|358657078|gb|JG012742.1|JG012742 G G
gi|358664860|gb|JG007288.1|JG007288 . G
gi|358668601|gb|JG013504.1|JG013504 G G
gi|29054623|gb|CB376840.1|CB376840 G T
gi|358662630|gb|HS990242.1|HS990242 G
>contig_783 totalEST:16 availEST:16 paralogs:0 haplotype:3 PotentailSNP:6 realSNP:6
location info: 91 184 546 574 583 659
gi|109683030|gb|EC605845.1|EC605845 . . C A A G
gi|109684496|gb|EC607311.1|EC607311 G G C A A G
gi|297241431|gb|GR305732.1|GR305732 . . C
gi|297241439|gb|GR305740.1|GR305740 . . C
gi|358655998|gb|HS990873.1|HS990873 . . . A A
gi|358658003|gb|JG013073.1|JG013073 G G C A A
gi|358668578|gb|JG013481.1|JG013481 G G C
gi|358679154|gb|HS993344.1|HS993344 G G
gi|109684731|gb|EC607546.1|EC607546 . A
gi|358644211|gb|JG000485.1|JG000485 T A T
gi|358667533|gb|HS992142.1|HS992142 T
gi|383086637|gb|JG295798.1|JG295798 . . T
gi|109686442|gb|EC609257.1|EC609257 T G
gi|358645649|gb|JG011906.1|JG011906 . G T C T C
gi|358657027|gb|JG012691.1|JG012691 T G
gi|358671829|gb|HS999704.1|HS999704 . G T C T C
>contig_784 totalEST:14 availEST:14 paralogs:0 haplotype:2 PotentailSNP:11 realSNP:11
location info: 61 83 91 104 243 314 320 363 418 428 560
gi|109680351|gb|EC603168.1|EC603168 G A T G C A C A G G A
gi|109682727|gb|EC605544.1|EC605544 G A T G C A C A G G A
gi|109684334|gb|EC607149.1|EC607149 G A T G C A C A G G A
gi|358646799|gb|JG009037.1|JG009037 G A T G C A C A G G A
gi|358654483|gb|JG006484.1|JG006484 G A T G C A C A G G A
gi|358655710|gb|HS990585.1|HS990585 . A T G C A C A
gi|358658351|gb|HS998174.1|HS998174 G A T G C A C A G G A
gi|109684682|gb|EC607497.1|EC607497 C T G T G G T G T A T
gi|207118936|gb|GD273251.1|GD273251 . . . . . . . . . . T
gi|358654393|gb|JG009562.1|JG009562 C T G T G G T G T A T
gi|358656518|gb|JG012578.1|JG012578 C T G T G G T G T A T
gi|358662265|gb|HS990075.1|HS990075 C T G T G G T G
gi|358668574|gb|JG004864.1|JG004864 C T G T G G T G T A T
gi|358668577|gb|JG013480.1|JG013480 C T G T G G T G
>contig_812 totalEST:4 availEST:4 paralogs:0 haplotype:2 PotentailSNP:3 realSNP:3
location info: 157 181 403
gi|109686729|gb|EC609544.1|EC609544 T C T
gi|358672569|gb|JG011293.1|JG011293 T C T
gi|358654645|gb|JG009715.1|JG009715 C T C
gi|358668247|gb|JG013348.1|JG013348 C T C
>contig_814 totalEST:170 availEST:166 paralogs:0 haplotype:4 PotentailSNP:8 realSNP:8
location info: 123 145 146 206 248 295 692 693
gi|109679730|gb|EC602547.1|EC602547 . . . C G A T -
gi|109680054|gb|EC602871.1|EC602871 . A - C G A T -
gi|109681355|gb|EC604172.1|EC604172 . . . C G A
gi|109681393|gb|EC604210.1|EC604210 . . . C G A
gi|109682100|gb|EC604917.1|EC604917 . . . . . A T -
gi|109682619|gb|EC605436.1|EC605436 . . . C G A T -
gi|109682623|gb|EC605440.1|EC605440 . . . C G A T -
gi|109682680|gb|EC605497.1|EC605497 . . . . G A T -
gi|109683932|gb|EC606747.1|EC606747 . . . C G A T -
gi|109684284|gb|EC607099.1|EC607099 . . . . G A T -
gi|109685336|gb|EC608151.1|EC608151 . A - C G A T -
gi|109686102|gb|EC608917.1|EC608917 . . . C G A T -
gi|358643103|gb|HS996802.1|HS996802 . . . C G A
gi|358643922|gb|HS997225.1|HS997225 . A - C G A
gi|358643991|gb|JG000364.1|JG000364 . . . C G A T -
gi|358644194|gb|JG000468.1|JG000468 . . . C G A T -
gi|358644571|gb|JG008567.1|JG008567 . . . C G A T -
gi|358645189|gb|JG011842.1|JG011842 . . . C G A T -
gi|358645203|gb|JG011856.1|JG011856 . . . C G A T -
gi|358646011|gb|JG008888.1|JG008888 . . . C G A T -
gi|358646296|gb|JG005785.1|JG005785 . . . C G A T -
gi|358647546|gb|JG006075.1|JG006075 . . . C G A T -
gi|358649212|gb|HS993788.1|HS993788 . . . C G A
gi|358649278|gb|HS993854.1|HS993854 . . . C G A
gi|358649689|gb|HS994265.1|HS994265 . . . C G A
gi|358650701|gb|JG003516.1|JG003516 . . . C G A T -
gi|358651126|gb|JG003703.1|JG003703 . . . C G A
gi|358655799|gb|HS990674.1|HS990674 . . . C G A
gi|358657097|gb|JG012761.1|JG012761 . . . C G A T
gi|358657942|gb|JG013012.1|JG013012 . . . C G A T -
gi|358658043|gb|HS998064.1|HS998064 . . . C G A T -
gi|358658411|gb|JG001304.1|JG001304 . . . . G A T -
gi|358658557|gb|JG013231.1|JG013231 . . . . G A
gi|358661254|gb|JG010748.1|JG010748 . . . C G A T -
gi|358661601|gb|JG010887.1|JG010887 . . . C G A T -
gi|358662113|gb|HS994652.1|HS994652 . . . . . A
gi|358662333|gb|HS994794.1|HS994794 . . . C G A
gi|358665298|gb|JG007528.1|JG007528 . . . C G A
gi|358665735|gb|JG001431.1|JG001431 . A - C G A T -
gi|358666865|gb|HS995432.1|HS995432 . . . C G A
gi|358669069|gb|JG013774.1|JG013774 . . . C G A
gi|358669233|gb|JG013839.1|JG013839 . . . C G A
gi|358669591|gb|JG013999.1|JG013999 . . . C G A
gi|358673039|gb|HS995922.1|HS995922 . A - C G A
gi|358673774|gb|JG007944.1|JG007944 . . . C G A T -
gi|358674034|gb|JG002561.1|JG002561 . . . C G A T -
gi|358674425|gb|JG008199.1|JG008199 . . . . . A T -
gi|358678973|gb|HS993163.1|HS993163 . . . C G A
gi|109682543|gb|EC605360.1|EC605360 . A A C G A
gi|109683511|gb|EC606326.1|EC606326 . A A C G A
gi|109685759|gb|EC608574.1|EC608574 . A A C G A T -
gi|358643492|gb|HS996993.1|HS996993 . A A C G A
gi|358643791|gb|JG000263.1|JG000263 . . A C G A T -
gi|358644253|gb|HS997358.1|HS997358 . A A C G A
gi|358644455|gb|JG005382.1|JG005382 . A A C G A T -
gi|358646055|gb|JG012001.1|JG012001 . A A C G A T -
gi|358650240|gb|JG003292.1|JG003292 . A A C G A T -
gi|358654402|gb|JG009571.1|JG009571 . A A C G A T -
gi|358656247|gb|HS997456.1|HS997456 . A A C G A
gi|358656901|gb|HS997714.1|HS997714 . A A C G A
gi|358658218|gb|JG013090.1|JG013090 . A A C G A T -
gi|358658393|gb|HS998216.1|HS998216 . A A C G A T -
gi|358660218|gb|JG004104.1|JG004104 . . A C G A T -
gi|358660268|gb|JG004154.1|JG004154 . A A C G A T -
gi|358660305|gb|JG010428.1|JG010428 . A A C G A T -
gi|358660347|gb|JG010470.1|JG010470 . A A C G A T -
gi|358660607|gb|JG010520.1|JG010520 . A A C G A T -
gi|358661852|gb|HS994391.1|HS994391 A A A C G A
gi|358662702|gb|HS990314.1|HS990314 . . A C G A
gi|358663423|gb|HS991572.1|HS991572 . A A C G A
gi|358664154|gb|HS998265.1|HS998265 . A A C G A T -
gi|358666236|gb|JG001932.1|JG001932 . A A C G A T -
gi|358666494|gb|JG002190.1|JG002190 . . G C G A T -
gi|358666561|gb|HS995128.1|HS995128 . A A C G A
gi|358666807|gb|HS995374.1|HS995374 . A A C G A
gi|358667507|gb|HS992116.1|HS992116 . A A C G A
gi|358667527|gb|HS992136.1|HS992136 . A A C G A
gi|358668231|gb|JG013332.1|JG013332 A A A C G A
gi|358672664|gb|JG011388.1|JG011388 . A A C G A T -
gi|358673645|gb|HS996132.1|HS996132 . . A C G A
gi|358675008|gb|JG008386.1|JG008386 . A A C G A T -
gi|358678920|gb|HS993110.1|HS993110 . A A C G A
gi|358678930|gb|HS993120.1|HS993120 . A A C G A
gi|109681388|gb|EC604205.1|EC604205 . C A C G A T -
gi|109683512|gb|EC606327.1|EC606327 . A A C G A - -
gi|358643775|gb|JG000247.1|JG000247 . C A C G A T -
gi|358643915|gb|HS997218.1|HS997218 A A A C G
gi|358650011|gb|JG003182.1|JG003182 A A A C G A - -
gi|109678862|gb|EC601679.1|EC601679 . . . T A G T -
gi|109681780|gb|EC604597.1|EC604597 . . . T A G
gi|109682363|gb|EC605180.1|EC605180 . . . T A G T -
gi|109683125|gb|EC605940.1|EC605940 . . . . . . T -
gi|109684140|gb|EC606955.1|EC606955 . . . T A G T -
gi|109684956|gb|EC607771.1|EC607771 . . . . A G
gi|109685066|gb|EC607881.1|EC607881 . . . . . . T -
gi|109685076|gb|EC607891.1|EC607891 . . . T A G T -
gi|109685471|gb|EC608286.1|EC608286 . . . T A G
gi|109686087|gb|EC608902.1|EC608902 . . . T A G T -
gi|358643466|gb|HS996967.1|HS996967 . . . T A G
gi|358643643|gb|HS997045.1|HS997045 . . . T A G
gi|358644439|gb|JG005366.1|JG005366 . . . . . . T -
gi|358644666|gb|JG011731.1|JG011731 . . . T A G T -
gi|358645119|gb|JG008703.1|JG008703 . . . T A G T -
gi|358645684|gb|JG011941.1|JG011941 . . . T A G T -
gi|358645732|gb|JG011989.1|JG011989 . . . . . . T -
gi|358647131|gb|JG005980.1|JG005980 . . . T A G T -
gi|358647709|gb|JG009307.1|JG009307 . . . . . . T -
gi|358648943|gb|HS993519.1|HS993519 . . . . . G
gi|358648981|gb|HS993557.1|HS993557 . . . . . . T -
gi|358649592|gb|HS994168.1|HS994168 . . . T A G
gi|358650297|gb|JG003349.1|JG003349 . . . . A G T -
gi|358650900|gb|JG003596.1|JG003596 . . . T A G
gi|358654171|gb|JG009439.1|JG009439 . . . . . . T -
gi|358655383|gb|JG010057.1|JG010057 . . . T A G T -
gi|358655421|gb|JG010095.1|JG010095 . . . T A G T -
gi|358656157|gb|HS991032.1|HS991032 . . . T A G
gi|358656984|gb|JG000867.1|JG000867 . . . . . . T -
gi|358657134|gb|HS997749.1|HS997749 . . . T A G
gi|358657208|gb|HS997823.1|HS997823 . . . T A G
gi|358658443|gb|JG001336.1|JG001336 . . . T A G T -
gi|358659737|gb|JG003932.1|JG003932 . . . T A G T -
gi|358660203|gb|JG004089.1|JG004089 . . . T A G T -
gi|358660825|gb|JG004291.1|JG004291 . . . T A G T -
gi|358661942|gb|HS994481.1|HS994481 . . . . . . T -
gi|358662470|gb|HS990181.1|HS990181 . . . T A G
gi|358664165|gb|HS998276.1|HS998276 . . . . . . T -
gi|358665566|gb|HS998984.1|HS998984 . . . T A G T -
gi|358665854|gb|JG001550.1|JG001550 . . . . . . T -
gi|358667237|gb|HS995804.1|HS995804 . . . . . . T -
gi|358668328|gb|JG004717.1|JG004717 . . . T A G T -
gi|358668500|gb|JG004790.1|JG004790 . . . T A G T -
gi|358669098|gb|JG005088.1|JG005088 . . . . . . T -
gi|358671811|gb|HS999686.1|HS999686 . . . . . . T -
gi|358673550|gb|JG007918.1|JG007918 . . . T A G T -
gi|358673570|gb|HS996057.1|HS996057 . . . . . . T -
gi|358679288|gb|HS993478.1|HS993478 . . . . A G
gi|109681828|gb|EC604645.1|EC604645 . A A T A G
gi|109683785|gb|EC606600.1|EC606600 . . . T A G T T
gi|109684607|gb|EC607422.1|EC607422 . . A T A G T -
gi|109684990|gb|EC607805.1|EC607805 . A A T A G T -
gi|109685624|gb|EC608439.1|EC608439 T A A T A G T -
gi|109686816|gb|EC609631.1|EC609631 . C A T A G T -
gi|358643185|gb|HS999953.1|HS999953 . C A T A G T -
gi|358643384|gb|JG000054.1|JG000054 T A A T A G T -
gi|358643845|gb|HS997148.1|HS997148 . A A T A G
gi|358646326|gb|JG005815.1|JG005815 T A A T A G T -
gi|358647171|gb|JG006020.1|JG006020 . A A T A G T -
gi|358650296|gb|JG003348.1|JG003348 T A A T A G T -
gi|358655943|gb|HS990818.1|HS990818 . A A T A G
gi|358659522|gb|JG003816.1|JG003816 . . G T A G T -
gi|358661229|gb|JG010723.1|JG010723 . A A T A G T -
gi|358666111|gb|JG001807.1|JG001807 . . A T A G T -
gi|358668407|gb|JG013409.1|JG013409 . . . T A G T T
gi|358668603|gb|JG013506.1|JG013506 . A - T A G
gi|358668642|gb|JG013545.1|JG013545 . . A T A G
gi|358669151|gb|JG005141.1|JG005141 T A A T A G T -
gi|358669232|gb|JG013838.1|JG013838 T A A T A G
gi|358673133|gb|JG002254.1|JG002254 T A A T A G T -
gi|358673296|gb|HS995981.1|HS995981 . A A T A G
gi|358673503|gb|JG007871.1|JG007871 T A A T A G T -
gi|358674855|gb|JG002788.1|JG002788 . A - T A G T -
gi|358678675|gb|HS992915.1|HS992915 . A A T A G
gi|358678818|gb|HS993008.1|HS993008 . A A T A G
gi|358679126|gb|HS993316.1|HS993316 . C A T A G
gi|358647627|gb|JG009225.1|JG009225 . . . . . A - -
gi|358666748|gb|HS995315.1|HS995315 . . G C G A
>contig_821 totalEST:55 availEST:44 paralogs:0 haplotype:5 PotentailSNP:9 realSNP:9
location info: 183 184 185 201 202 203 204 566 1002
gi|109681436|gb|EC604253.1|EC604253 . . . . . . . G
gi|109682266|gb|EC605083.1|EC605083 . . . . . . . G A
gi|109682928|gb|EC605745.1|EC605745 . . . . . . . G
gi|109684762|gb|EC607577.1|EC607577 . . . . . . . G
gi|207118709|gb|GD273024.1|GD273024 . . . . . . . . A
gi|358644446|gb|JG005373.1|JG005373 . . . . . . . G
gi|358645560|gb|JG008748.1|JG008748 . . . . . . . G
gi|358647678|gb|JG009276.1|JG009276 . . . . . . . G
gi|358650245|gb|JG003297.1|JG003297 . . . . . . . . A
gi|358653923|gb|JG006221.1|JG006221 . . . . . . . G
gi|358654733|gb|JG006635.1|JG006635 . . . . . . . G
gi|358654957|gb|JG009829.1|JG009829 . . . . . . . G
gi|358655408|gb|JG010082.1|JG010082 . . . . . . . . A
gi|358656820|gb|JG012682.1|JG012682 . . . . . . . G
gi|358659621|gb|JG010152.1|JG010152 . . . . . . . G
gi|358660519|gb|JG004195.1|JG004195 . . . . . . . G
gi|358663162|gb|HS991404.1|HS991404 . . . . . . . G
gi|358668037|gb|HS992646.1|HS992646 . . . . . . . G
gi|358668414|gb|JG013416.1|JG013416 . . . . . . . G
gi|358672188|gb|JG010912.1|JG010912 . . . . . . . G
gi|358679174|gb|HS993364.1|HS993364 . . . . . . . G
gi|358679270|gb|HS993460.1|HS993460 . . . . . . . G
gi|109682015|gb|EC604832.1|EC604832 . . . . . . . . A
gi|358643673|gb|HS997075.1|HS997075 C T C A C G - G
gi|358645014|gb|JG005529.1|JG005529 . . . A C G - G
gi|358647166|gb|JG006015.1|JG006015 . . . A C G - G
gi|358657147|gb|HS997762.1|HS997762 C T C A C G - A
gi|358661756|gb|HS994300.1|HS994300 . T C A C G -
gi|358663209|gb|HS991451.1|HS991451 C T C A C G -
gi|358678905|gb|HS993095.1|HS993095 . . . A C G -
gi|109679781|gb|EC602598.1|EC602598 . . . . A C G A
gi|109682211|gb|EC605028.1|EC605028 . . . . . . . A
gi|358643172|gb|HS999940.1|HS999940 . . . . . . . A
gi|358643877|gb|HS997180.1|HS997180 . . . . . . . A
gi|358658585|gb|JG013259.1|JG013259 . . . . . . . A
gi|358664314|gb|JG007039.1|JG007039 . . . . . . . A
gi|358675309|gb|JG008489.1|JG008489 . . . . . . . A
gi|269995006|gb|GO349129.1|GO349129 . . . C A C G A
gi|358645685|gb|JG011942.1|JG011942 . . . C A C G G
gi|358649125|gb|HS993701.1|HS993701 T C A A C G -
gi|358668171|gb|JG004659.1|JG004659 T C A A C G - A
gi|358673624|gb|HS996111.1|HS996111 T C A A C G G
gi|109683160|gb|EC605975.1|EC605975 . . . . . . . . G
gi|358661932|gb|HS994471.1|HS994471 . . . . . . . . G
>contig_824 totalEST:22 availEST:20 paralogs:0 haplotype:2 PotentailSNP:1 realSNP:1
location info: 156
gi|109680331|gb|EC603148.1|EC603148 G
gi|109683669|gb|EC606484.1|EC606484 G
gi|109685906|gb|EC608721.1|EC608721 G
gi|109686367|gb|EC609182.1|EC609182 G
gi|109686838|gb|EC609653.1|EC609653 G
gi|358643785|gb|JG000257.1|JG000257 G
gi|358645864|gb|JG005672.1|JG005672 G
gi|358655006|gb|JG009878.1|JG009878 G
gi|358656119|gb|HS990994.1|HS990994 G
gi|358657873|gb|JG001162.1|JG001162 G
gi|358661180|gb|JG004437.1|JG004437 G
gi|358664982|gb|HS998697.1|HS998697 G
gi|358668140|gb|JG004628.1|JG004628 G
gi|358672248|gb|JG010972.1|JG010972 G
gi|358674690|gb|JG008266.1|JG008266 G
gi|358647390|gb|JG012377.1|JG012377 T
gi|358657785|gb|HS998004.1|HS998004 T
gi|358662949|gb|HS991254.1|HS991254 T
gi|358671753|gb|HS999628.1|HS999628 T
gi|358679032|gb|HS993222.1|HS993222 T
>contig_833 totalEST:8 availEST:7 paralogs:0 haplotype:2 PotentailSNP:1 realSNP:1
location info: 285
gi|358647342|gb|JG012329.1|JG012329 A
gi|358654948|gb|JG009820.1|JG009820 A
gi|358671754|gb|HS999629.1|HS999629 A
gi|358675123|gb|HS996620.1|HS996620 A
gi|358678683|gb|HS992923.1|HS992923 A
gi|358650903|gb|JG003599.1|JG003599 G
gi|358675131|gb|HS996628.1|HS996628 G
>contig_861 totalEST:68 availEST:67 paralogs:0 haplotype:5 PotentailSNP:25 realSNP:25
location info: 22 23 24 78 157 271 297 372 379 493 526 542 602 638 697 828 866 910 944 1041 1092 1172 1310 1314 1319
gi|109681327|gb|EC604144.1|EC604144 . . . . . . . . . . . . C A T C A T T A T A
gi|109682503|gb|EC605320.1|EC605320 . . . . . . . . . . . . C A T C A T T A T A
gi|109684874|gb|EC607689.1|EC607689 . . . . . . . . . . . . C A T C
gi|109686506|gb|EC609321.1|EC609321 . . . . . . . . . . . . C A T C A T T A T A
gi|109686650|gb|EC609465.1|EC609465 . . . . . . . . . . . . . . . . . . T A T A
gi|358648962|gb|HS993538.1|HS993538 . . . . . . . . . . . . C A T C A T T
gi|358661134|gb|JG004391.1|JG004391 . . . . . . . . . . . . . A T C A T T A T A
gi|358668227|gb|JG013328.1|JG013328 . . . . . . . . . . . . . . T C A T T A T A
gi|358668829|gb|JG013633.1|JG013633 . . . . . . . . . . . . . . . . . . . A T
gi|358668831|gb|JG013635.1|JG013635 . . . . . . . . . . . . . . . C A T T A T A
gi|358674957|gb|JG008335.1|JG008335 . . . . . . . . . . . . C A T C A T T A T
gi|109681920|gb|EC604737.1|EC604737 . . . . T C A T C A C C C A T
gi|109682131|gb|EC604948.1|EC604948 . . . C T C A T C A C C C A
gi|109682190|gb|EC605007.1|EC605007 . . . . T C A T C A C C C A T
gi|109682906|gb|EC605723.1|EC605723 . . . . T C A T C A C C C A T C
gi|109684141|gb|EC606956.1|EC606956 . . . . . C A T C A C C C A T C A T T
gi|109684161|gb|EC606976.1|EC606976 . . . . . . . . . . . . . . . . A T T A T A G G G
gi|109684370|gb|EC607185.1|EC607185 G A G C T C A T C A
gi|109685869|gb|EC608684.1|EC608684 . . . C T C A T C A C C C A
gi|358646099|gb|JG012045.1|JG012045 . . . . . . . . . . . . . . . . . T T A T A G G G
gi|358646948|gb|JG012255.1|JG012255 . . . . . . . . . . . . . . . . . . . . T A G G G
gi|358649791|gb|JG003080.1|JG003080 . . . . . . . . . . . . . . T C A T T A T A G G G
gi|358654797|gb|JG009768.1|JG009768 . . . . . C A T C A C C C A T C A
gi|358655515|gb|HS990390.1|HS990390 . . . C T C A T C
gi|358655883|gb|HS990758.1|HS990758 G A G C T C A T C
gi|358655976|gb|HS990851.1|HS990851 . . . . . . . . . . . . . . . . . . . . T A G G G
gi|358656954|gb|JG000837.1|JG000837 . . . . . C A T C A C C C A T C A T
gi|358657459|gb|HS997876.1|HS997876 G A G C T C A T C
gi|358658541|gb|JG013215.1|JG013215 . . . . . . . . . . . . . . . . . . . . T A G G G
gi|358660039|gb|JG010372.1|JG010372 . . . . . . . . . . . . . . T C A T T A T A G G G
gi|358660248|gb|JG004134.1|JG004134 . . . . . . . . . . . . . . . C A T T A T A G G G
gi|358660304|gb|JG010427.1|JG010427 . . . . . . . . . . . . . . . . . . . . T A G G G
gi|358662014|gb|HS994553.1|HS994553 . . . . . . . . . . . . . . . . . . . . T A G G G
gi|358664223|gb|JG006948.1|JG006948 . . . . T C A T C A C C C A T
gi|358666224|gb|JG001920.1|JG001920 . . . . . . . . . . . . . . . . . . . A T A G G G
gi|358672019|gb|HS999774.1|HS999774 . . . C T C A T C A C C C A T
gi|358673287|gb|HS995972.1|HS995972 . . . C T
gi|358673487|gb|JG007855.1|JG007855 G A G C T C A T C A C C C A T
gi|358673963|gb|HS996252.1|HS996252 . . . . . . . . . . . C C A T C A
gi|358674323|gb|JG002652.1|JG002652 . . . . . . . . . . . . . . . . A T T A T A G G G
gi|109679498|gb|EC602315.1|EC602315 . . . . T C A G G G A T C G A
gi|109680405|gb|EC603222.1|EC603222 . A G G T C A G G G A T C G
gi|109682459|gb|EC605276.1|EC605276 . . . G T C A G G G A T
gi|109683258|gb|EC606073.1|EC606073 . . . G T C A G G G A T C G
gi|358646002|gb|JG008879.1|JG008879 . . . . . C A G G G A T C G A
gi|358647683|gb|JG009281.1|JG009281 . . . . T C A G G G A T C G A
gi|358656416|gb|JG000695.1|JG000695 . . . G T C A G G G A T C
gi|358662236|gb|HS990046.1|HS990046 . . . . . C A G G G A T C G A
gi|358671567|gb|HS999561.1|HS999561 . . . . T C A G G G A T C G A
gi|109684843|gb|EC607658.1|EC607658 . . . . . . . . . G A T C G A T
gi|109686188|gb|EC609003.1|EC609003 . . . . T C A G G G A T C G A T A T C
gi|109686361|gb|EC609176.1|EC609176 . . . G T C A G G G A T C G A
gi|358645971|gb|JG008848.1|JG008848 . . . . . . . . . . . . . . . . A T C T C G
gi|358658548|gb|JG013222.1|JG013222 G A G G T C A G G G A T
gi|358665954|gb|JG001650.1|JG001650 . . . . . C A G G G A T C G A T A T C
gi|358667759|gb|HS992368.1|HS992368 G A G C T C A
gi|358670523|gb|HS999112.1|HS999112 . . . . . . . . . . . . . . . . . . . . C G A A A
gi|358679096|gb|HS993286.1|HS993286 G A G C T C A
gi|207118695|gb|GD273010.1|GD273010 . . . . . . . . . . . . . . . . . . . T C G A A A
gi|358644353|gb|JG000528.1|JG000528 . . . . . . . G G A C T T G A C T C C A C
gi|358646467|gb|JG012094.1|JG012094 . . . C C T C G G A C T T G A
gi|358649763|gb|JG003052.1|JG003052 . . . C C T C G G A C T T G
gi|358654643|gb|JG009713.1|JG009713 . . . . . . . . . A C T T G A C T C C
gi|358666414|gb|JG002110.1|JG002110 . . . C C T C G G A C T T G A
gi|358675221|gb|JG002956.1|JG002956 . . . . . . . G G A C T T G A C
gi|358660997|gb|JG010700.1|JG010700 A T A C T C A T C A C
gi|358671095|gb|HS999327.1|HS999327 A T A C T C A T C A
>contig_889 totalEST:9 availEST:5 paralogs:0 haplotype:2 PotentailSNP:1 realSNP:1
location info: 156
gi|358647720|gb|JG009318.1|JG009318 T
gi|358659798|gb|JG010230.1|JG010230 T
gi|358664410|gb|HS998422.1|HS998422 T
gi|358667468|gb|HS992077.1|HS992077 C
gi|358673213|gb|JG007779.1|JG007779 C
>contig_894 totalEST:6 availEST:6 paralogs:0 haplotype:2 PotentailSNP:2 realSNP:2
location info: 37 136
gi|358654902|gb|JG006705.1|JG006705 G G
gi|358663778|gb|HS991741.1|HS991741 G G
gi|358667395|gb|HS992004.1|HS992004 G G
gi|358679208|gb|HS993398.1|HS993398 G G
gi|269994914|gb|GO349256.1|GO349256 A T
gi|358673711|gb|JG002436.1|JG002436 A T
>contig_896 totalEST:13 availEST:13 paralogs:0 haplotype:4 PotentailSNP:23 realSNP:23
location info: 71 72 79 165 192 1013 1014 1015 1017 1019 1020 1096 1136 1158 1170 1245 1320 1329 1330 1332 1333 1335 1340
gi|109681646|gb|EC604463.1|EC604463 . . . . . . . . . . . C A A G C C - - T C G T
gi|358650671|gb|JG003486.1|JG003486 . . . . . . . . . . . . A A G C C - - T C G T
gi|358656492|gb|JG012552.1|JG012552 . . . . . - - - T G A C A A G C
gi|358656713|gb|JG000794.1|JG000794 . . . . . - - - T G A C A A G C C - - T C G T
gi|358658416|gb|JG001309.1|JG001309 . . . . . G G A G T G T T T T
gi|358659913|gb|JG004009.1|JG004009 . . . . . G G A G T G T T T T A G T G G A A A
gi|358663094|gb|HS991399.1|HS991399 . . . . . . . . . . . T T T T A G T G G A A A
gi|358665224|gb|JG007454.1|JG007454 A C C G A
gi|358668534|gb|JG004824.1|JG004824 A C C G A
gi|358667387|gb|HS991996.1|HS991996 A C T G A
gi|358669625|gb|JG014033.1|JG014033 T T T A G
gi|358675096|gb|HS996593.1|HS996593 T T T A G
gi|358678366|gb|JG014096.1|JG014096 T T T A G
>contig_916 totalEST:6 availEST:5 paralogs:0 haplotype:2 PotentailSNP:15 realSNP:15
location info: 271 342 368 419 477 513 514 515 553 561 629 659 660 676 678
gi|109686812|gb|EC609627.1|EC609627 C G A T T - - - C A C T A T G
gi|358654111|gb|JG006310.1|JG006310 C G A T T - - - C A C T A T G
gi|358663556|gb|HS991612.1|HS991612 C G A T T - - - C A C T A
gi|358651145|gb|JG003722.1|JG003722 A C G G A C C G G T T C G C A
gi|358672734|gb|JG011458.1|JG011458 A C G G A C C G G T T C G C A
>contig_922 totalEST:32 availEST:14 paralogs:0 haplotype:3 PotentailSNP:2 realSNP:2
location info: 84 420
gi|109685973|gb|EC608788.1|EC608788 G A
gi|109686661|gb|EC609476.1|EC609476 G
gi|358656401|gb|JG000680.1|JG000680 G
gi|358666587|gb|HS995154.1|HS995154 G
gi|358674023|gb|JG002550.1|JG002550 G
gi|358679138|gb|HS993328.1|HS993328 G
gi|109686627|gb|EC609442.1|EC609442 G C
gi|358662649|gb|HS990261.1|HS990261 G C
gi|358667065|gb|HS995632.1|HS995632 G C
gi|358668857|gb|JG013661.1|JG013661 G C
gi|358672902|gb|JG011626.1|JG011626 G C
gi|109682510|gb|EC605327.1|EC605327 C A
gi|358646863|gb|JG009101.1|JG009101 C A
gi|358664418|gb|HS998430.1|HS998430 C
>contig_933 totalEST:16 availEST:5 paralogs:0 haplotype:2 PotentailSNP:1 realSNP:1
location info: 208
gi|358646787|gb|JG009025.1|JG009025 C
gi|358664298|gb|JG007023.1|JG007023 C
gi|358666029|gb|JG001725.1|JG001725 C
gi|109681641|gb|EC604458.1|EC604458 T
gi|358660348|gb|JG010471.1|JG010471 T
>contig_938 totalEST:11 availEST:8 paralogs:0 haplotype:2 PotentailSNP:1 realSNP:1
location info: 560
gi|109681369|gb|EC604186.1|EC604186 A
gi|109681575|gb|EC604392.1|EC604392 A
gi|109685042|gb|EC607857.1|EC607857 A
gi|358657393|gb|JG012859.1|JG012859 A
gi|358658092|gb|HS998113.1|HS998113 A
gi|358665438|gb|JG007569.1|JG007569 A
gi|109682420|gb|EC605237.1|EC605237 G
gi|358665318|gb|HS998835.1|HS998835 G
>contig_943 totalEST:16 availEST:16 paralogs:0 haplotype:2 PotentailSNP:2 realSNP:2
location info: 170 300
gi|109679235|gb|EC602052.1|EC602052 G A
gi|109681343|gb|EC604160.1|EC604160 G A
gi|109683971|gb|EC606786.1|EC606786 G A
gi|109684790|gb|EC607605.1|EC607605 G A
gi|109685003|gb|EC607818.1|EC607818 G A
gi|109687029|gb|EC609844.1|EC609844 G A
gi|358662631|gb|HS990243.1|HS990243 G A
gi|358665976|gb|JG001672.1|JG001672 G A
gi|358667960|gb|HS992569.1|HS992569 G A
gi|358649357|gb|HS993933.1|HS993933 C C
gi|358654587|gb|JG009657.1|JG009657 C C
gi|358657167|gb|HS997782.1|HS997782 C C
gi|358660285|gb|JG004171.1|JG004171 C C
gi|358662707|gb|HS994970.1|HS994970 C C
gi|358666693|gb|HS995260.1|HS995260 C C
gi|358674219|gb|HS996310.1|HS996310 . C
>contig_958 totalEST:6 availEST:4 paralogs:0 haplotype:2 PotentailSNP:5 realSNP:5
location info: 889 895 928 929 994
gi|358642995|gb|HS999862.1|HS999862 A A C G T
gi|358654522|gb|JG006523.1|JG006523 A A C G T
[truncated: 7,609 more rows]

## Sheet: Jatropha curcas
Details of realSNP info SPECIES Jatropha curcas
>contig_3 totalEST:106 availEST:106 paralogs:0 haplotype:7 PotentailSNP:3 realSNP:3
location info: 43 90 94
gi|350601686|gb|JK611225.1|JK611225 A G -
gi|350601837|gb|JK611376.1|JK611376 A G -
gi|350601851|gb|JK611390.1|JK611390 A G -
gi|350601911|gb|JK611450.1|JK611450 A G -
gi|350601985|gb|JK611524.1|JK611524 A G -
gi|350601986|gb|JK611525.1|JK611525 A G -
gi|350602027|gb|JK611566.1|JK611566 A G -
gi|350602060|gb|JK611599.1|JK611599 A G -
gi|350602139|gb|JK611678.1|JK611678 A G -
gi|350602164|gb|JK611703.1|JK611703 A G -
gi|350602229|gb|JK611768.1|JK611768 A G -
gi|350602232|gb|JK611771.1|JK611771 A G -
gi|350602317|gb|JK611856.1|JK611856 A G -
gi|350602323|gb|JK611862.1|JK611862 A G -
gi|350602498|gb|JK612037.1|JK612037 A G -
gi|350602808|gb|JK612121.1|JK612121 A G -
gi|350602822|gb|JK612135.1|JK612135 A G -
gi|350602949|gb|JK612262.1|JK612262 A G -
gi|350602955|gb|JK612268.1|JK612268 A G -
gi|350602956|gb|JK612269.1|JK612269 A G -
gi|350602959|gb|JK612272.1|JK612272 A G -
gi|350602996|gb|JK612309.1|JK612309 A G -
gi|350602997|gb|JK612310.1|JK612310 A G -
gi|350603026|gb|JK612339.1|JK612339 A G -
gi|350603050|gb|JK612363.1|JK612363 A G -
gi|350603059|gb|JK612372.1|JK612372 A G -
gi|350603065|gb|JK612378.1|JK612378 A G -
gi|350603070|gb|JK612383.1|JK612383 A G -
gi|350603072|gb|JK612385.1|JK612385 A G -
gi|350603076|gb|JK612389.1|JK612389 A G -
gi|350603077|gb|JK612390.1|JK612390 A G -
gi|350603104|gb|JK612417.1|JK612417 A G -
gi|350603113|gb|JK612426.1|JK612426 A G -
gi|350603115|gb|JK612428.1|JK612428 A G -
gi|350603169|gb|JK612482.1|JK612482 A G -
gi|350603173|gb|JK612486.1|JK612486 A G -
gi|350603181|gb|JK612494.1|JK612494 A G -
gi|350603183|gb|JK612496.1|JK612496 A G -
gi|350603200|gb|JK612513.1|JK612513 A G -
gi|350603220|gb|JK612533.1|JK612533 A G -
gi|350603232|gb|JK612545.1|JK612545 A G -
gi|350603286|gb|JK612599.1|JK612599 A G -
gi|350603302|gb|JK612615.1|JK612615 A G -
gi|350603305|gb|JK612618.1|JK612618 A G -
gi|350603442|gb|JK612755.1|JK612755 A G -
gi|350603447|gb|JK612760.1|JK612760 A G -
gi|350603523|gb|JK610400.1|JK610400 A G -
gi|350603536|gb|JK610413.1|JK610413 A G -
gi|350603655|gb|JK610532.1|JK610532 . G -
gi|350603661|gb|JK610538.1|JK610538 A G -
gi|350603689|gb|JK610566.1|JK610566 . G -
gi|350603690|gb|JK610567.1|JK610567 A G -
gi|350603819|gb|JK610696.1|JK610696 A G -
gi|350603847|gb|JK610724.1|JK610724 A G -
gi|350603850|gb|JK610727.1|JK610727 A G -
gi|350603877|gb|JK610754.1|JK610754 A G -
gi|350603916|gb|JK610793.1|JK610793 A G -
gi|350603926|gb|JK610803.1|JK610803 A G -
gi|350603932|gb|JK610809.1|JK610809 A G -
gi|350603996|gb|JK610873.1|JK610873 . G -
gi|350604091|gb|JK610968.1|JK610968 A G -
gi|350604205|gb|JK611082.1|JK611082 A G -
gi|350604260|gb|JK611137.1|JK611137 A G -
gi|350604263|gb|JK611140.1|JK611140 A G -
gi|350604271|gb|JK611148.1|JK611148 A G -
gi|350604315|gb|JK611192.1|JK611192 A G -
gi|350604330|gb|JK612798.1|JK612798 A G -
gi|350604335|gb|JK612803.1|JK612803 A G -
gi|350604346|gb|JK612814.1|JK612814 A G -
gi|350604359|gb|JK612827.1|JK612827 A G -
gi|350604360|gb|JK612828.1|JK612828 A G -
gi|350604361|gb|JK612829.1|JK612829 A G -
gi|350604378|gb|JK612846.1|JK612846 A G -
gi|350604381|gb|JK612849.1|JK612849 A G -
gi|350604425|gb|JK612893.1|JK612893 A G -
gi|350604446|gb|JK612914.1|JK612914 A G -
gi|350604447|gb|JK612915.1|JK612915 A G -
gi|350604467|gb|JK612935.1|JK612935 A G -
gi|350604471|gb|JK612939.1|JK612939 A G -
gi|350604475|gb|JK612943.1|JK612943 A G -
gi|350604552|gb|JK613020.1|JK613020 A G -
gi|350604577|gb|JK613045.1|JK613045 A G -
gi|350604579|gb|JK613047.1|JK613047 A G -
gi|350604613|gb|JK613081.1|JK613081 A G -
gi|350604624|gb|JK613092.1|JK613092 A G -
gi|350604638|gb|JK613106.1|JK613106 A G -
gi|350604651|gb|JK613119.1|JK613119 A G -
gi|350604657|gb|JK613125.1|JK613125 A G -
gi|350604674|gb|JK613142.1|JK613142 A G -
gi|350604692|gb|JK613160.1|JK613160 A G -
gi|350604804|gb|JK613272.1|JK613272 A G -
gi|350604809|gb|JK613277.1|JK613277 . G -
gi|350604839|gb|JK613307.1|JK613307 . G -
gi|350604852|gb|JK613320.1|JK613320 A G -
gi|350604882|gb|JK613350.1|JK613350 A G -
gi|350604892|gb|JK613360.1|JK613360 A G -
gi|350604895|gb|JK613363.1|JK613363 A G -
gi|350605082|gb|JK613550.1|JK613550 A G -
gi|350605101|gb|JK613569.1|JK613569 A G -
gi|350605155|gb|JK613623.1|JK613623 A G -
gi|350601677|gb|JK611216.1|JK611216 G C -
gi|350602066|gb|JK611605.1|JK611605 A C G
gi|350602252|gb|JK611791.1|JK611791 A T -
gi|350603174|gb|JK612487.1|JK612487 G G -
gi|350603879|gb|JK610756.1|JK610756 T G -
gi|350604567|gb|JK613035.1|JK613035 . G G
>contig_9 totalEST:13 availEST:7 paralogs:0 haplotype:2 PotentailSNP:1 realSNP:1
location info: 608
gi|268524203|gb|FM894882.1|FM894882 A
gi|315701738|gb|GW616321.1|GW616321 A
gi|315703485|gb|GW613263.1|GW613263 A
gi|342649389|gb|JK317453.1|JK317453 A
gi|350604888|gb|JK613356.1|JK613356 A
gi|302362389|gb|GT981584.1|GT981584 G
gi|302368090|gb|GT977740.1|GT977740 G
>contig_21 totalEST:28 availEST:19 paralogs:0 haplotype:6 PotentailSNP:7 realSNP:2
location info: 18 680
gi|302358376|gb|GT971471.1|GT971471 . G
gi|350604506|gb|JK612974.1|JK612974 T
gi|302359566|gb|GT970901.1|GT970901 T
gi|302360474|gb|GT975980.1|GT975980 . G
gi|302362066|gb|GT977922.1|GT977922 . G
gi|302364257|gb|GT979315.1|GT979315 . G
gi|302365833|gb|GT980020.1|GT980020 . G
gi|302367476|gb|GT974362.1|GT974362 . A
gi|302369160|gb|GT979713.1|GT979713 . G
gi|302369940|gb|GT979957.1|GT979957 G
gi|315692306|gb|GW615501.1|GW615501 . G
gi|315708912|gb|GW619784.1|GW619784 . G
gi|302359092|gb|GT977503.1|GT977503 . A
gi|302359630|gb|GT975082.1|GT975082 .
gi|302362585|gb|GT979094.1|GT979094 .
gi|302363350|gb|GT973040.1|GT973040 G
gi|302363541|gb|GT973396.1|GT973396 G
gi|302365243|gb|GT982215.1|GT982215 G A
gi|302365570|gb|GT979848.1|GT979848 G
>contig_25 totalEST:6 availEST:4 paralogs:0 haplotype:4 PotentailSNP:5 realSNP:3
location info: 149 242 348
gi|302365908|gb|GT974181.1|GT974181 A T C
gi|302367468|gb|GT974354.1|GT974354 A T C
gi|350604366|gb|JK612834.1|JK612834 G C T
gi|350604427|gb|JK612895.1|JK612895 G C T
>contig_36 totalEST:9 availEST:9 paralogs:0 haplotype:2 PotentailSNP:2 realSNP:2
location info: 116 345
gi|268517203|gb|FM893551.1|FM893551 C A
gi|268522600|gb|FM896641.1|FM896641 C A
gi|315703473|gb|GW613251.1|GW613251 C A
gi|350604026|gb|JK610903.1|JK610903 C
gi|350604210|gb|JK611087.1|JK611087 C
gi|350604223|gb|JK611100.1|JK611100 C
gi|350604612|gb|JK613080.1|JK613080 . A
gi|350601833|gb|JK611372.1|JK611372 T G
gi|350601983|gb|JK611522.1|JK611522 T G
>contig_50 totalEST:15 availEST:13 paralogs:0 haplotype:5 PotentailSNP:5 realSNP:2
location info: 79 694
gi|302360881|gb|GT981604.1|GT981604 G A
gi|302360951|gb|GT978583.1|GT978583 . A
gi|302363877|gb|GT981502.1|GT981502 G
gi|302363039|gb|GT981091.1|GT981091 G A
gi|302361397|gb|GT981946.1|GT981946 G C
gi|302360901|gb|GT981624.1|GT981624 T A
gi|302363137|gb|GT981845.1|GT981845 T
gi|302364342|gb|GT979481.1|GT979481 T A
gi|350604141|gb|JK611018.1|JK611018 T
gi|302362687|gb|GT980864.1|GT980864 T C
gi|302362953|gb|GT979339.1|GT979339 . C
gi|302364243|gb|GT979301.1|GT979301 T C
gi|302366227|gb|GT971174.1|GT971174 . C
>contig_58 totalEST:7 availEST:4 paralogs:0 haplotype:2 PotentailSNP:1 realSNP:1
location info: 416
gi|315696756|gb|GW618812.1|GW618812 T
gi|315698995|gb|GW612558.1|GW612558 T
gi|350603977|gb|JK610854.1|JK610854 C
gi|350603986|gb|JK610863.1|JK610863 C
>contig_74 totalEST:15 availEST:4 paralogs:0 haplotype:2 PotentailSNP:1 realSNP:1
location info: 722
gi|268522544|gb|FM896548.1|FM896548 -
gi|315709376|gb|GW620088.1|GW620088 -
gi|315680753|gb|GW614261.1|GW614261 A
gi|350603800|gb|JK610677.1|JK610677 A
>contig_79 totalEST:7 availEST:7 paralogs:0 haplotype:2 PotentailSNP:1 realSNP:1
location info: 213
gi|350602289|gb|JK611828.1|JK611828 C
gi|350602310|gb|JK611849.1|JK611849 C
gi|350602491|gb|JK612030.1|JK612030 C
gi|350603711|gb|JK610588.1|JK610588 C
gi|350604853|gb|JK613321.1|JK613321 C
gi|350603028|gb|JK612341.1|JK612341 T
gi|350603096|gb|JK612409.1|JK612409 T
>contig_84 totalEST:4 availEST:4 paralogs:0 haplotype:2 PotentailSNP:1 realSNP:1
location info: 104
gi|268521351|gb|FM892070.1|FM892070 A
gi|350603498|gb|JK610375.1|JK610375 A
gi|315675214|gb|GW617041.1|GW617041 C
gi|315697734|gb|GW619115.1|GW619115 C
>contig_94 totalEST:22 availEST:17 paralogs:0 haplotype:4 PotentailSNP:2 realSNP:2
location info: 1251 1392
gi|268517746|gb|FM893121.1|FM893121 A G
gi|350601989|gb|JK611528.1|JK611528 A G
gi|350602210|gb|JK611749.1|JK611749 A G
gi|350603067|gb|JK612380.1|JK612380 A G
gi|350603116|gb|JK612429.1|JK612429 A G
gi|350603327|gb|JK612640.1|JK612640 A G
gi|350603781|gb|JK610658.1|JK610658 A G
gi|350604374|gb|JK612842.1|JK612842 A G
gi|350604413|gb|JK612881.1|JK612881 A G
gi|350604418|gb|JK612886.1|JK612886 A G
gi|350604491|gb|JK612959.1|JK612959 A G
gi|350604558|gb|JK613026.1|JK613026 A G
gi|350604739|gb|JK613207.1|JK613207 A G
gi|350603088|gb|JK612401.1|JK612401 A -
gi|350603872|gb|JK610749.1|JK610749 A -
gi|350603700|gb|JK610577.1|JK610577 G G
gi|350605141|gb|JK613609.1|JK613609 G G
>contig_124 totalEST:27 availEST:25 paralogs:0 haplotype:7 PotentailSNP:20 realSNP:20
location info: 17 134 203 204 240 258 259 260 262 309 504 505 508 510 511 512 513 515 516 517
gi|350602130|gb|JK611669.1|JK611669 . . . . . . . . . T G C G G C G G C G C
gi|350603222|gb|JK612535.1|JK612535 . . . . . . . . . T G C G G C G G C G C
gi|350603765|gb|JK610642.1|JK610642 . T - - T G C C G T
gi|350604241|gb|JK611118.1|JK611118 C T - - T
gi|350604259|gb|JK611136.1|JK611136 . T - - T G C C G
gi|350604450|gb|JK612918.1|JK612918 . T - - T G C C G
gi|350605157|gb|JK613625.1|JK613625 . T - - T G C C G
gi|350602277|gb|JK611816.1|JK611816 C T - - T
gi|350602475|gb|JK612014.1|JK612014 G T - - T
gi|350602478|gb|JK612017.1|JK612017 . T - - T C
gi|350602783|gb|JK612096.1|JK612096 . T - - T G C
gi|350603075|gb|JK612388.1|JK612388 . T - - T
gi|350603102|gb|JK612415.1|JK612415 C T - - T
gi|350603335|gb|JK612648.1|JK612648 C T - - T
gi|350601997|gb|JK611536.1|JK611536 . . . . . . . . . C C G C C G A C A C G
gi|350602789|gb|JK612102.1|JK612102 . . . . . . . . . C
gi|350602271|gb|JK611810.1|JK611810 . . . . . . . . . T C G C C G A T A C G
gi|350603716|gb|JK610593.1|JK610593 . . . . . . . . . . C G C C A A C A C G
gi|350603936|gb|JK610813.1|JK610813 . T G G T
gi|350605089|gb|JK613557.1|JK613557 . T G G T C G G C
gi|350605138|gb|JK613606.1|JK613606 . T G G T
gi|350604429|gb|JK612897.1|JK612897 C C - - C
gi|350604463|gb|JK612931.1|JK612931 G C - - C
gi|350604709|gb|JK613177.1|JK613177 . T - - T C G G C
gi|350605156|gb|JK613624.1|JK613624 . T - - T C G
>contig_146 totalEST:131 availEST:115 paralogs:0 haplotype:9 PotentailSNP:22 realSNP:14
location info: 501 1304 1336 1339 1376 1377 1379 1407 1418 1439 1446 1530 1567 1741
gi|268516786|gb|FM892338.1|FM892338 . A T T G A - A T A T G A -
gi|268516932|gb|FM892484.1|FM892484 . . . . . . . . . . . G A -
gi|268516973|gb|FM892525.1|FM892525 . . . . . . . . . . . . . -
gi|268517887|gb|FM893262.1|FM893262 . . . . . . . . . . . . . -
gi|268520987|gb|FM891706.1|FM891706 . . . . . . . . . . . . . -
gi|268522164|gb|FM893004.1|FM893004 . . . . . . . . . . . G A -
gi|268523388|gb|FM893711.1|FM893711 . . . . . . . . . . . . . -
gi|268523595|gb|FM892128.1|FM892128 . . . . . . . . . . . . A -
gi|268523948|gb|FM890634.1|FM890634 . A
gi|268526216|gb|FM891472.1|FM891472 . . . . . . . . . . . G A -
gi|350602108|gb|JK611647.1|JK611647 . . . . . . . . . . . G A
gi|350602986|gb|JK612299.1|JK612299 . . . . . . . . . . . G A
gi|350602987|gb|JK612300.1|JK612300 . . . . . . . . . . . G A
gi|350603164|gb|JK612477.1|JK612477 . . . . . . . . . . . G A
gi|350604285|gb|JK611162.1|JK611162 . . . . . . . . . . . G A
gi|268516999|gb|FM892551.1|FM892551 . A A A G A - A T A A G A -
gi|268517100|gb|FM892652.1|FM892652 . . . . . . . . T A A G A -
gi|268517917|gb|FM893292.1|FM893292 . A A A G A - A T A A G A -
gi|268518016|gb|FM893391.1|FM893391 . A A A G A - A T A A G A
gi|268518043|gb|FM893418.1|FM893418 . A A A G A - A T A A G A -
gi|268518397|gb|FM888671.1|FM888671 . A A A G A - A T A A A A
gi|268519001|gb|FM887468.1|FM887468 . . A A G A - A T A A G A
gi|268520964|gb|FM891683.1|FM891683 . A A T G A - T T A A G A -
gi|268521076|gb|FM891795.1|FM891795 . A A A G A - A T A A G A -
gi|268521225|gb|FM891944.1|FM891944 . A T A G A - A T A A G A -
gi|268521870|gb|FM892710.1|FM892710 . A A A G A - A T A A G A -
gi|268521980|gb|FM892820.1|FM892820 . A A A G A - A T A A G A G
gi|268522025|gb|FM892865.1|FM892865 . . . . G A - A T A A
gi|268522144|gb|FM892984.1|FM892984 . A A A G A - A T A A
gi|268522260|gb|FM893893.1|FM893893 . A A A G A - A T A A
gi|268522263|gb|FM893896.1|FM893896 . A A A G A - T T A A G A -
gi|268523167|gb|FM893933.1|FM893933 . A C A G A - A T C A
gi|268523332|gb|FM894098.1|FM894098 . A A A G A - A T A A G A -
gi|268523359|gb|FM893682.1|FM893682 . A A A G A - A T A A
gi|268523391|gb|FM893714.1|FM893714 . A A A G A - A T A A G A -
gi|268523430|gb|FM893753.1|FM893753 . . . . G A - A T A A G A -
gi|268523432|gb|FM893755.1|FM893755 . A A A G A - A T A A
gi|268523496|gb|FM893819.1|FM893819 . A A A G A - A T A A G A -
gi|268523568|gb|FM892101.1|FM892101 . A A A G A - A T A A
gi|268523585|gb|FM892118.1|FM892118 . A A A G A - A T A A T A
gi|268523762|gb|FM890448.1|FM890448 . . . . G A - A T A A G A -
gi|268523773|gb|FM890459.1|FM890459 . . A A G A - A T A A G A -
gi|268523778|gb|FM890464.1|FM890464 . A A A G A - A T A A G A
gi|268523814|gb|FM890500.1|FM890500 . . . . . . . . . A A G A -
gi|268523829|gb|FM890515.1|FM890515 . A A A G A - A T A A G A
gi|268523845|gb|FM890531.1|FM890531 . A A A G A - A T
gi|268523927|gb|FM890613.1|FM890613 . A A A G A - A T A A G A
gi|268525646|gb|FM890901.1|FM890901 . A A A G A - A G A A C A -
gi|268526026|gb|FM891282.1|FM891282 . . . . . . . A T C A G A -
gi|268526236|gb|FM891492.1|FM891492 . . . . . . . A T A A G A -
gi|268526341|gb|FM891597.1|FM891597 . . . . G A - A T A A G A -
gi|268526363|gb|FM891619.1|FM891619 . . . . G A - A T A A G A -
gi|302370367|gb|GT981451.1|GT981451 . A A A G A - A T A A G A
gi|350601834|gb|JK611373.1|JK611373 . A A A G A - A T A A G A
gi|350602237|gb|JK611776.1|JK611776 . A A A G A - A T A A G A
gi|350602470|gb|JK612009.1|JK612009 . A A A G A - A T A A G A
gi|350602778|gb|JK612091.1|JK612091 . A A A G A - A T A A G A
gi|350603024|gb|JK612337.1|JK612337 . A A A G A - A T A A G A
gi|350603071|gb|JK612384.1|JK612384 . A A A G A - A T A A G A
gi|350603163|gb|JK612476.1|JK612476 . . . . . . . . . . A G A
gi|350603166|gb|JK612479.1|JK612479 . . . . . . . A T A A G A
gi|350603178|gb|JK612491.1|JK612491 . A A A G A - A T A A G A
gi|350603190|gb|JK612503.1|JK612503 . . . . . . . . . A A G A
gi|350603195|gb|JK612508.1|JK612508 . A A A G A - A T A A G A
gi|350603261|gb|JK612574.1|JK612574 . A A A G A - A T A A G A
gi|350603265|gb|JK612578.1|JK612578 . A A A G A - A T A A G A
gi|350603276|gb|JK612589.1|JK612589 . A A A G A - A T A A G A
gi|350603317|gb|JK612630.1|JK612630 . A A A G A - A T A A G A
gi|350603443|gb|JK612756.1|JK612756 . A A A G A - A T A A G A
gi|350603654|gb|JK610531.1|JK610531 . A A A G A - A T A A G A
gi|350603665|gb|JK610542.1|JK610542 . A A A G A A A T A A
gi|350603749|gb|JK610626.1|JK610626 . . . . . . . A T A A G A
gi|350603787|gb|JK610664.1|JK610664 . A A A G A - A T A A G A
gi|350603803|gb|JK610680.1|JK610680 . A A A G A - A T A A G A
gi|350604078|gb|JK610955.1|JK610955 . . . . . . . A T A A G A
gi|350604153|gb|JK611030.1|JK611030 . . . . . . . A T A A G A
gi|350604194|gb|JK611071.1|JK611071 . . . . G A - A T A A G G
gi|350604233|gb|JK611110.1|JK611110 . . . . G A - A T A A G A
gi|350604453|gb|JK612921.1|JK612921 . . . . G A - A T A A G A
gi|350604498|gb|JK612966.1|JK612966 . A A A G A - A T A A G A
gi|350604632|gb|JK613100.1|JK613100 . . A A G A - A T A A G A
gi|350604732|gb|JK613200.1|JK613200 . . . . . . . A T A A G A
gi|350604734|gb|JK613202.1|JK613202 . . . . . . . A T A A G A
gi|350604746|gb|JK613214.1|JK613214 . G A A G A - A T A A G A
gi|350604920|gb|JK613388.1|JK613388 . . . . . . . A T A A G G
gi|350605142|gb|JK613610.1|JK613610 . A A A G A - A T A A G A
gi|350605169|gb|JK613637.1|JK613637 . . . . . . . A T A A G A
gi|268517131|gb|FM893479.1|FM893479 . C A A G A - A T A A G A -
gi|268517649|gb|FM893618.1|FM893618 . A A A G A - A T A A
gi|268517781|gb|FM893156.1|FM893156 . A A A
gi|268517811|gb|FM893186.1|FM893186 . . . . . . . . . A A T A
gi|268517930|gb|FM893305.1|FM893305 . . . A T A - A T A T G A -
gi|268517189|gb|FM893537.1|FM893537
gi|268523550|gb|FM893873.1|FM893873
gi|302363070|gb|GT979415.1|GT979415 G
gi|315709207|gb|GW619955.1|GW619955 G
gi|350601917|gb|JK611456.1|JK611456 G
gi|350602117|gb|JK611656.1|JK611656 G
gi|350602257|gb|JK611796.1|JK611796 G
gi|350603193|gb|JK612506.1|JK612506 G
gi|350603279|gb|JK612592.1|JK612592 G
gi|350603831|gb|JK610708.1|JK610708 G
gi|350604394|gb|JK612862.1|JK612862 G
gi|350604670|gb|JK613138.1|JK613138 G
gi|268519206|gb|FM887673.1|FM887673 G
gi|268520392|gb|FM890240.1|FM890240 G
gi|268523611|gb|FM892144.1|FM892144 G
gi|268525926|gb|FM891182.1|FM891182 G
gi|268517690|gb|FM893659.1|FM893659 . . . . . . . A G A A G A G
gi|350604052|gb|JK610929.1|JK610929 . . . . A G A A T A A G A
gi|350604569|gb|JK613037.1|JK613037 . . . . A G A A T A A G A
gi|268516928|gb|FM892480.1|FM892480 . C A A
gi|268521900|gb|FM892740.1|FM892740 . C
gi|268521852|gb|FM892692.1|FM892692 A
gi|302361768|gb|GT975004.1|GT975004 A
>contig_151 totalEST:18 availEST:16 paralogs:0 haplotype:8 PotentailSNP:14 realSNP:13
location info: 8 248 397 398 399 423 424 427 428 429 891 962 1064
gi|262090709|gb|GT229067.1|GT229067 . T
gi|268521372|gb|FM894124.1|FM894124 . T T T T
gi|268525231|gb|FM895873.1|FM895873 . T T T T
gi|268521431|gb|FM894183.1|FM894183 T T T T T T C A G G
gi|268521469|gb|FM894221.1|FM894221 . T T T T T C A A G
gi|268521734|gb|FM894330.1|FM894330 . T T T T T C A G G
gi|268521473|gb|FM894225.1|FM894225 . . . . . . . . . . C G G
gi|315700729|gb|GW611941.1|GW611941 . . . . . . . . . . C G G
gi|268523062|gb|FM896505.1|FM896505 . T T A A T C A G G
gi|268524206|gb|FM894885.1|FM894885 . T A T A T C A G G
gi|268524128|gb|FM894807.1|FM894807 T T A A A
gi|268524932|gb|FM895630.1|FM895630 . T A A A
gi|311162956|gb|GW875709.1|GW875709 . . . . . . . . . . T - T
gi|311168118|gb|GW875771.1|GW875771 . . . . . . . . . . T - T
gi|350601757|gb|JK611296.1|JK611296 G C T T T - - T C C
gi|350601958|gb|JK611497.1|JK611497 G C T T T - - T C C
>contig_158 totalEST:7 availEST:4 paralogs:0 haplotype:2 PotentailSNP:1 realSNP:1
location info: 778
gi|302359693|gb|GT975151.1|GT975151 A
gi|302359776|gb|GT975234.1|GT975234 A
gi|315709135|gb|GW619883.1|GW619883 G
gi|350603013|gb|JK612326.1|JK612326 G
>contig_203 totalEST:6 availEST:6 paralogs:0 haplotype:2 PotentailSNP:2 realSNP:2
location info: 134 283
gi|302363234|gb|GT969941.1|GT969941 T C
gi|302368479|gb|GT971935.1|GT971935 T C
gi|302369335|gb|GT982406.1|GT982406 T C
gi|342649159|gb|JK317819.1|JK317819 T C
gi|302366363|gb|GT971431.1|GT971431 C -
gi|302366381|gb|GT971449.1|GT971449 C -
>contig_208 totalEST:5 availEST:5 paralogs:0 haplotype:2 PotentailSNP:1 realSNP:1
location info: 339
gi|237680476|gb|GO246627.1|GO246627 G
gi|268516770|gb|FM892322.1|FM892322 G
gi|328684108|gb|GW881644.1|GW881644 G
gi|311158492|gb|GW875294.1|GW875294 T
gi|311158529|gb|GW875332.1|GW875332 T
>contig_228 totalEST:10 availEST:8 paralogs:0 haplotype:2 PotentailSNP:1 realSNP:1
location info: 497
gi|302361007|gb|GT981689.1|GT981689 A
gi|302365056|gb|GT976832.1|GT976832 A
gi|311176862|gb|GW877707.1|GW877707 A
gi|315699041|gb|GW612623.1|GW612623 A
gi|315699179|gb|GW612742.1|GW612742 A
gi|302366049|gb|GT980149.1|GT980149 G
gi|302366059|gb|GT980159.1|GT980159 G
gi|302370408|gb|GT980139.1|GT980139 G
>contig_301 totalEST:31 availEST:28 paralogs:0 haplotype:4 PotentailSNP:7 realSNP:4
location info: 574 692 859 1088
gi|218686960|gb|GH295928.1|GH295928 . . . G
gi|218687778|gb|GH295799.1|GH295799 . . G G
gi|218687793|gb|GH296321.1|GH296321 . . . G
gi|268523060|gb|FM896503.1|FM896503 . . G G
gi|268521301|gb|FM892020.1|FM892020 . G G G
gi|268523102|gb|FM894685.1|FM894685 . G G G
gi|268526194|gb|FM891450.1|FM891450 G G
gi|302358344|gb|GT978369.1|GT978369 G G G A
gi|302360210|gb|GT978321.1|GT978321 G G
gi|302362275|gb|GT980708.1|GT980708 G G
gi|302362355|gb|GT978948.1|GT978948 G
gi|302362663|gb|GT980840.1|GT980840 G G G A
gi|302363237|gb|GT969944.1|GT969944 G G
gi|302364172|gb|GT979150.1|GT979150 G G A
gi|302364767|gb|GT970853.1|GT970853
gi|302365617|gb|GT982458.1|GT982458 G G A
gi|302369665|gb|GT982081.1|GT982081 G G G
gi|311171385|gb|GW876290.1|GW876290 G G G
gi|315675018|gb|GW616903.1|GW616903 G G G
gi|315696728|gb|GW618784.1|GW618784 G
gi|315698474|gb|GW619378.1|GW619378 G
gi|315699401|gb|GW612964.1|GW612964 G
gi|315700710|gb|GW611922.1|GW611922 G
gi|315709357|gb|GW620069.1|GW620069 G
gi|350603898|gb|JK610775.1|JK610775 G G G
gi|268520666|gb|FM889424.1|FM889424
gi|302357738|gb|GT975116.1|GT975116 A A
gi|302358192|gb|GT975564.1|GT975564 A A
>contig_308 totalEST:32 availEST:17 paralogs:0 haplotype:2 PotentailSNP:1 realSNP:1
location info: 654
gi|268521341|gb|FM892060.1|FM892060 A
gi|302359184|gb|GT977617.1|GT977617 A
gi|302360825|gb|GT978504.1|GT978504 A
gi|302361156|gb|GT981797.1|GT981797 A
gi|311171923|gb|GW876452.1|GW876452 A
gi|315674800|gb|GW616797.1|GW616797 A
gi|315675188|gb|GW617015.1|GW617015 A
gi|315675476|gb|GW617190.1|GW617190 A
gi|315680996|gb|GW614504.1|GW614504 A
gi|315692128|gb|GW615323.1|GW615323 A
gi|315703973|gb|GW613369.1|GW613369 A
gi|315704339|gb|GW611232.1|GW611232 A
gi|315708882|gb|GW619754.1|GW619754 A
gi|315709329|gb|GW620041.1|GW620041 A
gi|302359081|gb|GT977530.1|GT977530 C
gi|302363697|gb|GT981319.1|GT981319 C
gi|302369953|gb|GT979970.1|GT979970 C
>contig_313 totalEST:5 availEST:5 paralogs:0 haplotype:2 PotentailSNP:1 realSNP:1
location info: 113
gi|315675883|gb|GW617405.1|GW617405 T
gi|315701761|gb|GW616344.1|GW616344 T
gi|315709283|gb|GW619995.1|GW619995 T
gi|315697098|gb|GW618929.1|GW618929 G
gi|315701538|gb|GW616170.1|GW616170 G
>contig_319 totalEST:7 availEST:4 paralogs:0 haplotype:2 PotentailSNP:1 realSNP:1
location info: 738
gi|302365579|gb|GT979857.1|GT979857 T
gi|302369271|gb|GT979781.1|GT979781 T
gi|315698913|gb|GW612476.1|GW612476 A
gi|315699548|gb|GW613111.1|GW613111 A
>contig_332 totalEST:8 availEST:6 paralogs:0 haplotype:2 PotentailSNP:1 realSNP:1
location info: 327
gi|302361102|gb|GT969816.1|GT969816 G
gi|315701646|gb|GW616229.1|GW616229 G
gi|315709114|gb|GW619862.1|GW619862 G
gi|315709392|gb|GW620104.1|GW620104 G
gi|268517057|gb|FM892609.1|FM892609 A
gi|268525197|gb|FM895839.1|FM895839 A
>contig_353 totalEST:6 availEST:5 paralogs:0 haplotype:2 PotentailSNP:2 realSNP:2
location info: 426 612
gi|302370756|gb|GT973533.1|GT973533 G T
gi|315704482|gb|GW613484.1|GW613484 G T
gi|315708697|gb|GW619688.1|GW619688 G
gi|302359796|gb|GT975254.1|GT975254 A A
gi|302359879|gb|GT975341.1|GT975341 A A
>contig_369 totalEST:8 availEST:8 paralogs:0 haplotype:2 PotentailSNP:1 realSNP:1
location info: 438
gi|302370499|gb|GT973190.1|GT973190 T
gi|311208183|gb|GW881557.1|GW881557 T
gi|315680716|gb|GW614224.1|GW614224 T
gi|315684708|gb|GW617752.1|GW617752 T
gi|315684774|gb|GW617818.1|GW617818 T
gi|315708451|gb|GW619549.1|GW619549 T
gi|268519347|gb|FM887814.1|FM887814 A
gi|268524088|gb|FM894767.1|FM894767 A
>contig_373 totalEST:18 availEST:12 paralogs:0 haplotype:2 PotentailSNP:2 realSNP:2
location info: 110 111
gi|268524615|gb|FM895313.1|FM895313 A T
gi|315675989|gb|GW617480.1|GW617480 A T
gi|315684483|gb|GW617652.1|GW617652 A T
gi|315692630|gb|GW615825.1|GW615825 A T
gi|315696018|gb|GW618569.1|GW618569 A T
gi|315698773|gb|GW612348.1|GW612348 A T
gi|315701108|gb|GW615860.1|GW615860 A T
gi|315701918|gb|GW616501.1|GW616501 A T
gi|315704461|gb|GW613463.1|GW613463 A T
gi|315708297|gb|GW619505.1|GW619505 A T
gi|315692251|gb|GW615446.1|GW615446 G G
gi|315704522|gb|GW613524.1|GW613524 G G
>contig_375 totalEST:7 availEST:7 paralogs:0 haplotype:2 PotentailSNP:2 realSNP:2
location info: 208 209
gi|218687297|gb|GH295951.1|GH295951 T T
gi|218687510|gb|GH295557.1|GH295557 T T
gi|268518844|gb|FM889087.1|FM889087 T T
gi|268520380|gb|FM890228.1|FM890228 T T
gi|315701289|gb|GW616031.1|GW616031 T T
gi|315698083|gb|GW619212.1|GW619212 - -
gi|315708289|gb|GW619497.1|GW619497 - -
>contig_381 totalEST:10 availEST:10 paralogs:0 haplotype:5 PotentailSNP:5 realSNP:5
location info: 490 516 529 618 698
gi|268517208|gb|FM893556.1|FM893556 G T G G
gi|302362412|gb|GT980757.1|GT980757 G T G G -
gi|302365020|gb|GT976755.1|GT976755 . . . G -
gi|302369225|gb|GT982338.1|GT982338 G T G
gi|315708259|gb|GW619467.1|GW619467 G T G
gi|302362520|gb|GT969698.1|GT969698 G T G G A
gi|302357905|gb|GT975283.1|GT975283 A A A A
gi|302357998|gb|GT975372.1|GT975372 A A G G
gi|302363732|gb|GT981354.1|GT981354 G T G A A
gi|302369567|gb|GT981980.1|GT981980 G T A G -
>contig_435 totalEST:5 availEST:5 paralogs:0 haplotype:2 PotentailSNP:1 realSNP:1
location info: 106
gi|315692633|gb|GW615828.1|GW615828 C
gi|315704351|gb|GW611244.1|GW611244 C
gi|315705384|gb|GW610945.1|GW610945 C
gi|315701808|gb|GW616391.1|GW616391 G
gi|315706004|gb|GW613812.1|GW613812 G
>contig_443 totalEST:10 availEST:8 paralogs:0 haplotype:2 PotentailSNP:4 realSNP:4
location info: 98 99 100 101
gi|268521653|gb|FM896861.1|FM896861 T T C A
gi|311179564|gb|GW878143.1|GW878143 T T C A
gi|315674838|gb|GW616835.1|GW616835 T T C A
gi|315696797|gb|GW618853.1|GW618853 T T C A
gi|315699001|gb|GW612564.1|GW612564 T T C A
gi|315700661|gb|GW611873.1|GW611873 T T C A
gi|315705952|gb|GW613760.1|GW613760 G G G G
gi|315705953|gb|GW613761.1|GW613761 G G G G
>contig_474 totalEST:4 availEST:4 paralogs:0 haplotype:2 PotentailSNP:3 realSNP:3
location info: 161 235 446
gi|315699319|gb|GW612882.1|GW612882 T G T
gi|315701901|gb|GW616484.1|GW616484 T G T
gi|315701630|gb|GW616213.1|GW616213 C A C
gi|315704917|gb|GW611393.1|GW611393 C A C
>contig_490 totalEST:13 availEST:13 paralogs:0 haplotype:2 PotentailSNP:1 realSNP:1
location info: 577
gi|315676006|gb|GW617497.1|GW617497 -
gi|315680614|gb|GW614122.1|GW614122 -
gi|315680705|gb|GW614213.1|GW614213 -
gi|315681195|gb|GW614656.1|GW614656 -
gi|315692340|gb|GW615535.1|GW615535 -
gi|315698889|gb|GW612452.1|GW612452 -
gi|315700974|gb|GW612069.1|GW612069 -
gi|315701807|gb|GW616390.1|GW616390 -
gi|315703517|gb|GW613295.1|GW613295 -
gi|315704435|gb|GW613437.1|GW613437 -
gi|315704479|gb|GW613481.1|GW613481 -
gi|315686917|gb|GW612288.1|GW612288 A
gi|315703876|gb|GW611163.1|GW611163 A
>contig_499 totalEST:16 availEST:16 paralogs:0 haplotype:4 PotentailSNP:4 realSNP:4
location info: 115 538 641 812
gi|302358551|gb|GT977044.1|GT977044 G A G A
gi|302358726|gb|GT977213.1|GT977213 G A G
gi|302361386|gb|GT981935.1|GT981935 . A G
gi|302362726|gb|GT979192.1|GT979192 G A G
gi|302362967|gb|GT979353.1|GT979353 G A G
gi|302368777|gb|GT980634.1|GT980634 . A G
gi|302369559|gb|GT981972.1|GT981972 . A G A
gi|302362251|gb|GT980684.1|GT980684 C
gi|302368902|gb|GT978106.1|GT978106 C A G
gi|315704396|gb|GW611289.1|GW611289 C A G
gi|302362378|gb|GT981573.1|GT981573 . A G C
gi|315707110|gb|GW611690.1|GW611690 . A G C
gi|302359176|gb|GT977609.1|GT977609 G A A
gi|302363295|gb|GT981267.1|GT981267 G A A
gi|302364320|gb|GT979459.1|GT979459 . G G
gi|302368604|gb|GT980553.1|GT980553 . G G
>contig_500 totalEST:43 availEST:25 paralogs:0 haplotype:5 PotentailSNP:2 realSNP:2
location info: 1258 2455
gi|350601920|gb|JK611459.1|JK611459 . A
gi|350601973|gb|JK611512.1|JK611512 . A
gi|350602487|gb|JK612026.1|JK612026 . A
gi|350602493|gb|JK612032.1|JK612032 . A
gi|350602759|gb|JK612072.1|JK612072 . A
gi|350603033|gb|JK612346.1|JK612346 . A
gi|350603298|gb|JK612611.1|JK612611 . A
gi|350603459|gb|JK612772.1|JK612772 . A
gi|350603656|gb|JK610533.1|JK610533 . A
gi|350603659|gb|JK610536.1|JK610536 . A
gi|350603854|gb|JK610731.1|JK610731 . A
gi|350603943|gb|JK610820.1|JK610820 . A
gi|350604030|gb|JK610907.1|JK610907 . A
gi|350604623|gb|JK613091.1|JK613091 . A
gi|350604714|gb|JK613182.1|JK613182 . A
gi|350604781|gb|JK613249.1|JK613249 . A
gi|350604818|gb|JK613286.1|JK613286 . A
gi|350604967|gb|JK613435.1|JK613435 . A
gi|302370206|gb|GT980055.1|GT980055 T
gi|311167429|gb|GW875556.1|GW875556 T
gi|350603968|gb|JK610845.1|JK610845 T
gi|350603849|gb|JK610726.1|JK610726 . G
gi|350603856|gb|JK610733.1|JK610733 . G
gi|350604032|gb|JK610909.1|JK610909 -
gi|350604043|gb|JK610920.1|JK610920 -
>contig_509 totalEST:16 availEST:11 paralogs:0 haplotype:2 PotentailSNP:2 realSNP:2
location info: 426 492
gi|268518444|gb|FM888718.1|FM888718 T A
gi|268518754|gb|FM888997.1|FM888997 . A
gi|268519301|gb|FM887768.1|FM887768 . A
gi|268526358|gb|FM891614.1|FM891614 T A
gi|302369909|gb|GT980976.1|GT980976 T A
gi|315696382|gb|GW618663.1|GW618663 T A
gi|315700883|gb|GW611978.1|GW611978 T A
gi|315704313|gb|GW611206.1|GW611206 T A
gi|315706567|gb|GW613959.1|GW613959 T A
gi|218687587|gb|GH296180.1|GH296180 C C
gi|218687752|gb|GH295786.1|GH295786 C C
>contig_512 totalEST:22 availEST:10 paralogs:0 haplotype:2 PotentailSNP:3 realSNP:3
location info: 595 596 773
gi|262091012|gb|GT228439.1|GT228439 - - T
gi|268521781|gb|FM894377.1|FM894377 - - T
gi|268522608|gb|FM896649.1|FM896649 - -
gi|268524652|gb|FM895350.1|FM895350 - - T
gi|315692374|gb|GW615569.1|GW615569 - -
gi|315700685|gb|GW611897.1|GW611897 - -
gi|315703457|gb|GW613235.1|GW613235 - -
gi|350603970|gb|JK610847.1|JK610847 - - T
gi|350601713|gb|JK611252.1|JK611252 T T C
gi|350601748|gb|JK611287.1|JK611287 T T C
>contig_513 totalEST:55 availEST:47 paralogs:0 haplotype:2 PotentailSNP:1 realSNP:1
location info: 378
gi|315674823|gb|GW616820.1|GW616820 G
gi|315675368|gb|GW617082.1|GW617082 G
gi|315675404|gb|GW617118.1|GW617118 G
gi|315675595|gb|GW617196.1|GW617196 G
gi|315675795|gb|GW617317.1|GW617317 G
gi|315675813|gb|GW617335.1|GW617335 G
gi|315680720|gb|GW614228.1|GW614228 G
gi|315680801|gb|GW614309.1|GW614309 G
gi|315680880|gb|GW614388.1|GW614388 G
gi|315680998|gb|GW614506.1|GW614506 G
gi|315681410|gb|GW614871.1|GW614871 G
gi|315681440|gb|GW614901.1|GW614901 G
gi|315685703|gb|GW618515.1|GW618515 G
gi|315686829|gb|GW612200.1|GW612200 G
gi|315692210|gb|GW615405.1|GW615405 G
gi|315692331|gb|GW615526.1|GW615526 G
gi|315692341|gb|GW615536.1|GW615536 G
gi|315697060|gb|GW618891.1|GW618891 G
gi|315697062|gb|GW618893.1|GW618893 G
gi|315697711|gb|GW619092.1|GW619092 G
gi|315698993|gb|GW612556.1|GW612556 G
gi|315699341|gb|GW612904.1|GW612904 G
gi|315699530|gb|GW613093.1|GW613093 G
gi|315700660|gb|GW611872.1|GW611872 G
gi|315700882|gb|GW611977.1|GW611977 G
gi|315701230|gb|GW615972.1|GW615972 G
gi|315701279|gb|GW616021.1|GW616021 G
gi|315701479|gb|GW616111.1|GW616111 G
gi|315701862|gb|GW616445.1|GW616445 G
gi|315701914|gb|GW616497.1|GW616497 G
gi|315702173|gb|GW616742.1|GW616742 G
gi|315703807|gb|GW611094.1|GW611094 G
gi|315704000|gb|GW613396.1|GW613396 G
gi|315704837|gb|GW611313.1|GW611313 G
gi|315705028|gb|GW613613.1|GW613613 G
gi|315706517|gb|GW613909.1|GW613909 G
gi|315707053|gb|GW611733.1|GW611733 G
gi|315707106|gb|GW611686.1|GW611686 G
gi|315707108|gb|GW611688.1|GW611688 G
gi|315708721|gb|GW619712.1|GW619712 G
gi|315708901|gb|GW619773.1|GW619773 G
gi|315709129|gb|GW619877.1|GW619877 G
gi|315709150|gb|GW619898.1|GW619898 G
gi|315709177|gb|GW619925.1|GW619925 G
gi|315709217|gb|GW619965.1|GW619965 G
gi|315675889|gb|GW617411.1|GW617411 A
gi|315675932|gb|GW617423.1|GW617423 A
>contig_546 totalEST:4 availEST:4 paralogs:0 haplotype:2 PotentailSNP:1 realSNP:1
location info: 416
gi|302359340|gb|GT974485.1|GT974485 A
gi|302360052|gb|GT975515.1|GT975515 A
gi|302359400|gb|GT974551.1|GT974551 G
gi|315703316|gb|GW610985.1|GW610985 G
>contig_564 totalEST:105 availEST:101 paralogs:0 haplotype:5 PotentailSNP:8 realSNP:7
location info: 107 110 112 113 114 115 704
gi|262091022|gb|GT228449.1|GT228449 . . . . . . G
gi|315675617|gb|GW617218.1|GW617218 . . . . . . G
gi|315676094|gb|GW617585.1|GW617585 . . . . . . G
gi|315680586|gb|GW614094.1|GW614094 . . . . . . G
gi|315681130|gb|GW614591.1|GW614591 . . . . . . G
gi|315696792|gb|GW618848.1|GW618848 . . . . . . G
gi|315697792|gb|GW619173.1|GW619173 . . . . . . G
gi|315699605|gb|GW613168.1|GW613168 . . . . . . G
gi|315701233|gb|GW615975.1|GW615975 . . . . . . G
gi|315701305|gb|GW616047.1|GW616047 . . . . . . G
gi|315701450|gb|GW616082.1|GW616082 . . . . . . G
gi|315701887|gb|GW616470.1|GW616470 . . . . . . G
gi|315702023|gb|GW616603.1|GW616603 . . . . . . G
gi|315704366|gb|GW611259.1|GW611259 . . . . . . G
gi|315706438|gb|GW611610.1|GW611610 . . . . . . G
gi|315706455|gb|GW611627.1|GW611627 . . . . . . G
gi|315708654|gb|GW619645.1|GW619645 . . . . . . G
gi|315676053|gb|GW617544.1|GW617544 C T C C A A G
gi|315676110|gb|GW617601.1|GW617601 C T C C A A
gi|315676141|gb|GW617632.1|GW617632 C T C C A A
gi|315680615|gb|GW614123.1|GW614123 C T C C A A
gi|315680651|gb|GW614159.1|GW614159 C T C C A A
gi|315680761|gb|GW614269.1|GW614269 C T C C A A
gi|315680822|gb|GW614330.1|GW614330 C T C C A A
gi|315680966|gb|GW614474.1|GW614474 C T C C A A
gi|315681462|gb|GW614923.1|GW614923 C T C C A A
gi|315683640|gb|GW616921.1|GW616921 C T C C A A
gi|315684534|gb|GW617703.1|GW617703 C T C C A A
gi|315684543|gb|GW617712.1|GW617712 C T C C A A
gi|315685391|gb|GW618244.1|GW618244 C T C C A A
gi|315686749|gb|GW612120.1|GW612120 C T C C A A
gi|315686811|gb|GW612182.1|GW612182 C T C C A A
gi|315686899|gb|GW612270.1|GW612270 C T C C A A
gi|315691910|gb|GW615151.1|GW615151 C G C C A A
gi|315692131|gb|GW615326.1|GW615326 C T C C A A
gi|315692140|gb|GW615335.1|GW615335 C T C C A A
gi|315692294|gb|GW615489.1|GW615489 C T C C A A
gi|315692535|gb|GW615730.1|GW615730 C T C C A A
gi|315695977|gb|GW618528.1|GW618528 C T C C A A
gi|315696045|gb|GW618596.1|GW618596 C T C C A A
gi|315696372|gb|GW618653.1|GW618653 C T C C A A
gi|315697443|gb|GW619049.1|GW619049 C T C C A A
gi|315698463|gb|GW619367.1|GW619367 C T C C A A
gi|315699039|gb|GW612621.1|GW612621 C T C C A A
gi|315699494|gb|GW613057.1|GW613057 C T C C A A
gi|315699497|gb|GW613060.1|GW613060 C T C C A A
gi|315699535|gb|GW613098.1|GW613098 C T C C A A
gi|315699549|gb|GW613112.1|GW613112 C T C C A A
gi|315699556|gb|GW613119.1|GW613119 C T C C A A
gi|315699595|gb|GW613158.1|GW613158 C T C C A A
gi|315699600|gb|GW613163.1|GW613163 C T C C A A
gi|315700436|gb|GW611765.1|GW611765 C T C C A A
gi|315700440|gb|GW611769.1|GW611769 C T C C A A
gi|315700508|gb|GW611837.1|GW611837 C T C C A A G
gi|315700667|gb|GW611879.1|GW611879 C T C C A A
gi|315700931|gb|GW612026.1|GW612026 C T C C A A G
gi|315701271|gb|GW616013.1|GW616013 C T C C A A G
gi|315701324|gb|GW616066.1|GW616066 C T C C A A
gi|315701852|gb|GW616435.1|GW616435 C T C C A A
gi|315701871|gb|GW616454.1|GW616454 C T C C A A
gi|315702051|gb|GW616631.1|GW616631 C T C C A A
gi|315702069|gb|GW616638.1|GW616638 C T C C A A
gi|315702086|gb|GW616655.1|GW616655 C T C C A A G
gi|315703829|gb|GW611116.1|GW611116 C T C C A A G
gi|315703833|gb|GW611120.1|GW611120 C T C C A A G
gi|315703934|gb|GW613330.1|GW613330 C T C C A A
gi|315704017|gb|GW613413.1|GW613413 C G C C A A
gi|315704475|gb|GW613477.1|GW613477 C T C C A A
gi|315704517|gb|GW613519.1|GW613519 C T C C A A
gi|315704934|gb|GW611410.1|GW611410 C T C C A A
gi|315704936|gb|GW611412.1|GW611412 C T C C A A
gi|315704961|gb|GW613546.1|GW613546 C T C C A A
gi|315705379|gb|GW610940.1|GW610940 C T C C A A
gi|315705945|gb|GW613753.1|GW613753 C T C C A A
gi|315706008|gb|GW613816.1|GW613816 C T C C A A
gi|315706448|gb|GW611620.1|GW611620 C T C C A A G
gi|315706456|gb|GW611628.1|GW611628 C T C C A A
gi|315706996|gb|GW611645.1|GW611645 C T C C A A G
gi|315708473|gb|GW619571.1|GW619571 C T C C A A
gi|315708726|gb|GW619717.1|GW619717 C T C C A A
gi|315708743|gb|GW619734.1|GW619734 C T C C A A
gi|315708924|gb|GW619796.1|GW619796 C T C C A A
gi|315709179|gb|GW619927.1|GW619927 C T C C A A A
gi|315674782|gb|GW616779.1|GW616779 C T C C A A A
gi|315674788|gb|GW616785.1|GW616785 C T C C A A
gi|315675198|gb|GW617025.1|GW617025 C T C C A A
gi|315675382|gb|GW617096.1|GW617096 C T C C A A
gi|315675626|gb|GW617227.1|GW617227 C T C C A A
gi|315675787|gb|GW617309.1|GW617309 C T C C A A
gi|315675806|gb|GW617328.1|GW617328 C T C C A A
gi|315675807|gb|GW617329.1|GW617329 C T C C A A
gi|315675934|gb|GW617425.1|GW617425 C T C C A A
gi|315675951|gb|GW617442.1|GW617442 C T C C A A
gi|315675978|gb|GW617469.1|GW617469 C T C C A A
gi|315676014|gb|GW617505.1|GW617505 C T C C A A
gi|315680962|gb|GW614470.1|GW614470 G G C C A A
gi|315692248|gb|GW615443.1|GW615443 G G C C A A
gi|315704437|gb|GW613439.1|GW613439 G G C C A A
gi|315706033|gb|GW613841.1|GW613841 G G C C A A
gi|315692237|gb|GW615432.1|GW615432 C G G G G G
gi|315692247|gb|GW615442.1|GW615442 C G G G G G
>contig_584 totalEST:72 availEST:66 paralogs:0 haplotype:8 PotentailSNP:15 realSNP:9
location info: 82 455 481 705 713 774 784 1105 1262
gi|302357962|gb|GT971058.1|GT971058 . T T G A G G
gi|302358438|gb|GT978464.1|GT978464 G T T G A
gi|302360827|gb|GT978506.1|GT978506 . T T
gi|302361026|gb|GT981708.1|GT981708 . T T G A
gi|302361057|gb|GT978640.1|GT978640 G T T G A
gi|302362648|gb|GT981674.1|GT981674 .
gi|302362825|gb|GT979248.1|GT979248 . T T G A G G
gi|302363718|gb|GT981340.1|GT981340 . . T G A G G
gi|302365471|gb|GT982352.1|GT982352 . T T G A G G
gi|302368232|gb|GT977791.1|GT977791 . T T G A G G
gi|302368455|gb|GT980490.1|GT980490 . . . G A G G
gi|302369161|gb|GT979714.1|GT979714 G
gi|302369184|gb|GT979737.1|GT979737 . T T G A G G
gi|302369299|gb|GT979809.1|GT979809 . T T G A G G
gi|302370216|gb|GT980065.1|GT980065 . T T G A G G
gi|315683649|gb|GW616930.1|GW616930 . T T G A
gi|315684939|gb|GW617858.1|GW617858 . T T G A G G
gi|315698106|gb|GW619235.1|GW619235 . T T
gi|315699445|gb|GW613008.1|GW613008 . T T G A
gi|315701666|gb|GW616249.1|GW616249 . T T G A
gi|315703466|gb|GW613244.1|GW613244 . T T G A
gi|315703990|gb|GW613386.1|GW613386 . T T G A G G
gi|350603496|gb|JK610373.1|JK610373 . T T G A G G
gi|302358512|gb|GT978536.1|GT978536 C T T G A G G
gi|302360695|gb|GT978419.1|GT978419 G T T G A G G
gi|302360761|gb|GT981530.1|GT981530 . T T G A G G A
gi|302361040|gb|GT981722.1|GT981722 G T T G A G A
gi|302361141|gb|GT981782.1|GT981782 . T T G A G G A
gi|302361165|gb|GT981806.1|GT981806 . . . G A G G G G
gi|302361839|gb|GT977689.1|GT977689 . . T G A G G
gi|302361995|gb|GT977824.1|GT977824 . T T G -
gi|302362039|gb|GT980464.1|GT980464 . T T G - G G
gi|302362166|gb|GT980596.1|GT980596 C T T
gi|302362380|gb|GT981575.1|GT981575 . . . . . G G G
gi|302362592|gb|GT979101.1|GT979101 C T T
gi|302362833|gb|GT979256.1|GT979256 . T T G A G G A
gi|302362887|gb|GT981753.1|GT981753 . . . G A G G G G
gi|302362948|gb|GT979334.1|GT979334 C T T
gi|302365181|gb|GT979591.1|GT979591 . . . G A G G G
gi|302365206|gb|GT982178.1|GT982178 . . . G A G G G G
gi|302366531|gb|GT976526.1|GT976526 . T T G A A G
gi|302366902|gb|GT977228.1|GT977228 C T T
gi|302367085|gb|GT977569.1|GT977569 C T T
gi|302367752|gb|GT974935.1|GT974935 . T T G A G
gi|302368084|gb|GT977734.1|GT977734 . T T G A A A
gi|302368109|gb|GT980324.1|GT980324 C T T G A
gi|302368289|gb|GT980415.1|GT980415 G T T G A G G
gi|302368434|gb|GT977900.1|GT977900 . . . . . G G G
gi|302368583|gb|GT977962.1|GT977962 C T T G A G G
gi|302368761|gb|GT978048.1|GT978048 . . . G A G G G G
gi|302369198|gb|GT982311.1|GT982311 . . . G A G G G G
gi|302369204|gb|GT982317.1|GT982317 G T T G A G A
gi|302369431|gb|GT979897.1|GT979897 . T T A A G G
gi|302369479|gb|GT981888.1|GT981888 C T T
gi|302369614|gb|GT970112.1|GT970112 G T T A A
gi|302369729|gb|GT982142.1|GT982142 C T T
gi|315701934|gb|GW616517.1|GW616517 C T T
gi|302362141|gb|GT977998.1|GT977998 . . . . . . . G G
gi|302362486|gb|GT979037.1|GT979037 . . . . . . . G G
gi|302362543|gb|GT978236.1|GT978236 . . . . . . . G G
gi|302369290|gb|GT979800.1|GT979800 . . . . . . . G
gi|302369413|gb|GT979879.1|GT979879 . . . . . . . G G
gi|302364352|gb|GT979532.1|GT979532 G C C
gi|302365168|gb|GT979578.1|GT979578 G C C G A G G
gi|302366067|gb|GT980167.1|GT980167 . . . G A G G G A
gi|302365853|gb|GT982603.1|GT982603 . . . . . . . G A
>contig_652 totalEST:26 availEST:14 paralogs:0 haplotype:2 PotentailSNP:1 realSNP:1
location info: 145
gi|315692046|gb|GW615287.1|GW615287 A
gi|315692621|gb|GW615816.1|GW615816 A
gi|315696703|gb|GW618759.1|GW618759 A
gi|315697109|gb|GW618940.1|GW618940 A
gi|315697722|gb|GW619103.1|GW619103 A
gi|315700501|gb|GW611830.1|GW611830 A
gi|315701288|gb|GW616030.1|GW616030 A
gi|315701755|gb|GW616338.1|GW616338 A
gi|315702032|gb|GW616612.1|GW616612 A
gi|315703510|gb|GW613288.1|GW613288 A
gi|315707099|gb|GW611679.1|GW611679 A
gi|315708699|gb|GW619690.1|GW619690 A
gi|315681467|gb|GW614928.1|GW614928 G
gi|315699383|gb|GW612946.1|GW612946 G
>contig_693 totalEST:23 availEST:11 paralogs:0 haplotype:3 PotentailSNP:2 realSNP:1
location info: 766
gi|302359103|gb|GT977514.1|GT977514 A
gi|302361180|gb|GT978725.1|GT978725 A
gi|302362288|gb|GT978147.1|GT978147 A
gi|302363280|gb|GT981252.1|GT981252 A
gi|302363722|gb|GT981344.1|GT981344 A
gi|302365825|gb|GT980012.1|GT980012 A
gi|302369931|gb|GT979948.1|GT979948 A
gi|350602176|gb|JK611715.1|JK611715 A
gi|350603212|gb|JK612525.1|JK612525 A
gi|302358428|gb|GT978454.1|GT978454 T
gi|302369897|gb|GT980964.1|GT980964 T
>contig_699 totalEST:15 availEST:9 paralogs:0 haplotype:2 PotentailSNP:1 realSNP:1
location info: 108
gi|315691871|gb|GW615112.1|GW615112 A
gi|315698768|gb|GW612343.1|GW612343 A
gi|315698804|gb|GW612379.1|GW612379 A
gi|315700511|gb|GW611840.1|GW611840 A
gi|315700668|gb|GW611880.1|GW611880 A
gi|315700980|gb|GW612075.1|GW612075 A
gi|315702033|gb|GW616613.1|GW616613 A
gi|315680847|gb|GW614355.1|GW614355 G
gi|315695988|gb|GW618539.1|GW618539 G
>contig_716 totalEST:11 availEST:10 paralogs:0 haplotype:2 PotentailSNP:9 realSNP:9
location info: 229 313 328 363 373 413 477 485 509
gi|315675474|gb|GW617188.1|GW617188 . . . . T G C G A
gi|315685528|gb|GW618381.1|GW618381 T T A G T G C G A
gi|315699187|gb|GW612750.1|GW612750 T T A G T G C G A
gi|315701937|gb|GW616520.1|GW616520 . . . . T G C G A
gi|315702052|gb|GW616632.1|GW616632 T T A G T G C G A
gi|315708267|gb|GW619475.1|GW619475 . . . . T G C G A
gi|315709442|gb|GW620154.1|GW620154 . . . . . . . G A
gi|315697121|gb|GW618952.1|GW618952 . . . . T G G G A
gi|315699602|gb|GW613165.1|GW613165 A A G A C A T C G
gi|315699603|gb|GW613166.1|GW613166 A A G A C A T C G
>contig_728 totalEST:9 availEST:4 paralogs:0 haplotype:2 PotentailSNP:1 realSNP:1
location info: 1225
gi|302359785|gb|GT975243.1|GT975243 T
gi|302359868|gb|GT975330.1|GT975330 T
gi|302362373|gb|GT981568.1|GT981568 A
gi|315704870|gb|GW611346.1|GW611346 A
>contig_768 totalEST:5 availEST:4 paralogs:0 haplotype:2 PotentailSNP:1 realSNP:1
location info: 473
gi|302360318|gb|GT975654.1|GT975654 -
gi|315699003|gb|GW612585.1|GW612585 -
gi|315675794|gb|GW617316.1|GW617316 T
gi|315696706|gb|GW618762.1|GW618762 T
>contig_779 totalEST:13 availEST:13 paralogs:0 haplotype:2 PotentailSNP:8 realSNP:8
location info: 305 310 320 322 324 531 543 654
gi|268523482|gb|FM893805.1|FM893805 G C G C T A G G
gi|268526182|gb|FM891438.1|FM891438 . . . . . A G G
gi|268526232|gb|FM891488.1|FM891488 . . . . . A G G
gi|302358513|gb|GT978537.1|GT978537 G C G C T A G
gi|302368602|gb|GT980551.1|GT980551 G C G C T A G G
gi|315692319|gb|GW615514.1|GW615514 . . . . . . G G
gi|315692366|gb|GW615561.1|GW615561 G C G C T A G
gi|315698910|gb|GW612473.1|GW612473 G C G C T A G
gi|302360905|gb|GT981628.1|GT981628 G C G C T A G A
gi|302365591|gb|GT982432.1|GT982432 G C G C T A G A
gi|218687461|gb|GH296115.1|GH296115 T G T A A T T G
gi|218687871|gb|GH296360.1|GH296360 T G T A A T T G
gi|268522061|gb|FM892901.1|FM892901 . . . . . . . G
>contig_801 totalEST:5 availEST:5 paralogs:0 haplotype:2 PotentailSNP:1 realSNP:1
location info: 263
gi|315684796|gb|GW617840.1|GW617840 T
gi|315698488|gb|GW619392.1|GW619392 T
gi|315701515|gb|GW616147.1|GW616147 T
gi|315681494|gb|GW614955.1|GW614955 G
gi|315701711|gb|GW616294.1|GW616294 G
>contig_811 totalEST:17 availEST:17 paralogs:0 haplotype:3 PotentailSNP:9 realSNP:9
location info: 154 276 517 688 754 761 763 766 822
gi|218686880|gb|GH295848.1|GH295848 . . . . . . . . A
gi|218686932|gb|GH295900.1|GH295900 . . G G T G G C A
gi|218687044|gb|GH296428.1|GH296428 . . . . . . . . A
gi|218687296|gb|GH296550.1|GH296550 . . . . . . . . A
gi|218687324|gb|GH295978.1|GH295978 . . G G T G G C A
gi|218687537|gb|GH295584.1|GH295584 . . G G T G G C A
gi|218687739|gb|GH296293.1|GH296293 . . G G T G G C A
gi|218687347|gb|GH296001.1|GH296001 C G G G T G G C A
gi|218687560|gb|GH295607.1|GH295607 C G G G T G G C A
gi|218687483|gb|GH296137.1|GH296137 A G G G T G G C -
gi|218687488|gb|GH296142.1|GH296142 A G G G T G G C -
gi|315676035|gb|GW617526.1|GW617526 A G G
gi|315696799|gb|GW618855.1|GW618855 A G G
gi|315698084|gb|GW619213.1|GW619213 A G G
gi|315709406|gb|GW620118.1|GW620118 A G G G
gi|218686881|gb|GH295849.1|GH295849 A T T A C A A A
gi|218687045|gb|GH296429.1|GH296429 A T T A C A A A
>contig_826 totalEST:12 availEST:12 paralogs:0 haplotype:3 PotentailSNP:7 realSNP:7
location info: 159 162 163 278 667 670 780
gi|302358730|gb|GT977217.1|GT977217 A T T A G G
gi|302368852|gb|GT972148.1|GT972148 A T T A G G A
gi|302369895|gb|GT980962.1|GT980962 A T T A G G
gi|302358861|gb|GT978834.1|GT978834 A T C A G G A
gi|302361012|gb|GT981694.1|GT981694 A T C A G G A
gi|302365694|gb|GT979925.1|GT979925 A T C A G G A
gi|268523665|gb|FM892198.1|FM892198 . . . . G G A
gi|302358388|gb|GT971483.1|GT971483 T G C A G G
gi|315692579|gb|GW615774.1|GW615774 T G C A
gi|315697730|gb|GW619111.1|GW619111 T G C A
gi|302370026|gb|GT982568.1|GT982568 A T T G A A G
gi|302370042|gb|GT982584.1|GT982584 A T T G A A G
>contig_839 totalEST:47 availEST:47 paralogs:0 haplotype:5 PotentailSNP:32 realSNP:32
location info: 129 149 151 152 153 156 186 193 214 233 256 315 352 418 447 562 598 638 695 736 738 741 742 743 744 763 801 805 808 813 825 870
gi|302358707|gb|GT977194.1|GT977194 G A A A A A - - - G A G G A G C G G G C A A G G A G
gi|302361934|gb|GT980355.1|GT980355 G A A A A A - - - G A G G A G C G G G C A A G G A G G G G - - -
gi|302362079|gb|GT977935.1|GT977935 G A A A A A - - - G A G G A G C G G G
gi|302362130|gb|GT977987.1|GT977987 C A A A A A - - - G A G G A G C G G G C A A G G A G
gi|302362204|gb|GT978063.1|GT978063 . A A A A A - - - G A G G A G C G G G C A A G G A G G G G A
gi|302362710|gb|GT979176.1|GT979176 G A A A A A - - - G A G G A G C G
gi|302363068|gb|GT979413.1|GT979413 G A A A A A - - - G A G G A G C G G
gi|302363725|gb|GT981347.1|GT981347 C A A A A A - - - G A
gi|302363727|gb|GT981349.1|GT981349 . A A A A A - - - G A G G A G C G
gi|302364293|gb|GT979393.1|GT979393 . A A A A A - - - G A G G A G C G G G C A A G G A G G G G A
gi|302365073|gb|GT976849.1|GT976849 G A A A A A - - - G A G G A G C G G G C A A G G A G
gi|302365856|gb|GT982606.1|GT982606 G A A A A A - - - G A G G A G C G G G C A A A G A G
gi|302367077|gb|GT977561.1|GT977561 C A A A A A - - - G A G G A G C G G G C A A G G A
gi|302368130|gb|GT980345.1|GT980345 . A A A A A - - - G A G G A G C G G G C A - G G A G G G G A
gi|302368974|gb|GT980746.1|GT980746 G A A A A A - - - G A G G A G C G G
gi|302369507|gb|GT981916.1|GT981916 C A A A A A - - - G A G G A G C G G
gi|302369840|gb|GT980911.1|GT980911 C A A A A A - - - G A G G A G C G G G
gi|302369884|gb|GT980951.1|GT980951 C A A A A A - - - G A G G A G C G G
gi|302369978|gb|GT981042.1|GT981042 C A A A A A - - - G A G G A G C G G
gi|315701306|gb|GW616048.1|GW616048 . . . . . A - - - G A G G A G C G G G C A A G G A G
gi|315708961|gb|GW619833.1|GW619833 . . . . . . - - - G A G G A G C G G G C A A G G A G G G G A C
gi|315709455|gb|GW620167.1|GW620167 . A A A A A - - - G A G G A G C G G G C A A G G A
gi|302360667|gb|GT978391.1|GT978391 C A A A A A - - - G A G G A G C G
gi|302361054|gb|GT978637.1|GT978637 C A A A A A - - - G A G G A G C G G G
gi|315708487|gb|GW619585.1|GW619585 . . . . . . . . . . . G G A G C G G G C A A G G A G G G G A C
gi|302360697|gb|GT978421.1|GT978421 C A A A A A - - - G A G G A G C G G G C A G G A A G G G G - -
gi|302363130|gb|GT981838.1|GT981838 C A A A A A - - - G A G G A G C G G G T C A G G A G G G G A C -
gi|302363296|gb|GT981268.1|GT981268 G A A A A A - - - A A G G A G C A G
gi|302365177|gb|GT979587.1|GT979587 . A A A A A - - - G A G G A G C G G G C A A G G A G A G G A C
gi|302365701|gb|GT979932.1|GT979932 C A A A A A - - - G A G G A G C G G G C A A G G A G G G G A C -
gi|302365747|gb|GT982541.1|GT982541 C A A A A A - - - G A G G A G C G G G C A A G G A G A G G
gi|302365805|gb|GT979992.1|GT979992 G A A A A A - - - G A G G A G C A
gi|302367086|gb|GT977570.1|GT977570 C A A A A A - - - G A G G A G C G G G - A A G G G G G G G T
gi|302368591|gb|GT977970.1|GT977970 G A A A A A - - - G A G G A G C G G G C C A G G G G G G G A C G
gi|302368731|gb|GT978018.1|GT978018 G G A A A A - - - G A G G A G C G G
gi|302368747|gb|GT978034.1|GT978034 G G A A A A - - - G A G G A G C G G G - A A G G A G
gi|302369511|gb|GT981920.1|GT981920 C A A A A A - - - G A G G A G C G G A C A G G A A
gi|302369656|gb|GT982072.1|GT982072 G A A A A A - - - G A G G A G C G G G C A A A G A A G A A A C
gi|302369681|gb|GT982056.1|GT982056 G A A A A A - - - G A G G A G C G G A C A A G G - G
gi|302369824|gb|GT980895.1|GT980895 C A A A A A - - - G A G G A G C G G G C A A G G A A A A A A C
gi|302369937|gb|GT979954.1|GT979954 C A A A A A - - - G A G G A G C G G G C A A G G A G G G G - C C
gi|302370432|gb|GT980123.1|GT980123 C A A A A A - - - G A G G A G C G G G T A A G G A G A G G A C G
gi|315697419|gb|GW619025.1|GW619025 C A A A A - - - - G A G G A G C G
gi|302358190|gb|GT975562.1|GT975562 . . G G A - - A - A G A G G A
gi|302367553|gb|GT974525.1|GT974525 . . G G G A A A A A G G A A A G
gi|302367584|gb|GT974598.1|GT974598 . . G G G A A A A A G A A G G G G A
gi|302368915|gb|GT978119.1|GT978119 G A A A A - - - - G A G G A G C G A A
>contig_865 totalEST:10 availEST:5 paralogs:0 haplotype:2 PotentailSNP:1 realSNP:1
location info: 79
gi|315701909|gb|GW616492.1|GW616492 G
gi|315704322|gb|GW611215.1|GW611215 G
gi|315709191|gb|GW619939.1|GW619939 G
gi|315675469|gb|GW617183.1|GW617183 T
gi|315696720|gb|GW618776.1|GW618776 T
>contig_876 totalEST:46 availEST:31 paralogs:0 haplotype:8 PotentailSNP:4 realSNP:3
location info: 146 152 153
gi|237680691|gb|GO246903.1|GO246903 G A A
gi|315675238|gb|GW617065.1|GW617065 G A A
gi|315675686|gb|GW617287.1|GW617287 G A A
gi|315680890|gb|GW614398.1|GW614398 G A A
gi|315686769|gb|GW612140.1|GW612140 G A A
gi|315686799|gb|GW612170.1|GW612170 G A A
gi|315686826|gb|GW612197.1|GW612197 G A A
gi|315692501|gb|GW615696.1|GW615696 G A A
gi|315696356|gb|GW618637.1|GW618637 G A A
gi|315696757|gb|GW618813.1|GW618813 G A A
gi|315697742|gb|GW619123.1|GW619123 G A A
gi|315697799|gb|GW619180.1|GW619180 G A A
gi|315698061|gb|GW619190.1|GW619190 . A A
gi|315699044|gb|GW612626.1|GW612626 G A A
gi|315699320|gb|GW612883.1|GW612883 G A A
gi|315699409|gb|GW612972.1|GW612972 G A A
gi|315700484|gb|GW611813.1|GW611813 G A A
gi|315700886|gb|GW611981.1|GW611981 G A A
gi|315702144|gb|GW616713.1|GW616713 . A A
gi|315704492|gb|GW613494.1|GW613494 . A A
gi|315709208|gb|GW619956.1|GW619956 G A A
gi|315709462|gb|GW620174.1|GW620174 G A A
gi|350603860|gb|JK610737.1|JK610737 . A A
gi|350604282|gb|JK611159.1|JK611159 G A A
gi|315692278|gb|GW615473.1|GW615473 C A A
gi|315708446|gb|GW619544.1|GW619544 C A A
gi|315708738|gb|GW619729.1|GW619729 C A A
gi|315675191|gb|GW617018.1|GW617018 G C C
gi|315676008|gb|GW617499.1|GW617499 G C C
gi|315698788|gb|GW612363.1|GW612363 G C A
gi|315699030|gb|GW612612.1|GW612612 G C A
>contig_901 totalEST:25 availEST:7 paralogs:0 haplotype:3 PotentailSNP:3 realSNP:3
location info: 1419 1471 1704
gi|268521336|gb|FM892055.1|FM892055 . . G
gi|302362813|gb|GT980940.1|GT980940 A C G
gi|302364060|gb|GT972861.1|GT972861 A C G
gi|302370570|gb|GT973346.1|GT973346 A C G
gi|302365899|gb|GT974172.1|GT974172 G T A
gi|302366018|gb|GT974259.1|GT974259 G T A
gi|302367459|gb|GT974345.1|GT974345 G T A
>contig_906 totalEST:6 availEST:5 paralogs:0 haplotype:2 PotentailSNP:1 realSNP:1
location info: 114
gi|315685555|gb|GW618408.1|GW618408 A
gi|315691811|gb|GW615052.1|GW615052 A
gi|315692588|gb|GW615783.1|GW615783 A
gi|315692255|gb|GW615450.1|GW615450 G
gi|315705943|gb|GW613751.1|GW613751 G
>contig_920 totalEST:33 availEST:31 paralogs:0 haplotype:4 PotentailSNP:2 realSNP:1
location info: 114
gi|315675213|gb|GW617040.1|GW617040 T
gi|315675990|gb|GW617481.1|GW617481 T
gi|315676047|gb|GW617538.1|GW617538 T
gi|315676068|gb|GW617559.1|GW617559 T
gi|315680938|gb|GW614446.1|GW614446 T
gi|315684548|gb|GW617717.1|GW617717 T
gi|315685386|gb|GW618239.1|GW618239 T
gi|315686734|gb|GW612105.1|GW612105 T
gi|315686914|gb|GW612285.1|GW612285 T
gi|315691840|gb|GW615081.1|GW615081 T
gi|315691888|gb|GW615129.1|GW615129 T
gi|315692502|gb|GW615697.1|GW615697 T
gi|315696012|gb|GW618563.1|GW618563 T
gi|315696067|gb|GW618618.1|GW618618 T
gi|315696403|gb|GW618684.1|GW618684 T
gi|315700468|gb|GW611797.1|GW611797 T
gi|315700885|gb|GW611980.1|GW611980 T
gi|315700959|gb|GW612054.1|GW612054 T
gi|315701281|gb|GW616023.1|GW616023 T
gi|315701286|gb|GW616028.1|GW616028 T
gi|315701911|gb|GW616494.1|GW616494 T
gi|315703505|gb|GW613283.1|GW613283 T
gi|315703870|gb|GW611157.1|GW611157 T
gi|315703904|gb|GW611191.1|GW611191 T
gi|315705364|gb|GW610925.1|GW610925 T
gi|315708298|gb|GW619506.1|GW619506 T
gi|315708920|gb|GW619792.1|GW619792 T
gi|315709413|gb|GW620125.1|GW620125 T
gi|315680756|gb|GW614264.1|GW614264 G
gi|315680960|gb|GW614468.1|GW614468 G
gi|315705014|gb|GW613599.1|GW613599 G
>contig_926 totalEST:11 availEST:11 paralogs:0 haplotype:4 PotentailSNP:2 realSNP:2
location info: 105 109
gi|315691731|gb|GW614972.1|GW614972 C C
gi|315692112|gb|GW615307.1|GW615307 C C
gi|315692230|gb|GW615425.1|GW615425 C C
gi|315692348|gb|GW615543.1|GW615543 C C
gi|315698461|gb|GW619365.1|GW619365 C C
gi|315701613|gb|GW616196.1|GW616196 C C
gi|315703901|gb|GW611188.1|GW611188 C C
gi|315705052|gb|GW613637.1|GW613637 C C
gi|315691800|gb|GW615041.1|GW615041 C G
gi|315699434|gb|GW612997.1|GW612997 G C
gi|315701535|gb|GW616167.1|GW616167 G G
>contig_939 totalEST:37 availEST:32 paralogs:0 haplotype:7 PotentailSNP:4 realSNP:1
location info: 721
gi|237680048|gb|GO247353.1|GO247353 -
gi|237680050|gb|GO247355.1|GO247355 -
gi|237680052|gb|GO247357.1|GO247357 -
gi|237680057|gb|GO247362.1|GO247362 -
gi|237680853|gb|GO247004.1|GO247004 -
gi|268517006|gb|FM892558.1|FM892558 -
gi|268517654|gb|FM893623.1|FM893623 .
gi|268517724|gb|FM893099.1|FM893099 -
gi|268518186|gb|FM888460.1|FM888460 -
gi|268521953|gb|FM892793.1|FM892793 -
gi|268522154|gb|FM892994.1|FM892994 .
gi|268524280|gb|FM894960.1|FM894960 -
gi|268526002|gb|FM891258.1|FM891258 .
gi|311156522|gb|GW880715.1|GW880715 .
gi|315701186|gb|GW615938.1|GW615938 -
gi|315708689|gb|GW619680.1|GW619680 -
gi|268517211|gb|FM893559.1|FM893559 -
gi|268517716|gb|FM893091.1|FM893091 -
gi|268522090|gb|FM892930.1|FM892930 -
gi|268522093|gb|FM892933.1|FM892933
gi|268523400|gb|FM893723.1|FM893723 -
gi|302365750|gb|GT982544.1|GT982544 -
gi|302368910|gb|GT978114.1|GT978114
gi|315692064|gb|GW617923.1|GW617923 -
gi|315692267|gb|GW615462.1|GW615462
gi|315696762|gb|GW618818.1|GW618818 -
gi|315701494|gb|GW616126.1|GW616126 -
gi|315703331|gb|GW611000.1|GW611000 -
gi|315706412|gb|GW611584.1|GW611584 -
gi|268516992|gb|FM892544.1|FM892544
gi|268517996|gb|FM893371.1|FM893371 T
gi|302362864|gb|GT981730.1|GT981730 T
>contig_945 totalEST:88 availEST:81 paralogs:0 haplotype:4 PotentailSNP:4 realSNP:4
location info: 144 145 146 1018
gi|315674860|gb|GW616857.1|GW616857 C T A
gi|315675004|gb|GW616889.1|GW616889 C T A
gi|315675633|gb|GW617234.1|GW617234 C T A
gi|315680650|gb|GW614158.1|GW614158 C T A
gi|315680689|gb|GW614197.1|GW614197 C T A
gi|315680751|gb|GW614259.1|GW614259 C T A
gi|315680923|gb|GW614431.1|GW614431 C T A
gi|315681011|gb|GW614519.1|GW614519 C T A
gi|315681131|gb|GW614592.1|GW614592 C T A
gi|315681146|gb|GW614607.1|GW614607 C T A
gi|315686790|gb|GW612161.1|GW612161 C T A
gi|315686848|gb|GW612219.1|GW612219 C T A
gi|315686909|gb|GW612280.1|GW612280 C T A
gi|315686934|gb|GW612305.1|GW612305 C T A
gi|315691934|gb|GW615175.1|GW615175 C T A
gi|315692104|gb|GW617963.1|GW617963 C T A
gi|315692219|gb|GW615414.1|GW615414 C T A
gi|315692272|gb|GW615467.1|GW615467 C T A
gi|315692360|gb|GW615555.1|GW615555 C T A
gi|315692574|gb|GW615769.1|GW615769 C T A
gi|315696425|gb|GW618706.1|GW618706 C T A
gi|315696442|gb|GW618723.1|GW618723 C T A
gi|315696724|gb|GW618780.1|GW618780 C T A
gi|315696794|gb|GW618850.1|GW618850 C T A
gi|315697466|gb|GW619072.1|GW619072 C T A
gi|315697699|gb|GW619080.1|GW619080 C T A
gi|315697782|gb|GW619163.1|GW619163 C T A
gi|315698101|gb|GW619230.1|GW619230 C T A
gi|315698743|gb|GW612318.1|GW612318 C T A
gi|315698791|gb|GW612366.1|GW612366 C T A
gi|315698888|gb|GW612451.1|GW612451 C T A
gi|315698919|gb|GW612482.1|GW612482 C T A
gi|315699112|gb|GW612675.1|GW612675 C T A
gi|315699149|gb|GW612712.1|GW612712 C T A
gi|315699168|gb|GW612731.1|GW612731 C T A
gi|315699308|gb|GW612871.1|GW612871 C T A
gi|315699459|gb|GW613022.1|GW613022 C T A
gi|315701124|gb|GW615876.1|GW615876 C T A
gi|315701160|gb|GW615912.1|GW615912 C T A
gi|315701210|gb|GW615962.1|GW615962 C T A
gi|315701310|gb|GW616052.1|GW616052 C T A
gi|315701311|gb|GW616053.1|GW616053 C T A
gi|315701665|gb|GW616248.1|GW616248 C T A
gi|315701705|gb|GW616288.1|GW616288 C T A
gi|315701710|gb|GW616293.1|GW616293 C T A
gi|315701749|gb|GW616332.1|GW616332 C T A
gi|315701993|gb|GW616573.1|GW616573 C T A
gi|315702022|gb|GW616602.1|GW616602 C T A
gi|315703463|gb|GW613241.1|GW613241 C T A
gi|315704356|gb|GW611249.1|GW611249 C T A
gi|315704496|gb|GW613498.1|GW613498 C T A
gi|315704980|gb|GW613565.1|GW613565 C T A
gi|315705019|gb|GW613604.1|GW613604 C T A
gi|315706006|gb|GW613814.1|GW613814 C T A
gi|315706030|gb|GW613838.1|GW613838 C T A
gi|315706436|gb|GW611608.1|GW611608 C T A
gi|315708282|gb|GW619490.1|GW619490 C T A
gi|315708306|gb|GW619514.1|GW619514 C T A
gi|315708444|gb|GW619542.1|GW619542 C T A
gi|315708644|gb|GW619635.1|GW619635 C T A
gi|315708969|gb|GW619841.1|GW619841 C T A
gi|315709211|gb|GW619959.1|GW619959 C T A
gi|315709271|gb|GW619983.1|GW619983 C T A
gi|315709458|gb|GW620170.1|GW620170 C T A
gi|315675801|gb|GW617323.1|GW617323 . . . A
gi|315680608|gb|GW614116.1|GW614116 . . . A
gi|315680912|gb|GW614420.1|GW614420 . . . A
gi|315684709|gb|GW617753.1|GW617753 . . . A
gi|315699294|gb|GW612857.1|GW612857 . . . A
gi|315699457|gb|GW613020.1|GW613020 . . . A
gi|315703884|gb|GW611171.1|GW611171 . . . A
gi|315704449|gb|GW613451.1|GW613451 . . . A
gi|315704915|gb|GW611391.1|GW611391 . . . A
gi|315705947|gb|GW613755.1|GW613755 . . . A
gi|315708902|gb|GW619774.1|GW619774 . . . A
gi|315709459|gb|GW620171.1|GW620171 . . . A
gi|350604274|gb|JK611151.1|JK611151 . . . A
gi|315675022|gb|GW616907.1|GW616907 . . . T
gi|315696432|gb|GW618713.1|GW618713 . . . T
gi|315697133|gb|GW618964.1|GW618964 G G G
gi|315705948|gb|GW613756.1|GW613756 G G G
>contig_947 totalEST:20 availEST:17 paralogs:0 haplotype:5 PotentailSNP:10 realSNP:5
location info: 94 115 550 553 562
gi|315675631|gb|GW617232.1|GW617232 T G
gi|315680903|gb|GW614411.1|GW614411 T G C G C
gi|315684477|gb|GW617646.1|GW617646 T G C G C
gi|315684792|gb|GW617836.1|GW617836 T G
gi|315686729|gb|GW612100.1|GW612100 T G C G C
gi|315686844|gb|GW612215.1|GW612215 T G C G C
gi|315692214|gb|GW615409.1|GW615409 T G
gi|315697052|gb|GW618883.1|GW618883 T G C G C
gi|315699296|gb|GW612859.1|GW612859 T G C G C
gi|315699454|gb|GW613017.1|GW613017 T G C G C
gi|315703935|gb|GW613331.1|GW613331 T G C G C
gi|315708732|gb|GW619723.1|GW619723 T G
gi|315685504|gb|GW618357.1|GW618357 T T C G C
gi|315697712|gb|GW619093.1|GW619093 T T C G C
gi|315703899|gb|GW611186.1|GW611186 C T C G C
gi|315698080|gb|GW619209.1|GW619209 C T T A T
gi|315701499|gb|GW616131.1|GW616131 C T T A T
>contig_961 totalEST:7 availEST:7 paralogs:0 haplotype:2 PotentailSNP:10 realSNP:10
location info: 65 88 153 163 164 187 234 244 278 314
gi|315681157|gb|GW614618.1|GW614618 A G T G C A A T A T
gi|315684480|gb|GW617649.1|GW617649 A G T G C A A T A T
gi|315691809|gb|GW615050.1|GW615050 A G T G C A A T A T
gi|315708296|gb|GW619504.1|GW619504 C G T G C A A T A T
gi|315709196|gb|GW619944.1|GW619944 C G T G C A
gi|315680795|gb|GW614303.1|GW614303 A C C A A T T A G C
gi|315692111|gb|GW615306.1|GW615306 A C C A A T T A G C
>contig_964 totalEST:17 availEST:14 paralogs:0 haplotype:2 PotentailSNP:20 realSNP:20
location info: 213 313 315 316 317 318 320 324 325 326 327 328 329 330 331 332 333 335 336 337
gi|268517799|gb|FM893174.1|FM893174 T A T T T T G T C C A T T T C G C A C A
gi|302360821|gb|GT978500.1|GT978500 . A T T T T G T C C A T T T C G C A C A
gi|315692071|gb|GW617930.1|GW617930 T A T T T T G T C C A T T T C G C A C A
gi|315692153|gb|GW615348.1|GW615348 T A T T T T G T C C A T T T C G C A C A
gi|315698841|gb|GW612416.1|GW612416 T A T T T T G T C C A T T T C G C A C A
gi|315706548|gb|GW613940.1|GW613940 T A T T T T G T C C A T T T C G C A C A
gi|315708928|gb|GW619800.1|GW619800 T A T T T T G T C C A T T T C G C A C A
gi|315696035|gb|GW618586.1|GW618586 G A T T T T G T C C A T T T C G C A C A
gi|315697116|gb|GW618947.1|GW618947 G A T T T T G T C C A T T T C G C A C A
gi|302358665|gb|GT978686.1|GT978686 . T C A C A A C T G G C C A T C T C T T
gi|302362264|gb|GT980697.1|GT980697 . T C A C A A C T G G C C A T C T C T T
gi|302369510|gb|GT981919.1|GT981919 . T C A C A A C T G G C C A T C T C T T
gi|302369901|gb|GT980968.1|GT980968 . T C A C A A C T G G C C A T C T C T T
gi|302361535|gb|GT982032.1|GT982032 . T C A C A A C T G G C A A T C T C T T
>contig_972 totalEST:15 availEST:8 paralogs:0 haplotype:2 PotentailSNP:3 realSNP:3
location info: 1519 1520 1521
gi|315675220|gb|GW617047.1|GW617047 - - -
gi|315691773|gb|GW615014.1|GW615014 - - -
gi|315692307|gb|GW615502.1|GW615502 - - -
gi|315696047|gb|GW618598.1|GW618598 - - -
gi|350604585|gb|JK613053.1|JK613053 - - -
gi|315701972|gb|GW616552.1|GW616552 A G C
gi|315704489|gb|GW613491.1|GW613491 A G C
gi|315705941|gb|GW611529.1|GW611529 A G C
>contig_980 totalEST:6 availEST:6 paralogs:0 haplotype:2 PotentailSNP:1 realSNP:1
location info: 599
gi|302362291|gb|GT978150.1|GT978150 A
gi|315691860|gb|GW615101.1|GW615101 A
gi|315692648|gb|GW615843.1|GW615843 A
gi|315692649|gb|GW615844.1|GW615844 A
gi|302362581|gb|GT979090.1|GT979090 G
gi|302365092|gb|GT976907.1|GT976907 G
>contig_987 totalEST:11 availEST:9 paralogs:0 haplotype:2 PotentailSNP:2 realSNP:2
location info: 71 73
gi|268521746|gb|FM894342.1|FM894342 T T
gi|268524814|gb|FM895512.1|FM895512 T T
gi|302363642|gb|GT973578.1|GT973578 T T
gi|311190327|gb|GW878915.1|GW878915 T T
gi|315696019|gb|GW618570.1|GW618570 T T
gi|315699029|gb|GW612611.1|GW612611 T T
gi|315699175|gb|GW612738.1|GW612738 T T
gi|315691823|gb|GW615064.1|GW615064 G G
gi|315698751|gb|GW612326.1|GW612326 G G
>contig_988 totalEST:23 availEST:22 paralogs:0 haplotype:2 PotentailSNP:10 realSNP:10
location info: 447 464 467 528 545 548 558 572 618 644
gi|315680755|gb|GW614263.1|GW614263 T T T T T T A G G
gi|315680893|gb|GW614401.1|GW614401 T T T T T T A G G C
gi|315681104|gb|GW614565.1|GW614565 T T T T T T A G G C
gi|315681140|gb|GW614601.1|GW614601 T T T T T T A G G C
gi|315691818|gb|GW615059.1|GW615059 T T T T T T A G G C
gi|315697044|gb|GW618875.1|GW618875 T T T T T T A G G
gi|315701513|gb|GW616145.1|GW616145 T T T T T T A G G C
gi|315701658|gb|GW616241.1|GW616241 T T T T T T A G G C
gi|315702075|gb|GW616644.1|GW616644 T T T T T T A G G C
gi|315706017|gb|GW613825.1|GW613825 T T T T T T A
gi|315706472|gb|GW613864.1|GW613864 T T T T T T A G G C
gi|315707045|gb|GW611725.1|GW611725 T T T T T T A G G C
gi|315708241|gb|GW619449.1|GW619449 T T T T T T A G
gi|315708433|gb|GW619531.1|GW619531 T T T T T T A G
gi|315709117|gb|GW619865.1|GW619865 T T T T T T A G G C
gi|315675149|gb|GW616976.1|GW616976 . . . . . . . A A T
gi|315675938|gb|GW617429.1|GW617429 C C C C C C C A A T
gi|315680953|gb|GW614461.1|GW614461 . . . . C C C A A T
gi|315692220|gb|GW615415.1|GW615415 . . . . . . . . A T
gi|315701182|gb|GW615934.1|GW615934 C C C C C C C A A T
gi|315702092|gb|GW616661.1|GW616661 C C C C C C C A A T
gi|315709285|gb|GW619997.1|GW619997 C C C C C C C A A T
>contig_1019 totalEST:4 availEST:4 paralogs:0 haplotype:2 PotentailSNP:1 realSNP:1
location info: 524
gi|302361130|gb|GT981771.1|GT981771 G
gi|302365495|gb|GT982376.1|GT982376 G
gi|302361289|gb|GT981883.1|GT981883 A
gi|315685523|gb|GW618376.1|GW618376 A
>contig_1020 totalEST:35 availEST:30 paralogs:0 haplotype:2 PotentailSNP:1 realSNP:1
location info: 131
gi|268519300|gb|FM887767.1|FM887767 A
gi|315675168|gb|GW616995.1|GW616995 A
gi|315675186|gb|GW617013.1|GW617013 A
gi|315676107|gb|GW617598.1|GW617598 A
gi|315680583|gb|GW614091.1|GW614091 A
gi|315681112|gb|GW614573.1|GW614573 A
gi|315681403|gb|GW614864.1|GW614864 A
gi|315681492|gb|GW614953.1|GW614953 A
gi|315685509|gb|GW618362.1|GW618362 A
gi|315685532|gb|GW618385.1|GW618385 A
gi|315685551|gb|GW618404.1|GW618404 A
gi|315692523|gb|GW615718.1|GW615718 A
gi|315692550|gb|GW615745.1|GW615745 A
gi|315698970|gb|GW612533.1|GW612533 A
gi|315699129|gb|GW612692.1|GW612692 A
gi|315700493|gb|GW611822.1|GW611822 A
gi|315700498|gb|GW611827.1|GW611827 A
gi|315700689|gb|GW611901.1|GW611901 A
gi|315700896|gb|GW611991.1|GW611991 A
gi|315700897|gb|GW611992.1|GW611992 A
gi|315701469|gb|GW616101.1|GW616101 A
gi|315701726|gb|GW616309.1|GW616309 A
gi|315701881|gb|GW616464.1|GW616464 A
gi|315701935|gb|GW616518.1|GW616518 A
gi|315702168|gb|GW616737.1|GW616737 A
gi|315702176|gb|GW616745.1|GW616745 A
gi|315704408|gb|GW611301.1|GW611301 A
gi|315704467|gb|GW613469.1|GW613469 A
gi|315691814|gb|GW615055.1|GW615055 G
gi|315699504|gb|GW613067.1|GW613067 G
>contig_1024 totalEST:15 availEST:13 paralogs:0 haplotype:3 PotentailSNP:2 realSNP:2
location info: 113 117
gi|315674818|gb|GW616815.1|GW616815 A A
gi|315675841|gb|GW617363.1|GW617363 A A
gi|315680840|gb|GW614348.1|GW614348 A A
gi|315685362|gb|GW618215.1|GW618215 A A
gi|315691915|gb|GW615156.1|GW615156 A A
gi|315692552|gb|GW615747.1|GW615747 A A
gi|315700735|gb|GW611947.1|GW611947 A A
gi|315701766|gb|GW616349.1|GW616349 A A
gi|315706525|gb|GW613917.1|GW613917 A A
gi|315708233|gb|GW619441.1|GW619441 A A
gi|315708312|gb|GW619520.1|GW619520 A A
gi|315697123|gb|GW618954.1|GW618954 G G
gi|315697369|gb|GW618975.1|GW618975 G G
>contig_1042 totalEST:7 availEST:7 paralogs:0 haplotype:2 PotentailSNP:11 realSNP:11
location info: 166 168 279 325 326 339 361 368 435 442 576
gi|315684533|gb|GW617702.1|GW617702 A C A A A A C T C A G
gi|315684557|gb|GW617726.1|GW617726 A C A A A A C T C A G
gi|315686787|gb|GW612158.1|GW612158 A C A A A A C T C A G
gi|315698756|gb|GW612331.1|GW612331 A C A A A A C T C A G
gi|315705935|gb|GW611523.1|GW611523 A C A A A A C T C A G
gi|315680629|gb|GW614137.1|GW614137 G T T C G T A A T T T
gi|350604581|gb|JK613049.1|JK613049 G T T C G T A A T T T
>contig_1069 totalEST:6 availEST:6 paralogs:0 haplotype:2 PotentailSNP:1 realSNP:1
location info: 115
gi|315675150|gb|GW616977.1|GW616977 T
gi|315681186|gb|GW614647.1|GW614647 T
gi|315692055|gb|GW615296.1|GW615296 T
gi|315692663|gb|GW615858.1|GW615858 T
gi|315699476|gb|GW613039.1|GW613039 G
gi|315706578|gb|GW613970.1|GW613970 G
>contig_1081 totalEST:19 availEST:7 paralogs:0 haplotype:2 PotentailSNP:1 realSNP:1
location info: 815
gi|262090669|gb|GT229027.1|GT229027 G
gi|268517954|gb|FM893329.1|FM893329 G
gi|268518373|gb|FM888647.1|FM888647 G
gi|302358519|gb|GT978543.1|GT978543 G
gi|302360896|gb|GT981619.1|GT981619 G
gi|268520146|gb|FM889994.1|FM889994 A
gi|302369752|gb|GT982165.1|GT982165 A
>contig_1090 totalEST:21 availEST:12 paralogs:0 haplotype:3 PotentailSNP:5 realSNP:5
location info: 1969 2093 2255 2262 2336
gi|302358095|gb|GT975467.1|GT975467 A
gi|302358134|gb|GT971225.1|GT971225 A
gi|302368433|gb|GT977899.1|GT977899 A
gi|302363787|gb|GT981409.1|GT981409 A A A C A
gi|315680639|gb|GW614147.1|GW614147 A A A C A
gi|315698129|gb|GW619258.1|GW619258 A A A C A
gi|315703328|gb|GW610997.1|GW610997 A A A C A
gi|268523591|gb|FM892124.1|FM892124 . . C A G
gi|268525653|gb|FM890908.1|FM890908 . G C A G
gi|302362797|gb|GT980924.1|GT980924 . G C A G
gi|218686951|gb|GH295919.1|GH295919 - A A C
gi|218687771|gb|GH296312.1|GH296312 - A A C
>contig_1096 totalEST:6 availEST:4 paralogs:0 haplotype:2 PotentailSNP:1 realSNP:1
location info: 725
gi|237680855|gb|GO247067.1|GO247067 G
gi|268523588|gb|FM892121.1|FM892121 G
gi|315701647|gb|GW616230.1|GW616230 C
gi|315708283|gb|GW619491.1|GW619491 C
>contig_1099 totalEST:19 availEST:19 paralogs:0 haplotype:2 PotentailSNP:14 realSNP:14
location info: 59 96 99 115 138 183 213 231 330 399 467 513 531 534
gi|237680037|gb|GO247342.1|GO247342 C T T C C A T T A C C G C G
gi|268520451|gb|FM890299.1|FM890299 . . . . . . . . A C C G C G
gi|268521247|gb|FM891966.1|FM891966 . . . . . . . . . C C G C G
gi|268525874|gb|FM891130.1|FM891130 C T T C C A T T A C C G C G
gi|268526338|gb|FM891594.1|FM891594 . . . . . . . . A C C G C G
gi|302358667|gb|GT978688.1|GT978688 . . . . . . . . A C C G C G
gi|350602502|gb|JK612041.1|JK612041 . . . . . A T T A C C G C G
gi|268517040|gb|FM892592.1|FM892592 C T T G C A T T A C C G C G
gi|268517246|gb|FM893594.1|FM893594 C T T G C A T T A C C
gi|268517903|gb|FM893278.1|FM893278 C T T G C A T T A C C G C G
gi|268521935|gb|FM892775.1|FM892775 . T T - C A T T A
gi|268525392|gb|FM896034.1|FM896034 C T T G C A T T A C C
gi|268525489|gb|FM890744.1|FM890744 . T T G C A T T A C C G
gi|315680898|gb|GW614406.1|GW614406 C T T G C A T T A C C G C G
gi|315702093|gb|GW616662.1|GW616662 C T T G C A T T A C C G C G
gi|315704370|gb|GW611263.1|GW611263 C T T G C A T T A C C G C G
gi|237680043|gb|GO247348.1|GO247348 G C C G A G C C G G T T G T
gi|268517448|gb|FM889166.1|FM889166 . . . . . G C C G G T T G T
gi|268524663|gb|FM895361.1|FM895361 G C C G A G C C G G T T G T
>contig_1107 totalEST:5 availEST:5 paralogs:0 haplotype:2 PotentailSNP:4 realSNP:4
location info: 277 288 454 490
gi|302360050|gb|GT975513.1|GT975513 G G G -
gi|302361050|gb|GT978633.1|GT978633 . . G -
gi|315680866|gb|GW614374.1|GW614374 G G G -
gi|302359338|gb|GT974483.1|GT974483 A A A A
gi|302367577|gb|GT974549.1|GT974549 A A A A
>contig_1114 totalEST:16 availEST:15 paralogs:0 haplotype:3 PotentailSNP:2 realSNP:2
location info: 114 162
gi|268518470|gb|FM888744.1|FM888744 A A
gi|302369328|gb|GT982399.1|GT982399 A A
gi|315674821|gb|GW616818.1|GW616818 A A
gi|315680828|gb|GW614336.1|GW614336 A A
gi|315686821|gb|GW612192.1|GW612192 A A
gi|315695975|gb|GW618526.1|GW618526 A A
gi|315696390|gb|GW618671.1|GW618671 A A
gi|315697054|gb|GW618885.1|GW618885 A A
gi|315697102|gb|GW618933.1|GW618933 A A
gi|315700947|gb|GW612042.1|GW612042 A A
gi|315709291|gb|GW620003.1|GW620003 A A
gi|302365184|gb|GT979594.1|GT979594 . G
gi|302365188|gb|GT979598.1|GT979598 . G
gi|315699498|gb|GW613061.1|GW613061 G A
gi|315701904|gb|GW616487.1|GW616487 G A
>contig_1117 totalEST:23 availEST:18 paralogs:0 haplotype:5 PotentailSNP:4 realSNP:3
location info: 532 802 990
gi|237680599|gb|GO246750.1|GO246750 . A G
gi|302361644|gb|GT982096.1|GT982096 . A G
gi|302362461|gb|GT979012.1|GT979012 . A G
gi|302368116|gb|GT980331.1|GT980331 . A G
gi|315697080|gb|GW618911.1|GW618911 . A G
gi|315700450|gb|GW611779.1|GW611779 . . G
gi|350602755|gb|JK612068.1|JK612068 . . G
gi|302365593|gb|GT982434.1|GT982434 A A G
gi|302370718|gb|GT979649.1|GT979649 A A
gi|315680790|gb|GW614298.1|GW614298 A
gi|315680809|gb|GW614317.1|GW614317 A
gi|268524961|gb|FM896591.1|FM896591 A
gi|302365726|gb|GT982520.1|GT982520 A G G
gi|315692190|gb|GW615385.1|GW615385 . G G
gi|302368584|gb|GT977963.1|GT977963 G A G
gi|302369495|gb|GT981904.1|GT981904 G A G
gi|302369456|gb|GT982486.1|GT982486 . A A
gi|350604538|gb|JK613006.1|JK613006 . . A
>contig_1140 totalEST:7 availEST:6 paralogs:0 haplotype:2 PotentailSNP:1 realSNP:1
location info: 634
gi|315680602|gb|GW614110.1|GW614110 A
gi|315683676|gb|GW616957.1|GW616957 A
gi|315699343|gb|GW612906.1|GW612906 A
gi|315701556|gb|GW616188.1|GW616188 A
gi|302364248|gb|GT979306.1|GT979306 G
gi|302367446|gb|GT974332.1|GT974332 G
>contig_1196 totalEST:41 availEST:21 paralogs:0 haplotype:2 PotentailSNP:1 realSNP:1
location info: 1091
gi|237680055|gb|GO247360.1|GO247360 -
gi|262091391|gb|GT228818.1|GT228818 -
gi|268516894|gb|FM892446.1|FM892446 -
gi|268517319|gb|FM887261.1|FM887261 -
gi|268517501|gb|FM889212.1|FM889212 -
gi|268517864|gb|FM893239.1|FM893239 -
gi|268520506|gb|FM890354.1|FM890354 -
gi|268520653|gb|FM889411.1|FM889411 -
gi|268521494|gb|FM894246.1|FM894246 -
gi|268522790|gb|FM896233.1|FM896233 -
gi|268522817|gb|FM896260.1|FM896260 -
gi|268524095|gb|FM894774.1|FM894774 -
gi|268524510|gb|FM895190.1|FM895190 -
gi|268524554|gb|FM895234.1|FM895234 -
gi|268524641|gb|FM895339.1|FM895339 -
gi|302361076|gb|GT978659.1|GT978659 -
gi|302366699|gb|GT976863.1|GT976863 -
gi|315698472|gb|GW619376.1|GW619376 -
gi|315701269|gb|GW616011.1|GW616011 -
gi|268519725|gb|FM888192.1|FM888192 G
gi|268522437|gb|FM894582.1|FM894582 G
>contig_1199 totalEST:5 availEST:5 paralogs:0 haplotype:2 PotentailSNP:1 realSNP:1
location info: 84
gi|311190183|gb|GW881515.1|GW881515 C
gi|311213092|gb|GW875172.1|GW875172 C
gi|315674983|gb|GW616868.1|GW616868 C
gi|315675383|gb|GW617097.1|GW617097 G
gi|315705957|gb|GW613765.1|GW613765 G
>contig_1207 totalEST:18 availEST:17 paralogs:0 haplotype:3 PotentailSNP:5 realSNP:5
location info: 486 515 534 663 717
gi|218686999|gb|GH296383.1|GH296383 . . . T G
gi|218687782|gb|GH295803.1|GH295803 . . . T G
gi|218687847|gb|GH296349.1|GH296349 . . . T G
gi|237680034|gb|GO247339.1|GO247339 . . . T G
gi|237680035|gb|GO247340.1|GO247340 . . . T G
gi|268524436|gb|FM895116.1|FM895116 G G G T G
gi|302358934|gb|GT977371.1|GT977371 G G G T G
gi|302361889|gb|GT977743.1|GT977743 G G G T A
gi|302361965|gb|GT980386.1|GT980386 G G G T G
gi|302362036|gb|GT980461.1|GT980461 G G G T
gi|302364343|gb|GT979482.1|GT979482 G G G T A
gi|315675210|gb|GW617037.1|GW617037 G G G
gi|268519962|gb|FM889810.1|FM889810 G G G
gi|218687001|gb|GH296385.1|GH296385 A G A
gi|218687784|gb|GH295805.1|GH295805 A G A
gi|302363780|gb|GT981402.1|GT981402 G C G - G
gi|302369975|gb|GT981039.1|GT981039 G C G - G
>contig_1209 totalEST:4 availEST:4 paralogs:0 haplotype:2 PotentailSNP:2 realSNP:2
location info: 431 471
gi|311161938|gb|GW879524.1|GW879524 C C
gi|311213660|gb|GW875366.1|GW875366 C C
gi|311173366|gb|GW876966.1|GW876966 T T
gi|315675184|gb|GW617011.1|GW617011 T T
>contig_1213 totalEST:36 availEST:18 paralogs:0 haplotype:2 PotentailSNP:1 realSNP:1
location info: 152
gi|268516989|gb|FM892541.1|FM892541 T
gi|268520454|gb|FM890302.1|FM890302 T
gi|268524918|gb|FM895616.1|FM895616 T
gi|268524972|gb|FM896602.1|FM896602 T
gi|311171640|gb|GW876356.1|GW876356 T
gi|315675151|gb|GW616978.1|GW616978 T
gi|315680661|gb|GW614169.1|GW614169 T
gi|315684490|gb|GW617659.1|GW617659 T
gi|315699588|gb|GW613151.1|GW613151 T
gi|315700499|gb|GW611828.1|GW611828 T
gi|315701147|gb|GW615899.1|GW615899 T
gi|315701177|gb|GW615929.1|GW615929 T
gi|315701961|gb|GW616541.1|GW616541 T
gi|350604966|gb|JK613434.1|JK613434 T
gi|350605083|gb|JK613551.1|JK613551 T
gi|350605084|gb|JK613552.1|JK613552 T
gi|315681084|gb|GW614545.1|GW614545 G
gi|315696712|gb|GW618768.1|GW618768 G
>contig_1255 totalEST:15 availEST:13 paralogs:0 haplotype:2 PotentailSNP:5 realSNP:5
location info: 87 165 193 237 378
gi|302362058|gb|GT977914.1|GT977914 C G A G T
gi|302368923|gb|GT978127.1|GT978127 C G A G T
gi|311196896|gb|GW877952.1|GW877952 C G A G T
gi|311213358|gb|GW875249.1|GW875249 C G A G T
gi|315692619|gb|GW615814.1|GW615814 C G A G T
gi|315702158|gb|GW616727.1|GW616727 . . A G T
gi|302362697|gb|GT980874.1|GT980874 G G A G T
gi|302363797|gb|GT981419.1|GT981419 G G A G T
gi|302366685|gb|GT976807.1|GT976807 G G A G T
gi|302369661|gb|GT982077.1|GT982077 G G A G T
gi|302370685|gb|GT979616.1|GT979616 G G A G T
gi|302357719|gb|GT974320.1|GT974320 G A G A C
gi|302359265|gb|GT974406.1|GT974406 G A G A C
>contig_1269 totalEST:5 availEST:4 paralogs:0 haplotype:2 PotentailSNP:1 realSNP:1
location info: 485
gi|302358187|gb|GT975559.1|GT975559 A
gi|302363355|gb|GT973045.1|GT973045 A
gi|302365749|gb|GT982543.1|GT982543 G
gi|302369629|gb|GT970127.1|GT970127 G
>contig_1279 totalEST:42 availEST:39 paralogs:0 haplotype:7 PotentailSNP:11 realSNP:8
location info: 5 137 493 574 586 637 643 647
gi|268522017|gb|FM892857.1|FM892857 . G
gi|268523735|gb|FM892268.1|FM892268 . G
gi|268526203|gb|FM891459.1|FM891459 . G G
gi|302358544|gb|GT977037.1|GT977037 T G G C G G G A
gi|302358546|gb|GT977039.1|GT977039 T G G C G G G G
gi|302358604|gb|GT978627.1|GT978627 T G G C G
gi|302358697|gb|GT977184.1|GT977184 T G G C G
gi|302360214|gb|GT978325.1|GT978325 . G G C
gi|302360763|gb|GT981532.1|GT981532 T G G
gi|302360812|gb|GT978491.1|GT978491 T G G C G
gi|302362305|gb|GT978164.1|GT978164 T G G C G G G G
gi|302362426|gb|GT980771.1|GT980771 T G G C G G G A
gi|302362616|gb|GT981642.1|GT981642 T G G C G
gi|302362793|gb|GT980920.1|GT980920 T G G C
gi|302362954|gb|GT979340.1|GT979340 G G G C G G G G
gi|302363028|gb|GT981080.1|GT981080 T G G C A
gi|302363095|gb|GT979440.1|GT979440 T G G C G G A G
gi|302363812|gb|GT981434.1|GT981434 T G T
gi|302365080|gb|GT976895.1|GT976895 T G G C G G A G
gi|302368105|gb|GT980320.1|GT980320 T G G C G
gi|302368746|gb|GT978033.1|GT978033 T G G
gi|302369664|gb|GT982080.1|GT982080 T G G C G
gi|302370018|gb|GT982560.1|GT982560 T G G C G G A G
gi|311213086|gb|GW875166.1|GW875166 T G
gi|315674825|gb|GW616822.1|GW616822 . G G C G
gi|315707058|gb|GW611738.1|GW611738 . G G C G G G G
gi|350603176|gb|JK612489.1|JK612489 . . G C G G G G
gi|268526063|gb|FM891319.1|FM891319 . . G C G
gi|302357725|gb|GT975103.1|GT975103 T A G C A A G
gi|302363878|gb|GT981503.1|GT981503 T A
gi|302361811|gb|GT977661.1|GT977661 T G G C A A A G
gi|302365546|gb|GT979824.1|GT979824 T G G C A A G G
gi|302366917|gb|GT977243.1|GT977243 T G G C A A A G
gi|302361388|gb|GT981937.1|GT981937 G G A
gi|302369218|gb|GT982331.1|GT982331 G G
gi|302361530|gb|GT982027.1|GT982027 T G A C G A
gi|302364113|gb|GT979048.1|GT979048 T G G A A
gi|302365052|gb|GT976828.1|GT976828 T G G A A
gi|302367623|gb|GT974681.1|GT974681 T A G A A
>contig_1329 totalEST:5 availEST:5 paralogs:0 haplotype:2 PotentailSNP:11 realSNP:11
location info: 153 156 170 215 246 360 399 523 524 568 573
gi|268517290|gb|FM887176.1|FM887176 C T T C A C C A G A T
gi|311176863|gb|GW877708.1|GW877708 C T T C A C C A G A T
gi|311212217|gb|GW874855.1|GW874855 C T T C A C C A G
gi|302363230|gb|GT969937.1|GT969937 A A C T C T T C A G G
gi|315698820|gb|GW612395.1|GW612395 A A C T C T T C A G G
>contig_1341 totalEST:4 availEST:4 paralogs:0 haplotype:2 PotentailSNP:2 realSNP:2
location info: 83 412
gi|302365473|gb|GT982354.1|GT982354 A A
gi|302368393|gb|GT971930.1|GT971930 A A
gi|311176303|gb|GW874714.1|GW874714 G T
gi|311211626|gb|GW874689.1|GW874689 G T
>contig_1343 totalEST:8 availEST:8 paralogs:0 haplotype:2 PotentailSNP:3 realSNP:3
location info: 265 388 586
gi|268522466|gb|FM894611.1|FM894611 A A
gi|268522482|gb|FM894627.1|FM894627 A A
gi|311211617|gb|GW874680.1|GW874680 A A
gi|268522910|gb|FM896353.1|FM896353 A A A
gi|302362865|gb|GT981731.1|GT981731 A A A
gi|315697089|gb|GW618920.1|GW618920 A A A
gi|302362160|gb|GT978017.1|GT978017 G T G
gi|302370392|gb|GT981476.1|GT981476 G T G
>contig_1353 totalEST:5 availEST:4 paralogs:0 haplotype:2 PotentailSNP:2 realSNP:2
location info: 961 1000
gi|302357926|gb|GT975304.1|GT975304 A A
gi|302358020|gb|GT975394.1|GT975394 A A
gi|302359195|gb|GT970529.1|GT970529 G G
gi|311162580|gb|GW878097.1|GW878097 G G
>contig_1379 totalEST:6 availEST:6 paralogs:0 haplotype:2 PotentailSNP:2 realSNP:2
location info: 412 425
gi|268524289|gb|FM894969.1|FM894969 A T
gi|302358723|gb|GT977210.1|GT977210 A T
gi|302365929|gb|GT980070.1|GT980070 A T
gi|311154141|gb|GW880218.1|GW880218 G A
gi|311161949|gb|GW879535.1|GW879535 G A
gi|311207714|gb|GW881358.1|GW881358 G A
>contig_1390 totalEST:18 availEST:14 paralogs:0 haplotype:3 PotentailSNP:2 realSNP:2
location info: 198 923
gi|218687041|gb|GH296425.1|GH296425 G A
gi|218687863|gb|GH295845.1|GH295845 G A
gi|268523835|gb|FM890521.1|FM890521 G
gi|311201012|gb|GW880286.1|GW880286 G
gi|315684706|gb|GW617750.1|GW617750 G
gi|315699441|gb|GW613004.1|GW613004 G
gi|315700957|gb|GW612052.1|GW612052 G
gi|315701815|gb|GW616398.1|GW616398 G
gi|268516753|gb|FM892305.1|FM892305 . G
gi|268517837|gb|FM893212.1|FM893212 . G
gi|268518059|gb|FM893434.1|FM893434 . G
gi|268525915|gb|FM891171.1|FM891171 . G
gi|311201005|gb|GW880279.1|GW880279 A
gi|311207677|gb|GW881320.1|GW881320 A
>contig_1408 totalEST:25 availEST:22 paralogs:0 haplotype:3 PotentailSNP:2 realSNP:2
location info: 310 615
gi|302361267|gb|GT981861.1|GT981861 . G
gi|302361823|gb|GT977673.1|GT977673 G G
gi|302362952|gb|GT979338.1|GT979338 G G
gi|302364330|gb|GT979469.1|GT979469 . G
gi|302365481|gb|GT982362.1|GT982362 . G
gi|302365608|gb|GT982449.1|GT982449 . G
gi|302365627|gb|GT973979.1|GT973979 G G
gi|311180986|gb|GW878027.1|GW878027 G G
gi|311207207|gb|GW881126.1|GW881126 G
gi|315675959|gb|GW617450.1|GW617450 G G
gi|315684727|gb|GW617771.1|GW617771 G G
gi|315691799|gb|GW615040.1|GW615040 G G
gi|315691869|gb|GW615110.1|GW615110 G G
gi|315692123|gb|GW615318.1|GW615318 G G
gi|315696435|gb|GW618716.1|GW618716 G G
gi|315700455|gb|GW611784.1|GW611784 G G
gi|315700739|gb|GW611951.1|GW611951 . G
gi|315701814|gb|GW616397.1|GW616397 G G
gi|302362371|gb|GT981566.1|GT981566 G A
gi|302366651|gb|GT976773.1|GT976773 G A
gi|302364235|gb|GT979293.1|GT979293 A
gi|302364324|gb|GT979463.1|GT979463 A G
>contig_1413 totalEST:6 availEST:5 paralogs:0 haplotype:2 PotentailSNP:1 realSNP:1
location info: 245
gi|302363431|gb|GT973165.1|GT973165 C
gi|311201405|gb|GW880349.1|GW880349 C
gi|315699049|gb|GW612631.1|GW612631 C
gi|311190318|gb|GW878905.1|GW878905 T
gi|311203580|gb|GW881064.1|GW881064 T
>contig_1414 totalEST:35 availEST:27 paralogs:0 haplotype:2 PotentailSNP:2 realSNP:2
location info: 131 132
gi|268523848|gb|FM890534.1|FM890534 A A
gi|268526045|gb|FM891301.1|FM891301 A A
gi|302369958|gb|GT979975.1|GT979975 A A
gi|311203579|gb|GW881063.1|GW881063 A A
gi|315674822|gb|GW616819.1|GW616819 A A
gi|315674975|gb|GW616860.1|GW616860 A A
gi|315675871|gb|GW617393.1|GW617393 A A
gi|315684468|gb|GW617637.1|GW617637 A A
gi|315684740|gb|GW617784.1|GW617784 A A
gi|315691741|gb|GW614982.1|GW614982 A A
gi|315691896|gb|GW615137.1|GW615137 A A
gi|315692138|gb|GW615333.1|GW615333 A A
gi|315692572|gb|GW615767.1|GW615767 A A
gi|315696013|gb|GW618564.1|GW618564 A A
gi|315696701|gb|GW618757.1|GW618757 A A
gi|315696777|gb|GW618833.1|GW618833 A A
gi|315698125|gb|GW619254.1|GW619254 A A
gi|315698771|gb|GW612346.1|GW612346 A A
gi|315701477|gb|GW616109.1|GW616109 A A
gi|315701735|gb|GW616318.1|GW616318 A A
gi|315703490|gb|GW613268.1|GW613268 A A
gi|315704315|gb|GW611208.1|GW611208 A A
gi|315706403|gb|GW611575.1|GW611575 A A
gi|315706521|gb|GW613913.1|GW613913 A A
gi|315708914|gb|GW619786.1|GW619786 A A
gi|315701779|gb|GW616362.1|GW616362 G G
gi|315701811|gb|GW616394.1|GW616394 G G
>contig_1437 totalEST:24 availEST:21 paralogs:0 haplotype:4 PotentailSNP:6 realSNP:3
location info: 393 454 548
gi|268524959|gb|FM896589.1|FM896589 G G A
gi|302359731|gb|GT972361.1|GT972361 G G A
gi|302362626|gb|GT981652.1|GT981652 G G
gi|302364334|gb|GT979473.1|GT979473 G
gi|302361504|gb|GT970086.1|GT970086 G G A
gi|302366916|gb|GT977242.1|GT977242 G G A
gi|302368193|gb|GT971814.1|GT971814 G G A
gi|302368721|gb|GT972098.1|GT972098 G G A
gi|302369653|gb|GT982069.1|GT982069 G G T
gi|302369924|gb|GT980991.1|GT980991 G G A
gi|302370008|gb|GT982550.1|GT982550 G G A
gi|311203132|gb|GW880946.1|GW880946 G G A
gi|315680613|gb|GW614121.1|GW614121 G G A
gi|315684521|gb|GW617690.1|GW617690 G G A
gi|315691933|gb|GW615174.1|GW615174 G G A
gi|315700435|gb|GW611764.1|GW611764 G G A
gi|315704371|gb|GW611264.1|GW611264 G G A
gi|302365189|gb|GT979599.1|GT979599 G G A
gi|302366898|gb|GT977224.1|GT977224 G G A
gi|302367619|gb|GT974633.1|GT974633 A A A
gi|302367726|gb|GT974867.1|GT974867 A A T
>contig_1450 totalEST:23 availEST:19 paralogs:0 haplotype:4 PotentailSNP:2 realSNP:1
location info: 32
gi|311202691|gb|GW880836.1|GW880836 G
gi|315675013|gb|GW616898.1|GW616898 .
gi|315680906|gb|GW614414.1|GW614414 .
gi|315686837|gb|GW612208.1|GW612208 G
gi|315696023|gb|GW618574.1|GW618574 .
gi|315698094|gb|GW619223.1|GW619223 .
gi|315698892|gb|GW612455.1|GW612455 G
gi|315698974|gb|GW612537.1|GW612537 .
gi|315701185|gb|GW615937.1|GW615937 G
gi|315701454|gb|GW616086.1|GW616086 .
gi|315701625|gb|GW616208.1|GW616208 G
gi|315701724|gb|GW616307.1|GW616307 .
gi|315703954|gb|GW613350.1|GW613350 .
gi|315706419|gb|GW611591.1|GW611591 .
gi|315708488|gb|GW619586.1|GW619586 G
gi|315708496|gb|GW619594.1|GW619594 G
gi|315709278|gb|GW619990.1|GW619990 G
gi|315701657|gb|GW616240.1|GW616240 C
gi|315708970|gb|GW619842.1|GW619842 C
>contig_1455 totalEST:21 availEST:13 paralogs:0 haplotype:3 PotentailSNP:2 realSNP:2
location info: 83 760
gi|302358482|gb|GT971579.1|GT971579 G
gi|302367758|gb|GT974941.1|GT974941 G
gi|302367798|gb|GT971588.1|GT971588 G
gi|302369562|gb|GT981975.1|GT981975 G A
gi|302370208|gb|GT980057.1|GT980057 G A
gi|302360406|gb|GT975827.1|GT975827 C
gi|302366232|gb|GT971179.1|GT971179 C
gi|311202286|gb|GW880762.1|GW880762 C
gi|315681402|gb|GW614863.1|GW614863 C
gi|302368695|gb|GT972072.1|GT972072 . G
gi|302369438|gb|GT982468.1|GT982468 . G
gi|315709367|gb|GW620079.1|GW620079 . G
gi|350603783|gb|JK610660.1|JK610660 . G
>contig_1460 totalEST:4 availEST:4 paralogs:0 haplotype:2 PotentailSNP:1 realSNP:1
location info: 481
gi|302363730|gb|GT981352.1|GT981352 A
gi|315709418|gb|GW620130.1|GW620130 A
gi|311167110|gb|GW875470.1|GW875470 G
gi|311202272|gb|GW880746.1|GW880746 G
>contig_1461 totalEST:33 availEST:33 paralogs:0 haplotype:3 PotentailSNP:7 realSNP:7
location info: 75 120 121 122 209 415 665
gi|302357915|gb|GT975293.1|GT975293 A T C C A T
gi|302358337|gb|GT978362.1|GT978362 A T C C A T G
gi|302358437|gb|GT978463.1|GT978463 A T C C A T
gi|302358503|gb|GT978527.1|GT978527 A T C C A T
gi|302358508|gb|GT978532.1|GT978532 A T C C A T G
gi|302358920|gb|GT977357.1|GT977357 A T C C A T
gi|302362151|gb|GT978008.1|GT978008 A T C C A T
gi|302362821|gb|GT980948.1|GT980948 A T C C A
gi|302369447|gb|GT982477.1|GT982477 A T C C A T
gi|302369934|gb|GT979951.1|GT979951 A T C C A T
gi|315699115|gb|GW612678.1|GW612678 A T C C A T
gi|315699135|gb|GW612698.1|GW612698 A T C C A T
gi|315703931|gb|GW613327.1|GW613327 A T C C A T
gi|302360883|gb|GT981606.1|GT981606 A T C C A T T
gi|302361403|gb|GT981952.1|GT981952 A T C C A T T
gi|302369334|gb|GT982405.1|GT982405 A T C C A T T
gi|302369902|gb|GT980969.1|GT980969 A T C C A T T
gi|315692586|gb|GW615781.1|GW615781 A T C C A T T
gi|315698856|gb|GW612419.1|GW612419 A T C C A T T
gi|315698956|gb|GW612519.1|GW612519 A T C C A T T
gi|315700692|gb|GW611904.1|GW611904 A T C C A T T
gi|315700927|gb|GW612022.1|GW612022 A T C C A T T
gi|315701244|gb|GW615986.1|GW615986 A T C C A T T
gi|315703968|gb|GW613364.1|GW613364 A T C C A T T
gi|315704913|gb|GW611389.1|GW611389 A T C C A T T
gi|315704981|gb|GW613566.1|GW613566 A T C C A T T
gi|315708736|gb|GW619727.1|GW619727 A T C C A T T
gi|315692133|gb|GW615328.1|GW615328 . . . . A T T
gi|315696061|gb|GW618612.1|GW618612 . . . . A T T
gi|311156541|gb|GW880735.1|GW880735 G T C C T C
gi|311202264|gb|GW880738.1|GW880738 G T C C T C
gi|315699370|gb|GW612933.1|GW612933 A G G G A T T
gi|315706028|gb|GW613836.1|GW613836 A G G G A T
>contig_1464 totalEST:28 availEST:13 paralogs:0 haplotype:2 PotentailSNP:1 realSNP:1
location info: 789
gi|268521798|gb|FM894394.1|FM894394 G
gi|268524753|gb|FM895451.1|FM895451 G
gi|268524920|gb|FM895618.1|FM895618 G
gi|302093080|gb|GW492740.1|GW492740 G
gi|302362319|gb|GT978178.1|GT978178 G
gi|302362376|gb|GT981571.1|GT981571 G
gi|302365216|gb|GT982188.1|GT982188 G
gi|302365740|gb|GT982534.1|GT982534 G
gi|302368665|gb|GT972042.1|GT972042 G
gi|302368943|gb|GT980715.1|GT980715 G
gi|302369398|gb|GT979864.1|GT979864 G
gi|302363082|gb|GT979427.1|GT979427 A
gi|302370201|gb|GT980050.1|GT980050 A
>contig_1470 totalEST:6 availEST:4 paralogs:0 haplotype:3 PotentailSNP:2 realSNP:2
location info: 243 261
gi|302357931|gb|GT975309.1|GT975309 A C
gi|302358025|gb|GT975399.1|GT975399 A C
gi|302366220|gb|GT971167.1|GT971167 G T
gi|311201853|gb|GW880464.1|GW880464 G T
>contig_1517 totalEST:21 availEST:9 paralogs:0 haplotype:2 PotentailSNP:1 realSNP:1
location info: 826
gi|302358269|gb|GT978295.1|GT978295 -
gi|302360894|gb|GT981617.1|GT981617 -
gi|302361162|gb|GT981803.1|GT981803 -
gi|302361177|gb|GT978722.1|GT978722 -
gi|302361964|gb|GT980385.1|GT980385 -
gi|302362321|gb|GT978180.1|GT978180 -
gi|302362182|gb|GT980612.1|GT980612 G
gi|302364105|gb|GT979040.1|GT979040 G
gi|302365245|gb|GT982217.1|GT982217 G
>contig_1525 totalEST:17 availEST:11 paralogs:0 haplotype:4 PotentailSNP:2 realSNP:2
location info: 179 183
gi|311196914|gb|GW877970.1|GW877970 T C
gi|315675417|gb|GW617131.1|GW617131 T C
gi|315684715|gb|GW617759.1|GW617759 T C
gi|315691890|gb|GW615131.1|GW615131 T C
gi|315697442|gb|GW619048.1|GW619048 T C
gi|315699477|gb|GW613040.1|GW613040 T C
gi|315703847|gb|GW611134.1|GW611134 T C
gi|315703947|gb|GW613343.1|GW613343 T C
gi|315681501|gb|GW614962.1|GW614962 T G
gi|315701472|gb|GW616104.1|GW616104 G C
gi|315707055|gb|GW611735.1|GW611735 G G
>contig_1546 totalEST:4 availEST:4 paralogs:0 haplotype:4 PotentailSNP:2 realSNP:2
location info: 299 345
gi|311176737|gb|GW874823.1|GW874823 G T
gi|311196793|gb|GW877894.1|GW877894 A -
gi|311213071|gb|GW875149.1|GW875149 G -
gi|315680745|gb|GW614253.1|GW614253 A T
>contig_1549 totalEST:5 availEST:5 paralogs:0 haplotype:2 PotentailSNP:1 realSNP:1
location info: 479
gi|302369682|gb|GT982057.1|GT982057 T
gi|315686886|gb|GW612257.1|GW612257 T
gi|315696788|gb|GW618844.1|GW618844 T
gi|311163249|gb|GW876630.1|GW876630 C
gi|311196785|gb|GW877886.1|GW877886 C
>contig_1560 totalEST:13 availEST:9 paralogs:0 haplotype:5 PotentailSNP:3 realSNP:1
location info: 25
gi|302360955|gb|GT978587.1|GT978587 C
gi|302361164|gb|GT981805.1|GT981805 C
gi|302361841|gb|GT977691.1|GT977691 C
gi|302370156|gb|GT981212.1|GT981212 C
gi|315698864|gb|GW612427.1|GW612427 .
gi|302358496|gb|GT978520.1|GT978520 G
gi|302358874|gb|GT978847.1|GT978847 G
gi|302363061|gb|GT981074.1|GT981074 G
gi|302369788|gb|GT978982.1|GT978982 G
>contig_1590 totalEST:4 availEST:4 paralogs:0 haplotype:2 PotentailSNP:2 realSNP:2
location info: 87 318
gi|311196428|gb|GW879612.1|GW879612 C -
gi|311207710|gb|GW881354.1|GW881354 C -
gi|315675145|gb|GW616972.1|GW616972 T A
gi|315701258|gb|GW616000.1|GW616000 T A
>contig_1602 totalEST:34 availEST:30 paralogs:0 haplotype:5 PotentailSNP:3 realSNP:1
location info: 127
gi|311196214|gb|GW877475.1|GW877475 A
gi|315675952|gb|GW617443.1|GW617443 A
gi|315675965|gb|GW617456.1|GW617456 A
gi|315675991|gb|GW617482.1|GW617482 A
gi|315676077|gb|GW617568.1|GW617568 A
gi|315680683|gb|GW614191.1|GW614191 A
gi|315680694|gb|GW614202.1|GW614202 A
gi|315680800|gb|GW614308.1|GW614308 A
gi|315680819|gb|GW614327.1|GW614327 A
gi|315681189|gb|GW614650.1|GW614650 A
gi|315683633|gb|GW616914.1|GW616914 A
gi|315683645|gb|GW616926.1|GW616926 A
gi|315684766|gb|GW617810.1|GW617810 A
gi|315685393|gb|GW618246.1|GW618246 A
gi|315696426|gb|GW618707.1|GW618707 A
gi|315698826|gb|GW612401.1|GW612401 A
gi|315699015|gb|GW612597.1|GW612597 A
gi|315699071|gb|GW612579.1|GW612579 A
gi|315701654|gb|GW616237.1|GW616237 A
gi|315701763|gb|GW616346.1|GW616346 A
gi|315701902|gb|GW616485.1|GW616485 A
gi|315702114|gb|GW616683.1|GW616683 A
gi|315703317|gb|GW610986.1|GW610986 A
gi|315704905|gb|GW611381.1|GW611381 A
gi|315706437|gb|GW611609.1|GW611609 A
gi|315706475|gb|GW613867.1|GW613867 A
gi|315709403|gb|GW620115.1|GW620115 A
gi|218686942|gb|GH295910.1|GH295910 -
gi|218687171|gb|GH296490.1|GH296490 -
gi|218687762|gb|GH296303.1|GH296303 -
>contig_1624 totalEST:18 availEST:17 paralogs:0 haplotype:4 PotentailSNP:7 realSNP:6
location info: 83 131 209 367 442 444
gi|302358621|gb|GT977117.1|GT977117 G A A T T T
gi|302358650|gb|GT978671.1|GT978671 . A A T T T
gi|302361894|gb|GT977748.1|GT977748 G A A T T T
gi|302362891|gb|GT981757.1|GT981757 G A A T T T
gi|302365165|gb|GT979575.1|GT979575 G A A T T T
gi|302368072|gb|GT977722.1|GT977722 G A A T T T
gi|302369834|gb|GT980905.1|GT980905 G A A T
gi|302361333|gb|GT978833.1|GT978833 G A A C T T
gi|302363032|gb|GT981084.1|GT981084 C A A T T T
gi|302368734|gb|GT978021.1|GT978021 C A A T T T
gi|302369900|gb|GT980967.1|GT980967 C A A T T T
gi|311190606|gb|GW879009.1|GW879009 . A A T T T
gi|311196098|gb|GW877404.1|GW877404 C A A T T T
gi|302358599|gb|GT978622.1|GT978622 C A A C C C
gi|302368767|gb|GT978054.1|GT978054 C A A C C C
gi|302369178|gb|GT979731.1|GT979731 G G G T
gi|302370187|gb|GT980036.1|GT980036 G G G T T T
>contig_1629 totalEST:17 availEST:11 paralogs:0 haplotype:3 PotentailSNP:2 realSNP:1
location info: 397
[truncated: 6,879 more rows]

## Sheet: Manihot esculanta
Details of realSNP info SPECIES Manihot esculanta
>contig_12 totalEST:26 availEST:24 paralogs:0 haplotype:6 PotentailSNP:23 realSNP:20
location info: 17 18 20 21 53 134 138 215 235 256 430 483 484 485 487 488 489 490 492 493
gi|119011603|gb|DV450748.1|DV450748 . . . . . . . . . . T T G C T G C T A A
gi|164380792|gb|DB931144.1|DB931144 A C C C G T C G A G T T G C T G C T A A
gi|56923255|gb|CK647592.1|CK647592 . . . . . . . . . . T T G C T G C T A A
gi|56923842|gb|CK648179.1|CK648179 . . . . . . . . . . T T G C T G C T A A
gi|56924790|gb|CK649127.1|CK649127 . . . . . . . . . . T T G C T G C T A A
gi|56926644|gb|CK650981.1|CK650981 . . . . G T C G A G T T G C T G C T A A
gi|164387631|gb|DB931864.1|DB931864 A C C C C C C G A T T T G C T G C T A A
gi|17922941|gb|BM259901.1|BM259901 . . . . . . . . . . T T G C T G C T A A
gi|56924386|gb|CK648723.1|CK648723 . . . . . . . G T G T T G C T G C T A A
gi|56918546|gb|CK642883.1|CK642883 . . . . C C C G T G T T G C T G C T A A
gi|56920134|gb|CK644471.1|CK644471 . . . . C C C G T G T T G C T G C T A A
gi|56923357|gb|CK647694.1|CK647694 . . . . C C C G T G T T G C T G C T A A
gi|56923760|gb|CK648097.1|CK648097 . . . . C C C G T G T T G C T G C T
gi|242127815|gb|GR421349.1|GR421349 . . . . . C C G A G T C T G C C G G C G
gi|242127818|gb|GR421352.1|GR421352 G A G T C C C G A T T C T G C C G G
gi|242127829|gb|GR421363.1|GR421363 G A G T C C C G A T T C T G C C G G C G
gi|242127876|gb|GR421410.1|GR421410 . . . . . C C G A T T C T G C C G G C G
gi|242128788|gb|GR421307.1|GR421307 G A G T C C C G A T T
gi|56921092|gb|CK645429.1|CK645429 . . . . C C C G A T
gi|56924421|gb|CK648758.1|CK648758 . . . . C C C G T G
gi|56925114|gb|CK649451.1|CK649451 . . . . C C C G T G T
gi|56926135|gb|CK650472.1|CK650472 . C C C C C C G T G
gi|242128762|gb|GR421281.1|GR421281 G A G T G T T A A G C C T G C C G G C G
gi|242128797|gb|GR421316.1|GR421316 G A G T G T T A A G C
>contig_13 totalEST:32 availEST:29 paralogs:0 haplotype:5 PotentailSNP:9 realSNP:9
location info: 159 267 288 324 930 994 1040 1044 1070
gi|164377392|gb|DB920911.1|DB920911 A C A T
gi|164381540|gb|DB926694.1|DB926694 A C A T
gi|164391474|gb|DB923012.1|DB923012 A C A T
gi|164395691|gb|DB932865.1|DB932865 A C A T
gi|182641403|gb|FF535813.1|FF535813 A C A T
gi|56922393|gb|CK646730.1|CK646730 A C A T
gi|56924657|gb|CK648994.1|CK648994 A C A T
gi|56924748|gb|CK649085.1|CK649085 A C A T
gi|56925823|gb|CK650160.1|CK650160 . C A T
gi|56927788|gb|CK652125.1|CK652125 . C A T
gi|56927863|gb|CK652200.1|CK652200 . . A T
gi|119008992|gb|DV445858.1|DV445858 . . . . A G A C C
gi|119009144|gb|DV446130.1|DV446130 . . . . A G A C C
gi|119009786|gb|DV447292.1|DV447292 . . . . A G A C C
gi|119012295|gb|DV452305.1|DV452305 . . . . A G A C C
gi|119016726|gb|DV452381.1|DV452381 . . . . A G A C C
gi|119017594|gb|DV453937.1|DV453937 . . . . A G A C C
gi|164378901|gb|DB939478.1|DB939478 . . . . A G A C C
gi|164382769|gb|DB954243.1|DB954243 . . . . A G A C C
gi|119012145|gb|DV451970.1|DV451970 G T T C
gi|119013975|gb|DV456085.1|DV456085 G T T C
gi|164376180|gb|DB920777.1|DB920777 G T T C
gi|164387389|gb|DB927567.1|DB927567 G T T C
gi|164387794|gb|DB936285.1|DB936285 G T T C
gi|164396030|gb|DB937397.1|DB937397 G T T C
gi|164397833|gb|DB937447.1|DB937447 G T T C
gi|164383916|gb|DB944770.1|DB944770 . . . . G A C A T
gi|164389729|gb|DB950212.1|DB950212 . . . . G A C A T
gi|164395779|gb|DB941447.1|DB941447 . . . . G A C A T
>contig_19 totalEST:10 availEST:5 paralogs:0 haplotype:2 PotentailSNP:1 realSNP:1
location info: 946
gi|182639788|gb|FF535195.1|FF535195 -
gi|56925792|gb|CK650129.1|CK650129 -
gi|56926280|gb|CK650617.1|CK650617 -
gi|67208638|gb|DR084159.1|DR084159 G
gi|67216046|gb|DR087869.1|DR087869 G
>contig_21 totalEST:4 availEST:4 paralogs:0 haplotype:2 PotentailSNP:6 realSNP:6
location info: 125 176 214 238 255 289
gi|164382460|gb|DB939915.1|DB939915 T A G T A T
gi|164401200|gb|DB942382.1|DB942382 T A G T A T
gi|164405379|gb|DB952765.1|DB952765 C C A G C C
gi|242128686|gb|GR422220.1|GR422220 C C A G C C
>contig_22 totalEST:43 availEST:42 paralogs:0 haplotype:4 PotentailSNP:18 realSNP:15
location info: 21 22 23 24 26 27 40 43 88 150 468 469 562 576 582
gi|242128303|gb|GR421837.1|GR421837 A G C G C C C T - A A A
gi|242128349|gb|GR421883.1|GR421883 . . . . . C C T - A A A
gi|242128380|gb|GR421914.1|GR421914 A G C G C C C T - A
gi|242128392|gb|GR421926.1|GR421926 A G C G C C C T - A A A
gi|242128413|gb|GR421947.1|GR421947 A G C G C C C T - A A A
gi|242128455|gb|GR421989.1|GR421989 A G C G C C C T - A A A
gi|242128463|gb|GR421997.1|GR421997 . . . . . . C T - A
gi|242128472|gb|GR422006.1|GR422006 A G C G C C C T - A A A
gi|242128480|gb|GR422014.1|GR422014 A G C G C C C T - A
gi|242128485|gb|GR422019.1|GR422019 A G C G C C C T - A A A
gi|242128582|gb|GR422116.1|GR422116 . . . . . C C T - A A A
gi|242128594|gb|GR422128.1|GR422128 A G C G C C C T - A
gi|242128601|gb|GR422135.1|GR422135 A G C G C C C T - A
gi|242128603|gb|GR422137.1|GR422137 . . . G C C C T - A
gi|242128625|gb|GR422159.1|GR422159 . G C G C C C T - A A A
gi|242128649|gb|GR422183.1|GR422183 A G C G C C C T - A
gi|242128668|gb|GR422202.1|GR422202 A G C G C C C T - A A A
gi|242128362|gb|GR421896.1|GR421896 A G C G C C T A - A A A
gi|242128386|gb|GR421920.1|GR421920 A G C G C C C T - A A A A C
gi|242128410|gb|GR421944.1|GR421944 A G C G C C C T - A A A A C C
gi|242128430|gb|GR421964.1|GR421964 A G C G C - C T - A A A
gi|242128435|gb|GR421969.1|GR421969 . . . . . C C T - A A A C C
gi|242128445|gb|GR421979.1|GR421979 A G C G C C T T T A A A
gi|242128479|gb|GR422013.1|GR422013 A G C G C C C T - A A A
gi|242128488|gb|GR422022.1|GR422022 A G C G C C C T - A C A
gi|242128513|gb|GR422047.1|GR422047 A G C G C C C T - A A A A
gi|242128521|gb|GR422055.1|GR422055 A G C G C C C T - A A A A
gi|242128569|gb|GR422103.1|GR422103 A G C G C C C T - A A A A C C
gi|242128573|gb|GR422107.1|GR422107 A G C G C C C T - A A A
gi|242128602|gb|GR422136.1|GR422136 . G C G C C C T - A A A C
gi|242128619|gb|GR422153.1|GR422153 . . . . . . C A - A A A
gi|242128622|gb|GR422156.1|GR422156 A G C G C C C T - A A A A C C
gi|242128630|gb|GR422164.1|GR422164 A G C G C C C T - A A C A G A
gi|242128632|gb|GR422166.1|GR422166 A G C G C - C T - A A A A
gi|242128675|gb|GR422209.1|GR422209 . . . . . C C T - A A A T C C
gi|242128682|gb|GR422216.1|GR422216 A G C G C C C T - A C A
gi|242128561|gb|GR422095.1|GR422095 G A G C G C C T - A A C
gi|242128564|gb|GR422098.1|GR422098 . . . . . C C T - A A A C G A
gi|242128659|gb|GR422193.1|GR422193 G A G C G C C T - A A A C C C
gi|242128671|gb|GR422205.1|GR422205 . . G C G C C T - A C A
gi|242128492|gb|GR422026.1|GR422026 . . . . . . . . . G C A C C C
gi|242128552|gb|GR422086.1|GR422086 . . . . . . C T T G A A
>contig_23 totalEST:23 availEST:19 paralogs:0 haplotype:2 PotentailSNP:12 realSNP:12
location info: 421 423 424 426 427 428 429 430 432 434 435 436
gi|242128300|gb|GR421834.1|GR421834 C G C C G G G C G C
gi|242128340|gb|GR421874.1|GR421874 C G C C G G G C G C G C
gi|242128367|gb|GR421901.1|GR421901 C G C C G G G C G C G C
gi|242128395|gb|GR421929.1|GR421929 C G C C G G G C G C G C
gi|242128414|gb|GR421948.1|GR421948 C G C C G G G C G C G C
gi|242128442|gb|GR421976.1|GR421976 C G C C G G G C G C G C
gi|242128443|gb|GR421977.1|GR421977 C G C C G G G C G C G C
gi|242128448|gb|GR421982.1|GR421982 C G C C G G G C G C G C
gi|242128464|gb|GR421998.1|GR421998 C G C C G G G C G C G C
gi|242128543|gb|GR422077.1|GR422077 C G C C G G G C G C
gi|242128571|gb|GR422105.1|GR422105 C G C C G G G C G C G C
gi|242128576|gb|GR422110.1|GR422110 C G C C G G G C G C G C
gi|242128615|gb|GR422149.1|GR422149 C G C C G
gi|242128620|gb|GR422154.1|GR422154 C G C C G G G C G C G C
gi|242128646|gb|GR422180.1|GR422180 C G C C G G G C G C G C
gi|119002465|gb|DV441381.1|DV441381 A A A G A A A T T T T A
gi|119002841|gb|DV442221.1|DV442221 A A A G A A A T T T T A
gi|119006480|gb|DV441335.1|DV441335 A A A G A A A T T T T A
gi|119007606|gb|DV443368.1|DV443368 A A A G A A A T T T T A
>contig_24 totalEST:12 availEST:12 paralogs:0 haplotype:3 PotentailSNP:2 realSNP:2
location info: 235 474
gi|242127932|gb|GR421466.1|GR421466 T G
gi|242128323|gb|GR421857.1|GR421857 T
gi|242128336|gb|GR421870.1|GR421870 T
gi|242128444|gb|GR421978.1|GR421978 T
gi|242128556|gb|GR422090.1|GR422090 T
gi|242128562|gb|GR422096.1|GR422096 T
gi|242128596|gb|GR422130.1|GR422130 T
gi|242128760|gb|GR421279.1|GR421279 T G
gi|242128321|gb|GR421855.1|GR421855 T A
gi|242128524|gb|GR422058.1|GR422058 T A
gi|242128347|gb|GR421881.1|GR421881 G
gi|242128473|gb|GR422007.1|GR422007 G
>contig_29 totalEST:8 availEST:8 paralogs:0 haplotype:4 PotentailSNP:2 realSNP:2
location info: 304 305
gi|242128296|gb|GR421830.1|GR421830 T T
gi|242128361|gb|GR421895.1|GR421895 T T
gi|242128495|gb|GR422029.1|GR422029 T T
gi|242128516|gb|GR422050.1|GR422050 T T
gi|242128652|gb|GR422186.1|GR422186 T T
gi|242128329|gb|GR421863.1|GR421863 C G
gi|242128467|gb|GR422001.1|GR422001 G T
gi|242128667|gb|GR422201.1|GR422201 G G
>contig_30 totalEST:26 availEST:25 paralogs:0 haplotype:6 PotentailSNP:3 realSNP:3
location info: 20 123 253
gi|242128514|gb|GR422048.1|GR422048 C A A
gi|242128522|gb|GR422056.1|GR422056 C A A
gi|242128555|gb|GR422089.1|GR422089 C A A
gi|242128560|gb|GR422094.1|GR422094 C A A
gi|242128581|gb|GR422115.1|GR422115 C A A
gi|242128599|gb|GR422133.1|GR422133 C A A
gi|242128634|gb|GR422168.1|GR422168 C A A
gi|242128635|gb|GR422169.1|GR422169 C A A
gi|242128384|gb|GR421918.1|GR421918 - A A
gi|242128420|gb|GR421954.1|GR421954 - A A
gi|242128452|gb|GR421986.1|GR421986 - A A
gi|242128490|gb|GR422024.1|GR422024 - A A
gi|242128574|gb|GR422108.1|GR422108 . A A
gi|242128589|gb|GR422123.1|GR422123 - A A
gi|242128331|gb|GR421865.1|GR421865 C G A
gi|242128338|gb|GR421872.1|GR421872 C G A
gi|242128381|gb|GR421915.1|GR421915 C G A
gi|242128458|gb|GR421992.1|GR421992 C G A
gi|242128532|gb|GR422066.1|GR422066 C G A
gi|242128371|gb|GR421905.1|GR421905 - G A
gi|242128451|gb|GR421985.1|GR421985 - G A
gi|242128461|gb|GR421995.1|GR421995 - G A
gi|242128669|gb|GR422203.1|GR422203 - G A
gi|242128312|gb|GR421846.1|GR421846 C A G
gi|242128639|gb|GR422173.1|GR422173 C A G
>contig_31 totalEST:171 availEST:169 paralogs:0 haplotype:6 PotentailSNP:81 realSNP:81
location info: 28 29 30 32 34 35 36 50 74 80 127 144 162 196 209 213 233 254 266 277 304 307 313 346 352 376 380 381 382 383 408 411 414 428 429 444 451 466 486 487 502 504 505 506 507 512 513 514 515 520 523 524 525 526 527 528 546 565 573 678 679 680 681 682 683 684 685 686 687 688 691 692 694 695 858 859 860 864 867 868 1073
gi|119002270|gb|DV440941.1|DV440941 . . . . . . . . . . . . . T C A T A C T G A T T T A G A C - A C A A A T A T G C C C A A G G C C A G C G A T C C A G A G A A T A C G - - A A G T A A
gi|119003962|gb|DV444747.1|DV444747 . . . . . . . . . . C A C T C A T A C T G A T T T A G A C - A C A A A T A T G C C C A A G G C C A G C G A T C C A G A G A A T A C G - - A A G T A A C C A G G G
gi|164395880|gb|DB937330.1|DB937330 . . . . . . . . . . . . . . . . . . . . . . . T T A G A C - A C A A A T A T G C C C A A G G C C A G C G A T C C A G A G A A T A C G - - A A G T A A
gi|164404361|gb|DB929753.1|DB929753 . . . . . . . . . . . . . . C A T A C T G A T T T A G A C - A C A A A T A T G C C C A A G G C C A G C G A T C C A G A G A A T A C G - - A A G T A A
gi|242127830|gb|GR421364.1|GR421364 . . . . . . . . . . C A C T C A T A C T G A T T T A G A C - A C A A A T A T G C C C A A G G C C A G C G A T C C A G A C T
gi|242128731|gb|GR421250.1|GR421250 . . . . . . . . . . . . . . . . . . . . G A T T T A G A C - A C A A T T A T G C C C A A G G C C A G C G A T C C A G A C T
gi|242128776|gb|GR421295.1|GR421295 . . . . . . . . A C C A C T C A T A C T G A T T T A G A C - A C A A A T A T G C C C A A G G C C A G C G A T C C
gi|242128785|gb|GR421304.1|GR421304 . . . . . . . . . . . . . T T A T A C T G A T T T A G A C - A C A A A T A T G C C C A A G G C C A G C G A T C C A G A C T
gi|242128792|gb|GR421311.1|GR421311 . . . . . . . . . . . . . T C A T A C T G A T T T A G A C - A C A A A T A T G C C C A A G G C C A G C G A T C C A G A
gi|54414535|gb|CK901250.1|CK901250 . . . . . . . . . . . . . . . . . . . . . . . . . . . . . . . . . . . . . . . . . . . . . . . . . . . . . . . . . . . G A A T A C G - - A A G T A A
gi|54414549|gb|CK901257.1|CK901257 . . . . . . . . . . . . . . . . . A C T G A T T T A G A C - A C A A A
gi|56917001|gb|CK641338.1|CK641338 . . . . . . . G A C C A C T C A T A C T G A T T T A G A C - A C A A A T A T G C C C A A G G C C A G C G A T C C
gi|56917117|gb|CK641454.1|CK641454 . . . . . . . . . . . . . . C A T A C T G A T T T A G A C - A C A A A T A T G C C C A A G G C C A G C G A T C C A G A
gi|56917118|gb|CK641455.1|CK641455 . . . . . . . . . . . . . . . . . . . . G A T T T A G A C - A C A A A T A T G C C C A A G G C C A G C G A T C C A G A
gi|56917121|gb|CK641458.1|CK641458 . . . . . . . G A C C A C T C A T A C T G A T T T A G A C - A C A A A T A C G C
gi|56917128|gb|CK641465.1|CK641465 . . . . . . . G A C C T C T C A T A C T G A T T T A G A C - A C A A A T A T G C C C A A G G C C A G C G A T C C
gi|56917134|gb|CK641471.1|CK641471 . . . . . . . G A C C A C T C A T A C T G A T T T A G A C - A C A A A T A T G C
gi|56917136|gb|CK641473.1|CK641473 . . . . . . . G A C C A C T C A T A C T G A T T T A G A C - A C A A A T A T G C C C A A G G C C A G C G A T C C
gi|56917137|gb|CK641474.1|CK641474 . . . . . . . G A C C A C T C A T A C T G A T T T A G A C - A C A A A T A T G C
gi|56917138|gb|CK641475.1|CK641475 . . . . . . . . . . C A C T C A T A C T G A T T T A G A C - A C A A A T A
gi|56917150|gb|CK641487.1|CK641487 . . . . . . . A A C C A C T C A T A C T G A T T T A G A C - A C A A A T A T G C C C A A G G C C A G
gi|56917153|gb|CK641490.1|CK641490 . . . . . . . G A C C A C T C A T A C T G A T T T A G A C - A C A A A T A T
gi|56917162|gb|CK641499.1|CK641499 . . . . . . . . . . . . C T C A T A C T G A T T T A G A C - A C A A A T A T G C C C A A G G C C A G C G A T C C A G A
gi|56917164|gb|CK641501.1|CK641501 . . . . . . . G A C C A C T C A T A C T G A T T T A G A C - A C A A A T A T G C C C A A G G C C A G C G A T C C A G
gi|56917169|gb|CK641506.1|CK641506 . . . . . . . G A C C A C T C A T A C T G A T T T A G A C - A C A A A T A T G C C C A A G G C C A G C G A T C C A G A
gi|56917175|gb|CK641512.1|CK641512 . . . . . . . G A C C A C T C A T A C T G A T T T A G A C - A C A A A T A T G C C C A A G G C C A G C G A T C C A G A
gi|56917180|gb|CK641517.1|CK641517 . . . . . . . G A C C A C T C A T A C T G A T T T A G A C - A C A A A T A T G C C C A A G G C C A G C G A T C C A G
gi|56917187|gb|CK641524.1|CK641524 . . . . . . . G A C C A C T C A T A C T G A T T T A G A C - A C A A A T A T G C C C A A G G C C A G C G A T C C
gi|56917188|gb|CK641525.1|CK641525 . . . . . . . G A C C A C T C A T A C C G A T T T A G A C - A C A A A T A C G C C C A A G G C C A G C G A T C C A G A
gi|56917190|gb|CK641527.1|CK641527 . . . . . . . G A C C A C T C A T A C T G A T T T A G A C - A C A A A T A C
gi|56917193|gb|CK641530.1|CK641530 . . . . . . . G A C C A C T C G T A C T G A T T T A G A C - A C A A A T A T G C
gi|56917199|gb|CK641536.1|CK641536 . . . . . . . G A C C A C T C A T A C T G A T T T A G A C - A C A A A T A T G C C C A A G G C C A G C G A T C
gi|56917207|gb|CK641544.1|CK641544 . . . . . . . G A C C A C T C A T A C T G A C T T A G A C - A C A A A T A T G C C C A A G G C C A G C G A T C C A G A
gi|56917208|gb|CK641545.1|CK641545 . . . . . . . . . . . . . . . . . . . . . A T T T A G A C - A C A A A T A T G C C C A A G G C C A G C G A T C C A G A
gi|56917216|gb|CK641553.1|CK641553 . . . . . . . . . . . A C T C A T A C T G A T T T A G A C - A C A A A T A T G C C C A A G G C C A G C G A T C C A G A
gi|56917220|gb|CK641557.1|CK641557 . . . . . . . G A C C A C T C A T A C T A A T T T A G A C - A C A A A T A T G C C C A A G G C C A G
gi|56917223|gb|CK641560.1|CK641560 . . . . . . . G A C C A C T C A T A C T G G T T T A G A C - A C A A A T A T G C C C A A G G C C A G C G A T C C
gi|56917903|gb|CK642240.1|CK642240 . . . . . . . G A C C A C T C A T A C T G A T T T A G A C - A C A A A T A T G C C C A A G G C C A G C G A T C C A G A
gi|56917906|gb|CK642243.1|CK642243 . . . . . . . . A C C A C T C A T A C T G A T T T A G A C - A C A A A T A T G C C C A A G G C C A G C G A T C C A G A
gi|56917907|gb|CK642244.1|CK642244 . . . . . . . . . . . . . . C A T A C T G A T T T A G A C - A C A A A T A T G C C C A A G G C C A G C G A T C C A G A
gi|56917912|gb|CK642249.1|CK642249 . . . . . . . G A C C A C T C A T A C T G A T T T A G A C - A C A A A T A T G C C C A A G G C C A G C G A T C C A G A
gi|56917915|gb|CK642252.1|CK642252 . . . . . . . G A C C A C T C A T A C T G A T T T A G A C - A C A A A T A T G C C C A A G G C C A G C G A T C C A G A
gi|56917922|gb|CK642259.1|CK642259 . . . . . . . G A C C A C T C A T A C T G A T T T A G A C - A C A A A T A T C C
gi|56917941|gb|CK642278.1|CK642278 . . . . . . . G A C C A C T C A T A C T G A T T T A G A C - A C A A A T A T G C C C A A G G C C A G C G A T C C A G A
gi|56917943|gb|CK642280.1|CK642280 . . . . . . . . . . . . . C C A T A C T G A T T T A G A C - A C A A A T A T G C C C A A G G C C A G C G A T C C A G A
gi|56917945|gb|CK642282.1|CK642282 . . . . . . . . . . . . . . . . . . . . . . . . . . . . . . . . . . . . . . . . . . . . . . . . . . . . . . . . A G A
gi|56917947|gb|CK642284.1|CK642284 . . . . . . . . . . C A C T C A T A C T G A T T T A G A C - A C A A A T A T G C C C A A G G C C A G C G A T C C A G A
gi|56917953|gb|CK642290.1|CK642290 . . . . . . . G A C C A C T C A T A C T G A T T T A G A C - A C A A A T A T G C C C A A G G C C A G C G A T C C A G A
gi|56917954|gb|CK642291.1|CK642291 . . . . . . . G A C C A C T C A T A C T G A T T T A G A C - A C A A A T A T G C C C A A G G C C A G C G A T C C A G A
gi|56917961|gb|CK642298.1|CK642298 . . . . . . . G A C C A C T C A T A C T G A T T T A G A C - A C A A A T A T G C C C A A G G C C A G C G A T C C A G A
gi|56917964|gb|CK642301.1|CK642301 . . . . . . . G A C C A C T C A T A C T G A T T T A G A C - A C A A A T A T
gi|56917972|gb|CK642309.1|CK642309 . . . . . . . G A C C A C T C A T A C T G A T T T A G A C - A C A A A T A T G C C C A A G G C C A G C G A T C C A G A
gi|56917974|gb|CK642311.1|CK642311 . . . . . . . . . . . . C T C A T A C T G A T T T A G A C - A C A A A T A T G C C C A A G G C C A G C G A T C C A G A
gi|56917989|gb|CK642326.1|CK642326 . . . . . . . G A C C A C T C A T A C T G A T T T A G A C - A C A A A T A T G C C C A A G G C C A G C G A T C C A G A
gi|56917993|gb|CK642330.1|CK642330 . . . . . . . G A C C A C T C A T A C T G A T T T A G A C - A C A A A T A T G C C C A - G G C C A G C G A T C C
gi|56917995|gb|CK642332.1|CK642332 . . . . . . . G A C C A C T C A T A C T G A T T T A G A C - A C A A A T A T G C C C A A G G C C A G C G A T C C
gi|56918002|gb|CK642339.1|CK642339 . . . . . . . G A C C A C T C A T A C T G A T T T A G A C - A C A A A T A T G C C C A A G G C C A G C G A T C C A G
gi|56918003|gb|CK642340.1|CK642340 . . . . . . . G A C C A C T C A T A C T G A T T T A G A C - A C A A A T A T G C C C A A G G C C A G C G A T C C A G A
gi|56918009|gb|CK642346.1|CK642346 . . . . . . . . . . . A C T C A T A C T G A T T T A G A C - A C A A A T A T G C C C A A G G C C A G C G A T C C A G A
gi|56918011|gb|CK642348.1|CK642348 . . . . . . . G A C C A C T C A T A C T G A T T T A G A C - A C A A A T A T G C C C A A G G C C A G C G A T C C A G
gi|56918022|gb|CK642359.1|CK642359 . . . . . . . G A C C A C T C A T A C T G A T T T A G A C - A C A A A T A T G C C C A A G G C C A G C G A T C C A
gi|56918023|gb|CK642360.1|CK642360 . . . . . . . G A C C A C T C A T A C T - A T T T A G A C - A C A A A T A T G C C C A A G G C C A G C G A T C C
gi|56918024|gb|CK642361.1|CK642361 . . . . . . . G A C C A C T C A T A C T - A T T T A G A C - A C A A A T A T G C C C A A G G C C A G C G A T C C A G A
gi|56918032|gb|CK642369.1|CK642369 . . . . . . . G A C C A C T C A T A C T G A T T T A G A C - A C A A A T A T G C
gi|56918033|gb|CK642370.1|CK642370 . . . . . . . G - C C A C T C A T A C T G A T T T A G A C - A C A A A T A T G T C C A A G G C C A G C G A T C C
gi|56918099|gb|CK642436.1|CK642436 . . . . . . . G A C C A C T C A T A C T G A T T T A G A C - A C A A A T A T G C C C A A G G C C A G C G A T C C
gi|56918103|gb|CK642440.1|CK642440 . . . . . . . G A C C A C T C A T A C T G A T T T A G A C - A C A A A T A T G C C C A A G G C C A
gi|56918108|gb|CK642445.1|CK642445 . . . . . . . G A C T A C T C A T A C T G A T T T A G A C - A C A A A T A T G C C C
gi|56918134|gb|CK642471.1|CK642471 . . . . . . . . . . C - C T C A T A C T G A T T T A G A C - A C A A A T A T G C C C A A G G C C A G C G A T C C A G
gi|56918139|gb|CK642476.1|CK642476 . . . . . . . G A C C A C T C A T A C T G A T T T A G A C - A C A A A T A T G C C C A A G G C C A G C G A T C C A G
gi|56925209|gb|CK649546.1|CK649546 . . . . . . . . . . . . . . C A T A C T G A T T T A G A C - A C A A A T A T G C C C A A G G C C A G C G A T C C A G A G A A T A C G - - A A G T A A
gi|56925300|gb|CK649637.1|CK649637 . . . . . . . . . . C A C T C A T A C T G A T T T A G A C - A C A A A T A T G C C C A A G G C C A
gi|56926702|gb|CK651039.1|CK651039 . . . . . . . . . . . . . . . . . . . . . . . . . . . . . . . . . . . . . . . . . . . . . . . . . G C G A T C C A G A G A A T A C G - - A A G T A A
gi|56927580|gb|CK651917.1|CK651917 . . . . . . . . . . . . . . . . . . . . G A T T T A G A C - A C A A A T A T G C C C A A G G C C A G C G A T C C A G A
gi|67210519|gb|DR085155.1|DR085155 . . . . . . . . . . . . . . . . . . . . . . . . . . . . . . . . . . . . . . . . . . . . . . . . . . . . . . . . . . . G A A T A C G - - A A G T A A
gi|67211432|gb|DR085616.1|DR085616 . . . . . . . . . . . . . . . . . . C T G A T T T A G A C -
gi|67211885|gb|DR085838.1|DR085838 . . . . . . . . . . . . . . . . . . . . . . . . . . . . . . . . . . . . . . . . . . . . . . . . . . . . . . . . . . . G A A T A C G - - A A G T A A C C A G G G
gi|67214476|gb|DR087066.1|DR087066 . . . . . . . . . . . . . T C A T A C
gi|67215285|gb|DR087473.1|DR087473 . . . . . . . . . . C A C T C A T A C T G A T T
gi|67215742|gb|DR087704.1|DR087704 . . . . . . . . . . C A C T C A T A C T G A T T T A G A C - A C A A A T A T G C C C A A G G C C A G C G A T C C A G
gi|242127786|gb|GR421320.1|GR421320 . . . . . . . G A C C A C T C A T A C T G A T T T A G A C - A C A A A T A T G C C C A A T G C C A G C G A T C C A G
gi|242128549|gb|GR422083.1|GR422083 . . . . . . . . A C C A T T C A T A C T G A T T T A G A C - A C A A A T
gi|242128614|gb|GR422148.1|GR422148 . . . . . . . G A C C A T T C A T A C T G A T T T A G A C - A C A A A T A
gi|56916968|gb|CK641305.1|CK641305 . . . . . . . G A C C A C T C A T A C T G A T T T A G A C - A C A A A T A T G C C C A A G G C C A G C G A T C C A G A
gi|56916974|gb|CK641311.1|CK641311 . . . . . . . G A C C A C C C A T T C T G A T T T A G A C - A C A A A T A T G C C C A A G G C C A G C G A T C C A G A
gi|56916977|gb|CK641314.1|CK641314 . . . . . . . G A C C A C T C A T A C T G A T T T A G A C - A C A A A T A T G C C C A A G G C C A G C G A T C C A G A
gi|56916979|gb|CK641316.1|CK641316 . . . . . . . G A C C A C T C A T A C T G A T T T A G A C - A C A A A T A T G C C C A A G G C C A G C G A T C C A G A
gi|56916982|gb|CK641319.1|CK641319 . . . . . . . G A C C A C T C A T A C T G A T T T A G A C - A T A A A T A T G C C C A A G G C C A G C G A T C C G G A
gi|56916986|gb|CK641323.1|CK641323 . . . . . . . G A C C A C T C A T A C T G A T T T A G A C - A C A A A T A T G C C C A A G G C C A G C G A T C C A G A
gi|56916990|gb|CK641327.1|CK641327 . . . . . . . G A C C A C T C A T A C T G A T T T A G A C - A C A A A T A T G C C C A A G G C C A G C G A T C C A G A
gi|56917000|gb|CK641337.1|CK641337 . . . . . . . G A C C A C T T A T A C T G A T T T A G A C - A T A A A T A T G C C C A A G G C C A G C G A T C C A G
gi|56917005|gb|CK641342.1|CK641342 . . . . . . . G A C C A C T C A T A C T G A T T T A G A C - A C A A A T A T G C C C A A G G C C A G C G A T C C A G A
gi|56917011|gb|CK641348.1|CK641348 . . . . . . . G A C C A C T C A T A C T G A T T T A G A C - A C A A A T A T G C C C A A G G C C A G C G A T C C A G A
gi|56917149|gb|CK641486.1|CK641486 . . . . . . . G A C C A C T C A T A C T G A T T T A G A C - A C A A A T A T G T C C A A G G C C A G C G A T C C A G A
gi|56917196|gb|CK641533.1|CK641533 . . . . . . . G A C C A C T C A T A C T G A T T T A G G C - A C A A A T A T C C
gi|242127802|gb|GR421336.1|GR421336 C G C C G G C G A C C A C T C A T A C T G A T T T A G A C - A C A A A T A T G C C C A A T G C C A G C G A T C C A G C
gi|242127808|gb|GR421342.1|GR421342 . . . . . . . . . . . . . . . . . . . . G A T T T A G A C - A C A A A T A T G C C C A A G G C C A G C G A T C C A G A C T G C C C G - - G G
gi|242127813|gb|GR421347.1|GR421347 . . . . . . . . . . . . . . . . T A C T G A T T T A G A C - A C A A T T A T G C C C A A G G C C A G C G A T C C A G A C T G C C C G G G C G
gi|242127817|gb|GR421351.1|GR421351 . . . . . . . G A C T A C T C A T A T T G A T C T T G A C - A C A G A T A T G C
gi|242127825|gb|GR421359.1|GR421359 T C G G C - G G A C C A C T C A T A C T G A T T T A G A C - A C A A A T A T G C C C A A T G C C A G C G A T C C A
gi|242127832|gb|GR421366.1|GR421366 T C G G C C G G A C C G C T C A T A C T G A T T T A G A C - A C A A A T A T G C
gi|242127869|gb|GR421403.1|GR421403 . . . . . . . G A C C A C T C A T C C T G A T T T A
gi|242127877|gb|GR421411.1|GR421411 . . . . . . . . . . . . . T C A T A C T G A T T T A G A C - A C A A A T A T G C C C A A G G C C A G C G A T C C A G A C T G C C C G G G C G
gi|242127879|gb|GR421413.1|GR421413 . . . . . . . . . . C A C T C A T A C T G G T T T A G A C - A C A A A T A T G C C C A A G G C C A G C G A T C C A G A C T G C C C G G G C G
gi|242128310|gb|GR421844.1|GR421844 T C G G C - G G A C C A T T C A T A C T G A T T T A G A C - A C A A A T A T G C C
gi|242128316|gb|GR421850.1|GR421850 T C G G C C G G A C C A T T C A T A C T G A T T T A G A C - A C A A A T A T G C C C - - T C G G G C
gi|242128360|gb|GR421894.1|GR421894 T C G G C C G G A C C A T T C A T A C T G A T T T A G A C - A C A A A T A T G C C C - - T C G G G C
gi|242128409|gb|GR421943.1|GR421943 T C G G C C G G A C C A T T C A T A C T G A T T T A G A C - A C A A A T A T G C C
gi|242128457|gb|GR421991.1|GR421991 T C G G C C G G A C C A T T C A T A C T G A T T T A G A C - A C A A A T A T G C C C - - T C G G G C
gi|242128484|gb|GR422018.1|GR422018 T C G G C C G G A C C A T T C A C A C T G A C T T A G A C - A C A A A T A
gi|242128496|gb|GR422030.1|GR422030 T C G G C C G G A C C A T T C A T A C T G A T T T A G A C - A C A A A T A T G C C C - - T C G G G C
gi|242128527|gb|GR422061.1|GR422061 T C G G C - G G A C C A T T C A T A C T G A T T T A G A C - A C A A A T A T G C C C - - T C G G G C
gi|242128550|gb|GR422084.1|GR422084 T C G G C C G G A C C A T T C A T A C T G A T T T A G A C - A C A A A T A T G C C C - - T C G G G C
gi|242128585|gb|GR422119.1|GR422119 T C G G C - G G A C C A T T C A T A C T G A T T T A G A C - A C A A A T A T G C C C - - T C G G G C
gi|242128598|gb|GR422132.1|GR422132 T C G G C C G G A C C A T T C A T A C T G A T T T A G A C - A C A A A T A T G C C C - - T C G G G C
gi|242128629|gb|GR422163.1|GR422163 T C G G C C G G A C C A T T C A T A C T G A T T T A G A C - A C A A A T A T G C C C - - T
gi|242128660|gb|GR422194.1|GR422194 . . . . . . . . A C C A T T C A T A C T G A T T T A T G A C G C A A A T A T G C
gi|242128703|gb|GR421222.1|GR421222 . . . . . . . . . . . . . . . . . A C T G A T T T A G A C - A C G A A T A T G C C C A A G G C C A G C G A T C C A G A C T C G
gi|242128724|gb|GR421243.1|GR421243 T C G G C C G G A C C A C T C A T A C T G A T T T A G A C - A C A A A T A T G C C C A A G G C C A G C G A T C C A G
gi|242128729|gb|GR421248.1|GR421248 T C G G C C G G A C C G C T C A T A C T G A T T T A G A C - A C A A A T A T G C C C A A G G C C A G C G A T C C A G A
gi|242128743|gb|GR421262.1|GR421262 . . . . . . . . . . . . . . C A T A C T G A T T T A G A C - A C A A A T A T G C C C A A G G C C A G C G A T C C A G A C T G C C C G G
gi|242128767|gb|GR421286.1|GR421286 T C G G C C G G A C C A C T C A T A C T G A T T T A G A C - A C A A A T A T G C C C A A G G C C A G C G A T C C A
gi|242128781|gb|GR421300.1|GR421300 . . . C G G C G A C C A C T C A T A C T G A T T T A G A C - A C A A A T A T G C C C A A G G C C A G C G A T C C A G C
gi|56916998|gb|CK641335.1|CK641335 . . . . . . . G A T C A C T C G T A C T G A T T C A G A C - A C A A A T A T G C C C A A G G C C A G C G A T C C A G A
gi|56917105|gb|CK641442.1|CK641442 T C G G C C G G - C C A C T C A T A C
gi|56917183|gb|CK641520.1|CK641520 . . . . . . . G - C A A C T C A T A C T G A T T T A G A C - A C A A A T A A
gi|56917908|gb|CK642245.1|CK642245 . . . . . G C G A T C A C T C A T A C T G A T T T A G A C - A C A A A T A T G C C C A A G G C C A G C G A T C C A G A
gi|56918079|gb|CK642416.1|CK642416 . . . . . . . . . . . . . . C A T T C T G A T T T A G A C - A C A A A T A T G C C C A A G G C C A G C G A T C C A G A C T G C C C G G G C G
gi|67209112|gb|DR084457.1|DR084457 . . . . . . . . . . . . . . . . . . . . . . . . . A A A C - A C A A A A A T G C C C A A G G C C A G C G A T C C A G A
gi|242128317|gb|GR421851.1|GR421851 T C G G C C G G A C C A T T C A T A C C G A T C T A G A C - A C G A A T A T G C C C - - T C G G G C
gi|242128638|gb|GR422172.1|GR422172 T C G G C C G G A C C A T T C A T A C T G A T C T A G A C - A C A A A T A T G C C C - - T C G G G C
gi|242128694|gb|GR422228.1|GR422228 T C G G C C G G A C C A T T C A T A C T G A T T T A G A C - A C A A A T A T G C T C - - T C G G G
[truncated: 26,841 more rows]

## Sheet: Ricinus communis
Details of realSNP info SPECIES Ricinus communis
[truncated: 25,043 more rows]

## Sheet: Vernicia fordii
Details of realSNP info SPECIES Vernicia fordii
[truncated: 1,114 more rows]
