# Supplementary material for: In Silico Mining and Characterization of High-Quality SNP/Indels in Some Agro-Economically Important Species Belonging to the Family Euphorbiaceae
Source: Genes (Basel). 2023 Jan 27;14(2):332. doi: 10.3390/genes14020332 (PMC9956114; doi:10.3390/genes14020332)
Supplement: Supplementary file 1 [file genes-14-00332-s001.zip › Supplement Data File S2.xlsx]

## Sheet: Euphorbia esula
Details of HIGH quality SNP(qSNP) SPECIES Euphorbia esula
>contig_18 potential-SNP:1 real-SNP:1 true-SNP:1 error-SNP:0
location info: 344
first base(most frequent): A
the number of first base : 4
second base(2th frequent): T
the number of second base: 2
SNP confidence score : 2
SNP quality from contigs : 10
Inter-SNP[2]&intra-SNP[1]: 1
SNP type : 2
major allele haplotype : 1.0
minor allele haplotype : 1.0
>contig_36 potential-SNP:3 real-SNP:3 true-SNP:2 error-SNP:1
location info: 333 439 567
first base(most frequent): C G C
the number of first base : 2 2 2
second base(2th frequent): G T T
the number of second base: 2 2 2
SNP confidence score : 5 5 1
SNP quality from contigs : 5 5 5
Inter-SNP[2]&intra-SNP[1]: 0 0 0
SNP type : 2 2 -1
major allele haplotype : 1.0 1.0 1.0
minor allele haplotype : 1.0 1.0 0.0
>contig_38 potential-SNP:2 real-SNP:2 true-SNP:2 error-SNP:0
location info: 429 435
first base(most frequent): A T
the number of first base : 2 2
second base(2th frequent): G C
the number of second base: 2 2
SNP confidence score : 5 5
SNP quality from contigs : 0 0
Inter-SNP[2]&intra-SNP[1]: 0 0
SNP type : 2 2
major allele haplotype : 1.0 1.0
minor allele haplotype : 1.0 1.0
>contig_40 potential-SNP:11 real-SNP:11 true-SNP:5 error-SNP:6
location info: 89 136 164 230 257 278 339 387 395 406 407
first base(most frequent): T C T G G C T C C T G
the number of first base : 2 4 4 4 4 4 4 4 4 4 4
second base(2th frequent): A - C A A T G A T A A
the number of second base: 2 2 2 2 2 2 2 2 2 2 2
SNP confidence score : 2 5 5 5 5 5 1 1 1 1 1
SNP quality from contigs : 0 10 10 10 10 10 10 10 10 10 10
Inter-SNP[2]&intra-SNP[1]: 0 1 1 1 1 1 1 1 1 1 1
SNP type : 2 -1 2 2 2 2 -1 -1 -1 -1 -1
major allele haplotype : 1.0 1.0 1.0 1.0 1.0 1.0 1.0 1.0 1.0 1.0 1.0
minor allele haplotype : 1.0 0.0 1.0 1.0 1.0 1.0 0.0 0.0 0.0 0.0 0.0
>contig_41 potential-SNP:1 real-SNP:1 true-SNP:1 error-SNP:0
location info: 306
first base(most frequent): T
the number of first base : 2
second base(2th frequent): C
the number of second base: 2
SNP confidence score : 5
SNP quality from contigs : 0
Inter-SNP[2]&intra-SNP[1]: 1
SNP type : 2
major allele haplotype : 1.0
minor allele haplotype : 1.0
>contig_46 potential-SNP:1 real-SNP:1 true-SNP:0 error-SNP:1
location info: 482
first base(most frequent): C
the number of first base : 4
second base(2th frequent): T
the number of second base: 2
SNP confidence score : 1
SNP quality from contigs : 10
Inter-SNP[2]&intra-SNP[1]: 1
SNP type : -1
major allele haplotype : 1.0
minor allele haplotype : 0.0
>contig_48 potential-SNP:3 real-SNP:2 true-SNP:2 error-SNP:0
location info: 110 367
first base(most frequent): T T
the number of first base : 2 2
second base(2th frequent): C A
the number of second base: 2 2
SNP confidence score : 5 5
SNP quality from contigs : 0 5
Inter-SNP[2]&intra-SNP[1]: 0 0
SNP type : 2 2
major allele haplotype : 1.0 1.0
minor allele haplotype : 1.0 1.0
>contig_52 potential-SNP:4 real-SNP:4 true-SNP:2 error-SNP:2
location info: 507 647 671 717
first base(most frequent): T C A T
the number of first base : 3 3 3 3
second base(2th frequent): G T G C
the number of second base: 2 3 3 3
SNP confidence score : 1 5 5 2
SNP quality from contigs : 5 0 0 0
Inter-SNP[2]&intra-SNP[1]: 0 1 1 1
SNP type : -1 2 2 -1
major allele haplotype : 1.0 1.0 1.0 0.0
minor allele haplotype : 0.0 1.0 1.0 1.0
>contig_59 potential-SNP:1 real-SNP:1 true-SNP:1 error-SNP:0
location info: 441
first base(most frequent): T
the number of first base : 3
second base(2th frequent): G
the number of second base: 2
SNP confidence score : 5
SNP quality from contigs : 5
Inter-SNP[2]&intra-SNP[1]: 0
SNP type : 2
major allele haplotype : 1.0
minor allele haplotype : 1.0
>contig_71 potential-SNP:8 real-SNP:8 true-SNP:7 error-SNP:1
location info: 100 101 102 103 445 448 505 529
first base(most frequent): - - - - T C A T
the number of first base : 2 2 2 2 3 3 3 3
second base(2th frequent): G A G A C T T C
the number of second base: 2 2 2 2 2 2 2 2
SNP confidence score : 2 2 2 2 2 2 2 2
SNP quality from contigs : 0 0 0 0 5 5 5 5
Inter-SNP[2]&intra-SNP[1]: 0 0 0 0 0 0 0 1
SNP type : 2 2 2 2 2 2 2 -1
major allele haplotype : 1.0 1.0 1.0 1.0 1.0 1.0 1.0 1.0
minor allele haplotype : 1.0 1.0 1.0 1.0 1.0 1.0 1.0 0.0
>contig_76 potential-SNP:1 real-SNP:1 true-SNP:0 error-SNP:1
location info: 565
first base(most frequent): G
the number of first base : 2
second base(2th frequent): T
the number of second base: 2
SNP confidence score : 1
SNP quality from contigs : 0
Inter-SNP[2]&intra-SNP[1]: 1
SNP type : -1
major allele haplotype : 1.0
minor allele haplotype : 0.0
>contig_78 potential-SNP:4 real-SNP:4 true-SNP:4 error-SNP:0
location info: 243 366 412 535
first base(most frequent): A C T C
the number of first base : 2 3 4 3
second base(2th frequent): G T - T
the number of second base: 2 3 2 3
SNP confidence score : 5 5 5 4
SNP quality from contigs : 0 0 10 0
Inter-SNP[2]&intra-SNP[1]: 0 1 0 1
SNP type : 2 2 2 2
major allele haplotype : 1.0 1.5 2.0 1.5
minor allele haplotype : 1.0 1.5 1.0 1.5
>contig_81 potential-SNP:2 real-SNP:2 true-SNP:2 error-SNP:0
location info: 641 923
first base(most frequent): T A
the number of first base : 4 3
second base(2th frequent): C G
the number of second base: 2 2
SNP confidence score : 2 2
SNP quality from contigs : 10 5
Inter-SNP[2]&intra-SNP[1]: 1 1
SNP type : 2 2
major allele haplotype : 1.0 1.0
minor allele haplotype : 1.0 1.0
>contig_85 potential-SNP:3 real-SNP:3 true-SNP:2 error-SNP:1
location info: 715 922 1047
first base(most frequent): T C G
the number of first base : 2 2 2
second base(2th frequent): C T A
the number of second base: 2 2 2
SNP confidence score : 2 5 2
SNP quality from contigs : 0 5 5
Inter-SNP[2]&intra-SNP[1]: 1 1 1
SNP type : 2 2 -1
major allele haplotype : 1.0 1.0 0.0
minor allele haplotype : 1.0 1.0 1.0
>contig_88 potential-SNP:2 real-SNP:2 true-SNP:2 error-SNP:0
location info: 467 479
first base(most frequent): T C
the number of first base : 3 3
second base(2th frequent): C T
the number of second base: 2 2
SNP confidence score : 2 2
SNP quality from contigs : 5 5
Inter-SNP[2]&intra-SNP[1]: 0 0
SNP type : 2 2
major allele haplotype : 1.0 1.0
minor allele haplotype : 1.0 1.0
>contig_90 potential-SNP:2 real-SNP:2 true-SNP:1 error-SNP:1
location info: 755 1024
first base(most frequent): C T
the number of first base : 4 2
second base(2th frequent): T A
the number of second base: 2 2
SNP confidence score : 5 1
SNP quality from contigs : 10 0
Inter-SNP[2]&intra-SNP[1]: 1 1
SNP type : 2 -1
major allele haplotype : 1.0 0.0
minor allele haplotype : 1.0 1.0
>contig_91 potential-SNP:8 real-SNP:8 true-SNP:5 error-SNP:3
location info: 107 113 200 290 432 455 483 488
first base(most frequent): C G C C A T C -
the number of first base : 4 4 4 4 4 4 4 4
second base(2th frequent): G A T T G - T C
the number of second base: 2 2 2 2 2 2 2 2
SNP confidence score : 5 5 5 5 5 1 3 3
SNP quality from contigs : 10 10 10 10 10 10 10 -1
Inter-SNP[2]&intra-SNP[1]: 0 0 0 1 1 1 1 1
SNP type : 2 2 2 2 2 -1 -1 -1
major allele haplotype : 2.0 2.0 2.0 2.0 2.0 1.0 0.0 0.0
minor allele haplotype : 1.0 1.0 1.0 1.0 1.0 0.0 1.0 1.0
>contig_93 potential-SNP:7 real-SNP:7 true-SNP:7 error-SNP:0
location info: 316 411 471 577 578 579 580
first base(most frequent): C C A G G A A
the number of first base : 3 3 3 2 2 2 2
second base(2th frequent): T T C - - - -
the number of second base: 2 3 2 2 2 2 2
SNP confidence score : 5 5 5 5 5 5 5
SNP quality from contigs : 5 0 0 0 0 0 0
Inter-SNP[2]&intra-SNP[1]: 1 1 1 1 1 1 1
SNP type : 2 2 2 2 2 2 2
major allele haplotype : 1.0 1.0 1.0 1.0 1.0 1.0 1.0
minor allele haplotype : 1.0 1.0 1.0 1.0 1.0 1.0 1.0
>contig_94 potential-SNP:2 real-SNP:2 true-SNP:2 error-SNP:0
location info: 561 665
first base(most frequent): C C
the number of first base : 2 2
second base(2th frequent): T T
the number of second base: 2 2
SNP confidence score : 5 2
SNP quality from contigs : 5 5
Inter-SNP[2]&intra-SNP[1]: 1 1
SNP type : 2 2
major allele haplotype : 1.0 1.0
minor allele haplotype : 1.0 1.0
>contig_97 potential-SNP:9 real-SNP:9 true-SNP:8 error-SNP:1
location info: 182 220 227 239 248 269 272 324 461
first base(most frequent): G G C G A G G G T
the number of first base : 2 3 3 4 4 4 4 4 3
second base(2th frequent): A C G T T A A A C
the number of second base: 2 2 2 2 2 2 2 2 3
SNP confidence score : 5 5 5 5 5 5 5 5 2
SNP quality from contigs : 0 5 5 10 10 10 10 10 10
Inter-SNP[2]&intra-SNP[1]: 0 0 1 1 0 0 0 1 1
SNP type : 2 2 2 2 2 2 2 2 -1
major allele haplotype : 1.0 1.0 1.0 1.0 2.0 2.0 2.0 2.0 0.0
minor allele haplotype : 1.0 1.0 1.0 1.0 1.0 1.0 1.0 1.0 1.0
>contig_99 potential-SNP:3 real-SNP:3 true-SNP:2 error-SNP:1
location info: 442 475 508
first base(most frequent): C T T
the number of first base : 2 3 3
second base(2th frequent): T A C
the number of second base: 2 2 2
SNP confidence score : 5 4 5
SNP quality from contigs : 0 5 5
Inter-SNP[2]&intra-SNP[1]: 0 1 1
SNP type : 2 -1 2
major allele haplotype : 1.0 0.0 1.0
minor allele haplotype : 1.0 1.0 1.0
>contig_100 potential-SNP:4 real-SNP:4 true-SNP:4 error-SNP:0
location info: 131 270 379 383
first base(most frequent): G G C A
the number of first base : 2 2 2 2
second base(2th frequent): A T T T
the number of second base: 2 2 2 2
SNP confidence score : 5 5 5 5
SNP quality from contigs : 0 0 0 10
Inter-SNP[2]&intra-SNP[1]: 0 0 0 0
SNP type : 2 2 2 2
major allele haplotype : 1.0 1.0 1.0 1.0
minor allele haplotype : 1.0 1.0 1.0 1.0
>contig_114 potential-SNP:13 real-SNP:13 true-SNP:11 error-SNP:2
location info: 32 38 124 174 175 176 215 242 254 259 260 288 293
first base(most frequent): C G G A T G C A A - - A G
the number of first base : 2 2 6 7 7 7 7 6 7 7 7 4 6
second base(2th frequent): A C A - - - G C G C T T A
the number of second base: 2 2 4 3 3 3 3 4 3 3 3 3 4
SNP confidence score : 1 1 5 5 5 5 5 5 5 5 5 5 5
SNP quality from contigs : 0 0 10 20 20 20 20 10 20 -1 -1 0 10
Inter-SNP[2]&intra-SNP[1]: 0 0 1 1 1 1 1 1 1 1 1 1 1
SNP type : -1 -1 2 2 2 2 2 2 2 2 2 3 2
major allele haplotype : 1.0 1.0 2.0 2.0 2.0 2.0 2.0 2.0 2.0 2.0 2.0 1.0 2.0
minor allele haplotype : 0.0 0.0 1.0 1.0 1.0 1.0 1.0 1.0 1.0 1.0 1.0 1.0 1.0
>contig_116 potential-SNP:12 real-SNP:12 true-SNP:5 error-SNP:7
location info: 934 992 1024 1062 1084 1105 1147 1148 1183 1195 1197 1200
first base(most frequent): C A A G A T T C G A A G
the number of first base : 6 6 6 5 7 7 7 5 6 3 3 3
second base(2th frequent): T G T T G - G T C G T T
the number of second base: 2 2 2 4 2 2 2 4 2 3 3 3
SNP confidence score : 5 5 5 5 1 5 1 3 1 2 2 2
SNP quality from contigs : 20 20 20 5 25 25 25 5 20 0 0 0
Inter-SNP[2]&intra-SNP[1]: 1 1 1 1 1 1 1 1 1 1 1 1
SNP type : 2 2 2 2 -1 2 -1 -1 -1 -1 -1 -1
major allele haplotype : 2.0 2.0 2.0 1.0 2.0 1.0 1.0 1.0 1.0 0.0 0.0 0.0
minor allele haplotype : 1.0 1.0 1.0 2.0 0.0 1.0 0.0 0.0 0.0 0.0 0.0 0.0
>contig_119 potential-SNP:1 real-SNP:1 true-SNP:1 error-SNP:0
location info: 331
first base(most frequent): G
the number of first base : 3
second base(2th frequent): A
the number of second base: 2
SNP confidence score : 5
SNP quality from contigs : 5
Inter-SNP[2]&intra-SNP[1]: 0
SNP type : 2
major allele haplotype : 1.0
minor allele haplotype : 1.0
>contig_124 potential-SNP:1 real-SNP:1 true-SNP:1 error-SNP:0
location info: 287
first base(most frequent): C
the number of first base : 2
second base(2th frequent): T
the number of second base: 2
SNP confidence score : 5
SNP quality from contigs : 0
Inter-SNP[2]&intra-SNP[1]: 0
SNP type : 2
major allele haplotype : 1.0
minor allele haplotype : 1.0
>contig_126 potential-SNP:2 real-SNP:2 true-SNP:2 error-SNP:0
location info: 499 812
first base(most frequent): A G
the number of first base : 3 4
second base(2th frequent): C A
the number of second base: 2 2
SNP confidence score : 5 2
SNP quality from contigs : 5 10
Inter-SNP[2]&intra-SNP[1]: 1 1
SNP type : 2 2
major allele haplotype : 1.0 1.0
minor allele haplotype : 1.0 1.0
>contig_132 potential-SNP:3 real-SNP:3 true-SNP:2 error-SNP:1
location info: 383 386 907
first base(most frequent): T G C
the number of first base : 4 4 5
second base(2th frequent): C T T
the number of second base: 2 2 2
SNP confidence score : 5 5 1
SNP quality from contigs : 10 10 15
Inter-SNP[2]&intra-SNP[1]: 1 1 1
SNP type : 2 2 -1
major allele haplotype : 1.0 1.0 1.0
minor allele haplotype : 1.0 1.0 0.0
>contig_136 potential-SNP:7 real-SNP:7 true-SNP:7 error-SNP:0
location info: 113 116 179 197 242 265 297
first base(most frequent): T A G T G T G
the number of first base : 3 3 3 3 3 3 3
second base(2th frequent): A C A A A C A
the number of second base: 2 2 2 2 2 2 2
SNP confidence score : 5 5 5 5 5 5 5
SNP quality from contigs : 10 10 0 0 10 0 10
Inter-SNP[2]&intra-SNP[1]: 0 1 1 1 0 1 0
SNP type : 2 2 2 2 2 2 2
major allele haplotype : 1.0 1.0 1.0 1.0 1.0 1.0 1.0
minor allele haplotype : 1.0 1.0 1.0 1.0 1.0 1.0 1.0
>contig_142 potential-SNP:1 real-SNP:1 true-SNP:1 error-SNP:0
location info: 354
first base(most frequent): G
the number of first base : 2
second base(2th frequent): -
the number of second base: 2
SNP confidence score : 5
SNP quality from contigs : 0
Inter-SNP[2]&intra-SNP[1]: 0
SNP type : 2
major allele haplotype : 1.0
minor allele haplotype : 1.0
>contig_146 potential-SNP:3 real-SNP:3 true-SNP:3 error-SNP:0
location info: 155 216 456
first base(most frequent): C T G
the number of first base : 3 3 3
second base(2th frequent): T A A
the number of second base: 3 3 3
SNP confidence score : 5 5 5
SNP quality from contigs : 0 0 10
Inter-SNP[2]&intra-SNP[1]: 1 1 1
SNP type : 2 2 2
major allele haplotype : 1.0 1.0 1.0
minor allele haplotype : 1.0 1.0 1.0
>contig_153 potential-SNP:3 real-SNP:3 true-SNP:3 error-SNP:0
location info: 523 524 540
first base(most frequent): G G T
the number of first base : 3 3 3
second base(2th frequent): C C G
the number of second base: 3 3 3
SNP confidence score : 5 5 5
SNP quality from contigs : 5 5 5
Inter-SNP[2]&intra-SNP[1]: 1 1 1
SNP type : 2 2 2
major allele haplotype : 1.0 1.0 1.0
minor allele haplotype : 1.0 1.0 1.0
>contig_155 potential-SNP:1 real-SNP:1 true-SNP:1 error-SNP:0
location info: 649
first base(most frequent): T
the number of first base : 2
second base(2th frequent): C
the number of second base: 2
SNP confidence score : 2
SNP quality from contigs : 0
Inter-SNP[2]&intra-SNP[1]: 1
SNP type : 2
major allele haplotype : 1.0
minor allele haplotype : 1.0
>contig_156 potential-SNP:1 real-SNP:1 true-SNP:0 error-SNP:1
location info: 463
first base(most frequent): C
the number of first base : 3
second base(2th frequent): A
the number of second base: 2
SNP confidence score : 1
SNP quality from contigs : 5
Inter-SNP[2]&intra-SNP[1]: 1
SNP type : -1
major allele haplotype : 0.0
minor allele haplotype : 0.0
>contig_161 potential-SNP:9 real-SNP:8 true-SNP:6 error-SNP:2
location info: 185 218 233 263 285 386 435 496
first base(most frequent): A A C A T A T G
the number of first base : 2 2 2 2 2 2 2 2
second base(2th frequent): G C A G C G G A
the number of second base: 2 2 2 2 2 2 2 2
SNP confidence score : 5 5 5 5 5 5 1 4
SNP quality from contigs : 5 5 5 5 5 5 5 5
Inter-SNP[2]&intra-SNP[1]: 1 1 0 1 1 0 0 1
SNP type : 2 2 2 2 2 2 -1 -1
major allele haplotype : 1.0 1.0 1.0 1.0 1.0 1.0 0.0 0.0
minor allele haplotype : 1.0 1.0 1.0 1.0 1.0 1.0 1.0 1.0
>contig_162 potential-SNP:1 real-SNP:1 true-SNP:1 error-SNP:0
location info: 258
first base(most frequent): G
the number of first base : 4
second base(2th frequent): T
the number of second base: 2
SNP confidence score : 5
SNP quality from contigs : 10
Inter-SNP[2]&intra-SNP[1]: 0
SNP type : 2
major allele haplotype : 1.0
minor allele haplotype : 1.0
>contig_163 potential-SNP:1 real-SNP:1 true-SNP:0 error-SNP:1
location info: 217
first base(most frequent): G
the number of first base : 2
second base(2th frequent): C
the number of second base: 2
SNP confidence score : 1
SNP quality from contigs : 0
Inter-SNP[2]&intra-SNP[1]: 0
SNP type : -1
major allele haplotype : 1.0
minor allele haplotype : 0.0
>contig_172 potential-SNP:9 real-SNP:7 true-SNP:3 error-SNP:4
location info: 294 458 591 636 734 735 736
first base(most frequent): A - C T A G G
the number of first base : 3 4 3 3 4 4 4
second base(2th frequent): G A T C - - -
the number of second base: 2 2 2 3 2 2 2
SNP confidence score : 5 1 5 5 2 2 2
SNP quality from contigs : 10 -1 15 10 10 10 10
Inter-SNP[2]&intra-SNP[1]: 1 0 1 1 1 1 1
SNP type : 2 -1 2 2 -1 -1 -1
major allele haplotype : 2.0 2.0 2.0 1.0 2.0 2.0 2.0
minor allele haplotype : 1.0 0.0 1.0 1.0 0.0 0.0 0.0
>contig_175 potential-SNP:1 real-SNP:1 true-SNP:1 error-SNP:0
location info: 456
first base(most frequent): A
the number of first base : 2
second base(2th frequent): T
the number of second base: 2
SNP confidence score : 2
SNP quality from contigs : 0
Inter-SNP[2]&intra-SNP[1]: 0
SNP type : 2
major allele haplotype : 1.0
minor allele haplotype : 1.0
>contig_177 potential-SNP:1 real-SNP:1 true-SNP:1 error-SNP:0
location info: 320
first base(most frequent): C
the number of first base : 2
second base(2th frequent): T
the number of second base: 2
SNP confidence score : 5
SNP quality from contigs : 0
Inter-SNP[2]&intra-SNP[1]: 0
SNP type : 2
major allele haplotype : 1.0
minor allele haplotype : 1.0
>contig_178 potential-SNP:2 real-SNP:2 true-SNP:2 error-SNP:0
location info: 485 489
first base(most frequent): T C
the number of first base : 2 2
second base(2th frequent): C T
the number of second base: 2 2
SNP confidence score : 2 2
SNP quality from contigs : 0 0
Inter-SNP[2]&intra-SNP[1]: 0 0
SNP type : 2 2
major allele haplotype : 1.0 1.0
minor allele haplotype : 1.0 1.0
>contig_188 potential-SNP:9 real-SNP:1 true-SNP:1 error-SNP:0
location info: 510
first base(most frequent): A
the number of first base : 5
second base(2th frequent): T
the number of second base: 2
SNP confidence score : 5
SNP quality from contigs : 5
Inter-SNP[2]&intra-SNP[1]: 1
SNP type : 2
major allele haplotype : 1.0
minor allele haplotype : 1.0
>contig_189 potential-SNP:4 real-SNP:4 true-SNP:4 error-SNP:0
location info: 173 185 683 1073
first base(most frequent): C A C G
the number of first base : 4 4 5 2
second base(2th frequent): T T T T
the number of second base: 2 2 2 2
SNP confidence score : 5 5 2 2
SNP quality from contigs : 10 10 15 0
Inter-SNP[2]&intra-SNP[1]: 0 0 1 1
SNP type : 2 2 2 2
major allele haplotype : 1.0 1.0 1.0 1.0
minor allele haplotype : 1.0 1.0 1.0 1.0
>contig_191 potential-SNP:2 real-SNP:1 true-SNP:1 error-SNP:0
location info: 246
first base(most frequent): G
the number of first base : 2
second base(2th frequent): T
the number of second base: 2
SNP confidence score : 5
SNP quality from contigs : 5
Inter-SNP[2]&intra-SNP[1]: 1
SNP type : 2
major allele haplotype : 1.0
minor allele haplotype : 1.0
>contig_199 potential-SNP:3 real-SNP:3 true-SNP:3 error-SNP:0
location info: 95 362 395
first base(most frequent): C C G
the number of first base : 3 3 3
second base(2th frequent): G T A
the number of second base: 2 2 2
SNP confidence score : 2 2 2
SNP quality from contigs : 5 5 5
Inter-SNP[2]&intra-SNP[1]: 0 0 0
SNP type : 2 2 2
major allele haplotype : 1.0 1.0 1.0
minor allele haplotype : 1.0 1.0 1.0
>contig_203 potential-SNP:2 real-SNP:2 true-SNP:2 error-SNP:0
location info: 169 228
first base(most frequent): C A
the number of first base : 2 2
second base(2th frequent): A T
the number of second base: 2 2
SNP confidence score : 5 5
SNP quality from contigs : 0 0
Inter-SNP[2]&intra-SNP[1]: 0 0
SNP type : 2 2
major allele haplotype : 1.0 1.0
minor allele haplotype : 1.0 1.0
>contig_206 potential-SNP:1 real-SNP:1 true-SNP:1 error-SNP:0
location info: 337
first base(most frequent): A
the number of first base : 2
second base(2th frequent): T
the number of second base: 2
SNP confidence score : 5
SNP quality from contigs : 0
Inter-SNP[2]&intra-SNP[1]: 0
SNP type : 2
major allele haplotype : 1.0
minor allele haplotype : 1.0
>contig_214 potential-SNP:12 real-SNP:12 true-SNP:10 error-SNP:2
location info: 143 269 299 386 389 393 483 572 578 583 618 696
first base(most frequent): G C G A G A A G T G T T
the number of first base : 4 4 4 6 7 7 6 5 6 5 4 3
second base(2th frequent): A T A G A T G T C A - C
the number of second base: 3 3 3 4 3 3 2 3 2 3 3 3
SNP confidence score : 5 5 5 5 5 5 2 5 2 5 2 2
SNP quality from contigs : 5 5 5 10 20 20 20 10 20 10 5 0
Inter-SNP[2]&intra-SNP[1]: 1 1 1 1 1 1 0 1 0 1 1 1
SNP type : 2 2 2 2 2 2 2 2 2 2 -1 -1
major allele haplotype : 1.0 1.0 1.0 2.0 2.0 2.0 2.0 2.0 2.0 2.0 1.0 0.0
minor allele haplotype : 1.0 1.0 1.0 1.0 1.0 1.0 1.0 1.0 1.0 1.0 0.0 0.0
>contig_216 potential-SNP:7 real-SNP:7 true-SNP:3 error-SNP:4
location info: 45 212 296 311 520 533 559
first base(most frequent): C A T T A T C
the number of first base : 2 4 5 5 2 2 2
second base(2th frequent): A T G C T G T
the number of second base: 2 3 2 2 2 2 2
SNP confidence score : 1 5 5 5 1 1 1
SNP quality from contigs : 0 5 15 15 0 0 0
Inter-SNP[2]&intra-SNP[1]: 0 1 1 1 0 0 0
SNP type : -1 2 2 2 -1 -1 -1
major allele haplotype : 0.0 2.0 2.0 2.0 0.0 0.0 0.0
minor allele haplotype : 1.0 1.0 1.0 1.0 0.0 0.0 0.0
>contig_217 potential-SNP:8 real-SNP:8 true-SNP:8 error-SNP:0
location info: 183 199 231 232 291 297 333 354
first base(most frequent): C A G C T T T A
the number of first base : 2 2 2 2 2 2 2 2
second base(2th frequent): T C C T G C G G
the number of second base: 2 2 2 2 2 2 2 2
SNP confidence score : 5 5 5 5 5 5 5 5
SNP quality from contigs : 0 0 0 0 0 0 0 0
Inter-SNP[2]&intra-SNP[1]: 0 0 0 0 0 0 0 0
SNP type : 2 2 2 2 2 2 2 2
major allele haplotype : 1.0 1.0 1.0 1.0 1.0 1.0 1.0 1.0
minor allele haplotype : 1.0 1.0 1.0 1.0 1.0 1.0 1.0 1.0
>contig_219 potential-SNP:1 real-SNP:1 true-SNP:1 error-SNP:0
location info: 349
first base(most frequent): T
the number of first base : 2
second base(2th frequent): C
the number of second base: 2
SNP confidence score : 5
SNP quality from contigs : 0
Inter-SNP[2]&intra-SNP[1]: 0
SNP type : 2
major allele haplotype : 1.0
minor allele haplotype : 1.0
>contig_220 potential-SNP:2 real-SNP:2 true-SNP:1 error-SNP:1
location info: 40 438
first base(most frequent): T T
the number of first base : 3 3
second base(2th frequent): G G
the number of second base: 2 2
SNP confidence score : 2 2
SNP quality from contigs : 5 5
Inter-SNP[2]&intra-SNP[1]: 1 1
SNP type : -1 2
major allele haplotype : 0.0 1.0
minor allele haplotype : 1.0 1.0
>contig_226 potential-SNP:5 real-SNP:5 true-SNP:5 error-SNP:0
location info: 177 372 549 654 711
first base(most frequent): C T A A T
the number of first base : 4 5 5 2 2
second base(2th frequent): T C T C C
the number of second base: 2 2 2 2 2
SNP confidence score : 5 5 5 2 2
SNP quality from contigs : 10 15 15 0 0
Inter-SNP[2]&intra-SNP[1]: 0 1 1 1 1
SNP type : 2 2 2 2 2
major allele haplotype : 2.0 2.0 1.0 1.0 1.0
minor allele haplotype : 1.0 1.0 1.0 1.0 1.0
>contig_227 potential-SNP:5 real-SNP:4 true-SNP:4 error-SNP:0
location info: 466 485 530 548
first base(most frequent): A G - G
the number of first base : 5 5 5 5
second base(2th frequent): G A G A
the number of second base: 2 2 2 2
SNP confidence score : 5 5 2 2
SNP quality from contigs : 20 10 -1 15
Inter-SNP[2]&intra-SNP[1]: 1 1 1 1
SNP type : 2 2 2 2
major allele haplotype : 1.0 1.0 1.0 1.0
minor allele haplotype : 1.0 1.0 1.0 1.0
>contig_232 potential-SNP:1 real-SNP:1 true-SNP:1 error-SNP:0
location info: 505
first base(most frequent): A
the number of first base : 3
second base(2th frequent): G
the number of second base: 2
SNP confidence score : 5
SNP quality from contigs : 5
Inter-SNP[2]&intra-SNP[1]: 0
SNP type : 2
major allele haplotype : 1.0
minor allele haplotype : 1.0
>contig_243 potential-SNP:12 real-SNP:9 true-SNP:8 error-SNP:1
location info: 60 89 122 124 172 235 277 313 753
first base(most frequent): G - C T C G T A T
the number of first base : 2 2 2 2 2 2 2 2 2
second base(2th frequent): A A T A T A G G C
the number of second base: 2 2 2 2 2 2 2 2 2
SNP confidence score : 2 5 5 5 5 5 5 2 2
SNP quality from contigs : 5 5 5 5 5 5 5 5 5
Inter-SNP[2]&intra-SNP[1]: 0 1 0 0 1 0 1 0 1
SNP type : -1 2 2 2 2 2 2 2 2
major allele haplotype : 0.0 1.0 1.0 1.0 1.0 1.0 1.0 1.0 1.0
minor allele haplotype : 1.0 1.0 1.0 1.0 1.0 1.0 1.0 1.0 1.0
>contig_263 potential-SNP:1 real-SNP:1 true-SNP:1 error-SNP:0
location info: 81
first base(most frequent): G
the number of first base : 3
second base(2th frequent): T
the number of second base: 2
SNP confidence score : 5
SNP quality from contigs : 5
Inter-SNP[2]&intra-SNP[1]: 1
SNP type : 2
major allele haplotype : 1.0
minor allele haplotype : 1.0
>contig_265 potential-SNP:9 real-SNP:9 true-SNP:7 error-SNP:2
location info: 54 67 95 103 127 178 214 313 379
first base(most frequent): G G G A G G C T C
the number of first base : 2 2 2 2 2 3 3 3 3
second base(2th frequent): A T A G A C T C A
the number of second base: 2 2 2 2 2 2 2 2 2
SNP confidence score : 1 1 5 5 5 5 5 5 5
SNP quality from contigs : 0 0 0 0 0 5 5 5 5
Inter-SNP[2]&intra-SNP[1]: 0 0 0 0 0 1 1 1 1
SNP type : -1 -1 2 2 2 2 2 2 2
major allele haplotype : 0.0 0.0 1.0 1.0 1.0 1.0 1.0 1.0 1.0
minor allele haplotype : 1.0 1.0 1.0 1.0 1.0 1.0 1.0 1.0 1.0
>contig_270 potential-SNP:5 real-SNP:5 true-SNP:2 error-SNP:3
location info: 335 602 665 740 752
first base(most frequent): C G C G T
the number of first base : 4 3 3 2 2
second base(2th frequent): G A T T C
the number of second base: 3 2 2 2 2
SNP confidence score : 5 5 1 1 1
SNP quality from contigs : 5 5 5 0 0
Inter-SNP[2]&intra-SNP[1]: 1 1 1 1 1
SNP type : 2 2 -1 -1 -1
major allele haplotype : 2.0 1.0 0.0 0.0 0.0
minor allele haplotype : 1.0 1.0 0.0 0.0 0.0
>contig_281 potential-SNP:1 real-SNP:1 true-SNP:1 error-SNP:0
location info: 275
first base(most frequent): C
the number of first base : 2
second base(2th frequent): A
the number of second base: 2
SNP confidence score : 5
SNP quality from contigs : 0
Inter-SNP[2]&intra-SNP[1]: 0
SNP type : 3
major allele haplotype : 1.0
minor allele haplotype : 1.0
>contig_283 potential-SNP:2 real-SNP:2 true-SNP:1 error-SNP:1
location info: 99 125
first base(most frequent): A G
the number of first base : 3 3
second base(2th frequent): T T
the number of second base: 2 2
SNP confidence score : 2 5
SNP quality from contigs : 5 5
Inter-SNP[2]&intra-SNP[1]: 1 1
SNP type : -1 2
major allele haplotype : 0.0 1.0
minor allele haplotype : 1.0 1.0
>contig_285 potential-SNP:1 real-SNP:1 true-SNP:1 error-SNP:0
location info: 163
first base(most frequent): G
the number of first base : 2
second base(2th frequent): C
the number of second base: 2
SNP confidence score : 5
SNP quality from contigs : 0
Inter-SNP[2]&intra-SNP[1]: 0
SNP type : 2
major allele haplotype : 1.0
minor allele haplotype : 1.0
>contig_288 potential-SNP:2 real-SNP:2 true-SNP:2 error-SNP:0
location info: 532 555
first base(most frequent): G A
the number of first base : 3 3
second base(2th frequent): A -
the number of second base: 2 2
SNP confidence score : 2 2
SNP quality from contigs : 5 5
Inter-SNP[2]&intra-SNP[1]: 1 1
SNP type : 2 2
major allele haplotype : 1.0 1.0
minor allele haplotype : 1.0 1.0
>contig_295 potential-SNP:3 real-SNP:3 true-SNP:3 error-SNP:0
location info: 200 212 323
first base(most frequent): T A C
the number of first base : 3 3 3
second base(2th frequent): C T T
the number of second base: 2 2 2
SNP confidence score : 5 5 5
SNP quality from contigs : 5 5 5
Inter-SNP[2]&intra-SNP[1]: 0 0 0
SNP type : 2 2 2
major allele haplotype : 1.5 1.5 1.5
minor allele haplotype : 1.0 1.0 1.0
>contig_308 potential-SNP:2 real-SNP:2 true-SNP:2 error-SNP:0
location info: 413 497
first base(most frequent): C C
the number of first base : 2 2
second base(2th frequent): T T
the number of second base: 2 2
SNP confidence score : 2 2
SNP quality from contigs : 0 0
Inter-SNP[2]&intra-SNP[1]: 0 0
SNP type : 2 2
major allele haplotype : 1.0 1.0
minor allele haplotype : 1.0 1.0
>contig_311 potential-SNP:8 real-SNP:8 true-SNP:7 error-SNP:1
location info: 340 412 475 634 652 691 706 734
first base(most frequent): C G A G C G C C
the number of first base : 3 3 2 2 2 2 2 2
second base(2th frequent): G A G A T A T T
the number of second base: 2 2 2 2 2 2 2 2
SNP confidence score : 5 5 5 2 2 2 2 1
SNP quality from contigs : 0 10 5 0 5 5 0 0
Inter-SNP[2]&intra-SNP[1]: 1 0 0 0 1 1 0 0
SNP type : 2 2 2 2 2 2 2 -1
major allele haplotype : 1.0 1.0 1.0 1.0 1.0 1.0 1.0 0.0
minor allele haplotype : 1.0 1.0 1.0 1.0 1.0 1.0 1.0 0.0
>contig_315 potential-SNP:1 real-SNP:1 true-SNP:0 error-SNP:1
location info: 1060
first base(most frequent): A
the number of first base : 3
second base(2th frequent): -
the number of second base: 2
SNP confidence score : 1
SNP quality from contigs : 5
Inter-SNP[2]&intra-SNP[1]: 0
SNP type : -1
major allele haplotype : 1.0
minor allele haplotype : 0.0
>contig_326 potential-SNP:2 real-SNP:2 true-SNP:2 error-SNP:0
location info: 477 531
first base(most frequent): G T
the number of first base : 2 2
second base(2th frequent): C C
the number of second base: 2 2
SNP confidence score : 5 5
SNP quality from contigs : 0 0
Inter-SNP[2]&intra-SNP[1]: 0 0
SNP type : 2 2
major allele haplotype : 1.0 1.0
minor allele haplotype : 1.0 1.0
>contig_332 potential-SNP:4 real-SNP:4 true-SNP:3 error-SNP:1
location info: 527 596 611 690
first base(most frequent): A C C G
the number of first base : 2 2 2 2
second base(2th frequent): C G T A
the number of second base: 2 2 2 2
SNP confidence score : 5 2 2 1
SNP quality from contigs : 0 0 0 0
Inter-SNP[2]&intra-SNP[1]: 0 0 0 0
SNP type : 2 2 2 -1
major allele haplotype : 1.0 1.0 1.0 0.0
minor allele haplotype : 1.0 1.0 1.0 1.0
>contig_334 potential-SNP:6 real-SNP:5 true-SNP:5 error-SNP:0
location info: 328 358 409 427 575
first base(most frequent): C T C T T
the number of first base : 4 4 4 4 4
second base(2th frequent): T C T C C
the number of second base: 2 2 2 2 2
SNP confidence score : 5 5 5 5 2
SNP quality from contigs : 5 15 5 15 15
Inter-SNP[2]&intra-SNP[1]: 1 1 1 1 1
SNP type : 2 2 2 2 2
major allele haplotype : 1.0 1.0 1.0 1.0 1.0
minor allele haplotype : 1.0 1.0 1.0 1.0 1.0
>contig_337 potential-SNP:3 real-SNP:3 true-SNP:2 error-SNP:1
location info: 136 142 641
first base(most frequent): A C G
the number of first base : 2 2 2
second base(2th frequent): C T T
the number of second base: 2 2 2
SNP confidence score : 5 5 1
SNP quality from contigs : 5 5 5
Inter-SNP[2]&intra-SNP[1]: 0 0 1
SNP type : 2 2 -1
major allele haplotype : 1.0 1.0 1.0
minor allele haplotype : 1.0 1.0 0.0
>contig_344 potential-SNP:3 real-SNP:3 true-SNP:1 error-SNP:2
location info: 608 780 781
first base(most frequent): G A T
the number of first base : 11 2 2
second base(2th frequent): T - -
the number of second base: 2 2 2
SNP confidence score : 5 1 1
SNP quality from contigs : 45 0 0
Inter-SNP[2]&intra-SNP[1]: 1 1 1
SNP type : 2 -1 -1
major allele haplotype : 1.0 0.0 0.0
minor allele haplotype : 1.0 0.0 0.0
>contig_353 potential-SNP:3 real-SNP:3 true-SNP:3 error-SNP:0
location info: 143 601 607
first base(most frequent): A T C
the number of first base : 2 2 2
second base(2th frequent): - C A
the number of second base: 2 2 2
SNP confidence score : 2 2 2
SNP quality from contigs : 0 0 0
Inter-SNP[2]&intra-SNP[1]: 0 0 0
SNP type : 2 2 2
major allele haplotype : 1.0 1.0 1.0
minor allele haplotype : 1.0 1.0 1.0
>contig_377 potential-SNP:1 real-SNP:1 true-SNP:1 error-SNP:0
location info: 528
first base(most frequent): G
the number of first base : 2
second base(2th frequent): C
the number of second base: 2
SNP confidence score : 5
SNP quality from contigs : 0
Inter-SNP[2]&intra-SNP[1]: 0
SNP type : 2
major allele haplotype : 1.0
minor allele haplotype : 1.0
>contig_385 potential-SNP:2 real-SNP:2 true-SNP:1 error-SNP:1
location info: 448 737
first base(most frequent): A A
the number of first base : 4 4
second base(2th frequent): C G
the number of second base: 2 2
SNP confidence score : 5 1
SNP quality from contigs : 10 10
Inter-SNP[2]&intra-SNP[1]: 1 1
SNP type : 2 -1
major allele haplotype : 1.0 1.0
minor allele haplotype : 1.0 0.0
>contig_386 potential-SNP:2 real-SNP:2 true-SNP:2 error-SNP:0
location info: 253 310
first base(most frequent): C G
the number of first base : 2 2
second base(2th frequent): T T
the number of second base: 2 2
SNP confidence score : 5 5
SNP quality from contigs : 0 0
Inter-SNP[2]&intra-SNP[1]: 0 0
SNP type : 2 2
major allele haplotype : 1.0 1.0
minor allele haplotype : 1.0 1.0
>contig_391 potential-SNP:2 real-SNP:2 true-SNP:2 error-SNP:0
location info: 488 490
first base(most frequent): G A
the number of first base : 4 4
second base(2th frequent): C C
the number of second base: 2 2
SNP confidence score : 5 5
SNP quality from contigs : 10 10
Inter-SNP[2]&intra-SNP[1]: 0 0
SNP type : 2 2
major allele haplotype : 1.0 1.0
minor allele haplotype : 1.0 1.0
>contig_394 potential-SNP:8 real-SNP:8 true-SNP:6 error-SNP:2
location info: 656 689 710 711 755 756 890 915
first base(most frequent): A T A G G G C A
the number of first base : 5 5 4 4 4 4 2 2
second base(2th frequent): T A C A - - T T
the number of second base: 2 2 2 2 2 2 2 2
SNP confidence score : 5 5 5 5 1 1 2 2
SNP quality from contigs : 15 15 10 10 10 10 0 0
Inter-SNP[2]&intra-SNP[1]: 0 1 1 1 0 0 1 1
SNP type : 2 2 2 2 -1 -1 2 2
major allele haplotype : 2.0 1.0 1.0 1.0 2.0 2.0 1.0 1.0
minor allele haplotype : 1.0 1.0 1.0 1.0 0.0 0.0 1.0 1.0
>contig_395 potential-SNP:3 real-SNP:3 true-SNP:2 error-SNP:1
location info: 548 566 671
first base(most frequent): A T T
the number of first base : 2 2 2
second base(2th frequent): G C C
the number of second base: 2 2 2
SNP confidence score : 2 2 1
SNP quality from contigs : 0 0 0
Inter-SNP[2]&intra-SNP[1]: 0 0 0
SNP type : 2 2 -1
major allele haplotype : 1.0 1.0 1.0
minor allele haplotype : 1.0 1.0 0.0
>contig_403 potential-SNP:13 real-SNP:12 true-SNP:10 error-SNP:2
location info: 38 109 168 238 290 374 536 537 538 539 540 703
first base(most frequent): C C T G C C - - - - - A
the number of first base : 2 4 5 4 5 5 8 8 8 8 8 6
second base(2th frequent): A G C T A T C A A A G T
the number of second base: 2 2 2 3 2 3 2 2 2 2 2 2
SNP confidence score : 1 5 5 5 5 5 5 5 5 5 5 2
SNP quality from contigs : 0 15 20 10 20 15 -1 -1 -1 -1 -1 30
Inter-SNP[2]&intra-SNP[1]: 1 1 1 1 1 1 1 1 1 1 1 1
SNP type : -1 2 2 2 2 2 2 2 2 2 2 -1
major allele haplotype : 0.0 2.0 2.0 2.0 2.0 2.0 2.0 2.0 2.0 2.0 2.0 0.0
minor allele haplotype : 1.0 1.0 1.0 1.0 1.0 1.0 1.0 1.0 1.0 1.0 1.0 0.0
>contig_410 potential-SNP:7 real-SNP:7 true-SNP:7 error-SNP:0
location info: 295 388 397 610 628 669 671
first base(most frequent): G T A A T A G
the number of first base : 3 3 3 2 2 2 2
second base(2th frequent): A C G G A T T
the number of second base: 2 2 2 2 2 2 2
SNP confidence score : 5 5 5 2 2 2 2
SNP quality from contigs : 5 5 5 0 0 0 0
Inter-SNP[2]&intra-SNP[1]: 0 0 0 0 0 0 0
SNP type : 2 2 2 2 2 2 2
major allele haplotype : 1.0 1.0 1.0 1.0 1.0 1.0 1.0
minor allele haplotype : 1.0 1.0 1.0 1.0 1.0 1.0 1.0
>contig_419 potential-SNP:4 real-SNP:4 true-SNP:2 error-SNP:2
location info: 343 482 622 637
first base(most frequent): A C A A
the number of first base : 2 2 2 2
second base(2th frequent): G T G G
the number of second base: 2 2 2 2
SNP confidence score : 5 5 1 1
SNP quality from contigs : 0 0 0 0
Inter-SNP[2]&intra-SNP[1]: 0 0 0 0
SNP type : 2 2 -1 -1
major allele haplotype : 1.0 1.0 1.0 1.0
minor allele haplotype : 1.0 1.0 0.0 0.0
>contig_430 potential-SNP:7 real-SNP:7 true-SNP:5 error-SNP:2
location info: 712 1062 1112 1120 1151 1222 1272
first base(most frequent): T A C T G G T
the number of first base : 3 2 2 2 2 2 2
second base(2th frequent): C T T A A C C
the number of second base: 2 2 2 2 2 2 2
SNP confidence score : 5 5 5 5 2 1 1
SNP quality from contigs : 10 5 5 5 0 0 0
Inter-SNP[2]&intra-SNP[1]: 0 1 1 1 0 0 0
SNP type : 2 2 2 2 2 -1 -1
major allele haplotype : 1.0 1.0 1.0 1.0 1.0 0.0 0.0
minor allele haplotype : 1.0 1.0 1.0 1.0 1.0 0.0 0.0
>contig_439 potential-SNP:2 real-SNP:1 true-SNP:1 error-SNP:0
location info: 302
first base(most frequent): G
the number of first base : 2
second base(2th frequent): T
the number of second base: 2
SNP confidence score : 5
SNP quality from contigs : 5
Inter-SNP[2]&intra-SNP[1]: 1
SNP type : 2
major allele haplotype : 1.0
minor allele haplotype : 1.0
>contig_456 potential-SNP:18 real-SNP:18 true-SNP:18 error-SNP:0
location info: 333 357 360 361 456 459 525 537 552 564 567 573 597 606 660 684 714 807
first base(most frequent): G A C A C G T C C C G G T C C T C G
the number of first base : 4 4 4 4 4 4 4 4 4 4 4 4 4 4 4 4 4 4
second base(2th frequent): A G T G T C C T T T A A C T A G T A
the number of second base: 2 2 2 2 2 2 2 2 2 2 2 2 2 2 2 2 2 2
SNP confidence score : 5 5 5 5 5 5 5 5 5 5 5 5 5 5 5 5 5 2
SNP quality from contigs : 5 5 5 5 15 15 15 15 15 15 15 15 15 15 10 10 10 10
Inter-SNP[2]&intra-SNP[1]: 1 1 1 1 1 1 1 1 1 1 1 1 1 1 1 1 1 1
SNP type : 2 2 2 2 2 2 2 2 2 2 2 2 2 2 2 2 2 2
major allele haplotype : 1.0 1.0 1.0 1.0 1.0 1.0 1.0 1.0 1.0 1.0 1.0 1.0 1.0 1.0 1.0 1.0 1.0 1.0
minor allele haplotype : 1.0 1.0 1.0 1.0 1.0 1.0 1.0 1.0 1.0 1.0 1.0 1.0 1.0 1.0 1.0 1.0 1.0 1.0
>contig_467 potential-SNP:9 real-SNP:9 true-SNP:7 error-SNP:2
location info: 94 158 201 445 446 447 480 562 563
first base(most frequent): A C G - - - C A C
the number of first base : 3 3 3 4 4 4 4 3 4
second base(2th frequent): G T A G C G T C T
the number of second base: 2 2 2 2 2 2 2 3 2
SNP confidence score : 1 5 5 5 5 5 5 5 2
SNP quality from contigs : 5 5 5 -1 -1 -1 10 0 10
Inter-SNP[2]&intra-SNP[1]: 0 1 1 1 1 1 1 1 1
SNP type : -1 2 2 2 2 2 2 -1 2
major allele haplotype : 1.5 1.5 1.5 1.5 1.5 1.5 1.5 0.5 1.5
minor allele haplotype : 0.0 1.0 1.0 1.0 1.0 1.0 1.0 1.0 1.0
>contig_473 potential-SNP:3 real-SNP:3 true-SNP:3 error-SNP:0
location info: 246 330 606
first base(most frequent): A A C
the number of first base : 2 2 2
second base(2th frequent): G G A
the number of second base: 2 2 2
SNP confidence score : 5 5 2
SNP quality from contigs : 0 0 0
Inter-SNP[2]&intra-SNP[1]: 0 0 0
SNP type : 2 2 2
major allele haplotype : 1.0 1.0 1.0
minor allele haplotype : 1.0 1.0 1.0
>contig_486 potential-SNP:6 real-SNP:6 true-SNP:6 error-SNP:0
location info: 95 99 125 412 482 485
first base(most frequent): A T T C G G
the number of first base : 2 2 2 2 2 2
second base(2th frequent): T C - T T A
the number of second base: 2 2 2 2 2 2
SNP confidence score : 5 5 5 5 5 5
SNP quality from contigs : 0 0 0 0 0 0
Inter-SNP[2]&intra-SNP[1]: 0 0 0 0 0 0
SNP type : 2 2 2 2 2 2
major allele haplotype : 1.0 1.0 1.0 1.0 1.0 1.0
minor allele haplotype : 1.0 1.0 1.0 1.0 1.0 1.0
>contig_487 potential-SNP:6 real-SNP:6 true-SNP:6 error-SNP:0
location info: 371 470 479 503 506 521
first base(most frequent): C T C T C A
the number of first base : 2 2 2 2 2 2
second base(2th frequent): A A T C T G
the number of second base: 2 2 2 2 2 2
SNP confidence score : 5 2 2 2 2 2
SNP quality from contigs : 0 0 0 0 0 0
Inter-SNP[2]&intra-SNP[1]: 0 0 0 0 0 0
SNP type : 2 2 2 2 2 2
major allele haplotype : 1.0 1.0 1.0 1.0 1.0 1.0
minor allele haplotype : 1.0 1.0 1.0 1.0 1.0 1.0
>contig_523 potential-SNP:1 real-SNP:1 true-SNP:1 error-SNP:0
location info: 523
first base(most frequent): C
the number of first base : 2
second base(2th frequent): T
the number of second base: 2
SNP confidence score : 5
SNP quality from contigs : 0
Inter-SNP[2]&intra-SNP[1]: 0
SNP type : 2
major allele haplotype : 1.0
minor allele haplotype : 1.0
>contig_534 potential-SNP:5 real-SNP:5 true-SNP:2 error-SNP:3
location info: 493 509 594 610 611
first base(most frequent): G A A G G
the number of first base : 2 2 2 2 2
second base(2th frequent): T G T - -
the number of second base: 2 2 2 2 2
SNP confidence score : 5 5 1 1 1
SNP quality from contigs : 0 0 0 0 0
Inter-SNP[2]&intra-SNP[1]: 0 0 0 0 0
SNP type : 2 2 -1 -1 -1
major allele haplotype : 1.0 1.0 1.0 1.0 1.0
minor allele haplotype : 1.0 1.0 0.0 0.0 0.0
>contig_544 potential-SNP:8 real-SNP:8 true-SNP:5 error-SNP:3
location info: 239 276 278 307 353 806 807 808
first base(most frequent): T A G T G A G G
the number of first base : 4 4 4 4 4 2 2 2
second base(2th frequent): C T A C T - - -
the number of second base: 2 2 2 2 2 2 2 2
SNP confidence score : 5 5 5 5 5 1 1 1
SNP quality from contigs : 10 10 10 10 10 0 0 0
Inter-SNP[2]&intra-SNP[1]: 0 0 0 0 0 1 1 1
SNP type : 2 2 2 2 2 -1 -1 -1
major allele haplotype : 2.0 2.0 2.0 2.0 2.0 0.0 0.0 0.0
minor allele haplotype : 1.0 1.0 1.0 1.0 1.0 0.0 0.0 0.0
>contig_556 potential-SNP:1 real-SNP:1 true-SNP:1 error-SNP:0
location info: 639
first base(most frequent): T
the number of first base : 2
second base(2th frequent): C
the number of second base: 2
SNP confidence score : 2
SNP quality from contigs : 0
Inter-SNP[2]&intra-SNP[1]: 0
SNP type : 2
major allele haplotype : 1.0
minor allele haplotype : 1.0
>contig_563 potential-SNP:15 real-SNP:14 true-SNP:12 error-SNP:2
location info: 203 305 307 322 325 334 349 423 505 535 616 626 685 703
first base(most frequent): C C A C T A A T A C T A C T
the number of first base : 3 5 4 5 5 5 5 5 4 4 4 4 5 5
second base(2th frequent): T A G G C G G C G T C G T C
the number of second base: 3 2 3 2 2 2 2 2 3 3 3 3 2 2
SNP confidence score : 5 5 5 5 5 5 5 5 5 5 5 5 2 2
SNP quality from contigs : 5 10 0 20 20 10 10 20 0 0 10 0 20 10
Inter-SNP[2]&intra-SNP[1]: 1 1 1 1 1 1 1 0 1 1 1 1 0 1
SNP type : 2 2 2 2 2 2 2 2 2 2 2 2 -1 -1
major allele haplotype : 1.0 2.0 2.0 2.0 2.0 2.0 2.0 2.0 1.0 2.0 2.0 1.0 0.0 1.0
minor allele haplotype : 2.0 1.0 1.0 1.0 1.0 1.0 1.0 1.0 1.0 1.0 1.0 1.0 1.0 0.0
>contig_564 potential-SNP:4 real-SNP:4 true-SNP:4 error-SNP:0
location info: 316 330 418 472
first base(most frequent): G A T C
the number of first base : 2 2 3 3
second base(2th frequent): A C G T
the number of second base: 2 2 2 2
SNP confidence score : 5 5 5 5
SNP quality from contigs : 5 5 0 0
Inter-SNP[2]&intra-SNP[1]: 1 0 1 1
SNP type : 2 2 2 2
major allele haplotype : 1.0 1.0 1.0 1.0
minor allele haplotype : 1.0 1.0 1.0 1.0
>contig_566 potential-SNP:10 real-SNP:9 true-SNP:8 error-SNP:1
location info: 337 358 359 415 418 433 604 605 646
first base(most frequent): C C A C T G T A C
the number of first base : 2 2 2 2 2 2 2 2 2
second base(2th frequent): A T G T C A G G G
the number of second base: 2 2 2 2 2 2 2 2 2
SNP confidence score : 5 5 5 5 5 5 5 5 2
SNP quality from contigs : 5 5 5 5 5 5 5 5 5
Inter-SNP[2]&intra-SNP[1]: 0 0 0 1 1 1 1 1 1
SNP type : 2 2 2 2 2 2 2 2 -1
major allele haplotype : 1.0 1.0 1.0 1.0 1.0 1.0 1.0 1.0 0.0
minor allele haplotype : 1.0 1.0 1.0 1.0 1.0 1.0 1.0 1.0 1.0
>contig_596 potential-SNP:3 real-SNP:3 true-SNP:3 error-SNP:0
location info: 281 566 614
first base(most frequent): A C T
the number of first base : 2 2 2
second base(2th frequent): T T C
the number of second base: 2 2 2
SNP confidence score : 5 2 2
SNP quality from contigs : 0 0 0
Inter-SNP[2]&intra-SNP[1]: 0 0 0
SNP type : 2 2 2
major allele haplotype : 1.0 1.0 1.0
minor allele haplotype : 1.0 1.0 1.0
>contig_605 potential-SNP:2 real-SNP:1 true-SNP:1 error-SNP:0
location info: 650
first base(most frequent): A
the number of first base : 2
second base(2th frequent): G
the number of second base: 2
SNP confidence score : 5
SNP quality from contigs : 5
Inter-SNP[2]&intra-SNP[1]: 1
SNP type : 2
major allele haplotype : 1.0
minor allele haplotype : 1.0
>contig_634 potential-SNP:7 real-SNP:7 true-SNP:7 error-SNP:0
location info: 463 607 608 609 616 646 679
first base(most frequent): C - - - T C C
the number of first base : 2 2 2 2 2 2 2
second base(2th frequent): T C T C C T T
the number of second base: 2 2 2 2 2 2 2
SNP confidence score : 5 5 5 5 5 2 2
SNP quality from contigs : 0 0 0 0 0 0 0
Inter-SNP[2]&intra-SNP[1]: 0 0 0 0 0 0 0
SNP type : 2 2 2 2 2 2 2
major allele haplotype : 1.0 1.0 1.0 1.0 1.0 1.0 1.0
minor allele haplotype : 1.0 1.0 1.0 1.0 1.0 1.0 1.0
>contig_652 potential-SNP:1 real-SNP:1 true-SNP:1 error-SNP:0
location info: 500
first base(most frequent): T
the number of first base : 4
second base(2th frequent): C
the number of second base: 2
SNP confidence score : 2
SNP quality from contigs : 10
Inter-SNP[2]&intra-SNP[1]: 1
SNP type : 2
major allele haplotype : 1.0
minor allele haplotype : 1.0
>contig_654 potential-SNP:3 real-SNP:3 true-SNP:1 error-SNP:2
location info: 418 619 673
first base(most frequent): T C A
the number of first base : 2 2 2
second base(2th frequent): C T T
the number of second base: 2 2 2
SNP confidence score : 5 1 1
SNP quality from contigs : 0 0 0
Inter-SNP[2]&intra-SNP[1]: 0 0 0
SNP type : 2 -1 -1
major allele haplotype : 1.0 1.0 1.0
minor allele haplotype : 1.0 0.0 0.0
>contig_658 potential-SNP:1 real-SNP:1 true-SNP:1 error-SNP:0
location info: 334
first base(most frequent): C
the number of first base : 2
second base(2th frequent): T
the number of second base: 2
SNP confidence score : 5
SNP quality from contigs : 0
Inter-SNP[2]&intra-SNP[1]: 0
SNP type : 2
major allele haplotype : 1.0
minor allele haplotype : 1.0
>contig_664 potential-SNP:6 real-SNP:6 true-SNP:5 error-SNP:1
location info: 183 216 351 447 525 680
first base(most frequent): T T C T C C
the number of first base : 3 3 3 3 3 2
second base(2th frequent): C C G C T A
the number of second base: 2 2 2 2 2 2
SNP confidence score : 5 5 5 5 5 1
SNP quality from contigs : 5 5 5 5 5 0
Inter-SNP[2]&intra-SNP[1]: 1 1 1 1 1 0
SNP type : 2 2 2 2 2 -1
major allele haplotype : 1.0 1.0 1.0 1.0 1.0 0.0
minor allele haplotype : 1.0 1.0 1.0 1.0 1.0 0.0
>contig_694 potential-SNP:3 real-SNP:3 true-SNP:2 error-SNP:1
location info: 474 477 649
first base(most frequent): G G A
the number of first base : 3 3 2
second base(2th frequent): A A G
the number of second base: 2 2 2
SNP confidence score : 5 5 1
SNP quality from contigs : 5 5 0
Inter-SNP[2]&intra-SNP[1]: 0 0 0
SNP type : 2 2 -1
major allele haplotype : 1.5 1.5 1.5
minor allele haplotype : 1.0 1.0 1.0
>contig_700 potential-SNP:22 real-SNP:18 true-SNP:15 error-SNP:3
location info: 117 125 126 127 251 330 354 363 396 420 495 519 523 627 664 717 813 819
first base(most frequent): T - - - G A T C T G A G A C G C A T
the number of first base : 12 9 9 9 14 13 11 11 16 13 17 18 15 9 12 10 4 4
second base(2th frequent): C A A G A G G T C C G A C T A T G C
the number of second base: 3 6 6 6 4 5 7 7 4 6 4 2 4 6 2 4 2 2
SNP confidence score : 5 5 5 5 5 5 5 5 5 5 5 2 5 5 1 4 2 2
SNP quality from contigs : 55 -1 -1 -1 40 50 30 30 70 25 75 80 65 15 50 30 10 10
Inter-SNP[2]&intra-SNP[1]: 1 1 1 1 1 1 1 1 1 1 1 1 1 1 1 1 1 1
SNP type : 2 2 2 2 -1 2 2 2 2 2 2 -1 2 2 -1 2 2 2
major allele haplotype : 3.0 2.0 2.0 2.0 4.0 3.0 2.0 2.0 3.0 3.0 3.0 4.0 3.0 2.0 3.0 2.0 1.0 1.0
minor allele haplotype : 1.0 2.0 2.0 2.0 0.0 1.0 2.0 2.0 1.0 1.0 1.0 0.0 1.0 2.0 0.0 1.0 1.0 1.0
>contig_705 potential-SNP:16 real-SNP:12 true-SNP:7 error-SNP:5
location info: 116 131 190 248 341 431 540 638 694 695 711 743
first base(most frequent): A T T T T C G C - - G T
the number of first base : 2 2 2 3 4 3 4 4 4 4 4 4
second base(2th frequent): G C G C A T T G T A C C
the number of second base: 2 2 2 2 2 3 3 2 2 2 2 2
SNP confidence score : 5 5 5 5 5 5 5 1 1 1 3 3
SNP quality from contigs : 5 5 5 10 15 5 10 15 -1 -1 15 5
Inter-SNP[2]&intra-SNP[1]: 1 1 1 0 0 1 1 0 0 0 1 1
SNP type : 2 2 2 2 2 2 2 -1 -1 -1 -1 -1
major allele haplotype : 1.0 1.0 1.0 1.0 2.0 1.0 2.0 2.0 1.0 1.0 0.0 0.0
minor allele haplotype : 1.0 1.0 1.0 1.0 1.0 2.0 1.0 0.0 0.0 0.0 1.0 1.0
>contig_707 potential-SNP:13 real-SNP:13 true-SNP:9 error-SNP:4
location info: 1001 1050 1058 1131 1132 1133 1134 1143 1161 1256 1259 1269 1275
first base(most frequent): G T A T G A A G A A A A T
the number of first base : 4 4 4 4 6 4 6 4 4 5 4 4 4
second base(2th frequent): A C G C - - - A - T - - -
the number of second base: 2 4 4 4 2 4 2 4 4 2 3 2 2
SNP confidence score : 5 5 5 5 5 5 5 5 5 1 3 1 1
SNP quality from contigs : 10 0 0 0 20 0 20 0 0 15 5 10 10
Inter-SNP[2]&intra-SNP[1]: 1 1 1 1 1 1 1 1 1 1 1 1 1
SNP type : 2 2 2 2 2 2 2 2 2 -1 -1 -1 -1
major allele haplotype : 1.0 1.0 1.0 1.0 2.0 1.0 2.0 1.0 1.0 0.0 0.0 0.0 0.0
minor allele haplotype : 1.0 2.0 2.0 2.0 1.0 2.0 1.0 2.0 2.0 0.0 0.0 0.0 0.0
>contig_723 potential-SNP:7 real-SNP:7 true-SNP:4 error-SNP:3
location info: 620 621 622 855 939 942 1071
first base(most frequent): T A - C G G A
the number of first base : 4 4 4 4 4 4 2
second base(2th frequent): A T A T A C T
the number of second base: 2 2 2 2 2 2 2
SNP confidence score : 1 1 2 5 5 5 5
SNP quality from contigs : 15 15 -1 10 10 10 0
Inter-SNP[2]&intra-SNP[1]: 1 1 1 1 1 1 1
SNP type : -1 -1 -1 2 2 2 2
major allele haplotype : 1.0 1.0 1.0 1.0 1.0 1.0 1.0
minor allele haplotype : 0.0 0.0 0.0 1.0 1.0 1.0 1.0
>contig_726 potential-SNP:3 real-SNP:3 true-SNP:3 error-SNP:0
location info: 391 826 1087
first base(most frequent): G C T
the number of first base : 2 3 3
second base(2th frequent): A T G
the number of second base: 2 2 2
SNP confidence score : 2 2 5
SNP quality from contigs : 0 5 5
Inter-SNP[2]&intra-SNP[1]: 1 1 1
SNP type : 2 2 2
major allele haplotype : 1.0 2.0 2.0
minor allele haplotype : 1.0 1.0 1.0
>contig_730 potential-SNP:4 real-SNP:4 true-SNP:3 error-SNP:1
location info: 176 283 433 614
first base(most frequent): T G G A
the number of first base : 2 2 2 2
second base(2th frequent): G A A G
the number of second base: 2 2 2 2
SNP confidence score : 5 5 5 1
SNP quality from contigs : 0 0 0 0
Inter-SNP[2]&intra-SNP[1]: 0 0 0 0
SNP type : 2 2 2 -1
major allele haplotype : 1.0 1.0 1.0 1.0
minor allele haplotype : 1.0 1.0 1.0 0.0
>contig_731 potential-SNP:1 real-SNP:1 true-SNP:1 error-SNP:0
location info: 87
first base(most frequent): C
the number of first base : 2
second base(2th frequent): A
the number of second base: 2
SNP confidence score : 2
SNP quality from contigs : 0
Inter-SNP[2]&intra-SNP[1]: 0
SNP type : 2
major allele haplotype : 1.0
minor allele haplotype : 1.0
>contig_750 potential-SNP:2 real-SNP:2 true-SNP:2 error-SNP:0
location info: 445 556
first base(most frequent): C T
the number of first base : 2 2
second base(2th frequent): T C
the number of second base: 2 2
SNP confidence score : 5 5
SNP quality from contigs : 0 0
Inter-SNP[2]&intra-SNP[1]: 0 0
SNP type : 2 2
major allele haplotype : 1.0 1.0
minor allele haplotype : 1.0 1.0
>contig_767 potential-SNP:2 real-SNP:2 true-SNP:0 error-SNP:2
location info: 674 675
first base(most frequent): - -
the number of first base : 2 2
second base(2th frequent): G A
the number of second base: 2 2
SNP confidence score : 1 1
SNP quality from contigs : 0 0
Inter-SNP[2]&intra-SNP[1]: 0 0
SNP type : -1 -1
major allele haplotype : 0.0 0.0
minor allele haplotype : 1.0 1.0
>contig_794 potential-SNP:2 real-SNP:2 true-SNP:2 error-SNP:0
location info: 630 631
first base(most frequent): G T
the number of first base : 2 2
second base(2th frequent): A G
the number of second base: 2 2
SNP confidence score : 2 2
SNP quality from contigs : 0 0
Inter-SNP[2]&intra-SNP[1]: 0 0
SNP type : 2 2
major allele haplotype : 1.0 1.0
minor allele haplotype : 1.0 1.0
>contig_797 potential-SNP:7 real-SNP:7 true-SNP:7 error-SNP:0
location info: 262 276 405 420 432 492 513
first base(most frequent): A C T G A C T
the number of first base : 2 2 3 3 3 3 3
second base(2th frequent): C T C A G T C
the number of second base: 2 2 2 2 2 2 2
SNP confidence score : 5 5 5 5 5 5 5
SNP quality from contigs : 0 0 5 5 5 5 5
Inter-SNP[2]&intra-SNP[1]: 0 0 1 1 1 1 1
SNP type : 2 2 2 2 2 2 2
major allele haplotype : 1.0 1.0 1.0 1.0 1.0 1.0 1.0
minor allele haplotype : 1.0 1.0 1.0 1.0 1.0 1.0 1.0
>contig_813 potential-SNP:1 real-SNP:1 true-SNP:1 error-SNP:0
location info: 53
first base(most frequent): A
the number of first base : 2
second base(2th frequent): T
the number of second base: 2
SNP confidence score : 2
SNP quality from contigs : 0
Inter-SNP[2]&intra-SNP[1]: 0
SNP type : 2
major allele haplotype : 1.0
minor allele haplotype : 1.0
>contig_834 potential-SNP:7 real-SNP:7 true-SNP:6 error-SNP:1
location info: 148 419 480 516 639 709 732
first base(most frequent): A G T G C G G
the number of first base : 3 3 3 3 3 2 2
second base(2th frequent): C T C A A A T
the number of second base: 2 2 2 2 2 2 2
SNP confidence score : 5 5 4 2 2 2 2
SNP quality from contigs : 10 10 0 5 5 0 0
Inter-SNP[2]&intra-SNP[1]: 0 1 1 0 1 1 1
SNP type : 2 2 2 2 -1 2 2
major allele haplotype : 1.0 1.0 1.0 1.0 0.0 1.0 1.0
minor allele haplotype : 1.0 1.0 1.0 1.0 1.0 1.0 1.0
>contig_836 potential-SNP:1 real-SNP:1 true-SNP:1 error-SNP:0
location info: 490
first base(most frequent): T
the number of first base : 5
second base(2th frequent): A
the number of second base: 2
SNP confidence score : 5
SNP quality from contigs : 15
Inter-SNP[2]&intra-SNP[1]: 0
SNP type : 2
major allele haplotype : 1.0
minor allele haplotype : 1.0
>contig_844 potential-SNP:3 real-SNP:3 true-SNP:2 error-SNP:1
location info: 488 503 632
first base(most frequent): T C C
the number of first base : 2 2 2
second base(2th frequent): C T A
the number of second base: 2 2 2
SNP confidence score : 5 5 1
SNP quality from contigs : 0 0 0
Inter-SNP[2]&intra-SNP[1]: 0 0 0
SNP type : 2 2 -1
major allele haplotype : 1.0 1.0 1.0
minor allele haplotype : 1.0 1.0 0.0
>contig_849 potential-SNP:2 real-SNP:2 true-SNP:1 error-SNP:1
location info: 355 613
first base(most frequent): C G
the number of first base : 2 2
second base(2th frequent): T A
the number of second base: 2 2
SNP confidence score : 5 1
SNP quality from contigs : 0 0
Inter-SNP[2]&intra-SNP[1]: 0 0
SNP type : 2 -1
major allele haplotype : 1.0 1.0
minor allele haplotype : 1.0 0.0
>contig_852 potential-SNP:3 real-SNP:3 true-SNP:3 error-SNP:0
location info: 199 225 299
first base(most frequent): G T A
the number of first base : 4 4 4
second base(2th frequent): A G C
the number of second base: 2 2 2
SNP confidence score : 5 5 5
SNP quality from contigs : 10 10 10
Inter-SNP[2]&intra-SNP[1]: 1 1 1
SNP type : 2 2 2
major allele haplotype : 2.0 2.0 2.0
minor allele haplotype : 1.0 1.0 1.0
>contig_862 potential-SNP:3 real-SNP:3 true-SNP:0 error-SNP:3
location info: 607 614 621
first base(most frequent): A C A
the number of first base : 2 2 2
second base(2th frequent): G G T
the number of second base: 2 2 2
SNP confidence score : 1 1 1
SNP quality from contigs : 0 0 0
Inter-SNP[2]&intra-SNP[1]: 0 0 0
SNP type : -1 -1 -1
major allele haplotype : 1.0 1.0 1.0
minor allele haplotype : 0.0 0.0 0.0
>contig_879 potential-SNP:2 real-SNP:2 true-SNP:0 error-SNP:2
location info: 591 1083
first base(most frequent): G C
the number of first base : 2 2
second base(2th frequent): T T
the number of second base: 2 2
SNP confidence score : 1 1
SNP quality from contigs : 0 0
Inter-SNP[2]&intra-SNP[1]: 0 0
SNP type : -1 -1
major allele haplotype : 1.0 0.0
minor allele haplotype : 0.0 1.0
>contig_887 potential-SNP:2 real-SNP:2 true-SNP:2 error-SNP:0
location info: 353 689
first base(most frequent): C T
the number of first base : 2 2
second base(2th frequent): T C
the number of second base: 2 2
SNP confidence score : 2 2
SNP quality from contigs : 0 0
Inter-SNP[2]&intra-SNP[1]: 0 0
SNP type : 2 2
major allele haplotype : 1.0 1.0
minor allele haplotype : 1.0 1.0
>contig_890 potential-SNP:9 real-SNP:9 true-SNP:9 error-SNP:0
location info: 213 307 397 418 451 481 484 544 556
first base(most frequent): T T G C T G T T A
the number of first base : 3 3 3 3 2 2 2 2 2
second base(2th frequent): A C T T G C C C G
the number of second base: 2 2 2 2 2 2 2 2 2
SNP confidence score : 5 5 5 5 5 5 5 2 2
SNP quality from contigs : 5 5 5 5 0 0 0 0 0
Inter-SNP[2]&intra-SNP[1]: 1 1 1 1 0 0 0 0 0
SNP type : 2 2 2 2 2 2 2 2 2
major allele haplotype : 1.0 1.0 1.0 1.0 1.0 1.0 1.0 1.0 1.0
minor allele haplotype : 1.0 1.0 1.0 1.0 1.0 1.0 1.0 1.0 1.0
>contig_903 potential-SNP:2 real-SNP:2 true-SNP:2 error-SNP:0
location info: 120 232
first base(most frequent): A A
the number of first base : 2 2
second base(2th frequent): C T
the number of second base: 2 2
SNP confidence score : 5 5
SNP quality from contigs : 5 5
Inter-SNP[2]&intra-SNP[1]: 0 1
SNP type : 2 2
major allele haplotype : 1.0 1.0
minor allele haplotype : 1.0 1.0
>contig_904 potential-SNP:4 real-SNP:4 true-SNP:4 error-SNP:0
location info: 46 241 250 556
first base(most frequent): - T C A
the number of first base : 2 2 2 2
second base(2th frequent): T C T C
the number of second base: 2 2 2 2
SNP confidence score : 2 5 5 2
SNP quality from contigs : 0 0 0 0
Inter-SNP[2]&intra-SNP[1]: 0 0 0 0
SNP type : 2 2 2 2
major allele haplotype : 1.0 1.0 1.0 1.0
minor allele haplotype : 1.0 1.0 1.0 1.0
>contig_908 potential-SNP:3 real-SNP:3 true-SNP:2 error-SNP:1
location info: 321 497 501
first base(most frequent): T C A
the number of first base : 2 2 2
second base(2th frequent): G A G
the number of second base: 2 2 2
SNP confidence score : 5 2 1
SNP quality from contigs : 0 0 0
Inter-SNP[2]&intra-SNP[1]: 0 0 0
SNP type : 2 2 -1
major allele haplotype : 1.0 1.0 1.0
minor allele haplotype : 1.0 1.0 1.0
>contig_917 potential-SNP:5 real-SNP:5 true-SNP:5 error-SNP:0
location info: 186 187 273 311 486
first base(most frequent): - - A C G
the number of first base : 4 4 4 4 4
second base(2th frequent): T A G T A
the number of second base: 2 2 2 2 2
SNP confidence score : 5 5 5 5 5
SNP quality from contigs : -1 -1 10 10 10
Inter-SNP[2]&intra-SNP[1]: 0 0 1 1 0
SNP type : 2 2 2 2 2
major allele haplotype : 2.0 2.0 2.0 2.0 2.0
minor allele haplotype : 1.0 1.0 1.0 1.0 1.0
>contig_922 potential-SNP:5 real-SNP:5 true-SNP:5 error-SNP:0
location info: 374 438 439 440 590
first base(most frequent): C - - - A
the number of first base : 2 2 2 2 2
second base(2th frequent): G A G C G
the number of second base: 2 2 2 2 2
SNP confidence score : 5 5 5 5 5
SNP quality from contigs : 0 0 0 0 0
Inter-SNP[2]&intra-SNP[1]: 0 0 0 0 0
SNP type : 2 2 2 2 2
major allele haplotype : 1.0 1.0 1.0 1.0 1.0
minor allele haplotype : 1.0 1.0 1.0 1.0 1.0
>contig_926 potential-SNP:2 real-SNP:2 true-SNP:2 error-SNP:0
location info: 181 296
first base(most frequent): G G
the number of first base : 2 2
second base(2th frequent): C C
the number of second base: 2 2
SNP confidence score : 5 5
SNP quality from contigs : 0 0
Inter-SNP[2]&intra-SNP[1]: 0 0
SNP type : 2 2
major allele haplotype : 1.0 1.0
minor allele haplotype : 1.0 1.0
>contig_927 potential-SNP:2 real-SNP:2 true-SNP:2 error-SNP:0
location info: 550 553
first base(most frequent): G A
the number of first base : 3 3
second base(2th frequent): A G
the number of second base: 2 2
SNP confidence score : 2 2
SNP quality from contigs : 5 5
Inter-SNP[2]&intra-SNP[1]: 1 1
SNP type : 2 2
major allele haplotype : 1.0 1.0
minor allele haplotype : 1.0 1.0
>contig_968 potential-SNP:3 real-SNP:3 true-SNP:3 error-SNP:0
location info: 358 378 379
first base(most frequent): C C C
the number of first base : 3 3 3
second base(2th frequent): A A T
the number of second base: 2 2 2
SNP confidence score : 5 5 5
SNP quality from contigs : 5 5 5
Inter-SNP[2]&intra-SNP[1]: 1 1 1
SNP type : 2 2 2
major allele haplotype : 1.0 1.0 1.0
minor allele haplotype : 1.0 1.0 1.0
>contig_986 potential-SNP:1 real-SNP:1 true-SNP:1 error-SNP:0
location info: 192
first base(most frequent): A
the number of first base : 2
second base(2th frequent): G
the number of second base: 2
SNP confidence score : 5
SNP quality from contigs : 0
Inter-SNP[2]&intra-SNP[1]: 0
SNP type : 2
major allele haplotype : 1.0
minor allele haplotype : 1.0
>contig_995 potential-SNP:1 real-SNP:1 true-SNP:0 error-SNP:1
location info: 598
first base(most frequent): C
the number of first base : 2
second base(2th frequent): T
the number of second base: 2
SNP confidence score : 1
SNP quality from contigs : 0
Inter-SNP[2]&intra-SNP[1]: 0
SNP type : -1
major allele haplotype : 0.0
minor allele haplotype : 1.0
>contig_1000 potential-SNP:8 real-SNP:8 true-SNP:7 error-SNP:1
location info: 281 373 409 415 473 535 568 592
first base(most frequent): C T C G T G G A
the number of first base : 2 2 2 2 2 2 3 3
second base(2th frequent): A C T A C A C T
the number of second base: 2 2 2 2 2 2 2 2
SNP confidence score : 5 5 5 5 5 5 2 1
SNP quality from contigs : 0 0 0 0 0 0 5 5
Inter-SNP[2]&intra-SNP[1]: 0 0 0 0 0 0 0 0
SNP type : 2 2 2 2 2 2 2 -1
major allele haplotype : 1.0 1.0 1.0 1.0 1.0 1.0 1.0 1.0
minor allele haplotype : 1.0 1.0 1.0 1.0 1.0 1.0 1.0 0.0
>contig_1022 potential-SNP:3 real-SNP:3 true-SNP:2 error-SNP:1
location info: 448 502 592
first base(most frequent): C T T
the number of first base : 3 3 3
second base(2th frequent): T A C
the number of second base: 2 2 2
SNP confidence score : 5 5 2
SNP quality from contigs : 0 10 10
Inter-SNP[2]&intra-SNP[1]: 1 0 0
SNP type : 2 2 -1
major allele haplotype : 1.0 1.0 0.0
minor allele haplotype : 1.0 1.0 1.0
>contig_1026 potential-SNP:3 real-SNP:2 true-SNP:0 error-SNP:2
location info: 585 599
first base(most frequent): C G
the number of first base : 2 2
second base(2th frequent): G C
the number of second base: 2 2
SNP confidence score : 1 2
SNP quality from contigs : 5 5
Inter-SNP[2]&intra-SNP[1]: 1 1
SNP type : -1 -1
major allele haplotype : 1.0 1.0
minor allele haplotype : 0.0 0.0
>contig_1032 potential-SNP:3 real-SNP:3 true-SNP:2 error-SNP:1
location info: 572 596 698
first base(most frequent): T G C
the number of first base : 3 3 3
second base(2th frequent): C A T
the number of second base: 2 2 2
SNP confidence score : 5 5 1
SNP quality from contigs : 5 5 5
Inter-SNP[2]&intra-SNP[1]: 1 1 1
SNP type : 2 2 -1
major allele haplotype : 1.0 1.0 1.0
minor allele haplotype : 1.0 1.0 0.0
>contig_1054 potential-SNP:4 real-SNP:4 true-SNP:4 error-SNP:0
location info: 742 743 744 745
first base(most frequent): A G T T
the number of first base : 2 2 2 2
second base(2th frequent): - - - -
the number of second base: 2 2 2 2
SNP confidence score : 2 2 2 2
SNP quality from contigs : 0 0 0 0
Inter-SNP[2]&intra-SNP[1]: 0 0 0 0
SNP type : 2 2 2 2
major allele haplotype : 1.0 1.0 1.0 1.0
minor allele haplotype : 1.0 1.0 1.0 1.0
>contig_1055 potential-SNP:3 real-SNP:3 true-SNP:2 error-SNP:1
location info: 94 465 681
first base(most frequent): T T T
the number of first base : 2 3 3
second base(2th frequent): C G A
the number of second base: 2 2 2
SNP confidence score : 5 5 2
SNP quality from contigs : 0 5 5
Inter-SNP[2]&intra-SNP[1]: 0 0 1
SNP type : 2 2 -1
major allele haplotype : 1.0 1.5 0.5
minor allele haplotype : 1.0 1.0 1.0
>contig_1097 potential-SNP:6 real-SNP:6 true-SNP:6 error-SNP:0
location info: 207 208 287 311 332 335
first base(most frequent): - - C G T G
the number of first base : 2 2 2 2 2 2
second base(2th frequent): A A A T A A
the number of second base: 2 2 2 2 2 2
SNP confidence score : 5 5 5 5 5 5
SNP quality from contigs : 0 0 0 0 0 0
Inter-SNP[2]&intra-SNP[1]: 0 0 0 0 0 0
SNP type : 2 2 2 2 2 2
major allele haplotype : 1.0 1.0 1.0 1.0 1.0 1.0
minor allele haplotype : 1.0 1.0 1.0 1.0 1.0 1.0
>contig_1098 potential-SNP:3 real-SNP:3 true-SNP:3 error-SNP:0
location info: 527 530 560
first base(most frequent): G G T
the number of first base : 2 2 2
second base(2th frequent): A A A
the number of second base: 2 2 2
SNP confidence score : 2 2 2
SNP quality from contigs : 0 0 0
Inter-SNP[2]&intra-SNP[1]: 0 0 0
SNP type : 2 2 2
major allele haplotype : 1.0 1.0 1.0
minor allele haplotype : 1.0 1.0 1.0
>contig_1101 potential-SNP:2 real-SNP:2 true-SNP:2 error-SNP:0
location info: 498 585
first base(most frequent): C A
the number of first base : 3 3
second base(2th frequent): T G
the number of second base: 2 3
SNP confidence score : 5 5
SNP quality from contigs : 5 0
Inter-SNP[2]&intra-SNP[1]: 0 1
SNP type : 2 2
major allele haplotype : 1.0 1.0
minor allele haplotype : 1.0 1.0
>contig_1133 potential-SNP:1 real-SNP:1 true-SNP:1 error-SNP:0
location info: 465
first base(most frequent): G
the number of first base : 3
second base(2th frequent): A
the number of second base: 2
SNP confidence score : 5
SNP quality from contigs : 5
Inter-SNP[2]&intra-SNP[1]: 1
SNP type : 2
major allele haplotype : 1.0
minor allele haplotype : 1.0
>contig_1137 potential-SNP:5 real-SNP:5 true-SNP:4 error-SNP:1
location info: 263 306 381 384 385
first base(most frequent): C G T T G
the number of first base : 3 3 3 3 3
second base(2th frequent): T A G - -
the number of second base: 2 2 2 2 2
SNP confidence score : 5 5 5 5 5
SNP quality from contigs : 5 5 5 5 5
Inter-SNP[2]&intra-SNP[1]: 0 0 0 0 0
SNP type : -1 2 2 2 2
major allele haplotype : 1.0 1.0 1.0 1.0 1.0
minor allele haplotype : 0.0 1.0 1.0 1.0 1.0
>contig_1151 potential-SNP:1 real-SNP:1 true-SNP:0 error-SNP:1
location info: 682
first base(most frequent): G
the number of first base : 2
second base(2th frequent): -
the number of second base: 2
SNP confidence score : 1
SNP quality from contigs : 0
Inter-SNP[2]&intra-SNP[1]: 0
SNP type : -1
major allele haplotype : 1.0
minor allele haplotype : 0.0
>contig_1157 potential-SNP:6 real-SNP:6 true-SNP:2 error-SNP:4
location info: 355 476 590 591 592 597
first base(most frequent): A A - - - T
the number of first base : 2 2 2 2 2 2
second base(2th frequent): G G A T A C
the number of second base: 2 2 2 2 2 2
SNP confidence score : 5 5 1 1 1 1
SNP quality from contigs : 0 0 0 0 0 0
Inter-SNP[2]&intra-SNP[1]: 0 0 0 0 0 0
SNP type : 2 2 -1 -1 -1 -1
major allele haplotype : 1.0 1.0 0.0 0.0 0.0 0.0
minor allele haplotype : 1.0 1.0 1.0 1.0 1.0 1.0
>contig_1188 potential-SNP:4 real-SNP:4 true-SNP:4 error-SNP:0
location info: 143 362 497 500
first base(most frequent): T G T T
the number of first base : 2 2 2 2
second base(2th frequent): C A C A
the number of second base: 2 2 2 2
SNP confidence score : 5 5 5 5
SNP quality from contigs : 0 0 0 0
Inter-SNP[2]&intra-SNP[1]: 0 0 0 0
SNP type : 2 2 2 2
major allele haplotype : 1.0 1.0 1.0 1.0
minor allele haplotype : 1.0 1.0 1.0 1.0
>contig_1191 potential-SNP:3 real-SNP:3 true-SNP:3 error-SNP:0
location info: 77 78 169
first base(most frequent): G C G
the number of first base : 2 2 2
second base(2th frequent): A G A
the number of second base: 2 2 2
SNP confidence score : 5 5 5
SNP quality from contigs : 5 5 5
Inter-SNP[2]&intra-SNP[1]: 1 1 1
SNP type : 2 2 2
major allele haplotype : 1.0 1.0 1.0
minor allele haplotype : 1.0 1.0 1.0
>contig_1214 potential-SNP:5 real-SNP:5 true-SNP:2 error-SNP:3
location info: 298 414 570 587 594
first base(most frequent): C C C A C
the number of first base : 2 2 2 2 2
second base(2th frequent): T T T T A
the number of second base: 2 2 2 2 2
SNP confidence score : 5 5 1 1 1
SNP quality from contigs : 0 0 0 0 0
Inter-SNP[2]&intra-SNP[1]: 0 0 0 0 0
SNP type : 2 2 -1 -1 -1
major allele haplotype : 1.0 1.0 1.0 1.0 1.0
minor allele haplotype : 1.0 1.0 0.0 0.0 0.0
>contig_1216 potential-SNP:5 real-SNP:5 true-SNP:4 error-SNP:1
location info: 264 381 474 637 693
first base(most frequent): A T A G G
the number of first base : 2 2 2 2 2
second base(2th frequent): C C G A -
the number of second base: 2 2 2 2 2
SNP confidence score : 5 5 5 2 1
SNP quality from contigs : 0 0 0 0 0
Inter-SNP[2]&intra-SNP[1]: 0 0 0 0 0
SNP type : 2 2 2 2 -1
major allele haplotype : 1.0 1.0 1.0 1.0 0.0
minor allele haplotype : 1.0 1.0 1.0 1.0 0.0
>contig_1231 potential-SNP:2 real-SNP:1 true-SNP:1 error-SNP:0
location info: 244
first base(most frequent): T
the number of first base : 2
second base(2th frequent): C
the number of second base: 2
SNP confidence score : 5
SNP quality from contigs : 5
Inter-SNP[2]&intra-SNP[1]: 0
SNP type : 2
major allele haplotype : 1.0
minor allele haplotype : 1.0
>contig_1242 potential-SNP:2 real-SNP:2 true-SNP:2 error-SNP:0
location info: 354 546
first base(most frequent): C G
the number of first base : 2 2
second base(2th frequent): G A
the number of second base: 2 2
SNP confidence score : 5 5
SNP quality from contigs : 0 0
Inter-SNP[2]&intra-SNP[1]: 1 1
SNP type : 2 2
major allele haplotype : 1.0 1.0
minor allele haplotype : 1.0 1.0
>contig_1261 potential-SNP:1 real-SNP:1 true-SNP:0 error-SNP:1
location info: 712
first base(most frequent): T
the number of first base : 2
second base(2th frequent): C
the number of second base: 2
SNP confidence score : 1
SNP quality from contigs : 0
Inter-SNP[2]&intra-SNP[1]: 0
SNP type : -1
major allele haplotype : 0.0
minor allele haplotype : 1.0
>contig_1264 potential-SNP:1 real-SNP:1 true-SNP:0 error-SNP:1
location info: 672
first base(most frequent): G
the number of first base : 2
second base(2th frequent): A
the number of second base: 2
SNP confidence score : 1
SNP quality from contigs : 0
Inter-SNP[2]&intra-SNP[1]: 0
SNP type : -1
major allele haplotype : 1.0
minor allele haplotype : 0.0
>contig_1269 potential-SNP:4 real-SNP:4 true-SNP:2 error-SNP:2
location info: 595 747 762 768
first base(most frequent): G G A C
the number of first base : 3 3 2 3
second base(2th frequent): C A C T
the number of second base: 2 2 2 2
SNP confidence score : 2 4 2 4
SNP quality from contigs : 5 5 0 5
Inter-SNP[2]&intra-SNP[1]: 0 0 0 0
SNP type : 2 -1 2 -1
major allele haplotype : 1.0 0.0 1.0 0.0
minor allele haplotype : 1.0 1.0 1.0 1.0
>contig_1282 potential-SNP:4 real-SNP:4 true-SNP:4 error-SNP:0
location info: 162 198 282 495
first base(most frequent): A A A T
the number of first base : 2 2 2 2
second base(2th frequent): G G G C
the number of second base: 2 2 2 2
SNP confidence score : 5 5 5 2
SNP quality from contigs : 0 0 0 0
Inter-SNP[2]&intra-SNP[1]: 0 0 0 0
SNP type : 2 2 2 2
major allele haplotype : 1.0 1.0 1.0 1.0
minor allele haplotype : 1.0 1.0 1.0 1.0
>contig_1341 potential-SNP:7 real-SNP:7 true-SNP:6 error-SNP:1
location info: 393 421 474 475 476 498 624
first base(most frequent): A C - - - G C
the number of first base : 2 2 2 2 2 2 2
second base(2th frequent): C T G C A C T
the number of second base: 2 2 2 2 2 2 2
SNP confidence score : 5 5 5 5 5 5 1
SNP quality from contigs : 0 0 0 0 0 0 0
Inter-SNP[2]&intra-SNP[1]: 0 0 0 0 0 0 0
SNP type : 2 2 2 2 2 2 -1
major allele haplotype : 1.0 1.0 1.0 1.0 1.0 1.0 0.0
minor allele haplotype : 1.0 1.0 1.0 1.0 1.0 1.0 0.0
>contig_1342 potential-SNP:12 real-SNP:12 true-SNP:11 error-SNP:1
location info: 78 218 327 471 472 473 474 475 476 533 578 689
first base(most frequent): C A C A A G T C T C G T
the number of first base : 3 3 3 3 3 3 3 3 3 3 3 3
second base(2th frequent): T C T - - - - - - T A C
the number of second base: 2 2 2 2 2 2 2 2 2 2 2 2
SNP confidence score : 2 5 5 5 5 5 5 5 5 5 5 1
SNP quality from contigs : 5 5 5 5 5 5 5 5 5 5 5 5
Inter-SNP[2]&intra-SNP[1]: 0 1 0 0 0 0 0 0 0 0 0 0
SNP type : 2 2 2 2 2 2 2 2 2 2 2 -1
major allele haplotype : 1.0 1.0 1.0 1.0 1.0 1.0 1.0 1.0 1.0 1.0 1.0 0.0
minor allele haplotype : 1.0 1.0 1.0 1.0 1.0 1.0 1.0 1.0 1.0 1.0 1.0 0.0
>contig_1347 potential-SNP:6 real-SNP:6 true-SNP:5 error-SNP:1
location info: 336 412 514 592 655 673
first base(most frequent): G T G A C T
the number of first base : 2 2 2 2 2 2
second base(2th frequent): A C A G A C
the number of second base: 2 2 2 2 2 2
SNP confidence score : 5 5 5 5 2 4
SNP quality from contigs : 5 5 5 5 5 5
Inter-SNP[2]&intra-SNP[1]: 1 1 1 1 1 1
SNP type : 2 2 2 2 2 -1
major allele haplotype : 1.0 1.0 1.0 1.0 1.0 1.0
minor allele haplotype : 1.0 1.0 1.0 1.0 1.0 0.0
>contig_1350 potential-SNP:9 real-SNP:9 true-SNP:5 error-SNP:4
location info: 74 114 198 210 528 555 666 690 721
first base(most frequent): C G C C G C T C C
the number of first base : 3 3 4 3 4 5 5 5 4
second base(2th frequent): G A T T A T C T T
the number of second base: 2 3 2 3 3 2 2 2 3
SNP confidence score : 1 5 5 5 5 5 1 2 4
SNP quality from contigs : 5 0 10 0 5 15 15 15 5
Inter-SNP[2]&intra-SNP[1]: 1 1 1 1 1 1 1 1 1
SNP type : -1 2 2 2 2 2 -1 -1 -1
major allele haplotype : 1.0 1.0 1.0 1.0 2.0 2.0 1.0 0.0 1.0
minor allele haplotype : 0.0 2.0 1.0 2.0 1.0 1.0 0.0 1.0 0.0
>contig_1359 potential-SNP:2 real-SNP:2 true-SNP:2 error-SNP:0
location info: 630 662
first base(most frequent): C C
the number of first base : 2 2
second base(2th frequent): G T
the number of second base: 2 2
SNP confidence score : 2 2
SNP quality from contigs : 0 0
Inter-SNP[2]&intra-SNP[1]: 0 0
SNP type : 2 2
major allele haplotype : 1.0 1.0
minor allele haplotype : 1.0 1.0
>contig_1365 potential-SNP:5 real-SNP:5 true-SNP:4 error-SNP:1
location info: 958 959 960 1311 1461
first base(most frequent): G G T T T
the number of first base : 4 4 4 3 2
second base(2th frequent): - - - A A
the number of second base: 2 2 2 2 2
SNP confidence score : 5 5 5 5 1
SNP quality from contigs : 10 10 10 5 0
Inter-SNP[2]&intra-SNP[1]: 0 0 0 0 0
SNP type : 2 2 2 2 -1
major allele haplotype : 1.0 1.0 1.0 1.0 0.0
minor allele haplotype : 1.0 1.0 1.0 1.0 0.0
>contig_1370 potential-SNP:1 real-SNP:1 true-SNP:0 error-SNP:1
location info: 71
first base(most frequent): G
the number of first base : 2
second base(2th frequent): C
the number of second base: 2
SNP confidence score : 1
SNP quality from contigs : 0
Inter-SNP[2]&intra-SNP[1]: 0
SNP type : -1
major allele haplotype : 0.0
minor allele haplotype : 1.0
>contig_1379 potential-SNP:1 real-SNP:1 true-SNP:1 error-SNP:0
location info: 488
first base(most frequent): A
the number of first base : 2
second base(2th frequent): G
the number of second base: 2
SNP confidence score : 2
SNP quality from contigs : 0
Inter-SNP[2]&intra-SNP[1]: 0
SNP type : 2
major allele haplotype : 1.0
minor allele haplotype : 1.0
>contig_1383 potential-SNP:13 real-SNP:13 true-SNP:12 error-SNP:1
location info: 83 115 119 152 172 267 272 289 352 374 524 544 731
first base(most frequent): G G C T T A T G A A C C A
the number of first base : 2 2 2 2 2 3 3 3 3 3 3 3 3
second base(2th frequent): C A T G C G C A C G T T G
the number of second base: 2 2 2 2 2 2 2 2 2 2 2 2 2
SNP confidence score : 5 5 5 5 5 5 5 5 5 5 5 5 1
[truncated: 9,173 more rows]

## Sheet: Euphorbia fischeriana
Details of HIGH quality SNP(qSNP) SPECIES Euphorbia fischeriana
>contig_3 potential-SNP:1 real-SNP:1 true-SNP:1 error-SNP:0
location info: 205
first base(most frequent): -
the number of first base : 35
second base(2th frequent): A
the number of second base: 3
SNP confidence score : 5
SNP quality from contigs : -1
Inter-SNP[2]&intra-SNP[1]: 1
SNP type : 2
major allele haplotype : 1.0
minor allele haplotype : 1.0
>contig_5 potential-SNP:1 real-SNP:1 true-SNP:1 error-SNP:0
location info: 684
first base(most frequent): G
the number of first base : 7
second base(2th frequent): C
the number of second base: 5
SNP confidence score : 3
SNP quality from contigs : 10
Inter-SNP[2]&intra-SNP[1]: 1
SNP type : 2
major allele haplotype : 1.0
minor allele haplotype : 1.0
>contig_8 potential-SNP:3 real-SNP:3 true-SNP:3 error-SNP:0
location info: 466 467 468
first base(most frequent): - - -
the number of first base : 6 6 6
second base(2th frequent): C A G
the number of second base: 2 2 2
SNP confidence score : 5 5 5
SNP quality from contigs : -1 -1 -1
Inter-SNP[2]&intra-SNP[1]: 1 1 1
SNP type : 2 2 2
major allele haplotype : 1.0 1.0 1.0
minor allele haplotype : 1.0 1.0 1.0
>contig_23 potential-SNP:6 real-SNP:6 true-SNP:6 error-SNP:0
location info: 427 433 448 618 700 736
first base(most frequent): C A T C T T
the number of first base : 4 4 5 6 4 4
second base(2th frequent): T T C G C C
the number of second base: 2 2 2 2 4 3
SNP confidence score : 5 5 5 2 5 5
SNP quality from contigs : 5 5 10 25 5 10
Inter-SNP[2]&intra-SNP[1]: 1 1 1 1 1 1
SNP type : 2 2 2 2 2 2
major allele haplotype : 2.0 2.0 2.0 2.0 1.0 1.0
minor allele haplotype : 1.0 1.0 1.0 1.0 2.0 2.0
>contig_29 potential-SNP:2 real-SNP:2 true-SNP:2 error-SNP:0
location info: 177 322
first base(most frequent): A G
the number of first base : 2 9
second base(2th frequent): T A
the number of second base: 2 6
SNP confidence score : 2 3
SNP quality from contigs : 0 15
Inter-SNP[2]&intra-SNP[1]: 1 1
SNP type : 2 2
major allele haplotype : 1.0 1.0
minor allele haplotype : 1.0 2.0
>contig_33 potential-SNP:1 real-SNP:1 true-SNP:1 error-SNP:0
location info: 612
first base(most frequent): T
the number of first base : 6
second base(2th frequent): C
the number of second base: 5
SNP confidence score : 3
SNP quality from contigs : 5
Inter-SNP[2]&intra-SNP[1]: 1
SNP type : 2
major allele haplotype : 1.0
minor allele haplotype : 1.0
>contig_68 potential-SNP:19 real-SNP:19 true-SNP:0 error-SNP:19
location info: 428 447 462 484 528 585 595 656 669 672 771 793 839 867 893 964 974 999 1002
first base(most frequent): G T T T T T A A T A T T A T T T A A T
the number of first base : 211 218 218 218 218 218 217 217 217 123 216 215 215 121 215 210 211 199 198
second base(2th frequent): A C C C C C G G C G C C G C C C G G C
the number of second base: 4 2 2 2 2 2 3 2 2 96 2 2 2 96 2 3 2 2 2
SNP confidence score : 3 1 5 5 5 5 5 5 5 5 5 5 5 5 5 5 2 2 2
SNP quality from contigs : 97 97 97 97 97 97 97 97 97 1 97 97 97 1 97 97 97 97 97
Inter-SNP[2]&intra-SNP[1]: 1 1 1 1 1 1 1 1 1 1 1 1 1 1 1 1 1 1 1
SNP type : -1 -1 -1 -1 -1 -1 -1 -1 -1 -1 -1 -1 -1 -1 -1 -1 -1 -1 -1
major allele haplotype : 1.0 1.5 2.0 2.0 2.0 2.0 1.5 2.0 2.0 2.0 2.0 2.0 1.5 2.0 1.5 2.0 1.5 2.0 2.0
minor allele haplotype : 0.0 0.5 0.0 0.0 0.0 0.0 0.5 0.0 0.0 0.0 0.0 0.0 0.5 0.0 0.5 0.0 0.5 0.0 0.0
>contig_74 potential-SNP:1 real-SNP:1 true-SNP:1 error-SNP:0
location info: 921
first base(most frequent): T
the number of first base : 2
second base(2th frequent): C
the number of second base: 2
SNP confidence score : 2
SNP quality from contigs : 0
Inter-SNP[2]&intra-SNP[1]: 1
SNP type : 2
major allele haplotype : 1.0
minor allele haplotype : 1.0
>contig_82 potential-SNP:3 real-SNP:3 true-SNP:3 error-SNP:0
location info: 93 474 595
first base(most frequent): C A G
the number of first base : 2 2 2
second base(2th frequent): T G C
the number of second base: 2 2 2
SNP confidence score : 5 5 2
SNP quality from contigs : 0 0 0
Inter-SNP[2]&intra-SNP[1]: 0 0 0
SNP type : 2 2 2
major allele haplotype : 1.0 1.0 1.0
minor allele haplotype : 1.0 1.0 1.0
>contig_134 potential-SNP:2 real-SNP:2 true-SNP:2 error-SNP:0
location info: 359 439
first base(most frequent): - C
the number of first base : 3 3
second base(2th frequent): T T
the number of second base: 2 2
SNP confidence score : 5 5
SNP quality from contigs : -1 5
Inter-SNP[2]&intra-SNP[1]: 0 0
SNP type : 2 2
major allele haplotype : 1.0 1.0
minor allele haplotype : 1.0 1.0
>contig_149 potential-SNP:5 real-SNP:5 true-SNP:4 error-SNP:1
location info: 557 596 651 747 828
first base(most frequent): A C G C C
the number of first base : 6 6 7 6 6
second base(2th frequent): G T - T G
the number of second base: 4 4 3 5 4
SNP confidence score : 5 5 5 5 3
SNP quality from contigs : 10 10 20 5 10
Inter-SNP[2]&intra-SNP[1]: 1 1 1 1 1
SNP type : 2 2 -1 2 2
major allele haplotype : 1.0 1.0 1.0 1.0 1.0
minor allele haplotype : 1.0 1.0 0.0 1.0 1.0
>contig_151 potential-SNP:2 real-SNP:1 true-SNP:1 error-SNP:0
location info: 298
first base(most frequent): G
the number of first base : 6
second base(2th frequent): A
the number of second base: 5
SNP confidence score : 3
SNP quality from contigs : 5
Inter-SNP[2]&intra-SNP[1]: 1
SNP type : 2
major allele haplotype : 1.0
minor allele haplotype : 1.0
>contig_155 potential-SNP:1 real-SNP:1 true-SNP:1 error-SNP:0
location info: 783
first base(most frequent): -
the number of first base : 2
second base(2th frequent): G
the number of second base: 2
SNP confidence score : 2
SNP quality from contigs : 0
Inter-SNP[2]&intra-SNP[1]: 0
SNP type : 2
major allele haplotype : 1.0
minor allele haplotype : 1.0
>contig_165 potential-SNP:1 real-SNP:1 true-SNP:1 error-SNP:0
location info: 594
first base(most frequent): T
the number of first base : 3
second base(2th frequent): G
the number of second base: 2
SNP confidence score : 2
SNP quality from contigs : 5
Inter-SNP[2]&intra-SNP[1]: 1
SNP type : 2
major allele haplotype : 1.0
minor allele haplotype : 1.0
>contig_169 potential-SNP:5 real-SNP:5 true-SNP:4 error-SNP:1
location info: 562 595 718 940 1051
first base(most frequent): A C A A G
the number of first base : 2 2 2 2 2
second base(2th frequent): G T G G A
the number of second base: 2 2 2 2 2
SNP confidence score : 5 2 2 2 1
SNP quality from contigs : 0 0 0 0 0
Inter-SNP[2]&intra-SNP[1]: 0 0 0 0 0
SNP type : 2 2 2 2 -1
major allele haplotype : 1.0 1.0 1.0 1.0 1.0
minor allele haplotype : 1.0 1.0 1.0 1.0 0.0

## Sheet: Euphorbia lagaschae
Details of HIGH quality SNP(qSNP) SPECIES Euphorbia lagaschae
>contig_9 potential-SNP:16 real-SNP:8 true-SNP:5 error-SNP:3
location info: 129 130 176 219 279 310 360 373
first base(most frequent): - C G A - A T T
the number of first base : 8 9 6 6 6 6 7 3
second base(2th frequent): T - - - A - - G
the number of second base: 2 2 5 3 2 3 2 2
SNP confidence score : 5 5 5 5 2 2 1 1
SNP quality from contigs : -1 55 15 0 -1 5 15 0
Inter-SNP[2]&intra-SNP[1]: 1 1 1 1 1 1 1 1
SNP type : 2 2 2 3 3 -1 -1 -1
major allele haplotype : 4.0 4.0 2.0 2.0 3.0 0.0 1.0 0.0
minor allele haplotype : 1.0 1.0 2.0 1.0 1.0 0.0 0.0 0.0
>contig_13 potential-SNP:2 real-SNP:2 true-SNP:2 error-SNP:0
location info: 129 248
first base(most frequent): C -
the number of first base : 4 4
second base(2th frequent): - A
the number of second base: 2 2
SNP confidence score : 5 5
SNP quality from contigs : 10 -1
Inter-SNP[2]&intra-SNP[1]: 1 1
SNP type : 2 2
major allele haplotype : 1.0 1.0
minor allele haplotype : 1.0 1.0

## Sheet: Euphorbia tirucalli
Details of HIGH quality SNP(qSNP) SPECIES Euphorbia tirucalli
>contig_11 potential-SNP:1 real-SNP:1 true-SNP:1 error-SNP:0
location info: 560
first base(most frequent): A
the number of first base : 4
second base(2th frequent): C
the number of second base: 2
SNP confidence score : 2
SNP quality from contigs : 0
Inter-SNP[2]&intra-SNP[1]: 1
SNP type : 3
major allele haplotype : 1.0
minor allele haplotype : 1.0
>contig_17 potential-SNP:1 real-SNP:1 true-SNP:1 error-SNP:0
location info: 410
first base(most frequent): A
the number of first base : 2
second base(2th frequent): G
the number of second base: 2
SNP confidence score : 5
SNP quality from contigs : 0
Inter-SNP[2]&intra-SNP[1]: 0
SNP type : 2
major allele haplotype : 1.0
minor allele haplotype : 1.0
>contig_21 potential-SNP:2 real-SNP:2 true-SNP:1 error-SNP:1
location info: 474 884
first base(most frequent): - A
the number of first base : 13 12
second base(2th frequent): G C
the number of second base: 2 2
SNP confidence score : 5 1
SNP quality from contigs : -1 50
Inter-SNP[2]&intra-SNP[1]: 1 1
SNP type : 2 -1
major allele haplotype : 2.0 1.0
minor allele haplotype : 1.0 0.0
>contig_82 potential-SNP:9 real-SNP:9 true-SNP:7 error-SNP:2
location info: 202 205 373 428 473 524 554 570 581
first base(most frequent): A T T C A A C A C
the number of first base : 4 4 4 5 5 5 4 4 5
second base(2th frequent): G C C T C T T C T
the number of second base: 2 2 2 2 2 2 2 2 2
SNP confidence score : 5 5 5 5 2 2 1 1 2
SNP quality from contigs : 10 10 10 15 15 15 10 10 15
Inter-SNP[2]&intra-SNP[1]: 1 1 1 1 1 1 0 0 1
SNP type : 2 2 2 2 2 2 -1 -1 2
major allele haplotype : 2.0 2.0 2.0 2.0 2.0 1.0 2.0 2.0 1.0
minor allele haplotype : 1.0 1.0 1.0 1.0 1.0 1.0 0.0 0.0 1.0
>contig_130 potential-SNP:1 real-SNP:1 true-SNP:0 error-SNP:1
location info: 564
first base(most frequent): C
the number of first base : 2
second base(2th frequent): A
the number of second base: 2
SNP confidence score : 1
SNP quality from contigs : 0
Inter-SNP[2]&intra-SNP[1]: 0
SNP type : -1
major allele haplotype : 1.0
minor allele haplotype : 0.0
>contig_138 potential-SNP:2 real-SNP:2 true-SNP:1 error-SNP:1
location info: 284 424
first base(most frequent): A T
the number of first base : 2 6
second base(2th frequent): T C
the number of second base: 2 2
SNP confidence score : 2 1
SNP quality from contigs : 0 20
Inter-SNP[2]&intra-SNP[1]: 0 0
SNP type : 2 -1
major allele haplotype : 1.5 1.5
minor allele haplotype : 1.0 1.0
>contig_155 potential-SNP:6 real-SNP:6 true-SNP:2 error-SNP:4
location info: 32 48 412 494 541 553
first base(most frequent): T A C A A C
the number of first base : 3 4 3 4 4 4
second base(2th frequent): A T G G C A
the number of second base: 2 3 3 3 3 3
SNP confidence score : 2 2 5 5 3 3
SNP quality from contigs : 5 5 0 5 5 5
Inter-SNP[2]&intra-SNP[1]: 1 1 1 1 1 1
SNP type : -1 -1 2 2 -1 -1
major allele haplotype : 0.0 1.0 1.0 1.0 1.0 1.0
minor allele haplotype : 1.0 0.0 1.0 1.0 0.0 0.0
>contig_162 potential-SNP:4 real-SNP:4 true-SNP:4 error-SNP:0
location info: 306 345 354 458
first base(most frequent): T C G G
the number of first base : 2 2 2 2
second base(2th frequent): A A A A
the number of second base: 2 2 2 2
SNP confidence score : 5 5 5 2
SNP quality from contigs : 0 0 0 0
Inter-SNP[2]&intra-SNP[1]: 0 0 0 0
SNP type : 2 2 2 2
major allele haplotype : 1.0 1.0 1.0 1.0
minor allele haplotype : 1.0 1.0 1.0 1.0
>contig_179 potential-SNP:2 real-SNP:2 true-SNP:1 error-SNP:1
location info: 355 440
first base(most frequent): G G
the number of first base : 2 2
second base(2th frequent): T T
the number of second base: 2 2
SNP confidence score : 5 1
SNP quality from contigs : 0 0
Inter-SNP[2]&intra-SNP[1]: 0 0
SNP type : 2 -1
major allele haplotype : 1.0 1.0
minor allele haplotype : 1.0 1.0
>contig_189 potential-SNP:16 real-SNP:16 true-SNP:13 error-SNP:3
location info: 234 250 261 306 307 351 393 470 471 472 492 498 503 575 621 626
first base(most frequent): A A G A A C G G C G A A G A C G
the number of first base : 2 2 2 2 2 2 2 2 2 2 2 2 2 3 3 3
second base(2th frequent): C G C G G T C - - - C G A - T A
the number of second base: 2 2 2 2 2 2 2 2 2 2 2 2 2 2 2 2
SNP confidence score : 2 5 5 5 5 5 5 5 5 5 5 5 5 1 1 1
SNP quality from contigs : 0 0 0 0 0 0 0 0 0 0 0 0 0 10 10 10
Inter-SNP[2]&intra-SNP[1]: 1 1 1 1 1 1 1 1 1 1 1 1 1 1 1 1
SNP type : 2 2 2 2 2 2 2 2 2 2 2 2 2 -1 -1 -1
major allele haplotype : 1.0 1.0 1.0 1.0 1.0 1.0 1.0 1.0 1.0 1.0 1.0 1.0 1.0 1.0 1.0 1.0
minor allele haplotype : 1.0 1.0 1.0 1.0 1.0 1.0 1.0 1.0 1.0 1.0 1.0 1.0 1.0 0.0 0.0 0.0
>contig_198 potential-SNP:3 real-SNP:3 true-SNP:2 error-SNP:1
location info: 43 91 236
first base(most frequent): - - G
the number of first base : 3 4 6
second base(2th frequent): T T T
the number of second base: 3 4 2
SNP confidence score : 5 5 5
SNP quality from contigs : -1 0 30
Inter-SNP[2]&intra-SNP[1]: 1 1 1
SNP type : -1 2 2
major allele haplotype : 0.0 1.0 2.0
minor allele haplotype : 1.0 2.0 1.0
>contig_215 potential-SNP:5 real-SNP:4 true-SNP:3 error-SNP:1
location info: 25 252 484 485
first base(most frequent): T A T A
the number of first base : 3 3 3 3
second base(2th frequent): C T C G
the number of second base: 2 3 2 2
SNP confidence score : 1 5 5 5
SNP quality from contigs : 10 10 15 15
Inter-SNP[2]&intra-SNP[1]: 1 1 1 1
SNP type : -1 2 2 2
major allele haplotype : 0.0 1.0 1.0 1.0
minor allele haplotype : 0.0 1.0 1.0 1.0
>contig_225 potential-SNP:3 real-SNP:2 true-SNP:1 error-SNP:1
location info: 23 385
first base(most frequent): T G
the number of first base : 9 9
second base(2th frequent): - T
the number of second base: 2 5
SNP confidence score : 3 5
SNP quality from contigs : 30 35
Inter-SNP[2]&intra-SNP[1]: 1 1
SNP type : -1 2
major allele haplotype : 1.0 1.0
minor allele haplotype : 0.0 2.0
>contig_233 potential-SNP:4 real-SNP:3 true-SNP:0 error-SNP:3
location info: 121 606 615
first base(most frequent): A T T
the number of first base : 3 4 4
second base(2th frequent): T C C
the number of second base: 3 3 3
SNP confidence score : 5 3 2
SNP quality from contigs : 0 5 10
Inter-SNP[2]&intra-SNP[1]: 1 1 1
SNP type : -1 -1 -1
major allele haplotype : 1.0 1.0 1.0
minor allele haplotype : 0.0 0.0 0.0
>contig_235 potential-SNP:2 real-SNP:1 true-SNP:0 error-SNP:1
location info: 567
first base(most frequent): A
the number of first base : 4
second base(2th frequent): T
the number of second base: 2
SNP confidence score : 1
SNP quality from contigs : 15
Inter-SNP[2]&intra-SNP[1]: 0
SNP type : -1
major allele haplotype : 1.0
minor allele haplotype : 0.0
>contig_264 potential-SNP:7 real-SNP:4 true-SNP:0 error-SNP:4
location info: 76 77 78 79
first base(most frequent): C A G -
the number of first base : 4 4 4 3
second base(2th frequent): T C A G
the number of second base: 3 3 3 3
SNP confidence score : 2 2 2 3
SNP quality from contigs : 10 10 10 0
Inter-SNP[2]&intra-SNP[1]: 1 1 1 1
SNP type : -1 -1 -1 -1
major allele haplotype : 2.0 2.0 2.0 1.0
minor allele haplotype : 0.0 0.0 0.0 0.0
>contig_273 potential-SNP:9 real-SNP:9 true-SNP:7 error-SNP:2
location info: 6 27 43 53 81 119 140 268 502
first base(most frequent): T T G A G A G T C
the number of first base : 3 4 4 4 4 4 4 5 2
second base(2th frequent): A G T T A G A C T
the number of second base: 2 3 3 3 3 3 3 2 2
SNP confidence score : 1 2 5 5 5 5 5 5 1
SNP quality from contigs : 5 5 5 5 5 5 5 15 0
Inter-SNP[2]&intra-SNP[1]: 0 1 1 1 1 1 1 1 1
SNP type : -1 2 2 2 2 2 2 2 -1
major allele haplotype : 0.5 1.0 2.0 2.0 1.5 2.0 2.0 2.5 0.5
minor allele haplotype : 1.0 1.5 1.5 1.5 1.0 1.5 1.5 1.0 1.0
>contig_281 potential-SNP:13 real-SNP:13 true-SNP:3 error-SNP:10
location info: 100 101 102 103 105 106 107 109 246 500 536 548 648
first base(most frequent): G T G A T A T A - G A T A
the number of first base : 6 7 7 7 8 8 8 12 18 12 12 12 12
second base(2th frequent): A G T G A T A T A A G C C
the number of second base: 6 5 5 5 6 6 6 3 2 8 8 8 2
SNP confidence score : 3 3 3 3 3 3 3 2 2 5 5 5 1
SNP quality from contigs : 5 15 15 15 15 15 15 50 -1 25 25 25 50
Inter-SNP[2]&intra-SNP[1]: 1 1 1 1 1 1 1 1 0 1 1 1 1
SNP type : -1 -1 -1 -1 -1 -1 -1 -1 -1 2 2 2 -1
major allele haplotype : 1.0 1.0 1.0 1.0 1.0 1.0 1.0 1.0 4.0 2.0 2.0 2.0 1.0
minor allele haplotype : 0.0 0.0 0.0 0.0 0.0 0.0 0.0 0.0 0.0 2.0 2.0 2.0 0.0
>contig_285 potential-SNP:6 real-SNP:1 true-SNP:0 error-SNP:1
location info: 477
first base(most frequent): G
the number of first base : 5
second base(2th frequent): A
the number of second base: 3
SNP confidence score : 3
SNP quality from contigs : 25
Inter-SNP[2]&intra-SNP[1]: 1
SNP type : -1
major allele haplotype : 0.0
minor allele haplotype : 0.0
>contig_289 potential-SNP:1 real-SNP:1 true-SNP:1 error-SNP:0
location info: 307
first base(most frequent): A
the number of first base : 3
second base(2th frequent): G
the number of second base: 2
SNP confidence score : 5
SNP quality from contigs : 5
Inter-SNP[2]&intra-SNP[1]: 0
SNP type : 2
major allele haplotype : 1.0
minor allele haplotype : 1.0
>contig_291 potential-SNP:1 real-SNP:1 true-SNP:1 error-SNP:0
location info: 281
first base(most frequent): A
the number of first base : 3
second base(2th frequent): G
the number of second base: 2
SNP confidence score : 5
SNP quality from contigs : 5
Inter-SNP[2]&intra-SNP[1]: 1
SNP type : 2
major allele haplotype : 1.0
minor allele haplotype : 1.0
>contig_313 potential-SNP:1 real-SNP:1 true-SNP:0 error-SNP:1
location info: 644
first base(most frequent): G
the number of first base : 2
second base(2th frequent): A
the number of second base: 2
SNP confidence score : 1
SNP quality from contigs : 5
Inter-SNP[2]&intra-SNP[1]: 0
SNP type : -1
major allele haplotype : 1.0
minor allele haplotype : 0.0
>contig_320 potential-SNP:2 real-SNP:2 true-SNP:1 error-SNP:1
location info: 577 695
first base(most frequent): C G
the number of first base : 5 2
second base(2th frequent): T A
the number of second base: 2 2
SNP confidence score : 5 1
SNP quality from contigs : 20 0
Inter-SNP[2]&intra-SNP[1]: 1 0
SNP type : 2 -1
major allele haplotype : 1.0 0.0
minor allele haplotype : 1.0 0.0
>contig_321 potential-SNP:1 real-SNP:1 true-SNP:0 error-SNP:1
location info: 608
first base(most frequent): A
the number of first base : 5
second base(2th frequent): C
the number of second base: 2
SNP confidence score : 1
SNP quality from contigs : 20
Inter-SNP[2]&intra-SNP[1]: 1
SNP type : -1
major allele haplotype : 1.0
minor allele haplotype : 0.0
>contig_331 potential-SNP:2 real-SNP:2 true-SNP:2 error-SNP:0
location info: 534 576
first base(most frequent): A T
the number of first base : 6 6
second base(2th frequent): - A
the number of second base: 2 2
SNP confidence score : 5 2
SNP quality from contigs : 20 20
Inter-SNP[2]&intra-SNP[1]: 1 1
SNP type : 2 2
major allele haplotype : 2.0 1.0
minor allele haplotype : 1.0 1.0
>contig_338 potential-SNP:2 real-SNP:2 true-SNP:0 error-SNP:2
location info: 54 626
first base(most frequent): - A
the number of first base : 3 2
second base(2th frequent): A T
the number of second base: 2 2
SNP confidence score : 1 1
SNP quality from contigs : -1 5
Inter-SNP[2]&intra-SNP[1]: 1 1
SNP type : -1 -1
major allele haplotype : 0.0 0.0
minor allele haplotype : 0.0 0.0
>contig_350 potential-SNP:2 real-SNP:2 true-SNP:2 error-SNP:0
location info: 505 517
first base(most frequent): C C
the number of first base : 2 2
second base(2th frequent): A A
the number of second base: 2 2
SNP confidence score : 2 2
SNP quality from contigs : 0 0
Inter-SNP[2]&intra-SNP[1]: 0 0
SNP type : 2 2
major allele haplotype : 1.0 1.0
minor allele haplotype : 1.0 1.0
>contig_371 potential-SNP:2 real-SNP:2 true-SNP:2 error-SNP:0
location info: 476 526
first base(most frequent): G A
the number of first base : 4 4
second base(2th frequent): A C
the number of second base: 2 2
SNP confidence score : 2 2
SNP quality from contigs : 10 10
Inter-SNP[2]&intra-SNP[1]: 1 1
SNP type : 2 2
major allele haplotype : 1.0 1.0
minor allele haplotype : 1.0 1.0
>contig_395 potential-SNP:3 real-SNP:3 true-SNP:1 error-SNP:2
location info: 504 561 586
first base(most frequent): C G C
the number of first base : 3 3 3
second base(2th frequent): T C G
the number of second base: 2 2 2
SNP confidence score : 5 2 2
SNP quality from contigs : 5 15 15
Inter-SNP[2]&intra-SNP[1]: 1 1 1
SNP type : 2 -1 -1
major allele haplotype : 1.0 0.0 0.0
minor allele haplotype : 1.0 1.0 1.0
>contig_405 potential-SNP:1 real-SNP:1 true-SNP:0 error-SNP:1
location info: 360
first base(most frequent): G
the number of first base : 2
second base(2th frequent): -
the number of second base: 2
SNP confidence score : 1
SNP quality from contigs : 0
Inter-SNP[2]&intra-SNP[1]: 0
SNP type : -1
major allele haplotype : 1.0
minor allele haplotype : 0.0
>contig_409 potential-SNP:3 real-SNP:3 true-SNP:2 error-SNP:1
location info: 164 283 441
first base(most frequent): G T C
the number of first base : 2 3 3
second base(2th frequent): T C T
the number of second base: 2 2 2
SNP confidence score : 5 5 4
SNP quality from contigs : 0 10 10
Inter-SNP[2]&intra-SNP[1]: 1 1 1
SNP type : 2 2 -1
major allele haplotype : 1.0 1.0 0.0
minor allele haplotype : 1.0 1.0 1.0
>contig_411 potential-SNP:3 real-SNP:3 true-SNP:3 error-SNP:0
location info: 276 315 320
first base(most frequent): G T C
the number of first base : 2 2 2
second base(2th frequent): T C T
the number of second base: 2 2 2
SNP confidence score : 5 5 5
SNP quality from contigs : 5 5 5
Inter-SNP[2]&intra-SNP[1]: 0 0 0
SNP type : 2 2 2
major allele haplotype : 1.0 1.0 1.0
minor allele haplotype : 1.0 1.0 1.0
>contig_418 potential-SNP:5 real-SNP:5 true-SNP:3 error-SNP:2
location info: 157 474 475 554 567
first base(most frequent): T C C C G
the number of first base : 2 3 3 3 3
second base(2th frequent): C T A G A
the number of second base: 2 2 2 2 2
SNP confidence score : 5 5 5 2 2
SNP quality from contigs : 0 5 5 5 5
Inter-SNP[2]&intra-SNP[1]: 0 1 1 1 1
SNP type : 2 2 2 -1 -1
major allele haplotype : 1.0 1.0 1.0 0.0 0.0
minor allele haplotype : 1.0 1.0 1.0 1.0 1.0
>contig_419 potential-SNP:1 real-SNP:1 true-SNP:1 error-SNP:0
location info: 43
first base(most frequent): T
the number of first base : 5
second base(2th frequent): C
the number of second base: 2
SNP confidence score : 2
SNP quality from contigs : 15
Inter-SNP[2]&intra-SNP[1]: 1
SNP type : 2
major allele haplotype : 1.0
minor allele haplotype : 1.0
>contig_425 potential-SNP:1 real-SNP:1 true-SNP:1 error-SNP:0
location info: 189
first base(most frequent): C
the number of first base : 5
second base(2th frequent): A
the number of second base: 2
SNP confidence score : 5
SNP quality from contigs : 15
Inter-SNP[2]&intra-SNP[1]: 0
SNP type : 2
major allele haplotype : 1.0
minor allele haplotype : 1.0
>contig_433 potential-SNP:1 real-SNP:1 true-SNP:0 error-SNP:1
location info: 548
first base(most frequent): -
the number of first base : 2
second base(2th frequent): A
the number of second base: 2
SNP confidence score : 1
SNP quality from contigs : 0
Inter-SNP[2]&intra-SNP[1]: 0
SNP type : -1
major allele haplotype : 0.0
minor allele haplotype : 1.0
>contig_444 potential-SNP:4 real-SNP:1 true-SNP:0 error-SNP:1
location info: 26
first base(most frequent): G
the number of first base : 9
second base(2th frequent): -
the number of second base: 2
SNP confidence score : 1
SNP quality from contigs : 55
Inter-SNP[2]&intra-SNP[1]: 1
SNP type : -1
major allele haplotype : 1.0
minor allele haplotype : 0.0
>contig_445 potential-SNP:1 real-SNP:1 true-SNP:0 error-SNP:1
location info: 22
first base(most frequent): C
the number of first base : 4
second base(2th frequent): A
the number of second base: 2
SNP confidence score : 1
SNP quality from contigs : 10
Inter-SNP[2]&intra-SNP[1]: 1
SNP type : -1
major allele haplotype : 1.0
minor allele haplotype : 0.0
>contig_454 potential-SNP:9 real-SNP:9 true-SNP:5 error-SNP:4
location info: 27 36 107 304 388 403 458 509 533
first base(most frequent): - A G C C T G A C
the number of first base : 3 5 5 5 5 5 5 5 5
second base(2th frequent): G G A T T C T C T
the number of second base: 2 3 3 3 3 3 3 3 3
SNP confidence score : 1 2 5 5 5 5 5 2 2
SNP quality from contigs : -1 10 10 10 10 10 10 10 10
Inter-SNP[2]&intra-SNP[1]: 1 1 1 1 1 1 1 1 1
SNP type : -1 -1 2 2 2 2 2 -1 -1
major allele haplotype : 0.0 1.0 1.0 1.0 1.0 1.0 1.0 1.0 1.0
minor allele haplotype : 0.0 0.0 1.0 1.0 1.0 1.0 1.0 0.0 0.0
>contig_461 potential-SNP:1 real-SNP:1 true-SNP:0 error-SNP:1
location info: 619
first base(most frequent): A
the number of first base : 4
second base(2th frequent): C
the number of second base: 3
SNP confidence score : 3
SNP quality from contigs : 5
Inter-SNP[2]&intra-SNP[1]: 1
SNP type : -1
major allele haplotype : 1.0
minor allele haplotype : 0.0
>contig_463 potential-SNP:2 real-SNP:2 true-SNP:1 error-SNP:1
location info: 605 606
first base(most frequent): A T
the number of first base : 5 5
second base(2th frequent): - -
the number of second base: 2 2
SNP confidence score : 2 1
SNP quality from contigs : 15 15
Inter-SNP[2]&intra-SNP[1]: 1 1
SNP type : 2 -1
major allele haplotype : 1.0 1.0
minor allele haplotype : 1.0 0.0
>contig_465 potential-SNP:1 real-SNP:1 true-SNP:1 error-SNP:0
location info: 518
first base(most frequent): T
the number of first base : 5
second base(2th frequent): A
the number of second base: 4
SNP confidence score : 5
SNP quality from contigs : 0
Inter-SNP[2]&intra-SNP[1]: 1
SNP type : 2
major allele haplotype : 1.0
minor allele haplotype : 1.0
>contig_470 potential-SNP:1 real-SNP:1 true-SNP:1 error-SNP:0
location info: 69
first base(most frequent): A
the number of first base : 2
second base(2th frequent): -
the number of second base: 2
SNP confidence score : 5
SNP quality from contigs : 0
Inter-SNP[2]&intra-SNP[1]: 0
SNP type : 2
major allele haplotype : 1.0
minor allele haplotype : 1.0
>contig_475 potential-SNP:2 real-SNP:2 true-SNP:1 error-SNP:1
location info: 440 544
first base(most frequent): A C
the number of first base : 2 2
second base(2th frequent): C A
the number of second base: 2 2
SNP confidence score : 5 1
SNP quality from contigs : 0 0
Inter-SNP[2]&intra-SNP[1]: 0 0
SNP type : 2 -1
major allele haplotype : 1.0 1.0
minor allele haplotype : 1.0 1.0
>contig_480 potential-SNP:1 real-SNP:1 true-SNP:0 error-SNP:1
location info: 531
first base(most frequent): A
the number of first base : 2
second base(2th frequent): C
the number of second base: 2
SNP confidence score : 1
SNP quality from contigs : 0
Inter-SNP[2]&intra-SNP[1]: 0
SNP type : -1
major allele haplotype : 1.0
minor allele haplotype : 0.0
>contig_484 potential-SNP:1 real-SNP:1 true-SNP:1 error-SNP:0
location info: 317
first base(most frequent): G
the number of first base : 3
second base(2th frequent): -
the number of second base: 2
SNP confidence score : 5
SNP quality from contigs : 10
Inter-SNP[2]&intra-SNP[1]: 1
SNP type : 2
major allele haplotype : 1.0
minor allele haplotype : 1.0
>contig_491 potential-SNP:7 real-SNP:7 true-SNP:3 error-SNP:4
location info: 215 251 284 287 521 533 550
first base(most frequent): T G A C T T G
the number of first base : 3 3 3 3 3 3 3
second base(2th frequent): C C G T C A C
the number of second base: 2 2 2 2 2 2 2
SNP confidence score : 1 5 5 5 4 2 2
SNP quality from contigs : 5 5 5 5 5 5 5
Inter-SNP[2]&intra-SNP[1]: 0 0 0 0 0 0 0
SNP type : -1 2 2 2 -1 -1 -1
major allele haplotype : 1.0 1.0 1.0 1.0 0.0 0.0 0.0
minor allele haplotype : 0.0 1.0 1.0 1.0 1.0 1.0 0.0
>contig_493 potential-SNP:1 real-SNP:1 true-SNP:1 error-SNP:0
location info: 484
first base(most frequent): -
the number of first base : 3
second base(2th frequent): A
the number of second base: 2
SNP confidence score : 2
SNP quality from contigs : -1
Inter-SNP[2]&intra-SNP[1]: 1
SNP type : 2
major allele haplotype : 1.0
minor allele haplotype : 1.0
>contig_495 potential-SNP:1 real-SNP:1 true-SNP:1 error-SNP:0
location info: 123
first base(most frequent): -
the number of first base : 2
second base(2th frequent): A
the number of second base: 2
SNP confidence score : 5
SNP quality from contigs : 0
Inter-SNP[2]&intra-SNP[1]: 0
SNP type : 2
major allele haplotype : 1.0
minor allele haplotype : 1.0
>contig_509 potential-SNP:2 real-SNP:2 true-SNP:1 error-SNP:1
location info: 119 452
first base(most frequent): G -
the number of first base : 3 4
second base(2th frequent): T G
the number of second base: 2 2
SNP confidence score : 1 5
SNP quality from contigs : 5 -1
Inter-SNP[2]&intra-SNP[1]: 1 1
SNP type : -1 2
major allele haplotype : 1.5 1.5
minor allele haplotype : 1.0 1.0
>contig_511 potential-SNP:2 real-SNP:2 true-SNP:0 error-SNP:2
location info: 582 607
first base(most frequent): A A
the number of first base : 3 2
second base(2th frequent): T T
the number of second base: 2 2
SNP confidence score : 1 1
SNP quality from contigs : 10 0
Inter-SNP[2]&intra-SNP[1]: 1 0
SNP type : -1 -1
major allele haplotype : 1.5 1.0
minor allele haplotype : 1.0 1.0
>contig_512 potential-SNP:6 real-SNP:3 true-SNP:1 error-SNP:2
location info: 639 798 807
first base(most frequent): C A T
the number of first base : 7 7 6
second base(2th frequent): T G C
the number of second base: 2 3 3
SNP confidence score : 5 4 4
SNP quality from contigs : 20 15 10
Inter-SNP[2]&intra-SNP[1]: 1 1 1
SNP type : 2 -1 -1
major allele haplotype : 1.0 1.0 1.0
minor allele haplotype : 1.0 0.0 0.0
>contig_514 potential-SNP:1 real-SNP:1 true-SNP:1 error-SNP:0
location info: 411
first base(most frequent): -
the number of first base : 2
second base(2th frequent): T
the number of second base: 2
SNP confidence score : 2
SNP quality from contigs : 0
Inter-SNP[2]&intra-SNP[1]: 0
SNP type : 2
major allele haplotype : 1.0
minor allele haplotype : 1.0
>contig_524 potential-SNP:11 real-SNP:10 true-SNP:6 error-SNP:4
location info: 301 394 400 509 521 564 567 571 590 602
first base(most frequent): C T T G C T T T T T
the number of first base : 8 8 8 8 8 9 9 11 7 10
second base(2th frequent): T C C - G A A A G A
the number of second base: 5 5 5 5 5 4 3 2 5 2
SNP confidence score : 5 5 5 5 5 3 3 1 3 2
SNP quality from contigs : 15 15 15 15 15 15 10 55 10 40
Inter-SNP[2]&intra-SNP[1]: 1 1 1 1 1 1 1 1 1 1
SNP type : 2 2 2 2 2 -1 -1 -1 2 -1
major allele haplotype : 2.0 2.0 2.0 2.0 2.0 0.0 1.0 2.0 1.0 1.0
minor allele haplotype : 1.0 1.0 1.0 1.0 1.0 0.0 0.0 0.0 1.0 0.0
>contig_529 potential-SNP:1 real-SNP:1 true-SNP:0 error-SNP:1
location info: 570
first base(most frequent): G
the number of first base : 3
second base(2th frequent): A
the number of second base: 3
SNP confidence score : 4
SNP quality from contigs : 0
Inter-SNP[2]&intra-SNP[1]: 1
SNP type : -1
major allele haplotype : 0.0
minor allele haplotype : 1.0
>contig_550 potential-SNP:2 real-SNP:2 true-SNP:0 error-SNP:2
location info: 611 614
first base(most frequent): G T
the number of first base : 2 2
second base(2th frequent): C A
the number of second base: 2 2
SNP confidence score : 1 2
SNP quality from contigs : 5 5
Inter-SNP[2]&intra-SNP[1]: 1 1
SNP type : -1 -1
major allele haplotype : 0.0 0.0
minor allele haplotype : 1.0 1.0
>contig_565 potential-SNP:1 real-SNP:1 true-SNP:1 error-SNP:0
location info: 463
first base(most frequent): C
the number of first base : 3
second base(2th frequent): T
the number of second base: 2
SNP confidence score : 5
SNP quality from contigs : 5
Inter-SNP[2]&intra-SNP[1]: 0
SNP type : 2
major allele haplotype : 1.0
minor allele haplotype : 1.0
>contig_580 potential-SNP:3 real-SNP:3 true-SNP:3 error-SNP:0
location info: 408 438 463
first base(most frequent): A A G
the number of first base : 3 5 5
second base(2th frequent): - T A
the number of second base: 2 2 2
SNP confidence score : 5 5 5
SNP quality from contigs : 0 15 15
Inter-SNP[2]&intra-SNP[1]: 0 0 1
SNP type : 2 2 2
major allele haplotype : 1.5 2.5 2.5
minor allele haplotype : 1.0 1.0 1.0
>contig_582 potential-SNP:1 real-SNP:1 true-SNP:1 error-SNP:0
location info: 442
first base(most frequent): A
the number of first base : 2
second base(2th frequent): G
the number of second base: 2
SNP confidence score : 5
SNP quality from contigs : 0
Inter-SNP[2]&intra-SNP[1]: 0
SNP type : 2
major allele haplotype : 1.0
minor allele haplotype : 1.0
>contig_590 potential-SNP:3 real-SNP:3 true-SNP:3 error-SNP:0
location info: 428 429 430
first base(most frequent): A A G
the number of first base : 2 2 2
second base(2th frequent): - - -
the number of second base: 2 2 2
SNP confidence score : 5 5 5
SNP quality from contigs : 0 0 0
Inter-SNP[2]&intra-SNP[1]: 0 0 0
SNP type : 2 2 2
major allele haplotype : 1.0 1.0 1.0
minor allele haplotype : 1.0 1.0 1.0
>contig_593 potential-SNP:6 real-SNP:6 true-SNP:4 error-SNP:2
location info: 623 709 735 769 811 825
first base(most frequent): T A T T T A
the number of first base : 11 10 9 9 7 7
second base(2th frequent): C C G A C C
the number of second base: 2 2 3 2 2 2
SNP confidence score : 2 5 5 5 1 1
SNP quality from contigs : 45 40 30 35 25 25
Inter-SNP[2]&intra-SNP[1]: 0 1 1 1 1 1
SNP type : 2 2 2 2 -1 -1
major allele haplotype : 2.0 1.0 1.0 1.0 1.0 1.0
minor allele haplotype : 1.0 1.0 1.0 1.0 0.0 0.0
>contig_594 potential-SNP:2 real-SNP:2 true-SNP:2 error-SNP:0
location info: 212 242
first base(most frequent): A C
the number of first base : 3 3
second base(2th frequent): T G
the number of second base: 2 2
SNP confidence score : 5 5
SNP quality from contigs : 5 5
Inter-SNP[2]&intra-SNP[1]: 1 1
SNP type : 2 2
major allele haplotype : 1.0 1.0
minor allele haplotype : 1.0 1.0
>contig_598 potential-SNP:1 real-SNP:1 true-SNP:1 error-SNP:0
location info: 104
first base(most frequent): A
the number of first base : 2
second base(2th frequent): G
the number of second base: 2
SNP confidence score : 5
SNP quality from contigs : 0
Inter-SNP[2]&intra-SNP[1]: 1
SNP type : 2
major allele haplotype : 1.0
minor allele haplotype : 1.0
>contig_608 potential-SNP:1 real-SNP:1 true-SNP:1 error-SNP:0
location info: 483
first base(most frequent): C
the number of first base : 4
second base(2th frequent): G
the number of second base: 4
SNP confidence score : 5
SNP quality from contigs : 0
Inter-SNP[2]&intra-SNP[1]: 1
SNP type : 2
major allele haplotype : 1.0
minor allele haplotype : 1.0
>contig_609 potential-SNP:1 real-SNP:1 true-SNP:0 error-SNP:1
location info: 393
first base(most frequent): G
the number of first base : 2
second base(2th frequent): C
the number of second base: 2
SNP confidence score : 1
SNP quality from contigs : 0
Inter-SNP[2]&intra-SNP[1]: 0
SNP type : -1
major allele haplotype : 0.0
minor allele haplotype : 1.0
>contig_613 potential-SNP:1 real-SNP:1 true-SNP:0 error-SNP:1
location info: 693
first base(most frequent): A
the number of first base : 2
second base(2th frequent): C
the number of second base: 2
SNP confidence score : 1
SNP quality from contigs : 0
Inter-SNP[2]&intra-SNP[1]: 1
SNP type : -1
major allele haplotype : 0.0
minor allele haplotype : 0.0
>contig_621 potential-SNP:1 real-SNP:1 true-SNP:1 error-SNP:0
location info: 312
first base(most frequent): G
the number of first base : 2
second base(2th frequent): A
the number of second base: 2
SNP confidence score : 5
SNP quality from contigs : 0
Inter-SNP[2]&intra-SNP[1]: 0
SNP type : 2
major allele haplotype : 1.0
minor allele haplotype : 1.0
>contig_624 potential-SNP:2 real-SNP:2 true-SNP:1 error-SNP:1
location info: 526 545
first base(most frequent): A G
the number of first base : 4 4
second base(2th frequent): T A
the number of second base: 3 3
SNP confidence score : 5 3
SNP quality from contigs : 0 0
Inter-SNP[2]&intra-SNP[1]: 1 1
SNP type : 2 -1
major allele haplotype : 1.0 1.0
minor allele haplotype : 1.0 0.0
>contig_630 potential-SNP:5 real-SNP:3 true-SNP:1 error-SNP:2
location info: 277 598 621
first base(most frequent): G G A
the number of first base : 6 10 7
second base(2th frequent): A A C
the number of second base: 4 2 2
SNP confidence score : 5 2 1
SNP quality from contigs : 10 40 25
Inter-SNP[2]&intra-SNP[1]: 1 1 1
SNP type : 2 -1 -1
major allele haplotype : 3.0 2.0 2.0
minor allele haplotype : 2.0 0.0 0.0
>contig_633 potential-SNP:8 real-SNP:2 true-SNP:0 error-SNP:2
location info: 141 504
first base(most frequent): - A
the number of first base : 8 10
second base(2th frequent): A G
the number of second base: 2 3
SNP confidence score : 5 3
SNP quality from contigs : -1 50
Inter-SNP[2]&intra-SNP[1]: 1 1
SNP type : -1 -1
major allele haplotype : 1.0 1.0
minor allele haplotype : 0.0 0.0
>contig_634 potential-SNP:4 real-SNP:1 true-SNP:1 error-SNP:0
location info: 753
first base(most frequent): A
the number of first base : 3
second base(2th frequent): C
the number of second base: 2
SNP confidence score : 2
SNP quality from contigs : 20
Inter-SNP[2]&intra-SNP[1]: 1
SNP type : 2
major allele haplotype : 1.0
minor allele haplotype : 1.0
>contig_636 potential-SNP:1 real-SNP:1 true-SNP:1 error-SNP:0
location info: 50
first base(most frequent): G
the number of first base : 5
second base(2th frequent): -
the number of second base: 2
SNP confidence score : 2
SNP quality from contigs : 15
Inter-SNP[2]&intra-SNP[1]: 1
SNP type : 2
major allele haplotype : 1.0
minor allele haplotype : 1.0
>contig_640 potential-SNP:9 real-SNP:9 true-SNP:5 error-SNP:4
location info: 92 93 241 309 345 457 478 529 702
first base(most frequent): A A A G - G G G A
the number of first base : 3 3 7 7 11 7 7 7 4
second base(2th frequent): T G C A C A A C G
the number of second base: 2 2 6 6 2 6 6 6 2
SNP confidence score : 1 1 5 5 5 5 5 5 1
SNP quality from contigs : 5 5 5 5 -1 5 5 5 10
Inter-SNP[2]&intra-SNP[1]: 1 1 1 1 1 1 1 1 1
SNP type : -1 -1 2 2 -1 2 2 2 -1
major allele haplotype : 0.0 0.0 1.0 1.0 2.0 1.0 1.0 1.0 1.0
minor allele haplotype : 0.0 0.0 1.0 1.0 0.0 1.0 1.0 1.0 0.0
>contig_647 potential-SNP:10 real-SNP:10 true-SNP:3 error-SNP:7
location info: 54 55 56 57 58 61 62 190 380 467
first base(most frequent): A T A G C T C G C A
the number of first base : 4 4 4 4 4 4 4 5 7 7
second base(2th frequent): T A G C A A T A T T
the number of second base: 2 2 2 2 2 2 2 2 2 2
SNP confidence score : 2 2 2 2 2 1 1 5 5 5
SNP quality from contigs : 10 10 10 10 10 10 10 20 20 20
Inter-SNP[2]&intra-SNP[1]: 0 0 0 0 0 1 1 1 1 1
SNP type : -1 -1 -1 -1 -1 -1 -1 2 2 2
major allele haplotype : 0.0 0.0 0.0 0.0 0.0 1.0 1.0 2.0 2.0 2.0
minor allele haplotype : 1.0 1.0 1.0 1.0 1.0 0.0 0.0 1.0 1.0 1.0
>contig_656 potential-SNP:5 real-SNP:5 true-SNP:0 error-SNP:5
location info: 532 590 593 597 602
first base(most frequent): A A A C A
the number of first base : 4 2 2 2 2
second base(2th frequent): C C T G T
the number of second base: 2 2 2 2 2
SNP confidence score : 1 1 1 1 1
SNP quality from contigs : 10 0 0 0 0
Inter-SNP[2]&intra-SNP[1]: 1 1 1 1 1
SNP type : -1 -1 -1 -1 -1
major allele haplotype : 0.0 0.0 0.0 0.0 0.0
minor allele haplotype : 0.0 0.0 0.0 0.0 0.0
>contig_658 potential-SNP:2 real-SNP:2 true-SNP:2 error-SNP:0
location info: 772 896
first base(most frequent): A C
the number of first base : 2 4
second base(2th frequent): - G
the number of second base: 2 2
SNP confidence score : 2 5
SNP quality from contigs : 0 5
Inter-SNP[2]&intra-SNP[1]: 1 1
SNP type : 2 2
major allele haplotype : 1.0 2.0
minor allele haplotype : 1.0 1.0
>contig_659 potential-SNP:1 real-SNP:1 true-SNP:0 error-SNP:1
location info: 584
first base(most frequent): A
the number of first base : 2
second base(2th frequent): C
the number of second base: 2
SNP confidence score : 1
SNP quality from contigs : 0
Inter-SNP[2]&intra-SNP[1]: 0
SNP type : -1
major allele haplotype : 0.0
minor allele haplotype : 0.0
>contig_660 potential-SNP:3 real-SNP:3 true-SNP:2 error-SNP:1
location info: 298 497 665
first base(most frequent): T T C
the number of first base : 3 3 4
second base(2th frequent): C A G
the number of second base: 2 2 2
SNP confidence score : 5 5 1
SNP quality from contigs : 0 0 15
Inter-SNP[2]&intra-SNP[1]: 0 1 1
SNP type : 2 2 -1
major allele haplotype : 2.0 1.5 2.0
minor allele haplotype : 1.0 1.0 1.0
>contig_663 potential-SNP:2 real-SNP:1 true-SNP:0 error-SNP:1
location info: 548
first base(most frequent): A
the number of first base : 6
second base(2th frequent): C
the number of second base: 3
SNP confidence score : 3
SNP quality from contigs : 5
Inter-SNP[2]&intra-SNP[1]: 1
SNP type : -1
major allele haplotype : 1.0
minor allele haplotype : 0.0
>contig_676 potential-SNP:4 real-SNP:4 true-SNP:2 error-SNP:2
location info: 96 359 575 596
first base(most frequent): G A A A
the number of first base : 4 4 3 3
second base(2th frequent): - G G G
the number of second base: 2 2 2 2
SNP confidence score : 2 5 2 2
SNP quality from contigs : 10 10 5 5
Inter-SNP[2]&intra-SNP[1]: 1 0 0 0
SNP type : 2 2 -1 -1
major allele haplotype : 2.0 2.0 0.0 0.0
minor allele haplotype : 1.0 1.0 1.0 1.0
>contig_683 potential-SNP:4 real-SNP:4 true-SNP:2 error-SNP:2
location info: 73 509 559 639
first base(most frequent): - T - A
the number of first base : 5 10 6 3
second base(2th frequent): A A A C
the number of second base: 5 2 5 2
SNP confidence score : 5 2 3 1
SNP quality from contigs : 0 40 -1 0
Inter-SNP[2]&intra-SNP[1]: 1 0 1 1
SNP type : 2 2 -1 -1
major allele haplotype : 1.0 4.0 0.0 0.0
minor allele haplotype : 2.0 1.0 1.0 0.0
>contig_691 potential-SNP:1 real-SNP:1 true-SNP:1 error-SNP:0
location info: 487
first base(most frequent): A
the number of first base : 2
second base(2th frequent): T
the number of second base: 2
SNP confidence score : 2
SNP quality from contigs : 0
Inter-SNP[2]&intra-SNP[1]: 0
SNP type : 2
major allele haplotype : 1.0
minor allele haplotype : 1.0
>contig_696 potential-SNP:5 real-SNP:3 true-SNP:2 error-SNP:1
location info: 424 425 657
first base(most frequent): A A A
the number of first base : 13 12 4
second base(2th frequent): C - C
the number of second base: 2 3 2
SNP confidence score : 5 5 1
SNP quality from contigs : 65 45 10
Inter-SNP[2]&intra-SNP[1]: 1 1 1
SNP type : 2 2 -1
major allele haplotype : 2.0 2.0 0.0
minor allele haplotype : 1.0 1.0 0.0
>contig_704 potential-SNP:1 real-SNP:1 true-SNP:1 error-SNP:0
location info: 126
first base(most frequent): G
the number of first base : 4
second base(2th frequent): A
the number of second base: 2
SNP confidence score : 5
SNP quality from contigs : 0
Inter-SNP[2]&intra-SNP[1]: 1
SNP type : 2
major allele haplotype : 1.0
minor allele haplotype : 1.0
>contig_710 potential-SNP:2 real-SNP:2 true-SNP:1 error-SNP:1
location info: 133 574
first base(most frequent): T A
the number of first base : 5 5
second base(2th frequent): - C
the number of second base: 2 2
SNP confidence score : 5 1
SNP quality from contigs : 15 15
Inter-SNP[2]&intra-SNP[1]: 1 1
SNP type : 2 -1
major allele haplotype : 2.0 0.0
minor allele haplotype : 1.0 0.0
>contig_721 potential-SNP:1 real-SNP:1 true-SNP:1 error-SNP:0
location info: 657
first base(most frequent): C
the number of first base : 3
second base(2th frequent): A
the number of second base: 2
SNP confidence score : 2
SNP quality from contigs : 0
Inter-SNP[2]&intra-SNP[1]: 0
SNP type : 2
major allele haplotype : 1.0
minor allele haplotype : 1.0
>contig_727 potential-SNP:36 real-SNP:31 true-SNP:5 error-SNP:26
location info: 119 121 122 126 135 136 137 138 141 142 146 147 148 149 150 197 276 494 496 530 591 629 631 633 642 643 676 692 699 700 710
first base(most frequent): C G C C T C A A A C T T A A T T G A A A - T T T T T A T A T T
the number of first base : 4 11 12 18 36 39 42 48 45 49 49 51 51 45 47 58 64 68 69 65 64 67 66 65 65 67 63 51 24 17 4
second base(2th frequent): A C A A A T C C - A C A T - - - - C - C T A A A A C C C C A C
the number of second base: 3 5 4 5 3 3 4 5 10 6 6 7 7 8 7 7 6 2 2 3 7 4 5 5 4 2 2 2 3 5 2
SNP confidence score : 3 3 3 3 3 3 3 3 3 3 3 3 3 3 3 5 5 4 5 5 4 3 3 3 3 1 1 1 2 3 1
SNP quality from contigs : 0 25 30 65 97 97 97 97 97 97 97 97 97 97 97 97 97 97 97 97 -1 97 97 97 97 97 97 97 97 65 15
Inter-SNP[2]&intra-SNP[1]: 1 1 1 1 1 1 1 1 1 1 1 1 1 1 1 1 1 1 1 1 1 1 1 1 1 1 1 1 1 1 1
SNP type : -1 -1 -1 -1 -1 -1 -1 2 -1 2 2 2 2 -1 -1 -1 -1 -1 -1 -1 -1 -1 -1 -1 -1 -1 -1 -1 -1 -1 -1
major allele haplotype : 0.0 0.0 0.0 0.0 1.0 1.0 1.0 1.0 2.0 1.0 1.0 1.0 1.0 2.0 2.0 3.0 3.0 3.0 3.0 3.0 2.0 2.0 2.0 2.0 2.0 2.0 0.0 1.0 1.0 1.0 0.0
minor allele haplotype : 0.0 0.0 0.0 0.0 0.0 0.0 0.0 1.0 0.0 1.0 1.0 1.0 1.0 0.0 0.0 0.0 0.0 0.0 0.0 0.0 0.0 0.0 0.0 0.0 0.0 0.0 0.0 0.0 0.0 0.0 0.0
>contig_728 potential-SNP:1 real-SNP:1 true-SNP:1 error-SNP:0
location info: 340
first base(most frequent): T
the number of first base : 3
second base(2th frequent): G
the number of second base: 2
SNP confidence score : 5
SNP quality from contigs : 10
Inter-SNP[2]&intra-SNP[1]: 0
SNP type : 2
major allele haplotype : 1.0
minor allele haplotype : 1.0
>contig_730 potential-SNP:1 real-SNP:1 true-SNP:0 error-SNP:1
location info: 632
first base(most frequent): T
the number of first base : 2
second base(2th frequent): C
the number of second base: 2
SNP confidence score : 1
SNP quality from contigs : 0
Inter-SNP[2]&intra-SNP[1]: 0
SNP type : -1
major allele haplotype : 0.0
minor allele haplotype : 1.0
>contig_734 potential-SNP:1 real-SNP:1 true-SNP:1 error-SNP:0
location info: 174
first base(most frequent): A
the number of first base : 2
second base(2th frequent): T
the number of second base: 2
SNP confidence score : 5
SNP quality from contigs : 0
Inter-SNP[2]&intra-SNP[1]: 0
SNP type : 2
major allele haplotype : 1.0
minor allele haplotype : 1.0
>contig_736 potential-SNP:1 real-SNP:1 true-SNP:0 error-SNP:1
location info: 461
first base(most frequent): T
the number of first base : 2
second base(2th frequent): A
the number of second base: 2
SNP confidence score : 1
SNP quality from contigs : 0
Inter-SNP[2]&intra-SNP[1]: 0
SNP type : -1
major allele haplotype : 0.0
minor allele haplotype : 1.0
>contig_737 potential-SNP:1 real-SNP:1 true-SNP:1 error-SNP:0
location info: 676
first base(most frequent): A
the number of first base : 4
second base(2th frequent): T
the number of second base: 4
SNP confidence score : 4
SNP quality from contigs : 0
Inter-SNP[2]&intra-SNP[1]: 1
SNP type : 2
major allele haplotype : 1.0
minor allele haplotype : 1.0
>contig_738 potential-SNP:1 real-SNP:1 true-SNP:1 error-SNP:0
location info: 617
first base(most frequent): A
the number of first base : 3
second base(2th frequent): C
the number of second base: 2
SNP confidence score : 2
SNP quality from contigs : 5
Inter-SNP[2]&intra-SNP[1]: 1
SNP type : 2
major allele haplotype : 1.0
minor allele haplotype : 1.0
>contig_741 potential-SNP:22 real-SNP:19 true-SNP:8 error-SNP:11
location info: 42 43 44 46 47 50 228 589 601 602 603 656 659 666 667 668 669 670 671
first base(most frequent): T G T A T T G T T C A T T T T T T T T
the number of first base : 15 15 15 13 10 16 24 25 20 25 24 10 10 7 9 9 7 7 7
second base(2th frequent): G T A - - - A A - A G A A A A A A A A
the number of second base: 2 3 2 5 8 2 4 2 5 2 2 2 2 5 2 2 2 3 4
SNP confidence score : 2 3 2 3 3 1 5 2 3 1 1 1 1 4 1 1 2 2 3
SNP quality from contigs : 70 65 60 40 0 85 97 95 60 97 97 40 40 10 35 35 10 10 15
Inter-SNP[2]&intra-SNP[1]: 1 1 1 1 1 1 1 1 1 1 1 1 1 1 1 1 1 1 1
SNP type : 2 2 2 2 2 -1 2 -1 -1 -1 -1 -1 -1 2 -1 -1 3 -1 -1
major allele haplotype : 2.0 2.0 2.0 1.0 1.0 3.0 5.0 3.0 1.0 2.0 2.0 2.0 2.0 1.0 2.0 2.0 1.0 1.0 2.0
minor allele haplotype : 1.0 1.0 1.0 1.0 2.0 0.0 1.0 0.0 0.0 0.0 0.0 0.0 0.0 1.0 0.0 0.0 1.0 0.0 0.0
>contig_746 potential-SNP:2 real-SNP:1 true-SNP:1 error-SNP:0
location info: 377
first base(most frequent): A
the number of first base : 4
second base(2th frequent): G
the number of second base: 2
SNP confidence score : 5
SNP quality from contigs : 10
Inter-SNP[2]&intra-SNP[1]: 1
SNP type : 2
major allele haplotype : 1.0
minor allele haplotype : 1.0
>contig_748 potential-SNP:5 real-SNP:2 true-SNP:2 error-SNP:0
location info: 320 410
first base(most frequent): T T
the number of first base : 3 3
second base(2th frequent): G C
the number of second base: 2 2
SNP confidence score : 5 2
SNP quality from contigs : 15 0
Inter-SNP[2]&intra-SNP[1]: 1 1
SNP type : 2 2
major allele haplotype : 1.0 1.0
minor allele haplotype : 1.0 1.0
>contig_751 potential-SNP:1 real-SNP:1 true-SNP:0 error-SNP:1
location info: 561
first base(most frequent): A
the number of first base : 2
second base(2th frequent): T
the number of second base: 2
SNP confidence score : 1
SNP quality from contigs : 0
Inter-SNP[2]&intra-SNP[1]: 1
SNP type : -1
major allele haplotype : 0.0
minor allele haplotype : 0.0
>contig_755 potential-SNP:6 real-SNP:6 true-SNP:6 error-SNP:0
location info: 373 412 427 439 508 535
first base(most frequent): T G T T C C
the number of first base : 2 2 2 2 2 2
second base(2th frequent): G A C A T T
the number of second base: 2 2 2 2 2 2
SNP confidence score : 5 5 5 5 5 2
SNP quality from contigs : 0 0 0 0 0 0
Inter-SNP[2]&intra-SNP[1]: 0 0 0 0 0 0
SNP type : 2 2 2 2 2 2
major allele haplotype : 1.0 1.0 1.0 1.0 1.0 1.0
minor allele haplotype : 1.0 1.0 1.0 1.0 1.0 1.0
>contig_759 potential-SNP:3 real-SNP:3 true-SNP:2 error-SNP:1
location info: 441 472 507
first base(most frequent): T A T
the number of first base : 5 5 5
second base(2th frequent): G C C
the number of second base: 2 2 2
SNP confidence score : 5 2 1
SNP quality from contigs : 15 15 15
Inter-SNP[2]&intra-SNP[1]: 0 1 0
SNP type : 2 2 -1
major allele haplotype : 1.5 1.5 1.5
minor allele haplotype : 1.0 1.0 1.0
>contig_765 potential-SNP:1 real-SNP:1 true-SNP:0 error-SNP:1
location info: 612
first base(most frequent): T
the number of first base : 2
second base(2th frequent): -
the number of second base: 2
SNP confidence score : 1
SNP quality from contigs : 5
Inter-SNP[2]&intra-SNP[1]: 0
SNP type : -1
major allele haplotype : 0.0
minor allele haplotype : 0.0
>contig_766 potential-SNP:5 real-SNP:1 true-SNP:0 error-SNP:1
location info: 610
first base(most frequent): A
the number of first base : 2
second base(2th frequent): C
the number of second base: 2
SNP confidence score : 1
SNP quality from contigs : 15
Inter-SNP[2]&intra-SNP[1]: 1
SNP type : -1
major allele haplotype : 1.0
minor allele haplotype : 0.0
>contig_767 potential-SNP:10 real-SNP:6 true-SNP:2 error-SNP:4
location info: 167 185 501 529 532 533
first base(most frequent): C T C A A A
the number of first base : 2 2 5 5 5 5
second base(2th frequent): T C T T C T
the number of second base: 2 2 2 2 2 2
SNP confidence score : 2 5 2 2 2 2
SNP quality from contigs : 5 5 15 15 15 15
Inter-SNP[2]&intra-SNP[1]: 1 1 1 1 1 1
SNP type : 2 2 -1 -1 -1 -1
major allele haplotype : 1.0 1.0 1.0 1.0 1.0 1.0
minor allele haplotype : 1.0 1.0 0.0 0.0 0.0 0.0
>contig_768 potential-SNP:1 real-SNP:1 true-SNP:0 error-SNP:1
location info: 13
first base(most frequent): A
the number of first base : 6
second base(2th frequent): -
the number of second base: 2
SNP confidence score : 1
SNP quality from contigs : 20
Inter-SNP[2]&intra-SNP[1]: 1
SNP type : -1
major allele haplotype : 1.0
minor allele haplotype : 0.0
>contig_794 potential-SNP:1 real-SNP:1 true-SNP:0 error-SNP:1
location info: 485
first base(most frequent): G
the number of first base : 7
second base(2th frequent): T
the number of second base: 2
SNP confidence score : 1
SNP quality from contigs : 25
Inter-SNP[2]&intra-SNP[1]: 0
SNP type : -1
major allele haplotype : 1.0
minor allele haplotype : 0.0
>contig_808 potential-SNP:2 real-SNP:2 true-SNP:1 error-SNP:1
location info: 55 88
first base(most frequent): A G
the number of first base : 7 10
second base(2th frequent): C -
the number of second base: 2 2
SNP confidence score : 1 5
SNP quality from contigs : 25 40
Inter-SNP[2]&intra-SNP[1]: 1 1
SNP type : -1 2
major allele haplotype : 2.0 2.0
minor allele haplotype : 0.0 1.0
>contig_838 potential-SNP:1 real-SNP:1 true-SNP:0 error-SNP:1
location info: 528
first base(most frequent): T
the number of first base : 3
second base(2th frequent): A
the number of second base: 2
SNP confidence score : 1
SNP quality from contigs : 5
Inter-SNP[2]&intra-SNP[1]: 1
SNP type : -1
major allele haplotype : 0.0
minor allele haplotype : 0.0
>contig_865 potential-SNP:17 real-SNP:9 true-SNP:0 error-SNP:9
location info: 190 191 192 194 198 740 771 772 791
first base(most frequent): C A A A A G A A T
the number of first base : 14 14 13 16 18 22 15 19 14
second base(2th frequent): T C - C - T C C A
the number of second base: 2 2 3 2 2 2 4 2 4
SNP confidence score : 1 1 3 1 2 2 3 2 3
SNP quality from contigs : 70 70 50 80 85 97 30 95 45
Inter-SNP[2]&intra-SNP[1]: 1 1 1 1 1 0 1 1 1
SNP type : -1 -1 -1 -1 -1 -1 -1 -1 -1
major allele haplotype : 1.0 1.0 1.0 1.0 1.0 1.0 1.0 1.0 1.0
minor allele haplotype : 0.0 0.0 0.0 0.0 0.0 0.0 0.0 0.0 0.0
>contig_930 potential-SNP:1 real-SNP:1 true-SNP:0 error-SNP:1
location info: 557
first base(most frequent): C
the number of first base : 2
second base(2th frequent): A
the number of second base: 2
SNP confidence score : 1
SNP quality from contigs : 0
Inter-SNP[2]&intra-SNP[1]: 0
SNP type : -1
major allele haplotype : 0.0
minor allele haplotype : 1.0
>contig_968 potential-SNP:1 real-SNP:1 true-SNP:0 error-SNP:1
location info: 32
first base(most frequent): -
the number of first base : 3
second base(2th frequent): G
the number of second base: 2
SNP confidence score : 2
SNP quality from contigs : -1
Inter-SNP[2]&intra-SNP[1]: 0
SNP type : -1
major allele haplotype : 0.0
minor allele haplotype : 1.0
>contig_969 potential-SNP:2 real-SNP:2 true-SNP:2 error-SNP:0
location info: 365 543
first base(most frequent): G C
the number of first base : 2 2
second base(2th frequent): A -
the number of second base: 2 2
SNP confidence score : 5 2
SNP quality from contigs : 0 0
Inter-SNP[2]&intra-SNP[1]: 0 0
SNP type : 2 2
major allele haplotype : 1.0 1.0
minor allele haplotype : 1.0 1.0
>contig_970 potential-SNP:1 real-SNP:1 true-SNP:1 error-SNP:0
location info: 480
first base(most frequent): T
the number of first base : 3
second base(2th frequent): C
the number of second base: 2
SNP confidence score : 2
SNP quality from contigs : 5
Inter-SNP[2]&intra-SNP[1]: 0
SNP type : 2
major allele haplotype : 1.0
minor allele haplotype : 1.0
>contig_972 potential-SNP:1 real-SNP:1 true-SNP:1 error-SNP:0
location info: 206
first base(most frequent): T
the number of first base : 3
second base(2th frequent): -
the number of second base: 2
SNP confidence score : 5
SNP quality from contigs : 5
Inter-SNP[2]&intra-SNP[1]: 1
SNP type : 2
major allele haplotype : 1.0
minor allele haplotype : 1.0
>contig_1046 potential-SNP:7 real-SNP:7 true-SNP:5 error-SNP:2
location info: 47 298 328 340 382 434 475
first base(most frequent): - G C G A G T
the number of first base : 2 2 2 2 2 2 2
second base(2th frequent): T A T A G A C
the number of second base: 2 2 2 2 2 2 2
SNP confidence score : 2 5 5 5 5 2 1
SNP quality from contigs : 0 0 0 0 0 0 0
Inter-SNP[2]&intra-SNP[1]: 0 0 0 0 0 0 0
SNP type : -1 2 2 2 2 2 -1
major allele haplotype : 0.0 1.0 1.0 1.0 1.0 1.0 0.0
minor allele haplotype : 0.0 1.0 1.0 1.0 1.0 1.0 1.0
>contig_1052 potential-SNP:8 real-SNP:3 true-SNP:0 error-SNP:3
location info: 135 136 738
first base(most frequent): C A C
the number of first base : 5 5 2
second base(2th frequent): T C G
the number of second base: 2 2 2
SNP confidence score : 3 3 1
SNP quality from contigs : 10 10 0
Inter-SNP[2]&intra-SNP[1]: 1 1 1
SNP type : -1 -1 -1
major allele haplotype : 1.0 1.0 1.0
minor allele haplotype : 0.0 0.0 0.0
>contig_1082 potential-SNP:1 real-SNP:1 true-SNP:1 error-SNP:0
location info: 157
first base(most frequent): -
the number of first base : 5
second base(2th frequent): A
the number of second base: 2
SNP confidence score : 2
SNP quality from contigs : -1
Inter-SNP[2]&intra-SNP[1]: 0
SNP type : 2
major allele haplotype : 1.0
minor allele haplotype : 1.0
>contig_1132 potential-SNP:1 real-SNP:1 true-SNP:1 error-SNP:0
location info: 180
first base(most frequent): -
the number of first base : 5
second base(2th frequent): G
the number of second base: 2
SNP confidence score : 2
SNP quality from contigs : -1
Inter-SNP[2]&intra-SNP[1]: 1
SNP type : 2
major allele haplotype : 1.0
minor allele haplotype : 1.0

## Sheet: Haevea brasiliensis
Details of HIGH quality SNP(qSNP) SPECIES Haevea brasiliensis
>contig_5 potential-SNP:1 real-SNP:1 true-SNP:0 error-SNP:1
location info: 361
first base(most frequent): G
the number of first base : 4
second base(2th frequent): A
the number of second base: 2
SNP confidence score : 1
SNP quality from contigs : 15
Inter-SNP[2]&intra-SNP[1]: 0
SNP type : -1
major allele haplotype : 1.0
minor allele haplotype : 0.0
>contig_13 potential-SNP:1 real-SNP:1 true-SNP:1 error-SNP:0
location info: 246
first base(most frequent): -
the number of first base : 2
second base(2th frequent): A
the number of second base: 2
SNP confidence score : 5
SNP quality from contigs : 0
Inter-SNP[2]&intra-SNP[1]: 0
SNP type : 2
major allele haplotype : 1.0
minor allele haplotype : 1.0
>contig_19 potential-SNP:3 real-SNP:3 true-SNP:3 error-SNP:0
location info: 403 442 490
first base(most frequent): C A T
the number of first base : 6 5 4
second base(2th frequent): G G C
the number of second base: 2 2 2
SNP confidence score : 5 5 5
SNP quality from contigs : 20 15 10
Inter-SNP[2]&intra-SNP[1]: 1 1 1
SNP type : 2 2 2
major allele haplotype : 1.0 1.0 1.0
minor allele haplotype : 1.0 1.0 1.0
>contig_47 potential-SNP:1 real-SNP:1 true-SNP:1 error-SNP:0
location info: 328
first base(most frequent): A
the number of first base : 3
second base(2th frequent): -
the number of second base: 2
SNP confidence score : 2
SNP quality from contigs : 5
Inter-SNP[2]&intra-SNP[1]: 1
SNP type : 2
major allele haplotype : 1.0
minor allele haplotype : 1.0
>contig_60 potential-SNP:3 real-SNP:3 true-SNP:3 error-SNP:0
location info: 93 107 434
first base(most frequent): T G G
the number of first base : 5 5 3
second base(2th frequent): C A T
the number of second base: 3 5 2
SNP confidence score : 5 5 2
SNP quality from contigs : 10 0 5
Inter-SNP[2]&intra-SNP[1]: 1 1 1
SNP type : 2 2 2
major allele haplotype : 1.0 1.0 1.0
minor allele haplotype : 1.0 1.0 1.0
>contig_65 potential-SNP:4 real-SNP:4 true-SNP:4 error-SNP:0
location info: 144 228 311 399
first base(most frequent): T T - T
the number of first base : 2 2 2 2
second base(2th frequent): C C T C
the number of second base: 2 2 2 2
SNP confidence score : 5 5 5 2
SNP quality from contigs : 5 5 -1 5
Inter-SNP[2]&intra-SNP[1]: 1 1 1 1
SNP type : 2 2 2 2
major allele haplotype : 1.0 1.0 1.0 1.0
minor allele haplotype : 1.0 1.0 1.0 1.0
>contig_76 potential-SNP:1 real-SNP:1 true-SNP:0 error-SNP:1
location info: 326
first base(most frequent): G
the number of first base : 2
second base(2th frequent): A
the number of second base: 2
SNP confidence score : 1
SNP quality from contigs : 0
Inter-SNP[2]&intra-SNP[1]: 0
SNP type : -1
major allele haplotype : 1.0
minor allele haplotype : 0.0
>contig_80 potential-SNP:2 real-SNP:2 true-SNP:2 error-SNP:0
location info: 277 313
first base(most frequent): C T
the number of first base : 5 6
second base(2th frequent): T C
the number of second base: 2 2
SNP confidence score : 5 5
SNP quality from contigs : 15 25
Inter-SNP[2]&intra-SNP[1]: 1 1
SNP type : 2 2
major allele haplotype : 1.0 1.0
minor allele haplotype : 1.0 1.0
>contig_82 potential-SNP:1 real-SNP:1 true-SNP:0 error-SNP:1
location info: 597
first base(most frequent): T
the number of first base : 2
second base(2th frequent): C
the number of second base: 2
SNP confidence score : 1
SNP quality from contigs : 0
Inter-SNP[2]&intra-SNP[1]: 0
SNP type : -1
major allele haplotype : 1.0
minor allele haplotype : 0.0
>contig_83 potential-SNP:5 real-SNP:5 true-SNP:2 error-SNP:3
location info: 455 572 654 661 666
first base(most frequent): A A C G A
the number of first base : 2 2 2 2 2
second base(2th frequent): C T T A C
the number of second base: 2 2 2 2 2
SNP confidence score : 5 2 1 1 1
SNP quality from contigs : 5 5 5 5 5
Inter-SNP[2]&intra-SNP[1]: 0 0 0 0 0
SNP type : 2 2 -1 -1 -1
major allele haplotype : 1.0 1.0 0.0 0.0 0.0
minor allele haplotype : 1.0 1.0 1.0 1.0 1.0
>contig_177 potential-SNP:4 real-SNP:4 true-SNP:2 error-SNP:2
location info: 1504 1585 1586 1670
first base(most frequent): A A A C
the number of first base : 20 27 28 25
second base(2th frequent): C T - T
the number of second base: 13 3 3 2
SNP confidence score : 5 2 2 2
SNP quality from contigs : 40 97 97 97
Inter-SNP[2]&intra-SNP[1]: 1 1 1 1
SNP type : 2 -1 -1 2
major allele haplotype : 2.0 3.0 3.0 2.0
minor allele haplotype : 2.0 0.0 0.0 1.0
>contig_179 potential-SNP:3 real-SNP:3 true-SNP:3 error-SNP:0
location info: 745 861 918
first base(most frequent): C G A
the number of first base : 6 4 5
second base(2th frequent): A T G
the number of second base: 2 3 4
SNP confidence score : 5 5 5
SNP quality from contigs : 20 5 5
Inter-SNP[2]&intra-SNP[1]: 1 1 1
SNP type : 2 2 2
major allele haplotype : 1.0 1.0 1.0
minor allele haplotype : 1.0 1.0 1.0
>contig_185 potential-SNP:5 real-SNP:5 true-SNP:5 error-SNP:0
location info: 340 454 493 545 639
first base(most frequent): C T C C C
the number of first base : 3 2 2 2 2
second base(2th frequent): A C T T G
the number of second base: 2 2 2 2 2
SNP confidence score : 5 2 2 2 2
SNP quality from contigs : 5 0 0 5 5
Inter-SNP[2]&intra-SNP[1]: 0 0 0 0 0
SNP type : 2 2 2 2 2
major allele haplotype : 1.0 1.0 1.0 1.0 1.0
minor allele haplotype : 1.0 1.0 1.0 1.0 1.0
>contig_200 potential-SNP:8 real-SNP:8 true-SNP:6 error-SNP:2
location info: 64 68 80 86 159 221 270 491
first base(most frequent): - G G A G A G T
the number of first base : 63 70 72 72 76 78 75 16
second base(2th frequent): G A T G T G A A
the number of second base: 2 7 7 7 7 7 7 4
SNP confidence score : 5 5 5 5 5 5 5 3
SNP quality from contigs : -1 97 97 97 97 97 97 60
Inter-SNP[2]&intra-SNP[1]: 1 1 1 1 1 1 1 1
SNP type : -1 2 2 2 2 2 2 -1
major allele haplotype : 2.0 1.0 1.0 1.0 1.0 1.0 1.0 0.0
minor allele haplotype : 0.0 1.0 1.0 1.0 1.0 1.0 1.0 0.0
>contig_209 potential-SNP:1 real-SNP:1 true-SNP:1 error-SNP:0
location info: 1099
first base(most frequent): T
the number of first base : 5
second base(2th frequent): C
the number of second base: 2
SNP confidence score : 5
SNP quality from contigs : 20
Inter-SNP[2]&intra-SNP[1]: 1
SNP type : 2
major allele haplotype : 1.0
minor allele haplotype : 1.0
>contig_217 potential-SNP:15 real-SNP:15 true-SNP:14 error-SNP:1
location info: 194 419 465 493 496 497 498 499 500 501 502 504 517 530 616
first base(most frequent): G C C G C A T A T A T T G G A
the number of first base : 8 7 7 6 6 6 6 6 6 6 6 7 6 6 6
second base(2th frequent): A T G A T T A T A T A - C T G
the number of second base: 6 6 6 6 6 6 6 6 6 6 6 5 6 6 3
SNP confidence score : 5 5 5 5 5 5 5 5 5 5 5 5 5 3 2
SNP quality from contigs : 10 5 5 0 0 0 0 0 0 0 0 10 0 0 15
Inter-SNP[2]&intra-SNP[1]: 1 1 1 1 1 1 1 1 1 1 1 1 1 1 1
SNP type : 2 2 2 2 2 2 2 2 2 2 2 2 2 2 -1
major allele haplotype : 1.0 1.0 1.0 1.0 1.0 1.0 1.0 1.0 1.0 1.0 1.0 1.0 1.0 1.0 1.0
minor allele haplotype : 1.0 1.0 1.0 1.0 1.0 1.0 1.0 1.0 1.0 1.0 1.0 1.0 1.0 1.0 0.0
>contig_239 potential-SNP:16 real-SNP:16 true-SNP:16 error-SNP:0
location info: 442 457 472 613 614 615 673 751 755 763 808 822 1004 1037 1069 1070
first base(most frequent): A G G - - - G G T G C G G - A T
the number of first base : 2 2 2 3 3 3 3 3 3 3 3 3 3 3 3 3
second base(2th frequent): C A A T C T C A C A A A A T C C
the number of second base: 2 2 2 2 2 2 2 2 2 2 2 2 2 2 2 2
SNP confidence score : 2 2 2 5 5 5 5 5 5 5 5 5 2 2 2 2
SNP quality from contigs : 0 0 0 -1 -1 -1 5 5 5 5 5 5 5 -1 5 5
Inter-SNP[2]&intra-SNP[1]: 1 1 1 1 1 1 1 1 1 1 1 1 1 1 1 1
SNP type : 2 2 2 2 2 2 2 2 2 2 2 2 2 2 2 2
major allele haplotype : 1.0 1.0 1.0 1.0 1.0 1.0 1.0 1.0 1.0 1.0 1.0 1.0 1.0 1.0 1.0 1.0
minor allele haplotype : 1.0 1.0 1.0 1.0 1.0 1.0 1.0 1.0 1.0 1.0 1.0 1.0 1.0 1.0 1.0 1.0
>contig_244 potential-SNP:2 real-SNP:2 true-SNP:2 error-SNP:0
location info: 526 623
first base(most frequent): G A
the number of first base : 6 7
second base(2th frequent): A C
the number of second base: 6 4
SNP confidence score : 5 3
SNP quality from contigs : 0 15
Inter-SNP[2]&intra-SNP[1]: 1 1
SNP type : 2 2
major allele haplotype : 1.0 1.0
minor allele haplotype : 1.0 1.0
>contig_253 potential-SNP:1 real-SNP:1 true-SNP:0 error-SNP:1
location info: 266
first base(most frequent): G
the number of first base : 3
second base(2th frequent): C
the number of second base: 2
SNP confidence score : 1
SNP quality from contigs : 5
Inter-SNP[2]&intra-SNP[1]: 1
SNP type : -1
major allele haplotype : 1.0
minor allele haplotype : 0.0
>contig_262 potential-SNP:4 real-SNP:4 true-SNP:1 error-SNP:3
location info: 521 605 677 692
first base(most frequent): T G A G
the number of first base : 4 3 2 2
second base(2th frequent): G A T T
the number of second base: 3 2 2 2
SNP confidence score : 5 1 1 1
SNP quality from contigs : 5 5 0 0
Inter-SNP[2]&intra-SNP[1]: 1 0 0 0
SNP type : 2 -1 -1 -1
major allele haplotype : 1.0 1.0 0.0 0.0
minor allele haplotype : 1.0 0.0 1.0 1.0
>contig_278 potential-SNP:1 real-SNP:1 true-SNP:1 error-SNP:0
location info: 83
first base(most frequent): C
the number of first base : 2
second base(2th frequent): T
the number of second base: 2
SNP confidence score : 2
SNP quality from contigs : 5
Inter-SNP[2]&intra-SNP[1]: 0
SNP type : 2
major allele haplotype : 1.0
minor allele haplotype : 1.0
>contig_298 potential-SNP:1 real-SNP:1 true-SNP:1 error-SNP:0
location info: 569
first base(most frequent): T
the number of first base : 2
second base(2th frequent): G
the number of second base: 2
SNP confidence score : 2
SNP quality from contigs : 0
Inter-SNP[2]&intra-SNP[1]: 0
SNP type : 2
major allele haplotype : 1.0
minor allele haplotype : 1.0
>contig_306 potential-SNP:12 real-SNP:12 true-SNP:9 error-SNP:3
location info: 14 15 18 19 21 69 119 525 532 533 534 593
first base(most frequent): T C T C A C G A - - - T
the number of first base : 8 9 10 10 10 12 17 12 12 12 12 9
second base(2th frequent): C T C T C T C T G A T C
the number of second base: 4 4 4 4 4 3 2 4 4 4 4 3
SNP confidence score : 3 3 3 3 3 5 5 4 4 4 4 3
SNP quality from contigs : 25 30 35 35 35 40 80 45 -1 -1 -1 35
Inter-SNP[2]&intra-SNP[1]: 1 1 1 1 1 1 0 1 1 1 1 1
SNP type : 2 2 2 2 2 -1 -1 2 2 2 2 -1
major allele haplotype : 1.0 1.0 1.0 1.0 1.0 3.0 3.0 1.0 1.0 1.0 1.0 1.0
minor allele haplotype : 1.0 1.0 1.0 1.0 1.0 0.0 0.0 1.0 1.0 1.0 1.0 0.0
>contig_310 potential-SNP:3 real-SNP:3 true-SNP:3 error-SNP:0
location info: 196 603 634
first base(most frequent): T A A
the number of first base : 12 11 10
second base(2th frequent): A C G
the number of second base: 2 4 4
SNP confidence score : 5 5 5
SNP quality from contigs : 50 35 30
Inter-SNP[2]&intra-SNP[1]: 1 1 1
SNP type : 2 2 2
major allele haplotype : 1.0 1.0 1.0
minor allele haplotype : 1.0 1.0 1.0
>contig_311 potential-SNP:1 real-SNP:1 true-SNP:1 error-SNP:0
location info: 21
first base(most frequent): T
the number of first base : 4
second base(2th frequent): A
the number of second base: 4
SNP confidence score : 3
SNP quality from contigs : 0
Inter-SNP[2]&intra-SNP[1]: 1
SNP type : 2
major allele haplotype : 1.0
minor allele haplotype : 1.0
>contig_316 potential-SNP:2 real-SNP:2 true-SNP:2 error-SNP:0
location info: 236 308
first base(most frequent): A -
the number of first base : 3 3
second base(2th frequent): T T
the number of second base: 3 3
SNP confidence score : 5 5
SNP quality from contigs : 0 10
Inter-SNP[2]&intra-SNP[1]: 1 1
SNP type : 2 2
major allele haplotype : 1.0 1.0
minor allele haplotype : 1.0 1.0
>contig_326 potential-SNP:1 real-SNP:1 true-SNP:1 error-SNP:0
location info: 499
first base(most frequent): A
the number of first base : 2
second base(2th frequent): G
the number of second base: 2
SNP confidence score : 2
SNP quality from contigs : 0
Inter-SNP[2]&intra-SNP[1]: 0
SNP type : 2
major allele haplotype : 1.0
minor allele haplotype : 1.0
>contig_327 potential-SNP:5 real-SNP:5 true-SNP:2 error-SNP:3
location info: 89 158 556 577 588
first base(most frequent): T C C T T
the number of first base : 4 4 3 3 3
second base(2th frequent): C T G C C
the number of second base: 2 2 3 2 3
SNP confidence score : 5 5 4 1 2
SNP quality from contigs : 10 10 0 5 0
Inter-SNP[2]&intra-SNP[1]: 0 0 1 1 1
SNP type : 2 2 -1 -1 -1
major allele haplotype : 1.0 1.0 0.0 1.0 0.0
minor allele haplotype : 1.0 1.0 1.0 0.0 1.0
>contig_331 potential-SNP:6 real-SNP:6 true-SNP:6 error-SNP:0
location info: 433 471 485 489 532 567
first base(most frequent): T T G G G G
the number of first base : 5 5 5 5 5 5
second base(2th frequent): A G T A A C
the number of second base: 2 2 2 2 2 2
SNP confidence score : 5 5 5 5 5 2
SNP quality from contigs : 15 15 15 15 15 15
Inter-SNP[2]&intra-SNP[1]: 1 1 1 1 1 1
SNP type : 2 2 2 2 2 2
major allele haplotype : 1.0 1.0 1.0 1.0 1.0 1.0
minor allele haplotype : 1.0 1.0 1.0 1.0 1.0 1.0
>contig_349 potential-SNP:2 real-SNP:2 true-SNP:2 error-SNP:0
location info: 533 560
first base(most frequent): T G
the number of first base : 3 3
second base(2th frequent): C A
the number of second base: 2 2
SNP confidence score : 2 2
SNP quality from contigs : 5 5
Inter-SNP[2]&intra-SNP[1]: 1 1
SNP type : 2 2
major allele haplotype : 1.0 1.0
minor allele haplotype : 1.0 1.0
>contig_360 potential-SNP:1 real-SNP:1 true-SNP:1 error-SNP:0
location info: 634
first base(most frequent): T
the number of first base : 8
second base(2th frequent): A
the number of second base: 2
SNP confidence score : 2
SNP quality from contigs : 35
Inter-SNP[2]&intra-SNP[1]: 1
SNP type : 2
major allele haplotype : 1.0
minor allele haplotype : 1.0
>contig_362 potential-SNP:2 real-SNP:2 true-SNP:1 error-SNP:1
location info: 572 662
first base(most frequent): A T
the number of first base : 3 3
second base(2th frequent): T A
the number of second base: 3 3
SNP confidence score : 5 4
SNP quality from contigs : 5 5
Inter-SNP[2]&intra-SNP[1]: 1 1
SNP type : 2 -1
major allele haplotype : 1.0 0.0
minor allele haplotype : 1.0 1.0
>contig_372 potential-SNP:23 real-SNP:22 true-SNP:19 error-SNP:3
location info: 63 650 651 897 1191 1194 1311 1313 1314 1315 1316 1317 1318 1319 1321 1322 1323 1324 1325 1326 1327 1328
first base(most frequent): G - T C T T T T A C T A A A C T G T T C T A
the number of first base : 46 43 43 21 13 13 12 12 12 12 12 12 12 12 12 12 12 12 12 12 12 12
second base(2th frequent): T T A G C C C C G G C C G C A C C A C G C T
the number of second base: 2 2 2 2 4 4 4 4 4 4 4 4 4 4 4 4 4 4 4 4 4 4
SNP confidence score : 5 1 1 2 5 5 3 3 3 3 3 3 3 3 3 3 3 3 3 3 3 3
SNP quality from contigs : 97 -1 97 97 50 50 45 45 45 45 45 45 45 45 45 45 45 45 45 45 45 45
Inter-SNP[2]&intra-SNP[1]: 1 1 1 1 1 1 1 1 1 1 1 1 1 1 1 1 1 1 1 1 1 1
SNP type : 2 -1 -1 -1 2 2 2 2 2 2 2 2 2 2 2 2 2 2 2 2 2 2
major allele haplotype : 2.0 2.0 2.0 1.0 1.0 1.0 1.0 1.0 1.0 1.0 1.0 1.0 1.0 1.0 1.0 1.0 1.0 1.0 1.0 1.0 1.0 1.0
minor allele haplotype : 1.0 0.0 0.0 0.0 1.0 1.0 1.0 1.0 1.0 1.0 1.0 1.0 1.0 1.0 1.0 1.0 1.0 1.0 1.0 1.0 1.0 1.0
>contig_379 potential-SNP:1 real-SNP:1 true-SNP:1 error-SNP:0
location info: 491
first base(most frequent): -
the number of first base : 2
second base(2th frequent): C
the number of second base: 2
SNP confidence score : 5
SNP quality from contigs : 0
Inter-SNP[2]&intra-SNP[1]: 0
SNP type : 2
major allele haplotype : 1.0
minor allele haplotype : 1.0
>contig_381 potential-SNP:8 real-SNP:8 true-SNP:6 error-SNP:2
location info: 78 90 126 162 190 191 275 603
first base(most frequent): T C A T C - G G
the number of first base : 4 5 7 10 10 12 10 8
second base(2th frequent): C T G C T T A A
the number of second base: 2 2 2 4 4 2 4 2
SNP confidence score : 1 5 5 5 5 5 5 2
SNP quality from contigs : 10 15 25 30 25 -1 25 30
Inter-SNP[2]&intra-SNP[1]: 1 1 1 1 1 1 1 1
SNP type : -1 2 2 2 2 -1 2 2
major allele haplotype : 1.0 1.0 1.0 1.0 1.0 1.0 1.0 1.0
minor allele haplotype : 0.0 1.0 1.0 1.0 1.0 0.0 1.0 1.0
>contig_387 potential-SNP:16 real-SNP:15 true-SNP:15 error-SNP:0
location info: 88 192 205 315 319 320 353 356 360 377 406 412 442 447 527
first base(most frequent): A T C T A T G A C T A C C C T
the number of first base : 3 3 3 4 4 4 4 4 4 4 4 4 2 2 2
second base(2th frequent): - G A C G A A T G G G G T T C
the number of second base: 2 2 2 3 3 3 2 2 2 2 2 2 2 2 2
SNP confidence score : 5 5 5 5 5 5 5 5 5 5 5 5 5 5 5
SNP quality from contigs : 10 10 10 5 5 5 10 10 10 10 10 10 10 10 0
Inter-SNP[2]&intra-SNP[1]: 0 1 1 1 1 1 1 1 1 1 1 1 0 0 1
SNP type : 2 2 2 2 2 2 2 2 2 2 2 2 2 2 2
major allele haplotype : 1.0 1.0 1.0 1.0 1.0 1.0 1.0 1.0 1.0 1.0 1.0 1.0 1.0 1.0 1.0
minor allele haplotype : 1.0 1.0 1.0 1.0 1.0 1.0 1.0 1.0 1.0 1.0 1.0 1.0 1.0 1.0 1.0
>contig_405 potential-SNP:2 real-SNP:1 true-SNP:1 error-SNP:0
location info: 122
first base(most frequent): A
the number of first base : 11
second base(2th frequent): G
the number of second base: 5
SNP confidence score : 5
SNP quality from contigs : 30
Inter-SNP[2]&intra-SNP[1]: 1
SNP type : 2
major allele haplotype : 2.0
minor allele haplotype : 1.0
>contig_409 potential-SNP:12 real-SNP:12 true-SNP:12 error-SNP:0
location info: 368 401 673 674 881 917 1015 1038 1039 1041 1042 1056
first base(most frequent): A G C A C C G G T A T T
the number of first base : 6 6 6 6 6 6 4 4 4 4 4 4
second base(2th frequent): T A T G T T A A G T A C
the number of second base: 4 4 3 3 3 3 2 2 2 2 2 2
SNP confidence score : 5 5 5 5 5 5 5 2 2 2 2 2
SNP quality from contigs : 10 10 15 15 20 20 15 15 15 15 15 15
Inter-SNP[2]&intra-SNP[1]: 1 1 1 1 1 1 1 1 1 1 1 1
SNP type : 2 2 2 2 2 2 2 2 2 2 2 2
major allele haplotype : 1.0 1.0 1.0 1.0 1.0 1.0 1.0 1.0 1.0 1.0 1.0 1.0
minor allele haplotype : 1.0 1.0 1.0 1.0 1.0 1.0 1.0 1.0 1.0 1.0 1.0 1.0
>contig_418 potential-SNP:2 real-SNP:2 true-SNP:0 error-SNP:2
location info: 626 630
first base(most frequent): C C
the number of first base : 2 2
second base(2th frequent): G T
the number of second base: 2 2
SNP confidence score : 1 1
SNP quality from contigs : 0 0
Inter-SNP[2]&intra-SNP[1]: 0 0
SNP type : -1 -1
major allele haplotype : 0.0 0.0
minor allele haplotype : 1.0 1.0
>contig_421 potential-SNP:3 real-SNP:3 true-SNP:3 error-SNP:0
location info: 559 566 658
first base(most frequent): G C A
the number of first base : 4 4 4
second base(2th frequent): T T G
the number of second base: 2 2 2
SNP confidence score : 5 5 2
SNP quality from contigs : 15 5 15
Inter-SNP[2]&intra-SNP[1]: 1 1 1
SNP type : 2 2 2
major allele haplotype : 1.0 1.0 1.0
minor allele haplotype : 1.0 1.0 1.0
>contig_435 potential-SNP:2 real-SNP:2 true-SNP:1 error-SNP:1
location info: 22 567
first base(most frequent): G -
the number of first base : 5 10
second base(2th frequent): A A
the number of second base: 3 8
SNP confidence score : 2 5
SNP quality from contigs : 10 -1
Inter-SNP[2]&intra-SNP[1]: 1 1
SNP type : -1 2
major allele haplotype : 1.0 1.0
minor allele haplotype : 0.0 1.0
>contig_441 potential-SNP:2 real-SNP:2 true-SNP:2 error-SNP:0
location info: 104 187
first base(most frequent): G G
the number of first base : 5 5
second base(2th frequent): A A
the number of second base: 3 3
SNP confidence score : 5 5
SNP quality from contigs : 10 10
Inter-SNP[2]&intra-SNP[1]: 1 1
SNP type : 2 2
major allele haplotype : 1.0 1.0
minor allele haplotype : 1.0 1.0
>contig_445 potential-SNP:16 real-SNP:16 true-SNP:5 error-SNP:11
location info: 28 29 34 35 36 318 319 320 321 322 323 325 327 328 406 443
first base(most frequent): C T C A A A A T C T C T A C G T
the number of first base : 18 18 18 18 20 41 41 38 38 38 38 38 38 38 32 17
second base(2th frequent): T C T C - C G C G G A G G G A C
the number of second base: 3 5 5 5 4 4 4 4 3 3 3 3 3 3 2 12
SNP confidence score : 2 3 3 3 4 3 3 3 2 2 2 2 2 2 5 5
SNP quality from contigs : 75 65 65 65 80 97 97 97 97 97 97 97 97 97 97 25
Inter-SNP[2]&intra-SNP[1]: 1 1 1 1 1 1 1 1 1 1 1 1 1 1 1 1
SNP type : -1 2 2 2 -1 -1 2 2 -1 -1 -1 -1 -1 -1 -1 -1
major allele haplotype : 1.0 1.0 2.0 2.0 2.0 3.0 2.0 2.0 2.0 2.0 2.0 2.0 2.0 2.0 2.0 1.0
minor allele haplotype : 0.0 1.0 1.0 1.0 0.0 0.0 1.0 1.0 0.0 0.0 0.0 0.0 0.0 0.0 0.0 0.0
>contig_466 potential-SNP:1 real-SNP:1 true-SNP:1 error-SNP:0
location info: 94
first base(most frequent): T
the number of first base : 6
second base(2th frequent): C
the number of second base: 2
SNP confidence score : 5
SNP quality from contigs : 20
Inter-SNP[2]&intra-SNP[1]: 1
SNP type : 2
major allele haplotype : 1.0
minor allele haplotype : 1.0
>contig_468 potential-SNP:1 real-SNP:1 true-SNP:1 error-SNP:0
location info: 467
first base(most frequent): A
the number of first base : 6
second base(2th frequent): C
the number of second base: 2
SNP confidence score : 5
SNP quality from contigs : 25
Inter-SNP[2]&intra-SNP[1]: 1
SNP type : 2
major allele haplotype : 1.0
minor allele haplotype : 1.0
>contig_469 potential-SNP:1 real-SNP:1 true-SNP:1 error-SNP:0
location info: 1251
first base(most frequent): C
the number of first base : 2
second base(2th frequent): T
the number of second base: 2
SNP confidence score : 5
SNP quality from contigs : 0
Inter-SNP[2]&intra-SNP[1]: 0
SNP type : 2
major allele haplotype : 1.0
minor allele haplotype : 1.0
>contig_472 potential-SNP:3 real-SNP:3 true-SNP:3 error-SNP:0
location info: 39 121 262
first base(most frequent): A T T
the number of first base : 2 3 3
second base(2th frequent): C C C
the number of second base: 2 2 2
SNP confidence score : 2 5 5
SNP quality from contigs : 0 5 5
Inter-SNP[2]&intra-SNP[1]: 1 1 1
SNP type : 2 2 2
major allele haplotype : 1.0 1.0 1.0
minor allele haplotype : 1.0 1.0 1.0
>contig_476 potential-SNP:6 real-SNP:6 true-SNP:6 error-SNP:0
location info: 156 157 158 159 208 252
first base(most frequent): T T T - T T
the number of first base : 3 3 3 3 3 3
second base(2th frequent): - - - T G G
the number of second base: 2 2 2 2 2 2
SNP confidence score : 5 5 5 5 5 5
SNP quality from contigs : 5 5 5 -1 5 5
Inter-SNP[2]&intra-SNP[1]: 0 0 0 1 0 0
SNP type : 2 2 2 2 2 2
major allele haplotype : 1.0 1.0 1.0 1.0 1.0 1.0
minor allele haplotype : 1.0 1.0 1.0 1.0 1.0 1.0
>contig_498 potential-SNP:6 real-SNP:6 true-SNP:5 error-SNP:1
location info: 43 58 61 187 379 411
first base(most frequent): G A G G T C
the number of first base : 2 2 2 2 3 2
second base(2th frequent): T G A C C A
the number of second base: 2 2 2 2 2 2
SNP confidence score : 1 5 5 5 5 5
SNP quality from contigs : 0 0 0 5 0 5
Inter-SNP[2]&intra-SNP[1]: 0 0 0 0 1 0
SNP type : -1 2 2 2 2 2
major allele haplotype : 1.0 1.0 1.0 1.0 1.0 1.0
minor allele haplotype : 0.0 1.0 1.0 1.0 1.0 1.0
>contig_501 potential-SNP:4 real-SNP:4 true-SNP:3 error-SNP:1
location info: 90 172 317 608
first base(most frequent): T C C G
the number of first base : 4 4 3 3
second base(2th frequent): C G G A
the number of second base: 3 3 2 2
SNP confidence score : 5 5 5 1
SNP quality from contigs : 5 5 5 5
Inter-SNP[2]&intra-SNP[1]: 1 1 0 0
SNP type : 2 2 2 -1
major allele haplotype : 1.0 1.0 1.0 0.0
minor allele haplotype : 1.0 1.0 1.0 0.0
>contig_503 potential-SNP:7 real-SNP:7 true-SNP:4 error-SNP:3
location info: 370 378 384 411 485 535 541
first base(most frequent): G C G G A A G
the number of first base : 4 4 4 4 3 2 2
second base(2th frequent): C G A C G G A
the number of second base: 2 2 2 2 2 2 2
SNP confidence score : 5 5 5 5 4 1 1
SNP quality from contigs : 15 15 15 15 10 5 5
Inter-SNP[2]&intra-SNP[1]: 0 0 0 0 0 0 0
SNP type : 2 2 2 2 -1 -1 -1
major allele haplotype : 1.0 1.0 1.0 1.0 0.0 0.0 0.0
minor allele haplotype : 1.0 1.0 1.0 1.0 1.0 1.0 1.0
>contig_507 potential-SNP:13 real-SNP:13 true-SNP:6 error-SNP:7
location info: 255 256 301 302 306 474 475 837 898 943 945 997 1094
first base(most frequent): C G - - A T T A A - G C G
the number of first base : 3 3 19 19 19 50 50 50 47 30 46 26 16
second base(2th frequent): G T T T G A G C - T T - C
the number of second base: 2 2 14 15 16 2 2 2 2 16 2 15 12
SNP confidence score : 2 2 5 5 5 1 1 1 5 5 1 5 5
SNP quality from contigs : 5 5 -1 -1 15 97 97 97 97 -1 97 50 15
Inter-SNP[2]&intra-SNP[1]: 1 1 1 1 1 1 1 1 1 1 1 1 1
SNP type : -1 -1 2 2 2 -1 -1 -1 -1 3 -1 2 2
major allele haplotype : 0.0 0.0 2.0 2.0 2.0 3.0 3.0 2.0 2.0 1.0 2.0 1.0 1.0
minor allele haplotype : 1.0 1.0 1.0 1.0 1.0 0.0 0.0 0.0 0.0 1.0 0.0 1.0 1.0
>contig_526 potential-SNP:4 real-SNP:4 true-SNP:3 error-SNP:1
location info: 110 208 233 1263
first base(most frequent): T T A A
the number of first base : 3 4 3 2
second base(2th frequent): - C G G
the number of second base: 2 2 2 2
SNP confidence score : 5 5 5 1
SNP quality from contigs : 5 10 5 0
Inter-SNP[2]&intra-SNP[1]: 1 1 1 0
SNP type : 2 2 2 -1
major allele haplotype : 1.0 1.0 1.0 0.0
minor allele haplotype : 1.0 1.0 1.0 1.0
>contig_529 potential-SNP:1 real-SNP:1 true-SNP:1 error-SNP:0
location info: 230
first base(most frequent): G
the number of first base : 5
second base(2th frequent): A
the number of second base: 2
SNP confidence score : 5
SNP quality from contigs : 15
Inter-SNP[2]&intra-SNP[1]: 0
SNP type : 2
major allele haplotype : 1.0
minor allele haplotype : 1.0
>contig_536 potential-SNP:13 real-SNP:13 true-SNP:9 error-SNP:4
location info: 1117 1435 1458 1473 1492 1536 1544 1547 1618 1657 1691 1704 1705
first base(most frequent): T T C A A G A G C G C T G
the number of first base : 7 6 6 6 6 5 5 5 4 6 5 5 5
second base(2th frequent): C G A T G A G T A A T C A
the number of second base: 2 2 2 2 2 2 2 2 2 2 2 2 2
SNP confidence score : 1 5 5 5 5 5 5 5 2 2 1 1 1
SNP quality from contigs : 25 20 20 20 20 15 15 15 10 25 20 20 20
Inter-SNP[2]&intra-SNP[1]: 1 1 1 1 1 1 1 1 1 1 1 1 1
SNP type : -1 2 2 2 2 2 2 2 2 2 -1 -1 -1
major allele haplotype : 1.0 1.0 1.0 1.0 1.0 1.0 1.0 1.0 1.0 1.0 1.0 1.0 1.0
minor allele haplotype : 0.0 1.0 1.0 1.0 1.0 1.0 1.0 1.0 1.0 1.0 0.0 0.0 0.0
>contig_550 potential-SNP:1 real-SNP:1 true-SNP:1 error-SNP:0
location info: 363
first base(most frequent): A
the number of first base : 3
second base(2th frequent): T
the number of second base: 2
SNP confidence score : 5
SNP quality from contigs : 5
Inter-SNP[2]&intra-SNP[1]: 1
SNP type : 2
major allele haplotype : 1.0
minor allele haplotype : 1.0
>contig_554 potential-SNP:5 real-SNP:5 true-SNP:5 error-SNP:0
location info: 119 120 121 770 1246
first base(most frequent): - - - C C
the number of first base : 13 13 13 6 12
second base(2th frequent): C A G T T
the number of second base: 3 3 3 5 2
SNP confidence score : 5 5 5 5 5
SNP quality from contigs : -1 -1 -1 5 50
Inter-SNP[2]&intra-SNP[1]: 1 1 1 1 1
SNP type : 2 2 2 2 2
major allele haplotype : 1.0 1.0 1.0 1.0 1.0
minor allele haplotype : 1.0 1.0 1.0 1.0 1.0
>contig_563 potential-SNP:3 real-SNP:3 true-SNP:3 error-SNP:0
location info: 69 70 1021
first base(most frequent): C T A
the number of first base : 3 3 7
second base(2th frequent): A G G
the number of second base: 2 2 2
SNP confidence score : 2 2 2
SNP quality from contigs : 5 5 30
Inter-SNP[2]&intra-SNP[1]: 1 1 1
SNP type : 2 2 2
major allele haplotype : 1.0 1.0 1.0
minor allele haplotype : 1.0 1.0 1.0
>contig_576 potential-SNP:4 real-SNP:4 true-SNP:4 error-SNP:0
location info: 413 852 853 878
first base(most frequent): G - - T
the number of first base : 4 5 5 5
second base(2th frequent): A T G C
the number of second base: 2 2 2 2
SNP confidence score : 5 5 5 2
SNP quality from contigs : 10 -1 -1 25
Inter-SNP[2]&intra-SNP[1]: 1 1 1 1
SNP type : 2 2 2 2
major allele haplotype : 1.0 1.0 1.0 1.0
minor allele haplotype : 1.0 1.0 1.0 1.0
>contig_577 potential-SNP:10 real-SNP:10 true-SNP:10 error-SNP:0
location info: 435 489 537 545 727 834 1005 1042 1137 1543
first base(most frequent): A C C G G C C C G T
the number of first base : 7 7 7 7 7 7 5 6 5 6
second base(2th frequent): C G T T A T A T A C
the number of second base: 4 5 5 5 6 4 5 4 4 4
SNP confidence score : 5 5 5 5 5 5 4 5 5 5
SNP quality from contigs : 15 10 10 10 5 15 0 10 5 10
Inter-SNP[2]&intra-SNP[1]: 1 1 1 1 1 1 1 1 1 1
SNP type : 2 2 2 2 2 2 2 2 2 2
major allele haplotype : 1.0 1.0 1.0 1.0 1.0 1.0 1.0 1.0 1.0 1.0
minor allele haplotype : 1.0 1.0 1.0 1.0 1.0 1.0 1.0 1.0 1.0 1.0
>contig_591 potential-SNP:1 real-SNP:1 true-SNP:1 error-SNP:0
location info: 477
first base(most frequent): T
the number of first base : 2
second base(2th frequent): C
the number of second base: 2
SNP confidence score : 5
SNP quality from contigs : 0
Inter-SNP[2]&intra-SNP[1]: 0
SNP type : 2
major allele haplotype : 1.0
minor allele haplotype : 1.0
>contig_599 potential-SNP:3 real-SNP:3 true-SNP:3 error-SNP:0
location info: 402 473 528
first base(most frequent): C C T
the number of first base : 3 3 3
second base(2th frequent): T A C
the number of second base: 2 2 2
SNP confidence score : 5 5 2
SNP quality from contigs : 5 5 5
Inter-SNP[2]&intra-SNP[1]: 0 0 0
SNP type : 2 2 2
major allele haplotype : 1.0 1.0 1.0
minor allele haplotype : 1.0 1.0 1.0
>contig_600 potential-SNP:24 real-SNP:24 true-SNP:23 error-SNP:1
location info: 224 227 228 237 239 240 328 339 340 341 344 345 348 350 365 375 439 483 484 521 524 560 578 700
first base(most frequent): G G C T A G C - - - G A G C A T A C A T G A C T
the number of first base : 6 6 6 6 6 6 8 8 8 7 8 8 8 8 7 7 6 6 6 6 6 5 5 3
second base(2th frequent): C A T A G A G A T G C G C T G C C T G C A G A C
the number of second base: 2 2 2 2 2 2 2 2 2 3 2 2 2 2 2 2 2 2 2 2 2 3 3 3
SNP confidence score : 5 5 5 5 5 5 5 5 5 5 5 5 5 5 5 5 5 5 5 5 5 5 5 4
SNP quality from contigs : 20 20 20 20 20 20 30 -1 -1 -1 30 30 30 30 25 25 20 20 20 20 20 10 10 0
Inter-SNP[2]&intra-SNP[1]: 1 1 1 1 1 1 1 1 1 1 1 1 1 1 1 1 1 1 1 1 1 1 1 1
SNP type : 2 2 2 2 2 2 2 2 2 2 2 2 2 2 2 2 2 2 2 2 2 2 2 -1
major allele haplotype : 1.0 1.0 1.0 1.0 1.0 1.0 1.0 1.0 1.0 1.0 1.0 1.0 1.0 1.0 1.0 1.0 1.0 1.0 1.0 1.0 1.0 1.0 1.0 0.0
minor allele haplotype : 1.0 1.0 1.0 1.0 1.0 1.0 1.0 1.0 1.0 1.0 1.0 1.0 1.0 1.0 1.0 1.0 1.0 1.0 1.0 1.0 1.0 1.0 1.0 1.0
>contig_602 potential-SNP:6 real-SNP:6 true-SNP:6 error-SNP:0
location info: 331 343 379 409 466 520
first base(most frequent): C C C G G G
the number of first base : 7 7 6 6 6 6
second base(2th frequent): A T A A C C
the number of second base: 4 4 4 4 4 4
SNP confidence score : 5 5 5 5 5 5
SNP quality from contigs : 15 15 10 10 10 10
Inter-SNP[2]&intra-SNP[1]: 1 1 1 1 1 1
SNP type : 2 2 2 2 2 2
major allele haplotype : 1.0 1.0 1.0 1.0 1.0 1.0
minor allele haplotype : 1.0 1.0 1.0 1.0 1.0 1.0
>contig_605 potential-SNP:3 real-SNP:3 true-SNP:3 error-SNP:0
location info: 33 91 349
first base(most frequent): T G A
the number of first base : 2 2 2
second base(2th frequent): C C C
the number of second base: 2 2 2
SNP confidence score : 2 5 5
SNP quality from contigs : 0 0 0
Inter-SNP[2]&intra-SNP[1]: 0 0 0
SNP type : 2 2 2
major allele haplotype : 1.0 1.0 1.0
minor allele haplotype : 1.0 1.0 1.0
>contig_612 potential-SNP:4 real-SNP:4 true-SNP:4 error-SNP:0
location info: 200 215 263 304
first base(most frequent): C A G C
the number of first base : 42 42 39 43
second base(2th frequent): T T A T
the number of second base: 4 4 4 2
SNP confidence score : 5 5 5 5
SNP quality from contigs : 97 97 97 97
Inter-SNP[2]&intra-SNP[1]: 1 1 1 1
SNP type : 2 2 2 2
major allele haplotype : 2.0 2.0 2.0 2.0
minor allele haplotype : 1.0 1.0 1.0 1.0
>contig_621 potential-SNP:10 real-SNP:10 true-SNP:6 error-SNP:4
location info: 568 570 571 594 603 608 650 770 773 876
first base(most frequent): C A A C A A C G T A
the number of first base : 12 14 25 39 59 39 38 39 65 62
second base(2th frequent): T C G A - G T A C C
the number of second base: 5 8 4 26 6 26 30 30 4 3
SNP confidence score : 3 3 3 5 5 5 5 5 5 5
SNP quality from contigs : 30 25 97 1 97 1 1 1 97 97
Inter-SNP[2]&intra-SNP[1]: 1 1 1 1 1 1 1 1 1 1
SNP type : -1 -1 -1 2 2 2 2 2 2 -1
major allele haplotype : 1.0 1.0 0.0 1.0 3.0 2.0 2.0 2.0 3.0 4.0
minor allele haplotype : 0.0 0.0 0.0 1.0 1.0 2.0 2.0 2.0 1.0 0.0
>contig_636 potential-SNP:1 real-SNP:1 true-SNP:1 error-SNP:0
location info: 281
first base(most frequent): G
the number of first base : 5
second base(2th frequent): A
the number of second base: 3
SNP confidence score : 5
SNP quality from contigs : 10
Inter-SNP[2]&intra-SNP[1]: 1
SNP type : 2
major allele haplotype : 1.0
minor allele haplotype : 1.0
>contig_639 potential-SNP:11 real-SNP:10 true-SNP:5 error-SNP:5
location info: 346 348 350 353 354 372 587 589 590 591
first base(most frequent): A A C T C C G T G G
the number of first base : 5 10 16 24 25 41 74 73 73 74
second base(2th frequent): C C T C A - A G A A
the number of second base: 4 5 5 6 6 2 3 2 2 2
SNP confidence score : 3 3 3 3 3 1 2 1 1 1
SNP quality from contigs : 10 20 50 90 95 97 97 97 97 97
Inter-SNP[2]&intra-SNP[1]: 1 1 1 1 1 1 1 1 1 1
SNP type : 2 2 2 2 2 -1 -1 -1 -1 -1
major allele haplotype : 1.0 1.0 1.0 1.0 1.0 1.0 2.0 2.0 2.0 2.0
minor allele haplotype : 1.0 1.0 1.0 1.0 1.0 0.0 0.0 0.0 0.0 0.0
>contig_640 potential-SNP:1 real-SNP:1 true-SNP:1 error-SNP:0
location info: 574
first base(most frequent): G
the number of first base : 2
second base(2th frequent): A
the number of second base: 2
SNP confidence score : 2
SNP quality from contigs : 0
Inter-SNP[2]&intra-SNP[1]: 0
SNP type : 2
major allele haplotype : 1.0
minor allele haplotype : 1.0
>contig_653 potential-SNP:6 real-SNP:6 true-SNP:5 error-SNP:1
location info: 11 105 303 391 451 555
first base(most frequent): A A C G T A
the number of first base : 5 27 26 24 27 14
second base(2th frequent): G G A T C T
the number of second base: 3 16 20 17 14 14
SNP confidence score : 2 5 5 5 5 4
SNP quality from contigs : 10 60 1 40 70 5
Inter-SNP[2]&intra-SNP[1]: 1 1 1 1 1 1
SNP type : -1 2 2 2 2 2
major allele haplotype : 1.0 2.0 1.0 1.0 1.0 1.0
minor allele haplotype : 0.0 1.0 2.0 2.0 1.0 1.0
>contig_654 potential-SNP:1 real-SNP:1 true-SNP:1 error-SNP:0
location info: 325
first base(most frequent): A
the number of first base : 3
second base(2th frequent): G
the number of second base: 2
SNP confidence score : 2
SNP quality from contigs : 5
Inter-SNP[2]&intra-SNP[1]: 1
SNP type : 2
major allele haplotype : 1.0
minor allele haplotype : 1.0
>contig_658 potential-SNP:4 real-SNP:4 true-SNP:2 error-SNP:2
location info: 380 443 559 574
first base(most frequent): G T A C
the number of first base : 2 2 2 2
second base(2th frequent): T C T A
the number of second base: 2 2 2 2
SNP confidence score : 5 5 1 1
SNP quality from contigs : 0 0 0 0
Inter-SNP[2]&intra-SNP[1]: 0 0 0 0
SNP type : 2 2 -1 -1
major allele haplotype : 1.0 1.0 1.0 1.0
minor allele haplotype : 1.0 1.0 0.0 0.0
>contig_666 potential-SNP:1 real-SNP:1 true-SNP:1 error-SNP:0
location info: 1071
first base(most frequent): C
the number of first base : 4
second base(2th frequent): T
the number of second base: 2
SNP confidence score : 5
SNP quality from contigs : 10
Inter-SNP[2]&intra-SNP[1]: 1
SNP type : 2
major allele haplotype : 1.0
minor allele haplotype : 1.0
>contig_668 potential-SNP:1 real-SNP:1 true-SNP:1 error-SNP:0
location info: 85
first base(most frequent): G
the number of first base : 3
second base(2th frequent): T
the number of second base: 2
SNP confidence score : 5
SNP quality from contigs : 5
Inter-SNP[2]&intra-SNP[1]: 0
SNP type : 2
major allele haplotype : 1.0
minor allele haplotype : 1.0
>contig_680 potential-SNP:3 real-SNP:3 true-SNP:2 error-SNP:1
location info: 257 281 452
first base(most frequent): T T T
the number of first base : 2 2 2
second base(2th frequent): C A C
the number of second base: 2 2 2
SNP confidence score : 5 5 2
SNP quality from contigs : 5 5 5
Inter-SNP[2]&intra-SNP[1]: 0 1 1
SNP type : 2 2 -1
major allele haplotype : 1.0 1.0 0.0
minor allele haplotype : 1.0 1.0 1.0
>contig_683 potential-SNP:1 real-SNP:1 true-SNP:0 error-SNP:1
location info: 587
first base(most frequent): -
the number of first base : 2
second base(2th frequent): G
the number of second base: 2
SNP confidence score : 1
SNP quality from contigs : 0
Inter-SNP[2]&intra-SNP[1]: 0
SNP type : -1
major allele haplotype : 1.0
minor allele haplotype : 0.0
>contig_688 potential-SNP:9 real-SNP:9 true-SNP:6 error-SNP:3
location info: 472 494 677 680 917 1089 1266 1536 1626
first base(most frequent): C T T T A A G A -
the number of first base : 8 5 4 4 15 14 13 9 6
second base(2th frequent): T C C G - G A T A
the number of second base: 2 5 2 2 5 13 13 7 2
SNP confidence score : 5 5 2 2 3 5 5 5 2
SNP quality from contigs : 30 0 10 10 40 10 5 15 -1
Inter-SNP[2]&intra-SNP[1]: 1 1 1 1 1 1 1 1 1
SNP type : 2 2 -1 -1 -1 2 2 2 2
major allele haplotype : 2.0 1.0 0.0 0.0 2.0 2.0 2.0 1.0 1.0
minor allele haplotype : 1.0 2.0 1.0 1.0 0.0 2.0 2.0 1.0 1.0
>contig_697 potential-SNP:2 real-SNP:2 true-SNP:1 error-SNP:1
location info: 418 573
first base(most frequent): T G
the number of first base : 4 3
second base(2th frequent): G A
the number of second base: 2 2
SNP confidence score : 5 2
SNP quality from contigs : 10 5
Inter-SNP[2]&intra-SNP[1]: 1 1
SNP type : 2 -1
major allele haplotype : 1.0 0.0
minor allele haplotype : 1.0 1.0
>contig_698 potential-SNP:1 real-SNP:1 true-SNP:1 error-SNP:0
location info: 180
first base(most frequent): C
the number of first base : 6
second base(2th frequent): T
the number of second base: 3
SNP confidence score : 5
SNP quality from contigs : 15
Inter-SNP[2]&intra-SNP[1]: 1
SNP type : 2
major allele haplotype : 1.0
minor allele haplotype : 1.0
>contig_708 potential-SNP:6 real-SNP:6 true-SNP:5 error-SNP:1
location info: 377 1047 1072 1076 1126 1173
first base(most frequent): A G T A C G
the number of first base : 26 6 8 8 7 6
second base(2th frequent): - C C C T T
the number of second base: 2 4 2 2 2 2
SNP confidence score : 5 5 5 5 5 1
SNP quality from contigs : 97 5 35 35 30 25
Inter-SNP[2]&intra-SNP[1]: 1 1 1 1 1 1
SNP type : 2 2 2 2 2 -1
major allele haplotype : 1.0 1.0 1.0 1.0 1.0 1.0
minor allele haplotype : 1.0 1.0 1.0 1.0 1.0 0.0
>contig_716 potential-SNP:4 real-SNP:4 true-SNP:4 error-SNP:0
location info: 256 386 392 437
first base(most frequent): T - A A
the number of first base : 4 3 3 3
second base(2th frequent): A A T G
the number of second base: 3 2 2 2
SNP confidence score : 5 2 2 2
SNP quality from contigs : 10 -1 10 10
Inter-SNP[2]&intra-SNP[1]: 1 1 1 1
SNP type : 2 2 2 2
major allele haplotype : 1.0 1.0 1.0 1.0
minor allele haplotype : 1.0 1.0 1.0 1.0
>contig_723 potential-SNP:4 real-SNP:4 true-SNP:3 error-SNP:1
location info: 251 255 589 707
first base(most frequent): G G A C
the number of first base : 8 8 6 2
second base(2th frequent): A A G G
the number of second base: 7 7 6 2
SNP confidence score : 5 5 3 1
SNP quality from contigs : 5 5 0 0
Inter-SNP[2]&intra-SNP[1]: 1 1 1 1
SNP type : 2 2 2 -1
major allele haplotype : 1.0 1.0 1.0 0.0
minor allele haplotype : 1.0 1.0 1.0 1.0
>contig_732 potential-SNP:1 real-SNP:1 true-SNP:0 error-SNP:1
location info: 4
first base(most frequent): T
the number of first base : 3
second base(2th frequent): A
the number of second base: 3
SNP confidence score : 2
SNP quality from contigs : 0
Inter-SNP[2]&intra-SNP[1]: 1
SNP type : -1
major allele haplotype : 0.0
minor allele haplotype : 0.0
>contig_733 potential-SNP:2 real-SNP:2 true-SNP:2 error-SNP:0
location info: 529 530
first base(most frequent): - -
the number of first base : 3 3
second base(2th frequent): A T
the number of second base: 3 3
SNP confidence score : 5 5
SNP quality from contigs : 0 0
Inter-SNP[2]&intra-SNP[1]: 1 1
SNP type : 2 2
major allele haplotype : 1.0 1.0
minor allele haplotype : 1.0 1.0
>contig_744 potential-SNP:8 real-SNP:8 true-SNP:6 error-SNP:2
location info: 654 732 733 809 857 1829 1896 1945
first base(most frequent): A A A T T C G G
the number of first base : 5 4 4 4 4 2 2 2
second base(2th frequent): G G G G C T C A
the number of second base: 3 3 3 2 2 2 2 2
SNP confidence score : 5 5 5 4 5 5 1 1
SNP quality from contigs : 10 5 5 10 10 0 0 0
Inter-SNP[2]&intra-SNP[1]: 1 1 1 1 1 0 0 0
SNP type : 2 2 2 2 2 2 -1 -1
major allele haplotype : 1.0 1.0 1.0 1.0 1.0 1.0 0.0 0.0
minor allele haplotype : 1.0 1.0 1.0 1.0 1.0 1.0 1.0 1.0
>contig_746 potential-SNP:6 real-SNP:6 true-SNP:6 error-SNP:0
location info: 1346 1386 1424 1449 1462 1499
first base(most frequent): C C C C C C
the number of first base : 19 19 13 13 14 12
second base(2th frequent): T T T T T T
the number of second base: 2 2 2 2 2 2
SNP confidence score : 5 5 5 5 5 5
SNP quality from contigs : 85 85 50 50 55 45
Inter-SNP[2]&intra-SNP[1]: 1 1 1 1 1 1
SNP type : 2 2 2 2 2 2
major allele haplotype : 1.0 1.0 1.0 1.0 1.0 1.0
minor allele haplotype : 1.0 1.0 1.0 1.0 1.0 1.0
>contig_780 potential-SNP:6 real-SNP:5 true-SNP:4 error-SNP:1
location info: 38 128 294 490 497
first base(most frequent): A A T C A
the number of first base : 4 10 11 10 10
second base(2th frequent): C G C T G
the number of second base: 2 2 2 2 2
SNP confidence score : 1 5 5 5 5
SNP quality from contigs : 10 45 45 50 40
Inter-SNP[2]&intra-SNP[1]: 1 1 1 1 1
SNP type : -1 2 2 2 2
major allele haplotype : 0.0 1.0 1.0 1.0 1.0
minor allele haplotype : 0.0 1.0 1.0 1.0 1.0
>contig_782 potential-SNP:2 real-SNP:2 true-SNP:2 error-SNP:0
location info: 226 410
first base(most frequent): A T
the number of first base : 6 6
second base(2th frequent): G G
the number of second base: 4 3
SNP confidence score : 5 5
SNP quality from contigs : 10 15
Inter-SNP[2]&intra-SNP[1]: 1 1
SNP type : 2 2
major allele haplotype : 1.0 2.0
minor allele haplotype : 2.0 1.0
>contig_783 potential-SNP:6 real-SNP:6 true-SNP:5 error-SNP:1
location info: 91 184 546 574 583 659
first base(most frequent): G G C A A G
the number of first base : 4 8 6 4 4 2
second base(2th frequent): T A T C T C
the number of second base: 4 2 4 2 2 2
SNP confidence score : 5 5 5 2 2 1
SNP quality from contigs : 5 35 10 15 15 0
Inter-SNP[2]&intra-SNP[1]: 1 1 1 1 1 0
SNP type : 2 2 2 2 2 -1
major allele haplotype : 1.0 2.0 1.0 1.0 1.0 0.0
minor allele haplotype : 2.0 1.0 1.0 1.0 1.0 0.0
>contig_784 potential-SNP:11 real-SNP:11 true-SNP:11 error-SNP:0
location info: 61 83 91 104 243 314 320 363 418 428 560
first base(most frequent): G A T G C A C A G G A
the number of first base : 6 7 7 7 7 7 7 7 6 6 6
second base(2th frequent): C T G T G G T G T A T
the number of second base: 6 6 6 6 6 6 6 6 4 4 5
SNP confidence score : 5 5 5 5 5 5 5 5 5 5 3
SNP quality from contigs : 0 5 5 5 5 5 5 5 10 10 5
Inter-SNP[2]&intra-SNP[1]: 1 1 1 1 1 1 1 1 1 1 1
SNP type : 2 2 2 2 2 2 2 2 2 2 2
major allele haplotype : 1.0 1.0 1.0 1.0 1.0 1.0 1.0 1.0 1.0 1.0 1.0
minor allele haplotype : 1.0 1.0 1.0 1.0 1.0 1.0 1.0 1.0 1.0 1.0 1.0
>contig_812 potential-SNP:3 real-SNP:3 true-SNP:3 error-SNP:0
location info: 157 181 403
first base(most frequent): T C T
the number of first base : 2 2 2
second base(2th frequent): C T C
the number of second base: 2 2 2
SNP confidence score : 5 5 2
SNP quality from contigs : 0 0 0
Inter-SNP[2]&intra-SNP[1]: 0 0 0
SNP type : 2 2 2
major allele haplotype : 1.0 1.0 1.0
minor allele haplotype : 1.0 1.0 1.0
>contig_814 potential-SNP:8 real-SNP:8 true-SNP:5 error-SNP:3
location info: 123 145 146 206 248 295 692 693
first base(most frequent): T A A C G A T -
the number of first base : 8 57 62 82 86 89 102 102
second base(2th frequent): A C - T A G - T
the number of second base: 4 5 7 57 60 61 3 2
SNP confidence score : 3 3 3 5 5 5 4 1
SNP quality from contigs : 20 97 97 1 1 1 97 -1
Inter-SNP[2]&intra-SNP[1]: 1 1 1 1 1 1 1 1
SNP type : 2 -1 -1 2 2 2 2 -1
major allele haplotype : 1.0 0.0 0.0 2.0 2.0 2.0 2.0 3.0
minor allele haplotype : 1.0 0.0 0.0 1.0 1.0 1.0 1.0 0.0
>contig_821 potential-SNP:9 real-SNP:9 true-SNP:2 error-SNP:7
location info: 183 184 185 201 202 203 204 566 1002
first base(most frequent): C T C A C G - G A
the number of first base : 3 4 4 10 10 10 9 23 5
second base(2th frequent): T C A C A C G A G
the number of second base: 3 3 3 2 3 3 4 10 2
SNP confidence score : 2 3 3 1 2 3 3 5 5
SNP quality from contigs : 0 5 5 35 30 25 -1 65 10
Inter-SNP[2]&intra-SNP[1]: 1 1 1 1 1 1 1 1 1
SNP type : -1 -1 -1 -1 -1 -1 -1 2 2
major allele haplotype : 0.0 1.0 1.0 1.0 1.0 1.0 1.0 1.0 1.0
minor allele haplotype : 0.0 0.0 0.0 0.0 0.0 0.0 0.0 1.0 1.0
>contig_824 potential-SNP:1 real-SNP:1 true-SNP:1 error-SNP:0
location info: 156
first base(most frequent): G
the number of first base : 15
second base(2th frequent): T
the number of second base: 5
SNP confidence score : 5
SNP quality from contigs : 55
Inter-SNP[2]&intra-SNP[1]: 1
SNP type : 2
major allele haplotype : 1.0
minor allele haplotype : 1.0
>contig_833 potential-SNP:1 real-SNP:1 true-SNP:1 error-SNP:0
location info: 285
first base(most frequent): A
the number of first base : 5
second base(2th frequent): G
the number of second base: 2
SNP confidence score : 5
SNP quality from contigs : 15
Inter-SNP[2]&intra-SNP[1]: 1
SNP type : 2
major allele haplotype : 1.0
minor allele haplotype : 1.0
>contig_861 potential-SNP:25 real-SNP:25 true-SNP:21 error-SNP:4
location info: 22 23 24 78 157 271 297 372 379 493 526 542 602 638 697 828 866 910 944 1041 1092 1172 1310 1314 1319
first base(most frequent): G A G C T C A G G A C T C A T C A T T A T A G G G
the number of first base : 7 8 8 16 27 32 32 18 18 20 18 20 30 19 20 20 20 19 16 17 21 19 12 12 12
second base(2th frequent): A T A G C T C T C G A C T G A T T C C T C G A A A
the number of second base: 2 2 2 6 3 3 3 17 17 14 14 12 6 17 14 3 2 2 5 2 4 3 2 2 2
SNP confidence score : 2 2 2 5 5 5 5 5 5 5 5 5 5 5 5 5 5 2 4 5 5 5 2 2 2
SNP quality from contigs : 20 25 25 45 97 97 97 10 10 25 20 40 97 10 30 85 90 85 55 75 90 85 55 55 55
Inter-SNP[2]&intra-SNP[1]: 1 1 1 1 1 1 1 1 1 1 1 1 1 1 1 1 1 1 1 1 1 1 1 1 1
SNP type : -1 -1 -1 2 2 2 2 2 2 2 2 2 2 2 2 2 2 2 -1 2 2 2 2 2 2
major allele haplotype : 1.0 2.0 2.0 3.0 3.0 3.0 3.0 2.0 2.0 2.0 2.0 2.0 2.0 1.0 1.0 2.0 1.0 1.0 1.0 1.0 1.0 1.0 1.0 1.0 1.0
minor allele haplotype : 0.0 0.0 0.0 1.0 1.0 1.0 1.0 2.0 2.0 1.0 1.0 1.0 1.0 2.0 2.0 1.0 1.0 1.0 0.0 1.0 1.0 1.0 1.0 1.0 1.0
>contig_889 potential-SNP:1 real-SNP:1 true-SNP:1 error-SNP:0
location info: 156
first base(most frequent): T
the number of first base : 3
second base(2th frequent): C
the number of second base: 2
SNP confidence score : 5
SNP quality from contigs : 5
Inter-SNP[2]&intra-SNP[1]: 1
SNP type : 2
major allele haplotype : 1.0
minor allele haplotype : 1.0
>contig_894 potential-SNP:2 real-SNP:2 true-SNP:1 error-SNP:1
location info: 37 136
first base(most frequent): G G
the number of first base : 4 4
second base(2th frequent): A T
the number of second base: 2 2
SNP confidence score : 1 5
SNP quality from contigs : 5 5
Inter-SNP[2]&intra-SNP[1]: 0 0
SNP type : -1 2
major allele haplotype : 1.0 1.0
minor allele haplotype : 0.0 1.0
>contig_896 potential-SNP:23 real-SNP:23 true-SNP:16 error-SNP:7
location info: 71 72 79 165 192 1013 1014 1015 1017 1019 1020 1096 1136 1158 1170 1245 1320 1329 1330 1332 1333 1335 1340
first base(most frequent): A C T G A - - - T G A C A A G C C - - T C G T
the number of first base : 3 3 4 3 3 2 2 2 2 2 2 3 4 4 4 4 3 3 3 3 3 3 3
second base(2th frequent): T T C A G G G A G T G T T T T A G T G G A A A
the number of second base: 3 3 2 3 3 2 2 2 2 2 2 3 3 3 3 2 2 2 2 2 2 2 2
SNP confidence score : 5 5 5 5 5 5 5 5 5 5 5 5 5 5 5 5 1 1 1 1 1 1 1
SNP quality from contigs : 0 0 10 0 0 -1 -1 -1 5 5 5 0 5 5 5 10 5 -1 -1 5 5 5 5
Inter-SNP[2]&intra-SNP[1]: 1 1 1 1 1 1 1 1 1 1 1 1 1 1 1 1 1 1 1 1 1 1 1
SNP type : 2 2 2 2 2 2 2 2 2 2 2 2 2 2 2 2 -1 -1 -1 -1 -1 -1 -1
major allele haplotype : 1.0 1.0 1.0 1.0 1.0 1.0 1.0 1.0 1.0 1.0 1.0 1.0 1.0 1.0 1.0 1.0 1.0 1.0 1.0 1.0 1.0 1.0 1.0
minor allele haplotype : 1.0 1.0 1.0 1.0 1.0 1.0 1.0 1.0 1.0 1.0 1.0 1.0 1.0 1.0 1.0 1.0 0.0 0.0 0.0 0.0 0.0 0.0 0.0
>contig_916 potential-SNP:15 real-SNP:15 true-SNP:9 error-SNP:6
location info: 271 342 368 419 477 513 514 515 553 561 629 659 660 676 678
first base(most frequent): C G A T T - - - C A C T A T G
the number of first base : 3 3 3 3 3 3 3 3 3 3 3 3 3 2 2
second base(2th frequent): A C G G A C C G G T T C G C A
the number of second base: 2 2 2 2 2 2 2 2 2 2 2 2 2 2 2
SNP confidence score : 2 5 5 5 5 5 5 5 5 5 1 1 1 1 1
SNP quality from contigs : 10 10 10 10 10 -1 -1 -1 10 10 10 10 10 5 5
Inter-SNP[2]&intra-SNP[1]: 1 1 1 1 1 1 1 1 1 1 1 1 1 0 0
SNP type : -1 2 2 2 2 2 2 2 2 2 -1 -1 -1 -1 -1
major allele haplotype : 0.0 1.0 1.0 1.0 1.0 1.0 1.0 1.0 1.0 1.0 0.0 0.0 0.0 0.0 0.0
minor allele haplotype : 1.0 1.0 1.0 1.0 1.0 1.0 1.0 1.0 1.0 1.0 0.0 0.0 0.0 0.0 0.0
>contig_922 potential-SNP:2 real-SNP:2 true-SNP:2 error-SNP:0
location info: 84 420
first base(most frequent): G C
the number of first base : 11 5
second base(2th frequent): C A
the number of second base: 3 3
SNP confidence score : 5 3
SNP quality from contigs : 45 5
Inter-SNP[2]&intra-SNP[1]: 1 1
SNP type : 2 2
major allele haplotype : 2.0 1.0
minor allele haplotype : 1.0 1.0
>contig_933 potential-SNP:1 real-SNP:1 true-SNP:0 error-SNP:1
location info: 208
first base(most frequent): C
the number of first base : 3
second base(2th frequent): T
the number of second base: 2
SNP confidence score : 4
SNP quality from contigs : 5
Inter-SNP[2]&intra-SNP[1]: 0
SNP type : -1
major allele haplotype : 0.0
minor allele haplotype : 1.0
>contig_938 potential-SNP:1 real-SNP:1 true-SNP:1 error-SNP:0
location info: 560
first base(most frequent): A
the number of first base : 6
second base(2th frequent): G
the number of second base: 2
SNP confidence score : 2
SNP quality from contigs : 20
Inter-SNP[2]&intra-SNP[1]: 1
SNP type : 2
major allele haplotype : 1.0
minor allele haplotype : 1.0
>contig_943 potential-SNP:2 real-SNP:2 true-SNP:2 error-SNP:0
location info: 170 300
first base(most frequent): G A
the number of first base : 9 9
second base(2th frequent): C C
the number of second base: 6 7
SNP confidence score : 5 5
SNP quality from contigs : 15 10
Inter-SNP[2]&intra-SNP[1]: 1 1
SNP type : 2 2
major allele haplotype : 1.0 1.0
minor allele haplotype : 1.0 1.0
>contig_958 potential-SNP:5 real-SNP:5 true-SNP:4 error-SNP:1
location info: 889 895 928 929 994
first base(most frequent): A A C G T
the number of first base : 2 2 2 2 2
second base(2th frequent): G G T A C
the number of second base: 2 2 2 2 2
SNP confidence score : 5 5 5 5 1
SNP quality from contigs : 0 0 0 0 0
Inter-SNP[2]&intra-SNP[1]: 0 0 0 0 0
SNP type : 2 2 2 2 -1
major allele haplotype : 1.0 1.0 1.0 1.0 1.0
minor allele haplotype : 1.0 1.0 1.0 1.0 0.0
>contig_968 potential-SNP:2 real-SNP:2 true-SNP:1 error-SNP:1
location info: 585 965
first base(most frequent): A G
the number of first base : 3 2
second base(2th frequent): G C
the number of second base: 2 2
SNP confidence score : 4 2
SNP quality from contigs : 5 5
Inter-SNP[2]&intra-SNP[1]: 1 0
SNP type : -1 2
major allele haplotype : 0.0 1.0
minor allele haplotype : 1.0 1.0
>contig_983 potential-SNP:2 real-SNP:2 true-SNP:2 error-SNP:0
location info: 497 702
first base(most frequent): C A
the number of first base : 4 4
second base(2th frequent): T G
the number of second base: 2 2
SNP confidence score : 5 2
SNP quality from contigs : 10 15
Inter-SNP[2]&intra-SNP[1]: 0 0
SNP type : 2 2
major allele haplotype : 1.0 1.0
minor allele haplotype : 1.0 1.0
>contig_988 potential-SNP:12 real-SNP:12 true-SNP:12 error-SNP:0
location info: 61 160 182 202 313 343 460 507 519 559 627 634
first base(most frequent): A A T T A C G C T T A A
the number of first base : 6 7 7 7 8 8 8 8 8 8 6 6
second base(2th frequent): C G C C T A A T C A G G
the number of second base: 6 6 6 6 4 5 5 5 5 5 5 5
SNP confidence score : 5 5 5 5 5 5 5 5 5 4 3 3
SNP quality from contigs : 0 10 10 10 25 20 20 20 20 20 10 10
Inter-SNP[2]&intra-SNP[1]: 1 1 1 1 1 1 1 1 1 1 1 1
SNP type : 2 2 2 2 2 2 2 2 2 2 2 2
major allele haplotype : 1.0 1.0 1.0 1.0 1.0 1.0 1.0 1.0 1.0 1.0 1.0 1.0
minor allele haplotype : 1.0 1.0 1.0 1.0 1.0 1.0 1.0 1.0 1.0 1.0 1.0 1.0
>contig_992 potential-SNP:1 real-SNP:1 true-SNP:1 error-SNP:0
location info: 1623
first base(most frequent): T
the number of first base : 11
second base(2th frequent): C
the number of second base: 3
SNP confidence score : 5
SNP quality from contigs : 45
Inter-SNP[2]&intra-SNP[1]: 1
SNP type : 2
major allele haplotype : 1.0
minor allele haplotype : 1.0
>contig_995 potential-SNP:6 real-SNP:6 true-SNP:6 error-SNP:0
location info: 41 111 139 155 253 322
first base(most frequent): G G G C G C
the number of first base : 2 2 2 2 2 2
second base(2th frequent): A A A A A T
the number of second base: 2 2 2 2 2 2
SNP confidence score : 2 5 5 5 5 2
SNP quality from contigs : 0 0 0 0 0 0
Inter-SNP[2]&intra-SNP[1]: 0 0 0 0 0 0
SNP type : 2 2 2 2 2 2
major allele haplotype : 1.0 1.0 1.0 1.0 1.0 1.0
minor allele haplotype : 1.0 1.0 1.0 1.0 1.0 1.0
>contig_997 potential-SNP:1 real-SNP:1 true-SNP:1 error-SNP:0
location info: 371
first base(most frequent): T
the number of first base : 3
second base(2th frequent): -
the number of second base: 2
SNP confidence score : 5
SNP quality from contigs : 5
Inter-SNP[2]&intra-SNP[1]: 1
SNP type : 2
major allele haplotype : 1.0
minor allele haplotype : 1.0
>contig_1001 potential-SNP:2 real-SNP:2 true-SNP:1 error-SNP:1
location info: 33 40
first base(most frequent): C T
the number of first base : 6 6
second base(2th frequent): A C
the number of second base: 3 3
SNP confidence score : 2 5
SNP quality from contigs : 15 15
Inter-SNP[2]&intra-SNP[1]: 1 1
SNP type : -1 2
major allele haplotype : 1.0 1.0
minor allele haplotype : 0.0 1.0
>contig_1014 potential-SNP:14 real-SNP:14 true-SNP:10 error-SNP:4
location info: 793 794 948 983 989 991 992 1010 1020 1069 1088 1089 1090 1106
first base(most frequent): C T C A A C G A T A T A T C
the number of first base : 2 2 30 29 28 29 29 25 25 27 27 27 27 27
second base(2th frequent): A G G C T A T C A G - - - T
the number of second base: 2 2 2 2 2 2 2 2 2 2 2 2 2 2
SNP confidence score : 1 1 2 5 5 5 1 5 5 5 5 5 5 5
SNP quality from contigs : 0 0 97 97 97 97 97 97 97 97 97 97 97 97
Inter-SNP[2]&intra-SNP[1]: 1 1 1 1 1 1 1 1 1 1 1 1 1 1
SNP type : -1 -1 2 2 2 2 -1 -1 2 2 2 2 2 2
major allele haplotype : 0.0 0.0 1.0 1.0 1.0 1.0 2.0 2.0 1.0 1.0 1.0 1.0 1.0 1.0
minor allele haplotype : 0.0 0.0 1.0 1.0 1.0 1.0 0.0 0.0 1.0 1.0 1.0 1.0 1.0 1.0
>contig_1021 potential-SNP:11 real-SNP:8 true-SNP:8 error-SNP:0
location info: 34 75 393 567 623 672 687 724
first base(most frequent): C A A C C T T A
the number of first base : 26 54 36 60 52 27 26 21
second base(2th frequent): A - G T T A A C
the number of second base: 22 7 30 2 2 17 15 9
SNP confidence score : 3 5 5 5 5 4 4 3
SNP quality from contigs : 1 97 1 97 97 1 55 60
Inter-SNP[2]&intra-SNP[1]: 1 1 1 1 1 1 1 1
SNP type : 2 2 2 2 2 2 2 2
major allele haplotype : 1.0 2.0 3.0 2.0 2.0 2.0 1.0 1.0
minor allele haplotype : 1.0 1.0 1.0 1.0 1.0 1.0 1.0 1.0
>contig_1031 potential-SNP:1 real-SNP:1 true-SNP:0 error-SNP:1
location info: 686
first base(most frequent): C
the number of first base : 3
second base(2th frequent): A
the number of second base: 2
SNP confidence score : 4
SNP quality from contigs : 5
Inter-SNP[2]&intra-SNP[1]: 1
SNP type : -1
major allele haplotype : 0.0
minor allele haplotype : 1.0
>contig_1036 potential-SNP:4 real-SNP:4 true-SNP:4 error-SNP:0
location info: 576 903 1129 1218
first base(most frequent): G C A C
the number of first base : 46 42 26 9
second base(2th frequent): C G T T
the number of second base: 33 29 11 5
SNP confidence score : 5 5 5 3
SNP quality from contigs : 1 1 80 25
Inter-SNP[2]&intra-SNP[1]: 1 1 1 1
SNP type : 2 2 2 2
major allele haplotype : 1.0 1.0 1.0 1.0
minor allele haplotype : 1.0 1.0 1.0 1.0
>contig_1037 potential-SNP:7 real-SNP:7 true-SNP:6 error-SNP:1
location info: 49 64 69 77 178 211 212
first base(most frequent): C T A T C T G
the number of first base : 3 3 3 3 4 4 4
second base(2th frequent): T A G C G G C
the number of second base: 2 2 2 2 3 3 3
SNP confidence score : 2 5 5 5 5 5 5
SNP quality from contigs : 5 5 5 5 5 5 5
Inter-SNP[2]&intra-SNP[1]: 1 1 1 1 1 1 1
SNP type : -1 2 2 2 2 2 2
major allele haplotype : 0.0 1.0 1.0 1.0 1.0 1.0 1.0
minor allele haplotype : 1.0 1.0 1.0 1.0 1.0 1.0 1.0
>contig_1045 potential-SNP:3 real-SNP:3 true-SNP:3 error-SNP:0
location info: 137 272 294
first base(most frequent): C T A
the number of first base : 2 4 4
second base(2th frequent): A C T
the number of second base: 2 2 2
SNP confidence score : 2 5 5
SNP quality from contigs : 5 5 5
Inter-SNP[2]&intra-SNP[1]: 0 0 0
SNP type : 2 2 2
major allele haplotype : 1.0 1.0 1.0
minor allele haplotype : 1.0 1.0 1.0
>contig_1046 potential-SNP:8 real-SNP:8 true-SNP:4 error-SNP:4
location info: 41 345 399 429 546 551 576 585
first base(most frequent): A T T G A C T A
the number of first base : 5 4 4 4 3 3 3 3
second base(2th frequent): - C C A G G G T
the number of second base: 2 2 2 2 3 3 3 3
SNP confidence score : 2 5 5 5 2 2 4 2
SNP quality from contigs : 15 10 10 10 10 10 10 10
Inter-SNP[2]&intra-SNP[1]: 0 1 1 1 1 1 1 1
SNP type : 2 2 2 2 -1 -1 -1 -1
major allele haplotype : 2.0 2.0 1.0 1.0 0.0 0.0 0.0 0.0
minor allele haplotype : 1.0 1.0 1.0 1.0 0.0 0.0 0.0 0.0
>contig_1060 potential-SNP:5 real-SNP:5 true-SNP:5 error-SNP:0
location info: 943 956 1134 2198 2244
first base(most frequent): C G G G A
the number of first base : 5 5 5 14 13
second base(2th frequent): T C A A G
the number of second base: 2 2 4 3 3
SNP confidence score : 5 5 5 5 5
SNP quality from contigs : 15 15 5 60 55
Inter-SNP[2]&intra-SNP[1]: 1 1 1 1 1
SNP type : 2 2 2 2 2
major allele haplotype : 1.0 1.0 1.0 1.0 1.0
minor allele haplotype : 1.0 1.0 1.0 1.0 1.0
>contig_1071 potential-SNP:6 real-SNP:6 true-SNP:6 error-SNP:0
location info: 910 1135 1190 1248 1446 1676
first base(most frequent): T A G A C G
the number of first base : 4 8 8 10 7 6
second base(2th frequent): A G A G T A
the number of second base: 4 6 6 6 6 5
SNP confidence score : 5 5 5 5 5 5
SNP quality from contigs : 0 10 10 15 0 5
Inter-SNP[2]&intra-SNP[1]: 1 1 1 1 1 1
SNP type : 2 2 2 2 2 2
major allele haplotype : 1.0 1.0 1.0 1.0 1.0 1.0
minor allele haplotype : 1.0 1.0 1.0 1.0 1.0 1.0
>contig_1072 potential-SNP:1 real-SNP:1 true-SNP:1 error-SNP:0
location info: 839
first base(most frequent): G
the number of first base : 3
second base(2th frequent): T
the number of second base: 2
SNP confidence score : 2
SNP quality from contigs : 5
Inter-SNP[2]&intra-SNP[1]: 0
SNP type : 2
major allele haplotype : 1.0
minor allele haplotype : 1.0
>contig_1074 potential-SNP:1 real-SNP:1 true-SNP:1 error-SNP:0
location info: 147
first base(most frequent): T
the number of first base : 4
second base(2th frequent): C
the number of second base: 2
SNP confidence score : 5
SNP quality from contigs : 10
Inter-SNP[2]&intra-SNP[1]: 1
SNP type : 2
major allele haplotype : 1.0
minor allele haplotype : 1.0
>contig_1095 potential-SNP:11 real-SNP:4 true-SNP:4 error-SNP:0
location info: 143 378 738 1037
first base(most frequent): C T G G
the number of first base : 4 5 5 7
second base(2th frequent): T A A A
the number of second base: 2 3 2 2
SNP confidence score : 5 5 5 5
SNP quality from contigs : 10 10 20 30
Inter-SNP[2]&intra-SNP[1]: 1 1 0 1
SNP type : 2 2 2 2
major allele haplotype : 1.0 1.0 2.0 2.0
minor allele haplotype : 1.0 1.0 1.0 1.0
>contig_1096 potential-SNP:4 real-SNP:4 true-SNP:3 error-SNP:1
location info: 47 88 100 326
first base(most frequent): G A T G
the number of first base : 3 3 3 3
second base(2th frequent): C C A T
the number of second base: 2 2 2 2
SNP confidence score : 2 5 5 5
SNP quality from contigs : 5 5 5 10
Inter-SNP[2]&intra-SNP[1]: 0 0 0 0
SNP type : -1 2 2 2
major allele haplotype : 0.0 1.0 1.0 1.0
minor allele haplotype : 1.0 1.0 1.0 1.0
>contig_1101 potential-SNP:10 real-SNP:6 true-SNP:4 error-SNP:2
location info: 51 55 56 319 405 406
first base(most frequent): A C A T A T
the number of first base : 8 15 16 99 78 78
second base(2th frequent): C G C C - -
the number of second base: 6 5 5 2 5 5
SNP confidence score : 5 3 3 5 4 4
SNP quality from contigs : 10 55 60 97 97 97
Inter-SNP[2]&intra-SNP[1]: 1 1 1 1 1 1
SNP type : -1 2 2 -1 2 2
major allele haplotype : 1.0 1.0 1.0 3.0 2.0 2.0
minor allele haplotype : 0.0 1.0 1.0 0.0 1.0 1.0
>contig_1106 potential-SNP:2 real-SNP:2 true-SNP:2 error-SNP:0
location info: 321 453
first base(most frequent): C C
the number of first base : 3 4
second base(2th frequent): T T
the number of second base: 2 2
SNP confidence score : 5 5
SNP quality from contigs : 5 10
Inter-SNP[2]&intra-SNP[1]: 0 0
SNP type : 2 2
major allele haplotype : 1.0 1.0
minor allele haplotype : 1.0 1.0
>contig_1114 potential-SNP:9 real-SNP:8 true-SNP:7 error-SNP:1
location info: 235 255 259 376 449 450 482 634
first base(most frequent): C A G G G G A A
the number of first base : 3 3 3 3 3 3 2 2
second base(2th frequent): T C A A A A C T
the number of second base: 2 2 2 2 2 2 2 2
SNP confidence score : 5 5 5 5 2 2 2 2
SNP quality from contigs : 5 5 15 15 15 15 5 5
Inter-SNP[2]&intra-SNP[1]: 1 1 1 0 1 1 1 1
SNP type : 2 2 2 2 2 2 2 -1
major allele haplotype : 1.0 1.0 1.0 1.0 1.0 1.0 1.0 0.0
minor allele haplotype : 1.0 1.0 1.0 1.0 1.0 1.0 1.0 1.0
>contig_1137 potential-SNP:2 real-SNP:2 true-SNP:0 error-SNP:2
location info: 583 588
first base(most frequent): G A
the number of first base : 3 3
second base(2th frequent): A T
the number of second base: 2 2
SNP confidence score : 1 1
SNP quality from contigs : 0 0
Inter-SNP[2]&intra-SNP[1]: 1 1
SNP type : -1 -1
major allele haplotype : 0.0 0.0
minor allele haplotype : 0.0 0.0
>contig_1138 potential-SNP:13 real-SNP:13 true-SNP:9 error-SNP:4
location info: 181 190 198 208 245 415 438 452 500 507 529 589 596
first base(most frequent): G T G T C G G A A C T G C
the number of first base : 17 24 60 45 92 57 91 53 53 75 39 30 29
second base(2th frequent): A A C A T A A G G T G A A
the number of second base: 2 21 2 38 2 44 4 42 42 19 28 30 6
SNP confidence score : 1 5 1 5 5 5 5 5 5 5 5 3 3
SNP quality from contigs : 85 1 97 1 97 1 97 1 1 1 0 1 97
Inter-SNP[2]&intra-SNP[1]: 1 1 1 1 1 1 1 1 1 1 1 1 1
SNP type : -1 2 -1 2 -1 2 -1 2 2 2 3 2 2
major allele haplotype : 2.0 1.0 3.0 2.0 3.0 2.0 3.0 2.0 2.0 2.0 1.0 2.0 1.0
minor allele haplotype : 0.0 1.0 0.0 1.0 0.0 1.0 0.0 1.0 1.0 1.0 1.0 1.0 1.0
>contig_1140 potential-SNP:11 real-SNP:11 true-SNP:9 error-SNP:2
location info: 735 751 1263 1267 1268 1270 1271 1272 1273 1274 1275
first base(most frequent): G T T A T A A T A A A
the number of first base : 14 14 5 5 5 5 5 5 5 5 5
second base(2th frequent): A C G G G T T G G T C
the number of second base: 3 3 4 4 4 4 4 4 4 4 4
SNP confidence score : 4 4 3 3 3 3 3 3 3 3 3
SNP quality from contigs : 55 55 10 10 10 10 10 10 10 10 10
Inter-SNP[2]&intra-SNP[1]: 1 1 1 1 1 1 1 1 1 1 1
SNP type : -1 -1 2 2 2 2 2 2 2 2 2
major allele haplotype : 2.0 2.0 1.0 1.0 1.0 1.0 1.0 1.0 1.0 1.0 1.0
minor allele haplotype : 0.0 0.0 1.0 1.0 1.0 1.0 1.0 1.0 1.0 1.0 1.0
>contig_1183 potential-SNP:2 real-SNP:2 true-SNP:0 error-SNP:2
location info: 563 564
first base(most frequent): T T
the number of first base : 3 3
second base(2th frequent): G C
the number of second base: 2 2
SNP confidence score : 1 1
SNP quality from contigs : 5 5
Inter-SNP[2]&intra-SNP[1]: 1 1
SNP type : -1 -1
major allele haplotype : 0.0 0.0
minor allele haplotype : 0.0 0.0
>contig_1198 potential-SNP:2 real-SNP:2 true-SNP:2 error-SNP:0
location info: 100 139
first base(most frequent): C G
the number of first base : 11 11
second base(2th frequent): A C
the number of second base: 3 3
SNP confidence score : 5 5
SNP quality from contigs : 45 45
Inter-SNP[2]&intra-SNP[1]: 1 1
SNP type : 2 2
major allele haplotype : 1.0 1.0
minor allele haplotype : 1.0 1.0
>contig_1199 potential-SNP:2 real-SNP:2 true-SNP:2 error-SNP:0
location info: 68 777
first base(most frequent): C G
the number of first base : 9 5
second base(2th frequent): T A
the number of second base: 4 3
SNP confidence score : 5 5
SNP quality from contigs : 25 15
Inter-SNP[2]&intra-SNP[1]: 1 1
SNP type : 2 2
major allele haplotype : 1.0 1.0
minor allele haplotype : 1.0 1.0
>contig_1219 potential-SNP:5 real-SNP:5 true-SNP:5 error-SNP:0
location info: 53 209 221 345 357
first base(most frequent): T C T C T
the number of first base : 12 13 13 12 12
second base(2th frequent): C T G T A
the number of second base: 2 3 3 3 3
SNP confidence score : 2 5 5 5 5
SNP quality from contigs : 50 50 50 45 45
Inter-SNP[2]&intra-SNP[1]: 1 1 1 1 1
SNP type : 2 2 2 2 2
major allele haplotype : 1.0 1.0 1.0 1.0 1.0
minor allele haplotype : 1.0 1.0 1.0 1.0 1.0
>contig_1222 potential-SNP:1 real-SNP:1 true-SNP:1 error-SNP:0
location info: 733
first base(most frequent): C
the number of first base : 6
second base(2th frequent): T
the number of second base: 5
SNP confidence score : 5
SNP quality from contigs : 5
Inter-SNP[2]&intra-SNP[1]: 1
SNP type : 2
major allele haplotype : 1.0
minor allele haplotype : 1.0
>contig_1234 potential-SNP:2 real-SNP:2 true-SNP:1 error-SNP:1
location info: 161 222
first base(most frequent): A G
the number of first base : 3 3
second base(2th frequent): G T
the number of second base: 2 2
SNP confidence score : 1 5
SNP quality from contigs : 5 5
Inter-SNP[2]&intra-SNP[1]: 0 0
SNP type : -1 2
major allele haplotype : 0.0 1.0
minor allele haplotype : 0.0 1.0
>contig_1237 potential-SNP:1 real-SNP:1 true-SNP:1 error-SNP:0
location info: 231
first base(most frequent): T
the number of first base : 4
second base(2th frequent): C
the number of second base: 2
SNP confidence score : 2
SNP quality from contigs : 10
Inter-SNP[2]&intra-SNP[1]: 1
SNP type : 2
major allele haplotype : 1.0
minor allele haplotype : 1.0
>contig_1240 potential-SNP:3 real-SNP:3 true-SNP:3 error-SNP:0
location info: 417 421 479
first base(most frequent): - G C
the number of first base : 6 6 5
second base(2th frequent): C A T
the number of second base: 2 2 2
SNP confidence score : 2 5 2
SNP quality from contigs : -1 20 15
Inter-SNP[2]&intra-SNP[1]: 1 1 1
SNP type : 2 2 2
major allele haplotype : 2.0 2.0 1.0
minor allele haplotype : 1.0 1.0 1.0
>contig_1241 potential-SNP:25 real-SNP:25 true-SNP:23 error-SNP:2
location info: 59 65 70 123 202 295 600 607 682 762 776 846 847 848 849 850 851 874 903 922 923 924 925 926 927
first base(most frequent): T A T C G T A A T G C - - - - - - G G C A A T G G
the number of first base : 15 18 15 22 39 30 27 27 22 16 15 11 11 11 11 11 11 9 9 9 9 9 9 9 9
second base(2th frequent): A - C T T C G G A A G A G A C A G A A - - - - - -
the number of second base: 8 5 8 9 2 12 13 13 11 7 7 4 4 4 4 4 4 5 4 4 4 4 4 4 4
SNP confidence score : 5 5 5 5 5 5 5 5 5 5 5 5 5 5 5 5 5 5 5 4 4 4 4 4 4
SNP quality from contigs : 35 65 35 65 97 90 75 75 60 50 45 -1 -1 -1 -1 -1 -1 25 30 30 30 30 30 30 30
Inter-SNP[2]&intra-SNP[1]: 1 1 1 1 1 1 1 1 1 1 1 1 1 1 1 1 1 1 1 1 1 1 1 1 1
SNP type : 2 -1 2 2 -1 2 2 2 2 2 2 2 2 2 2 2 2 2 2 2 2 2 2 2 2
major allele haplotype : 1.0 2.0 1.0 1.0 2.0 2.0 2.0 2.0 2.0 2.0 2.0 2.0 2.0 2.0 2.0 2.0 2.0 2.0 2.0 2.0 2.0 2.0 2.0 2.0 2.0
minor allele haplotype : 1.0 0.0 1.0 1.0 0.0 1.0 1.0 1.0 1.0 1.0 1.0 1.0 1.0 1.0 1.0 1.0 1.0 1.0 1.0 1.0 1.0 1.0 1.0 1.0 1.0
>contig_1244 potential-SNP:1 real-SNP:1 true-SNP:0 error-SNP:1
location info: 89
first base(most frequent): G
the number of first base : 3
second base(2th frequent): A
the number of second base: 2
SNP confidence score : 2
SNP quality from contigs : 5
Inter-SNP[2]&intra-SNP[1]: 1
SNP type : -1
major allele haplotype : 0.0
minor allele haplotype : 1.0
>contig_1256 potential-SNP:1 real-SNP:1 true-SNP:1 error-SNP:0
location info: 300
first base(most frequent): T
the number of first base : 2
second base(2th frequent): C
the number of second base: 2
SNP confidence score : 2
SNP quality from contigs : 0
Inter-SNP[2]&intra-SNP[1]: 0
SNP type : 2
major allele haplotype : 1.0
minor allele haplotype : 1.0
>contig_1264 potential-SNP:1 real-SNP:1 true-SNP:0 error-SNP:1
location info: 1345
first base(most frequent): G
the number of first base : 2
second base(2th frequent): A
the number of second base: 2
SNP confidence score : 1
SNP quality from contigs : 5
Inter-SNP[2]&intra-SNP[1]: 0
SNP type : -1
major allele haplotype : 0.0
minor allele haplotype : 1.0
>contig_1267 potential-SNP:16 real-SNP:16 true-SNP:16 error-SNP:0
location info: 46 48 49 55 69 100 163 190 199 295 346 355 373 379 397 398
first base(most frequent): G G A T T C T C G T C A T A T C
the number of first base : 7 8 8 8 8 8 8 8 8 8 8 8 8 8 8 8
second base(2th frequent): A C T G - G C T A C A G C G G A
the number of second base: 2 2 2 2 2 2 2 2 2 2 2 2 2 2 2 2
SNP confidence score : 3 3 5 5 5 5 5 5 5 5 2 2 2 2 2 2
SNP quality from contigs : 25 30 30 30 30 30 30 30 30 30 30 30 30 30 30 30
Inter-SNP[2]&intra-SNP[1]: 1 1 1 1 1 1 1 1 1 1 1 1 1 1 1 1
SNP type : 2 2 2 2 2 2 2 2 2 2 2 2 2 2 2 2
major allele haplotype : 1.0 1.0 1.0 1.0 1.0 1.0 1.0 1.0 1.0 1.0 1.0 1.0 1.0 1.0 1.0 1.0
minor allele haplotype : 1.0 1.0 1.0 1.0 1.0 1.0 1.0 1.0 1.0 1.0 1.0 1.0 1.0 1.0 1.0 1.0
>contig_1268 potential-SNP:1 real-SNP:1 true-SNP:1 error-SNP:0
location info: 120
first base(most frequent): -
the number of first base : 3
second base(2th frequent): T
the number of second base: 2
SNP confidence score : 5
SNP quality from contigs : -1
Inter-SNP[2]&intra-SNP[1]: 1
SNP type : 2
major allele haplotype : 1.0
minor allele haplotype : 1.0
>contig_1278 potential-SNP:1 real-SNP:1 true-SNP:1 error-SNP:0
location info: 366
first base(most frequent): G
the number of first base : 5
second base(2th frequent): C
the number of second base: 4
SNP confidence score : 5
SNP quality from contigs : 5
Inter-SNP[2]&intra-SNP[1]: 1
SNP type : 2
major allele haplotype : 1.0
minor allele haplotype : 1.0
>contig_1285 potential-SNP:8 real-SNP:8 true-SNP:5 error-SNP:3
location info: 49 50 54 708 762 767 768 770
first base(most frequent): - - A - - T G T
the number of first base : 46 46 47 13 5 8 8 7
second base(2th frequent): T T G T C G T C
the number of second base: 18 18 18 9 4 2 2 2
SNP confidence score : 4 4 5 3 3 1 1 1
SNP quality from contigs : -1 -1 1 -1 -1 30 30 25
Inter-SNP[2]&intra-SNP[1]: 1 1 1 1 1 1 1 1
SNP type : 2 2 2 2 3 -1 -1 -1
major allele haplotype : 1.0 1.0 1.0 1.0 1.0 1.0 1.0 1.0
minor allele haplotype : 1.0 1.0 1.0 2.0 1.0 0.0 0.0 0.0
>contig_1296 potential-SNP:1 real-SNP:1 true-SNP:1 error-SNP:0
location info: 298
first base(most frequent): T
the number of first base : 2
second base(2th frequent): C
the number of second base: 2
SNP confidence score : 5
SNP quality from contigs : 0
Inter-SNP[2]&intra-SNP[1]: 0
SNP type : 2
major allele haplotype : 1.0
minor allele haplotype : 1.0
>contig_1311 potential-SNP:1 real-SNP:1 true-SNP:1 error-SNP:0
location info: 386
first base(most frequent): C
the number of first base : 2
second base(2th frequent): G
the number of second base: 2
SNP confidence score : 2
SNP quality from contigs : 0
Inter-SNP[2]&intra-SNP[1]: 0
SNP type : 2
major allele haplotype : 1.0
minor allele haplotype : 1.0
>contig_1312 potential-SNP:1 real-SNP:1 true-SNP:1 error-SNP:0
location info: 473
first base(most frequent): A
the number of first base : 3
second base(2th frequent): G
the number of second base: 2
SNP confidence score : 5
SNP quality from contigs : 5
Inter-SNP[2]&intra-SNP[1]: 0
SNP type : 2
major allele haplotype : 1.0
minor allele haplotype : 1.0
>contig_1323 potential-SNP:3 real-SNP:3 true-SNP:3 error-SNP:0
location info: 83 179 290
first base(most frequent): T T A
the number of first base : 9 9 10
second base(2th frequent): C C G
the number of second base: 4 4 4
SNP confidence score : 5 5 5
SNP quality from contigs : 35 35 20
Inter-SNP[2]&intra-SNP[1]: 1 1 1
SNP type : 2 2 2
major allele haplotype : 1.0 1.0 1.0
minor allele haplotype : 1.0 1.0 1.0
>contig_1326 potential-SNP:7 real-SNP:7 true-SNP:7 error-SNP:0
location info: 202 206 446 618 619 687 823
first base(most frequent): T G G - - T T
the number of first base : 8 8 7 6 7 7 4
second base(2th frequent): C A A A A C C
the number of second base: 8 8 7 5 4 6 2
SNP confidence score : 5 5 5 4 4 5 2
SNP quality from contigs : 0 0 0 -1 -1 10 5
Inter-SNP[2]&intra-SNP[1]: 1 1 1 1 1 1 1
SNP type : 2 2 2 2 2 2 2
major allele haplotype : 1.0 1.0 1.0 1.0 1.0 1.0 1.0
minor allele haplotype : 1.0 1.0 1.0 1.0 1.0 1.0 1.0
>contig_1331 potential-SNP:2 real-SNP:2 true-SNP:2 error-SNP:0
location info: 157 215
first base(most frequent): G G
the number of first base : 3 2
second base(2th frequent): C A
the number of second base: 2 2
SNP confidence score : 5 5
SNP quality from contigs : 0 5
Inter-SNP[2]&intra-SNP[1]: 1 1
SNP type : 2 2
major allele haplotype : 1.0 1.0
minor allele haplotype : 1.0 1.0
>contig_1336 potential-SNP:1 real-SNP:1 true-SNP:0 error-SNP:1
location info: 34
first base(most frequent): T
the number of first base : 2
second base(2th frequent): G
the number of second base: 2
SNP confidence score : 1
SNP quality from contigs : 0
Inter-SNP[2]&intra-SNP[1]: 0
SNP type : -1
major allele haplotype : 1.0
minor allele haplotype : 0.0
>contig_1349 potential-SNP:1 real-SNP:1 true-SNP:0 error-SNP:1
location info: 65
first base(most frequent): A
the number of first base : 4
second base(2th frequent): C
the number of second base: 2
SNP confidence score : 1
SNP quality from contigs : 15
Inter-SNP[2]&intra-SNP[1]: 1
SNP type : -1
major allele haplotype : 1.0
minor allele haplotype : 0.0
>contig_1356 potential-SNP:6 real-SNP:6 true-SNP:4 error-SNP:2
location info: 157 235 508 613 772 1231
first base(most frequent): A A G A G G
the number of first base : 4 5 3 4 5 3
second base(2th frequent): T G A C A A
the number of second base: 2 2 3 2 2 3
SNP confidence score : 5 5 4 2 2 4
SNP quality from contigs : 10 15 0 10 15 5
Inter-SNP[2]&intra-SNP[1]: 1 1 1 1 0 1
SNP type : 2 2 -1 2 2 -1
major allele haplotype : 1.0 1.0 0.0 1.0 1.0 0.0
minor allele haplotype : 1.0 1.0 1.0 1.0 1.0 1.0
>contig_1374 potential-SNP:6 real-SNP:6 true-SNP:2 error-SNP:4
location info: 310 910 911 912 913 1881
first base(most frequent): C A C A C G
the number of first base : 4 2 2 2 2 3
second base(2th frequent): T C A C T C
the number of second base: 3 2 2 2 2 2
SNP confidence score : 5 1 1 1 1 5
SNP quality from contigs : 5 0 0 0 0 5
Inter-SNP[2]&intra-SNP[1]: 1 1 1 1 1 1
SNP type : 2 -1 -1 -1 -1 2
major allele haplotype : 1.0 0.0 0.0 0.0 0.0 1.0
minor allele haplotype : 1.0 1.0 1.0 1.0 1.0 1.0
>contig_1376 potential-SNP:8 real-SNP:4 true-SNP:4 error-SNP:0
location info: 859 860 891 896
first base(most frequent): A T C C
the number of first base : 8 8 12 12
second base(2th frequent): - - T T
the number of second base: 7 7 2 2
SNP confidence score : 5 5 4 3
SNP quality from contigs : 5 5 50 50
Inter-SNP[2]&intra-SNP[1]: 1 1 1 1
SNP type : 2 2 2 2
major allele haplotype : 2.0 2.0 2.0 2.0
minor allele haplotype : 1.0 1.0 1.0 1.0
>contig_1381 potential-SNP:3 real-SNP:3 true-SNP:2 error-SNP:1
location info: 138 515 587
first base(most frequent): T G A
the number of first base : 3 3 2
second base(2th frequent): A A G
the number of second base: 2 2 2
SNP confidence score : 5 1 5
SNP quality from contigs : 5 5 0
Inter-SNP[2]&intra-SNP[1]: 0 1 1
SNP type : 2 -1 2
major allele haplotype : 1.0 1.0 1.0
minor allele haplotype : 1.0 0.0 1.0
>contig_1384 potential-SNP:3 real-SNP:3 true-SNP:3 error-SNP:0
location info: 144 222 225
first base(most frequent): G C A
the number of first base : 3 3 3
second base(2th frequent): C T G
the number of second base: 2 2 2
SNP confidence score : 5 5 5
SNP quality from contigs : 5 5 5
Inter-SNP[2]&intra-SNP[1]: 0 0 0
SNP type : 2 2 2
major allele haplotype : 1.0 1.0 1.0
minor allele haplotype : 1.0 1.0 1.0
>contig_1397 potential-SNP:2 real-SNP:2 true-SNP:2 error-SNP:0
location info: 382 481
first base(most frequent): C T
the number of first base : 2 2
second base(2th frequent): T A
the number of second base: 2 2
SNP confidence score : 5 5
SNP quality from contigs : 0 0
Inter-SNP[2]&intra-SNP[1]: 0 0
SNP type : 2 2
major allele haplotype : 1.0 1.0
minor allele haplotype : 1.0 1.0
>contig_1398 potential-SNP:1 real-SNP:1 true-SNP:1 error-SNP:0
location info: 478
first base(most frequent): A
the number of first base : 6
second base(2th frequent): T
the number of second base: 2
SNP confidence score : 2
SNP quality from contigs : 20
Inter-SNP[2]&intra-SNP[1]: 1
SNP type : 2
major allele haplotype : 1.0
minor allele haplotype : 1.0
>contig_1408 potential-SNP:5 real-SNP:5 true-SNP:1 error-SNP:4
location info: 485 590 663 664 677
first base(most frequent): C T C A G
the number of first base : 3 6 5 5 4
second base(2th frequent): T G T G A
the number of second base: 2 2 2 2 2
SNP confidence score : 5 1 1 1 1
SNP quality from contigs : 5 20 15 15 10
Inter-SNP[2]&intra-SNP[1]: 1 1 1 1 1
SNP type : 2 -1 -1 -1 -1
major allele haplotype : 1.0 1.0 1.0 1.0 1.0
minor allele haplotype : 1.0 0.0 0.0 0.0 0.0
>contig_1410 potential-SNP:3 real-SNP:3 true-SNP:1 error-SNP:2
location info: 62 63 563
first base(most frequent): C G C
the number of first base : 3 3 4
second base(2th frequent): G A T
the number of second base: 2 2 4
SNP confidence score : 1 1 5
SNP quality from contigs : 5 5 0
Inter-SNP[2]&intra-SNP[1]: 1 1 1
SNP type : -1 -1 2
major allele haplotype : 0.0 0.0 1.0
minor allele haplotype : 0.0 0.0 1.0
>contig_1414 potential-SNP:4 real-SNP:4 true-SNP:2 error-SNP:2
location info: 360 428 650 652
first base(most frequent): C G T C
the number of first base : 4 4 4 4
second base(2th frequent): T C C T
the number of second base: 3 3 2 2
SNP confidence score : 5 5 1 1
SNP quality from contigs : 5 5 10 10
Inter-SNP[2]&intra-SNP[1]: 1 1 1 1
SNP type : 2 2 -1 -1
major allele haplotype : 1.0 1.0 1.0 1.0
minor allele haplotype : 1.0 1.0 0.0 0.0
>contig_1418 potential-SNP:6 real-SNP:6 true-SNP:6 error-SNP:0
location info: 129 163 173 331 371 561
first base(most frequent): A C T G A A
the number of first base : 3 3 3 3 3 2
second base(2th frequent): T A C T C G
the number of second base: 2 2 2 2 2 2
SNP confidence score : 5 5 5 5 5 2
[truncated: 3,209 more rows]

## Sheet: Jatropha curcas
Details of HIGH quality SNP(qSNP) SPECIES Jatropha curcas
>contig_3 potential-SNP:3 real-SNP:3 true-SNP:3 error-SNP:0
location info: 43 90 94
first base(most frequent): A G -
the number of first base : 97 103 104
second base(2th frequent): G C G
the number of second base: 2 2 2
SNP confidence score : 2 5 5
SNP quality from contigs : 97 97 -1
Inter-SNP[2]&intra-SNP[1]: 0 0 1
SNP type : 2 2 2
major allele haplotype : 2.0 2.5 3.0
minor allele haplotype : 1.0 1.0 1.0
>contig_9 potential-SNP:1 real-SNP:1 true-SNP:1 error-SNP:0
location info: 608
first base(most frequent): A
the number of first base : 5
second base(2th frequent): G
the number of second base: 2
SNP confidence score : 5
SNP quality from contigs : 20
Inter-SNP[2]&intra-SNP[1]: 1
SNP type : 2
major allele haplotype : 1.0
minor allele haplotype : 1.0
>contig_21 potential-SNP:7 real-SNP:2 true-SNP:0 error-SNP:2
location info: 18 680
first base(most frequent): G G
the number of first base : 5 8
second base(2th frequent): T A
the number of second base: 2 3
SNP confidence score : 1 5
SNP quality from contigs : 25 25
Inter-SNP[2]&intra-SNP[1]: 1 1
SNP type : -1 -1
major allele haplotype : 0.0 1.0
minor allele haplotype : 0.0 0.0
>contig_25 potential-SNP:5 real-SNP:3 true-SNP:2 error-SNP:1
location info: 149 242 348
first base(most frequent): A T C
the number of first base : 2 2 2
second base(2th frequent): G C T
the number of second base: 2 2 2
SNP confidence score : 5 5 1
SNP quality from contigs : 5 5 10
Inter-SNP[2]&intra-SNP[1]: 1 1 1
SNP type : 2 2 -1
major allele haplotype : 1.0 1.0 1.0
minor allele haplotype : 1.0 1.0 0.0
>contig_36 potential-SNP:2 real-SNP:2 true-SNP:2 error-SNP:0
location info: 116 345
first base(most frequent): C A
the number of first base : 6 4
second base(2th frequent): T G
the number of second base: 2 2
SNP confidence score : 5 5
SNP quality from contigs : 25 15
Inter-SNP[2]&intra-SNP[1]: 1 1
SNP type : 2 2
major allele haplotype : 1.0 1.0
minor allele haplotype : 1.0 1.0
>contig_50 potential-SNP:5 real-SNP:2 true-SNP:1 error-SNP:1
location info: 79 694
first base(most frequent): T A
the number of first base : 6 5
second base(2th frequent): G C
the number of second base: 4 5
SNP confidence score : 3 3
SNP quality from contigs : 10 15
Inter-SNP[2]&intra-SNP[1]: 1 1
SNP type : 2 -1
major allele haplotype : 2.0 0.0
minor allele haplotype : 1.0 1.0
>contig_58 potential-SNP:1 real-SNP:1 true-SNP:1 error-SNP:0
location info: 416
first base(most frequent): T
the number of first base : 2
second base(2th frequent): C
the number of second base: 2
SNP confidence score : 5
SNP quality from contigs : 0
Inter-SNP[2]&intra-SNP[1]: 1
SNP type : 2
major allele haplotype : 1.0
minor allele haplotype : 1.0
>contig_74 potential-SNP:1 real-SNP:1 true-SNP:0 error-SNP:1
location info: 722
first base(most frequent): -
the number of first base : 2
second base(2th frequent): A
the number of second base: 2
SNP confidence score : 1
SNP quality from contigs : 0
Inter-SNP[2]&intra-SNP[1]: 0
SNP type : -1
major allele haplotype : 1.0
minor allele haplotype : 0.0
>contig_79 potential-SNP:1 real-SNP:1 true-SNP:0 error-SNP:1
location info: 213
first base(most frequent): C
the number of first base : 5
second base(2th frequent): T
the number of second base: 2
SNP confidence score : 1
SNP quality from contigs : 20
Inter-SNP[2]&intra-SNP[1]: 1
SNP type : -1
major allele haplotype : 1.0
minor allele haplotype : 0.0
>contig_84 potential-SNP:1 real-SNP:1 true-SNP:0 error-SNP:1
location info: 104
first base(most frequent): A
the number of first base : 2
second base(2th frequent): C
the number of second base: 2
SNP confidence score : 1
SNP quality from contigs : 5
Inter-SNP[2]&intra-SNP[1]: 0
SNP type : -1
major allele haplotype : 1.0
minor allele haplotype : 0.0
>contig_94 potential-SNP:2 real-SNP:2 true-SNP:1 error-SNP:1
location info: 1251 1392
first base(most frequent): A G
the number of first base : 15 15
second base(2th frequent): G -
the number of second base: 2 2
SNP confidence score : 5 1
SNP quality from contigs : 75 60
Inter-SNP[2]&intra-SNP[1]: 1 1
SNP type : 2 -1
major allele haplotype : 2.0 1.0
minor allele haplotype : 1.0 0.0
>contig_124 potential-SNP:20 real-SNP:20 true-SNP:4 error-SNP:16
location info: 17 134 203 204 240 258 259 260 262 309 504 505 508 510 511 512 513 515 516 517
first base(most frequent): C T - - T G C C G T C G C C C A G A C G
the number of first base : 5 17 16 16 17 5 5 4 4 4 3 3 3 3 2 3 2 3 3 3
second base(2th frequent): G C G G C C G G C C G C G G G G C C G C
the number of second base: 2 2 3 3 2 4 3 2 2 2 2 2 2 2 2 2 2 2 2 2
SNP confidence score : 1 5 5 5 1 3 2 1 1 5 1 1 1 1 1 1 1 1 1 1
SNP quality from contigs : 10 85 -1 -1 85 10 15 15 15 15 5 5 5 5 0 5 0 5 5 5
Inter-SNP[2]&intra-SNP[1]: 1 1 1 1 1 1 1 1 1 0 1 1 1 1 1 1 0 1 1 1
SNP type : -1 2 2 2 -1 -1 -1 -1 -1 2 -1 -1 -1 -1 -1 -1 -1 -1 -1 -1
major allele haplotype : 0.0 3.0 3.0 3.0 1.0 0.0 1.0 1.0 1.0 1.0 0.0 0.0 0.0 0.0 0.0 0.0 0.0 0.0 0.0 0.0
minor allele haplotype : 0.0 1.0 1.0 1.0 0.0 0.0 0.0 0.0 0.0 1.0 0.0 0.0 0.0 0.0 0.0 0.0 0.0 0.0 0.0 0.0
>contig_146 potential-SNP:22 real-SNP:14 true-SNP:1 error-SNP:13
location info: 501 1304 1336 1339 1376 1377 1379 1407 1418 1439 1446 1530 1567 1741
first base(most frequent): G A A A G A - A T A A G A -
the number of first base : 14 50 52 54 61 62 61 73 74 76 77 74 77 32
second base(2th frequent): A C T T A G A T G C T T G G
the number of second base: 2 3 2 2 2 2 3 2 2 2 2 2 2 2
SNP confidence score : 5 2 5 5 1 1 2 5 2 2 5 5 5 1
SNP quality from contigs : 60 97 97 97 97 97 -1 97 97 97 97 97 97 -1
Inter-SNP[2]&intra-SNP[1]: 1 1 0 1 1 1 1 1 1 1 1 1 1 1
SNP type : 2 -1 -1 -1 -1 -1 -1 -1 -1 -1 -1 -1 -1 -1
major allele haplotype : 1.0 1.0 1.0 1.0 1.0 1.0 1.0 2.0 2.0 2.0 2.0 2.0 2.0 1.0
minor allele haplotype : 1.0 0.0 0.0 0.0 0.0 0.0 0.0 0.0 0.0 0.0 0.0 0.0 0.0 0.0
>contig_151 potential-SNP:14 real-SNP:13 true-SNP:5 error-SNP:8
location info: 8 248 397 398 399 423 424 427 428 429 891 962 1064
first base(most frequent): T T T T T T C A G G C G G
the number of first base : 2 10 8 8 7 5 5 5 4 5 2 2 2
second base(2th frequent): G C A A A - - T C C T - T
the number of second base: 2 2 3 3 4 2 2 2 2 2 2 2 2
SNP confidence score : 1 5 4 3 4 2 2 2 2 2 2 5 2
SNP quality from contigs : 10 50 35 15 15 15 15 10 0 10 0 0 0
Inter-SNP[2]&intra-SNP[1]: 1 1 1 1 1 1 1 1 1 1 1 1 1
SNP type : -1 2 -1 -1 2 -1 -1 -1 -1 -1 2 2 2
major allele haplotype : 0.0 3.0 1.0 1.0 1.0 1.0 1.0 1.0 1.0 1.0 1.0 1.0 1.0
minor allele haplotype : 0.0 1.0 0.0 0.0 1.0 0.0 0.0 0.0 0.0 0.0 1.0 1.0 1.0
>contig_158 potential-SNP:1 real-SNP:1 true-SNP:0 error-SNP:1
location info: 778
first base(most frequent): A
the number of first base : 2
second base(2th frequent): G
the number of second base: 2
SNP confidence score : 1
SNP quality from contigs : 5
Inter-SNP[2]&intra-SNP[1]: 0
SNP type : -1
major allele haplotype : 0.0
minor allele haplotype : 1.0
>contig_203 potential-SNP:2 real-SNP:2 true-SNP:2 error-SNP:0
location info: 134 283
first base(most frequent): T C
the number of first base : 4 4
second base(2th frequent): C -
the number of second base: 2 2
SNP confidence score : 5 5
SNP quality from contigs : 10 10
Inter-SNP[2]&intra-SNP[1]: 1 1
SNP type : 2 2
major allele haplotype : 1.0 1.0
minor allele haplotype : 1.0 1.0
>contig_208 potential-SNP:1 real-SNP:1 true-SNP:1 error-SNP:0
location info: 339
first base(most frequent): G
the number of first base : 3
second base(2th frequent): T
the number of second base: 2
SNP confidence score : 5
SNP quality from contigs : 10
Inter-SNP[2]&intra-SNP[1]: 1
SNP type : 2
major allele haplotype : 1.0
minor allele haplotype : 1.0
>contig_228 potential-SNP:1 real-SNP:1 true-SNP:1 error-SNP:0
location info: 497
first base(most frequent): A
the number of first base : 5
second base(2th frequent): G
the number of second base: 3
SNP confidence score : 5
SNP quality from contigs : 10
Inter-SNP[2]&intra-SNP[1]: 1
SNP type : 2
major allele haplotype : 1.0
minor allele haplotype : 1.0
>contig_301 potential-SNP:7 real-SNP:4 true-SNP:1 error-SNP:3
location info: 574 692 859 1088
first base(most frequent): G G G G
the number of first base : 18 14 10 6
second base(2th frequent): A A A A
the number of second base: 2 2 2 2
SNP confidence score : 5 4 1 1
SNP quality from contigs : 85 55 45 25
Inter-SNP[2]&intra-SNP[1]: 1 1 1 1
SNP type : 2 -1 -1 -1
major allele haplotype : 1.0 1.0 1.0 1.0
minor allele haplotype : 1.0 0.0 0.0 0.0
>contig_308 potential-SNP:1 real-SNP:1 true-SNP:0 error-SNP:1
location info: 654
first base(most frequent): A
the number of first base : 14
second base(2th frequent): C
the number of second base: 3
SNP confidence score : 2
SNP quality from contigs : 55
Inter-SNP[2]&intra-SNP[1]: 1
SNP type : -1
major allele haplotype : 1.0
minor allele haplotype : 0.0
>contig_313 potential-SNP:1 real-SNP:1 true-SNP:1 error-SNP:0
location info: 113
first base(most frequent): T
the number of first base : 3
second base(2th frequent): G
the number of second base: 2
SNP confidence score : 5
SNP quality from contigs : 5
Inter-SNP[2]&intra-SNP[1]: 1
SNP type : 2
major allele haplotype : 1.0
minor allele haplotype : 1.0
>contig_319 potential-SNP:1 real-SNP:1 true-SNP:1 error-SNP:0
location info: 738
first base(most frequent): T
the number of first base : 2
second base(2th frequent): A
the number of second base: 2
SNP confidence score : 5
SNP quality from contigs : 0
Inter-SNP[2]&intra-SNP[1]: 0
SNP type : 2
major allele haplotype : 1.0
minor allele haplotype : 1.0
>contig_332 potential-SNP:1 real-SNP:1 true-SNP:1 error-SNP:0
location info: 327
first base(most frequent): G
the number of first base : 4
second base(2th frequent): A
the number of second base: 2
SNP confidence score : 2
SNP quality from contigs : 10
Inter-SNP[2]&intra-SNP[1]: 0
SNP type : 2
major allele haplotype : 1.0
minor allele haplotype : 1.0
>contig_353 potential-SNP:2 real-SNP:2 true-SNP:1 error-SNP:1
location info: 426 612
first base(most frequent): G T
the number of first base : 3 2
second base(2th frequent): A A
the number of second base: 2 2
SNP confidence score : 5 1
SNP quality from contigs : 5 0
Inter-SNP[2]&intra-SNP[1]: 0 0
SNP type : 2 -1
major allele haplotype : 1.0 0.0
minor allele haplotype : 1.0 1.0
>contig_369 potential-SNP:1 real-SNP:1 true-SNP:1 error-SNP:0
location info: 438
first base(most frequent): T
the number of first base : 6
second base(2th frequent): A
the number of second base: 2
SNP confidence score : 2
SNP quality from contigs : 25
Inter-SNP[2]&intra-SNP[1]: 0
SNP type : 2
major allele haplotype : 1.0
minor allele haplotype : 1.0
>contig_373 potential-SNP:2 real-SNP:2 true-SNP:2 error-SNP:0
location info: 110 111
first base(most frequent): A T
the number of first base : 10 10
second base(2th frequent): G G
the number of second base: 2 2
SNP confidence score : 5 5
SNP quality from contigs : 40 40
Inter-SNP[2]&intra-SNP[1]: 1 1
SNP type : 2 2
major allele haplotype : 1.0 1.0
minor allele haplotype : 1.0 1.0
>contig_375 potential-SNP:2 real-SNP:2 true-SNP:2 error-SNP:0
location info: 208 209
first base(most frequent): T T
the number of first base : 5 5
second base(2th frequent): - -
the number of second base: 2 2
SNP confidence score : 5 5
SNP quality from contigs : 20 20
Inter-SNP[2]&intra-SNP[1]: 1 1
SNP type : 2 2
major allele haplotype : 1.0 1.0
minor allele haplotype : 1.0 1.0
>contig_381 potential-SNP:5 real-SNP:5 true-SNP:3 error-SNP:2
location info: 490 516 529 618 698
first base(most frequent): G T G G -
the number of first base : 7 7 7 6 3
second base(2th frequent): A A A A A
the number of second base: 2 2 2 2 2
SNP confidence score : 5 2 5 1 1
SNP quality from contigs : 25 25 25 20 -1
Inter-SNP[2]&intra-SNP[1]: 1 1 1 1 1
SNP type : 2 2 2 -1 -1
major allele haplotype : 2.0 2.0 2.0 2.0 1.5
minor allele haplotype : 1.0 1.0 1.0 1.0 0.5
>contig_435 potential-SNP:1 real-SNP:1 true-SNP:1 error-SNP:0
location info: 106
first base(most frequent): C
the number of first base : 3
second base(2th frequent): G
the number of second base: 2
SNP confidence score : 5
SNP quality from contigs : 5
Inter-SNP[2]&intra-SNP[1]: 1
SNP type : 2
major allele haplotype : 1.0
minor allele haplotype : 1.0
>contig_443 potential-SNP:4 real-SNP:4 true-SNP:4 error-SNP:0
location info: 98 99 100 101
first base(most frequent): T T C A
the number of first base : 6 6 6 6
second base(2th frequent): G G G G
the number of second base: 2 2 2 2
SNP confidence score : 5 5 5 5
SNP quality from contigs : 20 20 20 20
Inter-SNP[2]&intra-SNP[1]: 1 1 1 1
SNP type : 2 2 2 2
major allele haplotype : 1.0 1.0 1.0 1.0
minor allele haplotype : 1.0 1.0 1.0 1.0
>contig_474 potential-SNP:3 real-SNP:3 true-SNP:3 error-SNP:0
location info: 161 235 446
first base(most frequent): T G T
the number of first base : 2 2 2
second base(2th frequent): C A C
the number of second base: 2 2 2
SNP confidence score : 5 5 2
SNP quality from contigs : 0 0 0
Inter-SNP[2]&intra-SNP[1]: 0 0 0
SNP type : 2 2 2
major allele haplotype : 1.0 1.0 1.0
minor allele haplotype : 1.0 1.0 1.0
>contig_490 potential-SNP:1 real-SNP:1 true-SNP:1 error-SNP:0
location info: 577
first base(most frequent): -
the number of first base : 11
second base(2th frequent): A
the number of second base: 2
SNP confidence score : 5
SNP quality from contigs : -1
Inter-SNP[2]&intra-SNP[1]: 1
SNP type : 2
major allele haplotype : 1.0
minor allele haplotype : 1.0
>contig_499 potential-SNP:4 real-SNP:4 true-SNP:2 error-SNP:2
location info: 115 538 641 812
first base(most frequent): G A G A
the number of first base : 6 13 13 2
second base(2th frequent): C G A C
the number of second base: 3 2 2 2
SNP confidence score : 3 5 1 1
SNP quality from contigs : 15 55 55 0
Inter-SNP[2]&intra-SNP[1]: 1 1 1 0
SNP type : 2 2 -1 -1
major allele haplotype : 1.0 3.0 3.0 0.0
minor allele haplotype : 1.0 1.0 0.0 0.0
>contig_500 potential-SNP:2 real-SNP:2 true-SNP:2 error-SNP:0
location info: 1258 2455
first base(most frequent): T A
the number of first base : 3 18
second base(2th frequent): - G
the number of second base: 2 2
SNP confidence score : 5 5
SNP quality from contigs : 10 75
Inter-SNP[2]&intra-SNP[1]: 1 1
SNP type : 2 2
major allele haplotype : 1.0 1.0
minor allele haplotype : 1.0 1.0
>contig_509 potential-SNP:2 real-SNP:2 true-SNP:2 error-SNP:0
location info: 426 492
first base(most frequent): T A
the number of first base : 7 9
second base(2th frequent): C C
the number of second base: 2 2
SNP confidence score : 5 5
SNP quality from contigs : 30 40
Inter-SNP[2]&intra-SNP[1]: 1 1
SNP type : 2 2
major allele haplotype : 1.0 1.0
minor allele haplotype : 1.0 1.0
>contig_512 potential-SNP:3 real-SNP:3 true-SNP:3 error-SNP:0
location info: 595 596 773
first base(most frequent): - - T
the number of first base : 8 8 4
second base(2th frequent): T T C
the number of second base: 2 2 2
SNP confidence score : 5 5 4
SNP quality from contigs : -1 -1 15
Inter-SNP[2]&intra-SNP[1]: 1 1 1
SNP type : 2 2 2
major allele haplotype : 1.0 1.0 1.0
minor allele haplotype : 1.0 1.0 1.0
>contig_513 potential-SNP:1 real-SNP:1 true-SNP:1 error-SNP:0
location info: 378
first base(most frequent): G
the number of first base : 45
second base(2th frequent): A
the number of second base: 2
SNP confidence score : 5
SNP quality from contigs : 97
Inter-SNP[2]&intra-SNP[1]: 1
SNP type : 2
major allele haplotype : 1.0
minor allele haplotype : 1.0
>contig_546 potential-SNP:1 real-SNP:1 true-SNP:1 error-SNP:0
location info: 416
first base(most frequent): A
the number of first base : 2
second base(2th frequent): G
the number of second base: 2
SNP confidence score : 5
SNP quality from contigs : 0
Inter-SNP[2]&intra-SNP[1]: 0
SNP type : 2
major allele haplotype : 1.0
minor allele haplotype : 1.0
>contig_564 potential-SNP:8 real-SNP:7 true-SNP:6 error-SNP:1
location info: 107 110 112 113 114 115 704
first base(most frequent): C T C C A A G
the number of first base : 80 76 82 82 82 82 26
second base(2th frequent): G G G G G G A
the number of second base: 4 8 2 2 2 2 2
SNP confidence score : 5 5 5 5 5 5 1
SNP quality from contigs : 97 97 97 97 97 97 97
Inter-SNP[2]&intra-SNP[1]: 1 1 1 1 1 1 1
SNP type : 2 2 2 2 2 2 -1
major allele haplotype : 2.0 1.0 2.0 2.0 2.0 2.0 1.0
minor allele haplotype : 1.0 2.0 1.0 1.0 1.0 1.0 0.0
>contig_584 potential-SNP:15 real-SNP:9 true-SNP:2 error-SNP:7
location info: 82 455 481 705 713 774 784 1105 1262
first base(most frequent): C T T G A G G G G
the number of first base : 11 44 46 43 43 35 33 15 9
second base(2th frequent): G C C A - A A A A
the number of second base: 10 2 2 2 2 2 3 3 2
SNP confidence score : 3 5 5 1 2 2 3 4 1
SNP quality from contigs : 5 97 97 97 97 97 97 55 40
Inter-SNP[2]&intra-SNP[1]: 1 1 1 1 1 1 1 1 1
SNP type : -1 2 2 -1 -1 -1 -1 -1 -1
major allele haplotype : 0.0 1.0 1.0 2.0 2.0 2.0 2.0 3.0 2.0
minor allele haplotype : 0.0 1.0 1.0 0.0 0.0 0.0 0.0 0.0 0.0
>contig_652 potential-SNP:1 real-SNP:1 true-SNP:1 error-SNP:0
location info: 145
first base(most frequent): A
the number of first base : 12
second base(2th frequent): G
the number of second base: 2
SNP confidence score : 5
SNP quality from contigs : 50
Inter-SNP[2]&intra-SNP[1]: 1
SNP type : 2
major allele haplotype : 1.0
minor allele haplotype : 1.0
>contig_693 potential-SNP:2 real-SNP:1 true-SNP:1 error-SNP:0
location info: 766
first base(most frequent): A
the number of first base : 9
second base(2th frequent): T
the number of second base: 2
SNP confidence score : 2
SNP quality from contigs : 40
Inter-SNP[2]&intra-SNP[1]: 1
SNP type : 2
major allele haplotype : 1.0
minor allele haplotype : 1.0
>contig_699 potential-SNP:1 real-SNP:1 true-SNP:1 error-SNP:0
location info: 108
first base(most frequent): A
the number of first base : 7
second base(2th frequent): G
the number of second base: 2
SNP confidence score : 5
SNP quality from contigs : 25
Inter-SNP[2]&intra-SNP[1]: 1
SNP type : 2
major allele haplotype : 1.0
minor allele haplotype : 1.0
>contig_716 potential-SNP:9 real-SNP:9 true-SNP:6 error-SNP:3
location info: 229 313 328 363 373 413 477 485 509
first base(most frequent): T T A G T G C G A
the number of first base : 3 3 3 3 7 7 6 8 8
second base(2th frequent): A A G A C A T C G
the number of second base: 2 2 2 2 2 2 2 2 2
SNP confidence score : 5 5 5 5 5 5 1 1 1
SNP quality from contigs : 5 5 5 5 25 25 10 30 30
Inter-SNP[2]&intra-SNP[1]: 1 1 1 1 1 1 1 1 1
SNP type : 2 2 2 2 2 2 -1 -1 -1
major allele haplotype : 1.0 1.0 1.0 1.0 1.0 1.0 1.0 1.0 1.0
minor allele haplotype : 1.0 1.0 1.0 1.0 1.0 1.0 0.0 0.0 0.0
>contig_728 potential-SNP:1 real-SNP:1 true-SNP:0 error-SNP:1
location info: 1225
first base(most frequent): T
the number of first base : 2
second base(2th frequent): A
the number of second base: 2
SNP confidence score : 1
SNP quality from contigs : 0
Inter-SNP[2]&intra-SNP[1]: 0
SNP type : -1
major allele haplotype : 1.0
minor allele haplotype : 0.0
>contig_768 potential-SNP:1 real-SNP:1 true-SNP:1 error-SNP:0
location info: 473
first base(most frequent): -
the number of first base : 2
second base(2th frequent): T
the number of second base: 2
SNP confidence score : 5
SNP quality from contigs : 0
Inter-SNP[2]&intra-SNP[1]: 0
SNP type : 2
major allele haplotype : 1.0
minor allele haplotype : 1.0
>contig_779 potential-SNP:8 real-SNP:8 true-SNP:5 error-SNP:3
location info: 305 310 320 322 324 531 543 654
first base(most frequent): G C G C T A G G
the number of first base : 7 7 7 7 7 9 10 8
second base(2th frequent): T G T A A T T A
the number of second base: 2 2 2 2 2 2 2 2
SNP confidence score : 1 1 5 5 5 5 5 1
SNP quality from contigs : 30 30 30 30 30 40 45 35
Inter-SNP[2]&intra-SNP[1]: 0 0 0 0 0 0 0 1
SNP type : -1 -1 2 2 2 2 2 -1
major allele haplotype : 1.0 1.0 1.0 1.0 1.0 1.0 1.0 2.0
minor allele haplotype : 0.0 0.0 1.0 1.0 1.0 1.0 1.0 0.0
>contig_801 potential-SNP:1 real-SNP:1 true-SNP:1 error-SNP:0
location info: 263
first base(most frequent): T
the number of first base : 3
second base(2th frequent): G
the number of second base: 2
SNP confidence score : 5
SNP quality from contigs : 5
Inter-SNP[2]&intra-SNP[1]: 0
SNP type : 2
major allele haplotype : 1.0
minor allele haplotype : 1.0
>contig_811 potential-SNP:9 real-SNP:9 true-SNP:3 error-SNP:6
location info: 154 276 517 688 754 761 763 766 822
first base(most frequent): A G G G T G G C A
the number of first base : 8 8 12 9 8 8 8 8 9
second base(2th frequent): C T T A C A A A -
the number of second base: 2 2 2 2 2 2 2 2 2
SNP confidence score : 5 5 5 1 1 1 1 1 1
SNP quality from contigs : 30 30 50 35 30 30 30 30 35
Inter-SNP[2]&intra-SNP[1]: 1 1 1 1 1 1 1 1 1
SNP type : 2 2 2 -1 -1 -1 -1 -1 -1
major allele haplotype : 2.0 2.0 2.0 2.0 1.0 1.0 1.0 1.0 1.0
minor allele haplotype : 1.0 1.0 1.0 0.0 0.0 0.0 0.0 0.0 0.0
>contig_826 potential-SNP:7 real-SNP:7 true-SNP:5 error-SNP:2
location info: 159 162 163 278 667 670 780
first base(most frequent): A T C A G G A
the number of first base : 8 8 6 9 8 8 5
second base(2th frequent): T G T G A A G
the number of second base: 3 3 5 2 2 2 2
SNP confidence score : 3 3 3 5 5 5 1
SNP quality from contigs : 25 25 5 35 35 35 20
Inter-SNP[2]&intra-SNP[1]: 1 1 1 1 1 1 1
SNP type : 2 2 -1 2 2 2 -1
major allele haplotype : 1.0 1.0 1.0 2.0 2.0 2.0 2.0
minor allele haplotype : 1.0 1.0 0.0 1.0 1.0 1.0 0.0
>contig_839 potential-SNP:32 real-SNP:32 true-SNP:13 error-SNP:19
location info: 129 149 151 152 153 156 186 193 214 233 256 315 352 418 447 562 598 638 695 736 738 741 742 743 744 763 801 805 808 813 825 870
first base(most frequent): C A A A A A - - - G A G G A G C G G G C A A G G A G G G G A C -
the number of first base : 19 39 41 41 42 42 44 43 44 42 43 44 44 44 44 43 42 37 28 23 25 24 25 25 24 22 13 15 15 12 10 3
second base(2th frequent): G G G G G - A A A A G A A G A G A A A T C G A A G A A A A - - G
the number of second base: 16 2 3 3 2 3 2 3 2 4 3 2 2 2 2 2 2 2 3 2 2 2 2 2 2 2 4 2 2 3 2 2
SNP confidence score : 3 1 2 2 1 3 5 5 5 5 5 5 5 5 5 2 1 1 2 5 2 1 1 1 1 1 3 1 1 2 1 1
SNP quality from contigs : 15 97 97 97 97 97 -1 -1 -1 97 97 97 97 97 97 97 97 97 97 90 97 97 97 97 97 97 45 65 65 35 40 -1
Inter-SNP[2]&intra-SNP[1]: 1 1 1 1 1 1 1 1 1 1 1 0 1 0 0 1 1 1 1 1 1 1 1 1 1 1 1 1 1 1 1 1
SNP type : -1 -1 2 2 -1 2 2 2 2 2 2 2 2 2 2 2 -1 -1 -1 -1 -1 -1 -1 -1 -1 -1 -1 -1 -1 -1 -1 -1
major allele haplotype : 0.0 0.5 1.5 1.5 2.0 1.0 2.0 1.5 2.0 1.5 1.5 2.0 2.0 2.0 2.0 1.5 2.0 1.0 1.0 1.0 1.0 1.0 1.0 1.0 1.0 0.0 0.0 0.0 0.0 0.0 0.0 0.0
minor allele haplotype : 0.5 0.0 1.5 1.5 1.0 1.0 1.0 1.5 1.0 1.5 1.5 1.0 1.0 1.0 1.0 1.0 0.0 1.0 0.5 0.0 0.0 0.0 0.0 0.0 0.0 0.0 0.0 0.0 0.0 0.0 0.0 0.0
>contig_865 potential-SNP:1 real-SNP:1 true-SNP:0 error-SNP:1
location info: 79
first base(most frequent): G
the number of first base : 3
second base(2th frequent): T
the number of second base: 2
SNP confidence score : 2
SNP quality from contigs : 5
Inter-SNP[2]&intra-SNP[1]: 1
SNP type : -1
major allele haplotype : 0.0
minor allele haplotype : 1.0
>contig_876 potential-SNP:4 real-SNP:3 true-SNP:0 error-SNP:3
location info: 146 152 153
first base(most frequent): G A A
the number of first base : 24 27 29
second base(2th frequent): C C C
the number of second base: 3 4 2
SNP confidence score : 3 3 2
SNP quality from contigs : 97 97 97
Inter-SNP[2]&intra-SNP[1]: 1 1 1
SNP type : -1 -1 -1
major allele haplotype : 1.0 1.0 1.0
minor allele haplotype : 0.0 0.0 0.0
>contig_901 potential-SNP:3 real-SNP:3 true-SNP:2 error-SNP:1
location info: 1419 1471 1704
first base(most frequent): A C G
the number of first base : 3 3 4
second base(2th frequent): G T A
the number of second base: 3 3 3
SNP confidence score : 5 5 2
SNP quality from contigs : 5 5 0
Inter-SNP[2]&intra-SNP[1]: 1 1 1
SNP type : 2 2 -1
major allele haplotype : 1.0 1.0 1.0
minor allele haplotype : 1.0 1.0 0.0
>contig_906 potential-SNP:1 real-SNP:1 true-SNP:1 error-SNP:0
location info: 114
first base(most frequent): A
the number of first base : 3
second base(2th frequent): G
the number of second base: 2
SNP confidence score : 5
SNP quality from contigs : 5
Inter-SNP[2]&intra-SNP[1]: 1
SNP type : 2
major allele haplotype : 1.0
minor allele haplotype : 1.0
>contig_920 potential-SNP:2 real-SNP:1 true-SNP:1 error-SNP:0
location info: 114
first base(most frequent): T
the number of first base : 28
second base(2th frequent): G
the number of second base: 3
SNP confidence score : 5
SNP quality from contigs : 97
Inter-SNP[2]&intra-SNP[1]: 1
SNP type : 2
major allele haplotype : 1.0
minor allele haplotype : 1.0
>contig_926 potential-SNP:2 real-SNP:2 true-SNP:2 error-SNP:0
location info: 105 109
first base(most frequent): C C
the number of first base : 9 9
second base(2th frequent): G G
the number of second base: 2 2
SNP confidence score : 5 5
SNP quality from contigs : 35 35
Inter-SNP[2]&intra-SNP[1]: 1 1
SNP type : 2 2
major allele haplotype : 1.5 1.5
minor allele haplotype : 1.0 1.0
>contig_939 potential-SNP:4 real-SNP:1 true-SNP:0 error-SNP:1
location info: 721
first base(most frequent): -
the number of first base : 22
second base(2th frequent): T
the number of second base: 2
SNP confidence score : 1
SNP quality from contigs : -1
Inter-SNP[2]&intra-SNP[1]: 1
SNP type : -1
major allele haplotype : 1.0
minor allele haplotype : 0.0
>contig_945 potential-SNP:4 real-SNP:4 true-SNP:3 error-SNP:1
location info: 144 145 146 1018
first base(most frequent): C T A A
the number of first base : 64 64 64 13
second base(2th frequent): G G G T
the number of second base: 2 2 2 2
SNP confidence score : 5 5 5 1
SNP quality from contigs : 97 97 97 60
Inter-SNP[2]&intra-SNP[1]: 1 1 1 1
SNP type : 2 2 2 -1
major allele haplotype : 1.0 1.0 1.0 1.0
minor allele haplotype : 1.0 1.0 1.0 0.0
>contig_947 potential-SNP:10 real-SNP:5 true-SNP:2 error-SNP:3
location info: 94 115 550 553 562
first base(most frequent): T G C G C
the number of first base : 14 12 11 11 11
second base(2th frequent): C T T A T
the number of second base: 3 5 2 2 2
SNP confidence score : 5 5 1 1 1
SNP quality from contigs : 50 30 50 50 50
Inter-SNP[2]&intra-SNP[1]: 1 1 1 1 1
SNP type : 2 2 -1 -1 -1
major allele haplotype : 1.0 1.0 1.0 1.0 1.0
minor allele haplotype : 1.0 1.0 0.0 0.0 0.0
>contig_961 potential-SNP:10 real-SNP:10 true-SNP:7 error-SNP:3
location info: 65 88 153 163 164 187 234 244 278 314
first base(most frequent): A G T G C A A T A T
the number of first base : 5 5 5 5 5 5 4 4 4 4
second base(2th frequent): C C C A A T T A G C
the number of second base: 2 2 2 2 2 2 2 2 2 2
SNP confidence score : 5 5 5 5 5 5 5 5 1 1
SNP quality from contigs : 15 15 15 15 15 15 10 10 10 10
Inter-SNP[2]&intra-SNP[1]: 1 0 0 0 0 0 0 0 0 0
SNP type : -1 2 2 2 2 2 2 2 -1 -1
major allele haplotype : 2.0 1.0 1.0 1.0 1.0 1.0 1.0 1.0 1.0 1.0
minor allele haplotype : 0.0 1.0 1.0 1.0 1.0 1.0 1.0 1.0 0.0 0.0
>contig_964 potential-SNP:20 real-SNP:20 true-SNP:19 error-SNP:1
location info: 213 313 315 316 317 318 320 324 325 326 327 328 329 330 331 332 333 335 336 337
first base(most frequent): T A T T T T G T C C A T T T C G C A C A
the number of first base : 6 9 9 9 9 9 9 9 9 9 9 9 9 9 9 9 9 9 9 9
second base(2th frequent): G T C A C A A C T G G C C A T C T C T T
the number of second base: 2 5 5 5 5 5 5 5 5 5 5 5 4 5 5 5 5 5 5 5
SNP confidence score : 5 3 3 3 3 3 3 3 3 3 3 3 3 3 3 3 3 3 3 3
SNP quality from contigs : 20 20 20 20 20 20 20 20 20 20 20 20 15 20 20 20 20 20 20 20
Inter-SNP[2]&intra-SNP[1]: 1 1 1 1 1 1 1 1 1 1 1 1 1 1 1 1 1 1 1 1
SNP type : -1 2 2 2 2 2 2 2 2 2 2 2 2 2 2 2 2 2 2 2
major allele haplotype : 1.0 1.0 1.0 1.0 1.0 1.0 1.0 1.0 1.0 1.0 1.0 1.0 1.0 1.0 1.0 1.0 1.0 1.0 1.0 1.0
minor allele haplotype : 0.0 1.0 1.0 1.0 1.0 1.0 1.0 1.0 1.0 1.0 1.0 1.0 1.0 1.0 1.0 1.0 1.0 1.0 1.0 1.0
>contig_972 potential-SNP:3 real-SNP:3 true-SNP:3 error-SNP:0
location info: 1519 1520 1521
first base(most frequent): - - -
the number of first base : 5 5 5
second base(2th frequent): A G C
the number of second base: 3 3 3
SNP confidence score : 5 5 5
SNP quality from contigs : -1 -1 -1
Inter-SNP[2]&intra-SNP[1]: 1 1 1
SNP type : 2 2 2
major allele haplotype : 1.0 1.0 1.0
minor allele haplotype : 1.0 1.0 1.0
>contig_980 potential-SNP:1 real-SNP:1 true-SNP:1 error-SNP:0
location info: 599
first base(most frequent): A
the number of first base : 4
second base(2th frequent): G
the number of second base: 2
SNP confidence score : 2
SNP quality from contigs : 10
Inter-SNP[2]&intra-SNP[1]: 1
SNP type : 2
major allele haplotype : 1.0
minor allele haplotype : 1.0
>contig_987 potential-SNP:2 real-SNP:2 true-SNP:2 error-SNP:0
location info: 71 73
first base(most frequent): T T
the number of first base : 7 7
second base(2th frequent): G G
the number of second base: 2 2
SNP confidence score : 5 5
SNP quality from contigs : 25 25
Inter-SNP[2]&intra-SNP[1]: 1 1
SNP type : 2 2
major allele haplotype : 1.0 1.0
minor allele haplotype : 1.0 1.0
>contig_988 potential-SNP:10 real-SNP:10 true-SNP:10 error-SNP:0
location info: 447 464 467 528 545 548 558 572 618 644
first base(most frequent): T T T T T T A G G C
the number of first base : 15 15 15 15 15 15 15 14 12 10
second base(2th frequent): C C C C C C C A A T
the number of second base: 4 4 4 4 5 5 5 6 7 7
SNP confidence score : 5 5 5 5 5 5 5 4 3 3
SNP quality from contigs : 55 55 55 55 50 50 50 40 25 15
Inter-SNP[2]&intra-SNP[1]: 1 1 1 1 1 1 1 1 1 1
SNP type : 2 2 2 2 2 2 2 2 2 2
major allele haplotype : 1.0 1.0 1.0 1.0 1.0 1.0 1.0 1.0 1.0 1.0
minor allele haplotype : 1.0 1.0 1.0 1.0 1.0 1.0 1.0 1.0 1.0 1.0
>contig_1019 potential-SNP:1 real-SNP:1 true-SNP:0 error-SNP:1
location info: 524
first base(most frequent): G
the number of first base : 2
second base(2th frequent): A
the number of second base: 2
SNP confidence score : 1
SNP quality from contigs : 0
Inter-SNP[2]&intra-SNP[1]: 0
SNP type : -1
major allele haplotype : 1.0
minor allele haplotype : 0.0
>contig_1020 potential-SNP:1 real-SNP:1 true-SNP:1 error-SNP:0
location info: 131
first base(most frequent): A
the number of first base : 28
second base(2th frequent): G
the number of second base: 2
SNP confidence score : 5
SNP quality from contigs : 97
Inter-SNP[2]&intra-SNP[1]: 1
SNP type : 2
major allele haplotype : 1.0
minor allele haplotype : 1.0
>contig_1024 potential-SNP:2 real-SNP:2 true-SNP:2 error-SNP:0
location info: 113 117
first base(most frequent): A A
the number of first base : 11 11
second base(2th frequent): G G
the number of second base: 2 2
SNP confidence score : 5 5
SNP quality from contigs : 50 40
Inter-SNP[2]&intra-SNP[1]: 1 1
SNP type : 2 2
major allele haplotype : 1.0 1.0
minor allele haplotype : 1.0 1.0
>contig_1042 potential-SNP:11 real-SNP:11 true-SNP:11 error-SNP:0
location info: 166 168 279 325 326 339 361 368 435 442 576
first base(most frequent): A C A A A A C T C A G
the number of first base : 5 5 5 5 5 5 5 5 5 5 5
second base(2th frequent): G T T C G T A A T T T
the number of second base: 2 2 2 2 2 2 2 2 2 2 2
SNP confidence score : 2 2 5 5 5 5 5 5 5 5 2
SNP quality from contigs : 15 15 15 15 15 15 15 15 15 15 15
Inter-SNP[2]&intra-SNP[1]: 0 0 0 0 0 0 0 0 0 0 0
SNP type : 2 2 2 2 2 2 2 2 2 2 2
major allele haplotype : 1.0 1.0 1.0 1.0 1.0 1.0 1.0 1.0 1.0 1.0 1.0
minor allele haplotype : 1.0 1.0 1.0 1.0 1.0 1.0 1.0 1.0 1.0 1.0 1.0
>contig_1069 potential-SNP:1 real-SNP:1 true-SNP:1 error-SNP:0
location info: 115
first base(most frequent): T
the number of first base : 4
second base(2th frequent): G
the number of second base: 2
SNP confidence score : 5
SNP quality from contigs : 10
Inter-SNP[2]&intra-SNP[1]: 1
SNP type : 2
major allele haplotype : 1.0
minor allele haplotype : 1.0
>contig_1081 potential-SNP:1 real-SNP:1 true-SNP:0 error-SNP:1
location info: 815
first base(most frequent): G
the number of first base : 5
second base(2th frequent): A
the number of second base: 2
SNP confidence score : 1
SNP quality from contigs : 15
Inter-SNP[2]&intra-SNP[1]: 1
SNP type : -1
major allele haplotype : 1.0
minor allele haplotype : 0.0
>contig_1090 potential-SNP:5 real-SNP:5 true-SNP:5 error-SNP:0
location info: 1969 2093 2255 2262 2336
first base(most frequent): A A A C A
the number of first base : 7 6 6 6 4
second base(2th frequent): - G C A G
the number of second base: 2 2 3 3 3
SNP confidence score : 5 5 5 5 3
SNP quality from contigs : 30 20 15 15 5
Inter-SNP[2]&intra-SNP[1]: 0 1 1 1 1
SNP type : 2 2 2 2 2
major allele haplotype : 1.0 2.0 1.0 1.0 1.0
minor allele haplotype : 1.0 1.0 1.0 1.0 1.0
>contig_1096 potential-SNP:1 real-SNP:1 true-SNP:0 error-SNP:1
location info: 725
first base(most frequent): G
the number of first base : 2
second base(2th frequent): C
the number of second base: 2
SNP confidence score : 1
SNP quality from contigs : 5
Inter-SNP[2]&intra-SNP[1]: 0
SNP type : -1
major allele haplotype : 1.0
minor allele haplotype : 0.0
>contig_1099 potential-SNP:14 real-SNP:14 true-SNP:10 error-SNP:4
location info: 59 96 99 115 138 183 213 231 330 399 467 513 531 534
first base(most frequent): C T T G C A T T A C C G C G
the number of first base : 9 11 11 10 11 12 12 12 15 15 15 13 12 12
second base(2th frequent): G C C C A G C C G G T T G T
the number of second base: 2 2 2 2 2 3 3 3 3 3 3 3 3 3
SNP confidence score : 2 5 5 5 5 5 5 5 5 5 5 2 2 2
SNP quality from contigs : 40 50 50 30 50 50 50 50 65 65 65 55 50 50
Inter-SNP[2]&intra-SNP[1]: 1 1 1 0 1 1 1 1 1 1 1 1 1 1
SNP type : 2 2 2 -1 2 2 2 2 2 2 2 -1 -1 -1
major allele haplotype : 1.0 1.0 1.0 2.0 1.0 1.0 1.0 1.0 1.0 1.0 1.0 1.0 1.0 1.0
minor allele haplotype : 1.0 1.0 1.0 0.0 1.0 1.0 1.0 1.0 1.0 1.0 1.0 0.0 0.0 0.0
>contig_1107 potential-SNP:4 real-SNP:4 true-SNP:4 error-SNP:0
location info: 277 288 454 490
first base(most frequent): G G G -
the number of first base : 2 2 3 3
second base(2th frequent): A A A A
the number of second base: 2 2 2 2
SNP confidence score : 5 5 5 2
SNP quality from contigs : 0 0 5 -1
Inter-SNP[2]&intra-SNP[1]: 0 0 0 0
SNP type : 2 2 2 2
major allele haplotype : 1.0 1.0 1.0 1.0
minor allele haplotype : 1.0 1.0 1.0 1.0
>contig_1114 potential-SNP:2 real-SNP:2 true-SNP:2 error-SNP:0
location info: 114 162
first base(most frequent): A A
the number of first base : 11 13
second base(2th frequent): G G
the number of second base: 2 2
SNP confidence score : 5 5
SNP quality from contigs : 45 55
Inter-SNP[2]&intra-SNP[1]: 1 1
SNP type : 2 2
major allele haplotype : 1.0 2.0
minor allele haplotype : 1.0 1.0
>contig_1117 potential-SNP:4 real-SNP:3 true-SNP:3 error-SNP:0
location info: 532 802 990
first base(most frequent): A A G
the number of first base : 6 10 12
second base(2th frequent): G G A
the number of second base: 2 2 2
SNP confidence score : 5 5 5
SNP quality from contigs : 25 50 60
Inter-SNP[2]&intra-SNP[1]: 1 1 1
SNP type : 2 2 2
major allele haplotype : 2.0 3.0 3.0
minor allele haplotype : 1.0 1.0 1.0
>contig_1140 potential-SNP:1 real-SNP:1 true-SNP:1 error-SNP:0
location info: 634
first base(most frequent): A
the number of first base : 4
second base(2th frequent): G
the number of second base: 2
SNP confidence score : 2
SNP quality from contigs : 10
Inter-SNP[2]&intra-SNP[1]: 0
SNP type : 2
major allele haplotype : 1.0
minor allele haplotype : 1.0
>contig_1196 potential-SNP:1 real-SNP:1 true-SNP:1 error-SNP:0
location info: 1091
first base(most frequent): -
the number of first base : 19
second base(2th frequent): G
the number of second base: 2
SNP confidence score : 2
SNP quality from contigs : -1
Inter-SNP[2]&intra-SNP[1]: 1
SNP type : 2
major allele haplotype : 1.0
minor allele haplotype : 1.0
>contig_1199 potential-SNP:1 real-SNP:1 true-SNP:1 error-SNP:0
location info: 84
first base(most frequent): C
the number of first base : 3
second base(2th frequent): G
the number of second base: 2
SNP confidence score : 5
SNP quality from contigs : 5
Inter-SNP[2]&intra-SNP[1]: 1
SNP type : 2
major allele haplotype : 1.0
minor allele haplotype : 1.0
>contig_1207 potential-SNP:5 real-SNP:5 true-SNP:2 error-SNP:3
location info: 486 515 534 663 717
first base(most frequent): G G G T G
the number of first base : 10 10 10 11 10
second base(2th frequent): A C A - A
the number of second base: 2 2 2 2 2
SNP confidence score : 1 5 1 2 1
SNP quality from contigs : 45 45 45 50 45
Inter-SNP[2]&intra-SNP[1]: 1 1 1 1 1
SNP type : -1 2 -1 2 -1
major allele haplotype : 2.0 1.0 2.0 1.0 2.0
minor allele haplotype : 0.0 1.0 0.0 1.0 0.0
>contig_1209 potential-SNP:2 real-SNP:2 true-SNP:2 error-SNP:0
location info: 431 471
first base(most frequent): C C
the number of first base : 2 2
second base(2th frequent): T T
the number of second base: 2 2
SNP confidence score : 5 5
SNP quality from contigs : 0 0
Inter-SNP[2]&intra-SNP[1]: 0 0
SNP type : 2 2
major allele haplotype : 1.0 1.0
minor allele haplotype : 1.0 1.0
>contig_1213 potential-SNP:1 real-SNP:1 true-SNP:1 error-SNP:0
location info: 152
first base(most frequent): T
the number of first base : 16
second base(2th frequent): G
the number of second base: 2
SNP confidence score : 5
SNP quality from contigs : 70
Inter-SNP[2]&intra-SNP[1]: 1
SNP type : 2
major allele haplotype : 1.0
minor allele haplotype : 1.0
>contig_1255 potential-SNP:5 real-SNP:5 true-SNP:4 error-SNP:1
location info: 87 165 193 237 378
first base(most frequent): G G A G T
the number of first base : 7 10 11 11 11
second base(2th frequent): C A G A C
the number of second base: 5 2 2 2 2
SNP confidence score : 3 5 5 5 5
SNP quality from contigs : 10 40 45 45 45
Inter-SNP[2]&intra-SNP[1]: 1 1 1 1 1
SNP type : -1 2 2 2 2
major allele haplotype : 0.0 1.0 1.0 1.0 1.0
minor allele haplotype : 0.0 1.0 1.0 1.0 1.0
>contig_1269 potential-SNP:1 real-SNP:1 true-SNP:1 error-SNP:0
location info: 485
first base(most frequent): A
the number of first base : 2
second base(2th frequent): G
the number of second base: 2
SNP confidence score : 5
SNP quality from contigs : 0
Inter-SNP[2]&intra-SNP[1]: 0
SNP type : 2
major allele haplotype : 1.0
minor allele haplotype : 1.0
>contig_1279 potential-SNP:11 real-SNP:8 true-SNP:3 error-SNP:5
location info: 5 137 493 574 586 637 643 647
first base(most frequent): T G G C G G G G
the number of first base : 28 34 31 26 19 10 9 11
second base(2th frequent): G A A A A A A A
the number of second base: 3 3 2 3 8 5 5 2
SNP confidence score : 3 5 2 2 3 3 3 1
SNP quality from contigs : 97 97 97 97 60 30 25 50
Inter-SNP[2]&intra-SNP[1]: 1 1 1 1 1 1 1 1
SNP type : -1 -1 2 -1 2 2 -1 -1
major allele haplotype : 1.0 4.0 2.0 2.0 1.0 1.0 0.0 0.0
minor allele haplotype : 0.0 0.0 1.0 0.0 1.0 1.0 0.0 0.0
>contig_1329 potential-SNP:11 real-SNP:11 true-SNP:9 error-SNP:2
location info: 153 156 170 215 246 360 399 523 524 568 573
first base(most frequent): C T T C A C C A G A T
the number of first base : 3 3 3 3 3 3 3 3 3 2 2
second base(2th frequent): A A C T C T T C A G G
the number of second base: 2 2 2 2 2 2 2 2 2 2 2
SNP confidence score : 2 2 5 5 5 5 5 4 4 2 2
SNP quality from contigs : 5 5 5 5 5 5 5 5 5 0 0
Inter-SNP[2]&intra-SNP[1]: 1 1 1 1 1 1 1 1 1 0 0
SNP type : 2 2 2 2 2 2 2 -1 -1 2 2
major allele haplotype : 1.0 1.0 1.0 1.0 1.0 1.0 1.0 0.0 0.0 1.0 1.0
minor allele haplotype : 1.0 1.0 1.0 1.0 1.0 1.0 1.0 1.0 1.0 1.0 1.0
>contig_1341 potential-SNP:2 real-SNP:2 true-SNP:2 error-SNP:0
location info: 83 412
first base(most frequent): A A
the number of first base : 2 2
second base(2th frequent): G T
the number of second base: 2 2
SNP confidence score : 2 5
SNP quality from contigs : 0 0
Inter-SNP[2]&intra-SNP[1]: 0 0
SNP type : 2 2
major allele haplotype : 1.0 1.0
minor allele haplotype : 1.0 1.0
>contig_1343 potential-SNP:3 real-SNP:3 true-SNP:3 error-SNP:0
location info: 265 388 586
first base(most frequent): A A A
the number of first base : 6 6 3
second base(2th frequent): G T G
the number of second base: 2 2 2
SNP confidence score : 5 5 5
SNP quality from contigs : 20 20 5
Inter-SNP[2]&intra-SNP[1]: 1 1 1
SNP type : 2 2 2
major allele haplotype : 1.0 1.0 1.0
minor allele haplotype : 1.0 1.0 1.0
>contig_1353 potential-SNP:2 real-SNP:2 true-SNP:1 error-SNP:1
location info: 961 1000
first base(most frequent): A A
the number of first base : 2 2
second base(2th frequent): G G
the number of second base: 2 2
SNP confidence score : 2 1
SNP quality from contigs : 0 0
Inter-SNP[2]&intra-SNP[1]: 0 0
SNP type : 2 -1
major allele haplotype : 1.0 0.0
minor allele haplotype : 1.0 1.0
>contig_1379 potential-SNP:2 real-SNP:2 true-SNP:2 error-SNP:0
location info: 412 425
first base(most frequent): A T
the number of first base : 3 3
second base(2th frequent): G A
the number of second base: 3 3
SNP confidence score : 5 5
SNP quality from contigs : 0 0
Inter-SNP[2]&intra-SNP[1]: 1 1
SNP type : 2 2
major allele haplotype : 1.0 1.0
minor allele haplotype : 1.0 1.0
>contig_1390 potential-SNP:2 real-SNP:2 true-SNP:1 error-SNP:1
location info: 198 923
first base(most frequent): G G
the number of first base : 8 4
second base(2th frequent): A A
the number of second base: 2 2
SNP confidence score : 5 1
SNP quality from contigs : 30 10
Inter-SNP[2]&intra-SNP[1]: 1 0
SNP type : 2 -1
major allele haplotype : 1.0 1.0
minor allele haplotype : 1.0 0.0
>contig_1408 potential-SNP:2 real-SNP:2 true-SNP:2 error-SNP:0
location info: 310 615
first base(most frequent): G G
the number of first base : 15 18
second base(2th frequent): A A
the number of second base: 2 2
SNP confidence score : 5 5
SNP quality from contigs : 65 80
Inter-SNP[2]&intra-SNP[1]: 1 1
SNP type : 2 2
major allele haplotype : 2.0 2.0
minor allele haplotype : 1.0 1.0
>contig_1413 potential-SNP:1 real-SNP:1 true-SNP:1 error-SNP:0
location info: 245
first base(most frequent): C
the number of first base : 3
second base(2th frequent): T
the number of second base: 2
SNP confidence score : 5
SNP quality from contigs : 5
Inter-SNP[2]&intra-SNP[1]: 1
SNP type : 2
major allele haplotype : 1.0
minor allele haplotype : 1.0
>contig_1414 potential-SNP:2 real-SNP:2 true-SNP:2 error-SNP:0
location info: 131 132
first base(most frequent): A A
the number of first base : 25 25
second base(2th frequent): G G
the number of second base: 2 2
SNP confidence score : 5 5
SNP quality from contigs : 97 97
Inter-SNP[2]&intra-SNP[1]: 1 1
SNP type : 2 2
major allele haplotype : 1.0 1.0
minor allele haplotype : 1.0 1.0
>contig_1437 potential-SNP:6 real-SNP:3 true-SNP:2 error-SNP:1
location info: 393 454 548
first base(most frequent): G G A
the number of first base : 19 18 17
second base(2th frequent): A A T
the number of second base: 2 2 2
SNP confidence score : 5 5 1
SNP quality from contigs : 95 90 85
Inter-SNP[2]&intra-SNP[1]: 1 1 1
SNP type : 2 2 -1
major allele haplotype : 1.0 1.0 1.0
minor allele haplotype : 1.0 1.0 0.0
>contig_1450 potential-SNP:2 real-SNP:1 true-SNP:0 error-SNP:1
location info: 32
first base(most frequent): G
the number of first base : 8
second base(2th frequent): C
the number of second base: 2
SNP confidence score : 2
SNP quality from contigs : 30
Inter-SNP[2]&intra-SNP[1]: 1
SNP type : -1
major allele haplotype : 1.0
minor allele haplotype : 0.0
>contig_1455 potential-SNP:2 real-SNP:2 true-SNP:1 error-SNP:1
location info: 83 760
first base(most frequent): G G
the number of first base : 5 4
second base(2th frequent): C A
the number of second base: 4 2
SNP confidence score : 3 1
SNP quality from contigs : 5 10
Inter-SNP[2]&intra-SNP[1]: 1 1
SNP type : 2 -1
major allele haplotype : 1.0 1.0
minor allele haplotype : 1.0 0.0
>contig_1460 potential-SNP:1 real-SNP:1 true-SNP:1 error-SNP:0
location info: 481
first base(most frequent): A
the number of first base : 2
second base(2th frequent): G
the number of second base: 2
SNP confidence score : 5
SNP quality from contigs : 0
Inter-SNP[2]&intra-SNP[1]: 0
SNP type : 2
major allele haplotype : 1.0
minor allele haplotype : 1.0
>contig_1461 potential-SNP:7 real-SNP:7 true-SNP:6 error-SNP:1
location info: 75 120 121 122 209 415 665
first base(most frequent): A T C C A T T
the number of first base : 29 29 29 29 31 30 17
second base(2th frequent): G G G G T C G
the number of second base: 2 2 2 2 2 2 2
SNP confidence score : 5 5 5 5 5 5 1
SNP quality from contigs : 97 97 97 97 97 97 75
Inter-SNP[2]&intra-SNP[1]: 1 1 1 1 1 1 1
SNP type : 2 2 2 2 2 2 -1
major allele haplotype : 2.0 2.0 2.0 2.0 2.0 2.0 1.0
minor allele haplotype : 1.0 1.0 1.0 1.0 1.0 1.0 0.0
>contig_1464 potential-SNP:1 real-SNP:1 true-SNP:0 error-SNP:1
location info: 789
first base(most frequent): G
the number of first base : 11
second base(2th frequent): A
the number of second base: 2
SNP confidence score : 1
SNP quality from contigs : 50
Inter-SNP[2]&intra-SNP[1]: 1
SNP type : -1
major allele haplotype : 1.0
minor allele haplotype : 0.0
>contig_1470 potential-SNP:2 real-SNP:2 true-SNP:1 error-SNP:1
location info: 243 261
first base(most frequent): A C
the number of first base : 2 2
second base(2th frequent): G T
the number of second base: 2 2
SNP confidence score : 4 5
SNP quality from contigs : 5 5
Inter-SNP[2]&intra-SNP[1]: 1 0
SNP type : -1 2
major allele haplotype : 0.0 1.0
minor allele haplotype : 1.0 1.0
>contig_1517 potential-SNP:1 real-SNP:1 true-SNP:0 error-SNP:1
location info: 826
first base(most frequent): -
the number of first base : 6
second base(2th frequent): G
the number of second base: 3
SNP confidence score : 2
SNP quality from contigs : -1
Inter-SNP[2]&intra-SNP[1]: 1
SNP type : -1
major allele haplotype : 1.0
minor allele haplotype : 0.0
>contig_1525 potential-SNP:2 real-SNP:2 true-SNP:2 error-SNP:0
location info: 179 183
first base(most frequent): T C
the number of first base : 9 9
second base(2th frequent): G G
the number of second base: 2 2
SNP confidence score : 5 5
SNP quality from contigs : 35 35
Inter-SNP[2]&intra-SNP[1]: 1 1
SNP type : 2 2
major allele haplotype : 1.5 1.5
minor allele haplotype : 1.0 1.0
>contig_1546 potential-SNP:2 real-SNP:2 true-SNP:2 error-SNP:0
location info: 299 345
first base(most frequent): G T
the number of first base : 2 2
second base(2th frequent): A -
the number of second base: 2 2
SNP confidence score : 5 2
SNP quality from contigs : 0 0
Inter-SNP[2]&intra-SNP[1]: 0 0
SNP type : 2 2
major allele haplotype : 1.0 1.0
minor allele haplotype : 1.0 1.0
>contig_1549 potential-SNP:1 real-SNP:1 true-SNP:1 error-SNP:0
location info: 479
first base(most frequent): T
the number of first base : 3
second base(2th frequent): C
the number of second base: 2
SNP confidence score : 5
SNP quality from contigs : 5
Inter-SNP[2]&intra-SNP[1]: 1
SNP type : 2
major allele haplotype : 1.0
minor allele haplotype : 1.0
>contig_1560 potential-SNP:3 real-SNP:1 true-SNP:1 error-SNP:0
location info: 25
first base(most frequent): C
the number of first base : 4
second base(2th frequent): G
the number of second base: 4
SNP confidence score : 3
SNP quality from contigs : 5
Inter-SNP[2]&intra-SNP[1]: 1
SNP type : 2
major allele haplotype : 1.0
minor allele haplotype : 1.0
>contig_1590 potential-SNP:2 real-SNP:2 true-SNP:2 error-SNP:0
location info: 87 318
first base(most frequent): C -
the number of first base : 2 2
second base(2th frequent): T A
the number of second base: 2 2
SNP confidence score : 2 5
SNP quality from contigs : 0 0
Inter-SNP[2]&intra-SNP[1]: 0 0
SNP type : 2 2
major allele haplotype : 1.0 1.0
minor allele haplotype : 1.0 1.0
>contig_1602 potential-SNP:3 real-SNP:1 true-SNP:1 error-SNP:0
location info: 127
first base(most frequent): A
the number of first base : 27
second base(2th frequent): -
the number of second base: 3
SNP confidence score : 5
SNP quality from contigs : 97
Inter-SNP[2]&intra-SNP[1]: 1
SNP type : 2
major allele haplotype : 1.0
minor allele haplotype : 1.0
>contig_1624 potential-SNP:7 real-SNP:6 true-SNP:5 error-SNP:1
location info: 83 131 209 367 442 444
first base(most frequent): G A A T T T
the number of first base : 9 15 15 14 13 13
second base(2th frequent): C G G C C C
the number of second base: 6 2 2 3 2 2
SNP confidence score : 3 5 5 5 5 5
SNP quality from contigs : 10 70 70 60 60 60
Inter-SNP[2]&intra-SNP[1]: 1 1 1 1 0 0
SNP type : -1 2 2 2 2 2
major allele haplotype : 0.0 2.0 2.0 2.0 2.0 2.0
minor allele haplotype : 1.0 1.0 1.0 1.0 1.0 1.0
>contig_1629 potential-SNP:2 real-SNP:1 true-SNP:1 error-SNP:0
location info: 397
first base(most frequent): T
the number of first base : 9
second base(2th frequent): G
the number of second base: 2
SNP confidence score : 2
SNP quality from contigs : 40
Inter-SNP[2]&intra-SNP[1]: 1
SNP type : 2
major allele haplotype : 1.0
minor allele haplotype : 1.0
>contig_1653 potential-SNP:1 real-SNP:1 true-SNP:0 error-SNP:1
location info: 551
first base(most frequent): A
the number of first base : 2
second base(2th frequent): G
the number of second base: 2
SNP confidence score : 1
SNP quality from contigs : 0
Inter-SNP[2]&intra-SNP[1]: 0
SNP type : -1
major allele haplotype : 0.0
minor allele haplotype : 0.0
>contig_1656 potential-SNP:1 real-SNP:1 true-SNP:1 error-SNP:0
location info: 410
first base(most frequent): C
the number of first base : 2
second base(2th frequent): A
the number of second base: 2
SNP confidence score : 2
SNP quality from contigs : 0
Inter-SNP[2]&intra-SNP[1]: 0
SNP type : 2
major allele haplotype : 1.0
minor allele haplotype : 1.0
>contig_1665 potential-SNP:8 real-SNP:8 true-SNP:6 error-SNP:2
location info: 50 120 141 238 318 373 399 567
first base(most frequent): C T A - G G T G
the number of first base : 4 6 8 8 8 6 5 4
second base(2th frequent): G C C A A A G A
the number of second base: 3 2 2 2 2 2 2 2
SNP confidence score : 2 5 5 5 5 5 5 1
SNP quality from contigs : 5 20 30 -1 30 20 5 10
Inter-SNP[2]&intra-SNP[1]: 1 1 1 1 1 1 1 0
SNP type : -1 2 2 2 2 2 2 -1
major allele haplotype : 0.0 2.0 2.0 2.0 2.0 2.0 2.0 1.0
minor allele haplotype : 0.0 1.0 1.0 1.0 1.0 1.0 1.0 0.0
>contig_1668 potential-SNP:1 real-SNP:1 true-SNP:1 error-SNP:0
location info: 554
first base(most frequent): C
the number of first base : 5
second base(2th frequent): T
the number of second base: 5
SNP confidence score : 5
SNP quality from contigs : 5
Inter-SNP[2]&intra-SNP[1]: 1
SNP type : 2
major allele haplotype : 1.0
minor allele haplotype : 1.0
>contig_1678 potential-SNP:2 real-SNP:2 true-SNP:2 error-SNP:0
location info: 101 208
first base(most frequent): G A
the number of first base : 7 8
second base(2th frequent): A T
the number of second base: 2 2
SNP confidence score : 5 5
SNP quality from contigs : 25 35
Inter-SNP[2]&intra-SNP[1]: 1 1
SNP type : 2 2
major allele haplotype : 1.0 1.0
minor allele haplotype : 1.0 1.0
>contig_1698 potential-SNP:3 real-SNP:3 true-SNP:2 error-SNP:1
location info: 77 159 344
first base(most frequent): G G C
the number of first base : 2 2 2
second base(2th frequent): A A A
the number of second base: 2 2 2
SNP confidence score : 1 5 5
SNP quality from contigs : 0 0 0
Inter-SNP[2]&intra-SNP[1]: 0 0 0
SNP type : -1 2 2
major allele haplotype : 0.0 1.0 1.0
minor allele haplotype : 1.0 1.0 1.0
>contig_1713 potential-SNP:4 real-SNP:3 true-SNP:2 error-SNP:1
location info: 37 256 277
first base(most frequent): G C C
the number of first base : 5 13 13
second base(2th frequent): C A T
the number of second base: 2 2 2
SNP confidence score : 3 2 4
SNP quality from contigs : 15 70 60
Inter-SNP[2]&intra-SNP[1]: 1 1 1
SNP type : 2 2 -1
major allele haplotype : 1.0 2.0 2.0
minor allele haplotype : 1.0 1.0 0.0
>contig_1745 potential-SNP:2 real-SNP:2 true-SNP:0 error-SNP:2
location info: 660 667
first base(most frequent): G T
the number of first base : 4 4
second base(2th frequent): A -
the number of second base: 2 2
SNP confidence score : 1 1
SNP quality from contigs : 10 10
Inter-SNP[2]&intra-SNP[1]: 1 1
SNP type : -1 -1
major allele haplotype : 0.5 0.5
minor allele haplotype : 1.0 1.0
>contig_1756 potential-SNP:2 real-SNP:2 true-SNP:2 error-SNP:0
location info: 164 165
first base(most frequent): - -
the number of first base : 2 2
second base(2th frequent): T T
the number of second base: 2 2
SNP confidence score : 5 5
SNP quality from contigs : 5 -1
Inter-SNP[2]&intra-SNP[1]: 1 1
SNP type : 2 2
major allele haplotype : 1.0 1.0
minor allele haplotype : 1.0 1.0
>contig_1763 potential-SNP:1 real-SNP:1 true-SNP:0 error-SNP:1
location info: 582
first base(most frequent): A
the number of first base : 6
second base(2th frequent): T
the number of second base: 2
SNP confidence score : 1
SNP quality from contigs : 25
Inter-SNP[2]&intra-SNP[1]: 1
SNP type : -1
major allele haplotype : 1.0
minor allele haplotype : 0.0
>contig_1775 potential-SNP:1 real-SNP:1 true-SNP:1 error-SNP:0
location info: 1317
first base(most frequent): A
the number of first base : 3
second base(2th frequent): -
the number of second base: 2
SNP confidence score : 5
SNP quality from contigs : 10
Inter-SNP[2]&intra-SNP[1]: 1
SNP type : 2
major allele haplotype : 1.0
minor allele haplotype : 1.0
>contig_1776 potential-SNP:49 real-SNP:44 true-SNP:8 error-SNP:36
location info: 941 1026 1063 1261 1270 1323 1366 1370 1372 1373 1374 1377 1378 1393 1412 1419 1435 1437 1452 1453 1463 1464 1466 1467 1468 1469 1470 1471 1472 1473 1474 1475 1478 1498 1500 1502 1503 1522 1523 1528 1540 1541 1543 1566
first base(most frequent): T C A G G T A G C G A T - A T A A G C C G C A A G G A G A - - A G - G C A C A A C A A T
the number of first base : 63 64 64 59 59 56 49 47 48 48 48 48 47 48 49 49 44 44 36 43 41 41 39 36 22 37 35 35 38 37 37 35 38 30 34 32 28 20 19 19 18 18 13 9
second base(2th frequent): C T G A A C - A G C G A T C A - G A A T - - C G A A G A G G A - A G T T C A C - A C - G
the number of second base: 2 2 2 2 2 2 4 6 6 6 6 6 6 2 2 2 2 2 10 2 2 2 3 3 17 3 5 4 2 3 3 5 2 6 2 2 3 2 2 2 2 2 3 2
SNP confidence score : 4 5 5 2 2 5 4 5 5 5 5 5 5 2 1 2 1 1 3 1 2 2 3 3 3 3 3 3 1 3 3 4 2 3 1 1 2 1 1 1 1 1 2 1
SNP quality from contigs : 97 97 97 97 97 97 97 97 97 97 97 97 -1 97 97 97 97 97 97 97 97 97 97 97 1 97 97 97 97 -1 -1 97 97 -1 97 97 95 90 75 85 80 80 50 25
Inter-SNP[2]&intra-SNP[1]: 1 1 1 1 1 1 1 1 1 1 1 1 1 1 1 1 1 1 1 1 1 1 1 1 1 1 1 1 1 1 1 1 1 1 1 1 1 1 1 1 1 1 1 1
SNP type : -1 -1 -1 2 2 -1 -1 2 2 2 2 2 2 -1 -1 -1 -1 -1 -1 -1 -1 -1 -1 -1 -1 -1 -1 -1 -1 -1 -1 -1 -1 -1 -1 -1 -1 -1 -1 -1 -1 -1 -1 -1
major allele haplotype : 3.0 4.0 4.0 3.0 3.0 3.0 3.0 2.0 2.0 2.0 2.0 2.0 2.0 3.0 3.0 3.0 2.0 3.0 1.0 3.0 2.0 2.0 2.0 2.0 1.0 2.0 2.0 1.0 1.0 2.0 2.0 1.0 1.0 0.0 0.0 0.0 0.0 0.0 0.0 0.0 0.0 0.0 0.0 0.0
minor allele haplotype : 0.0 0.0 0.0 1.0 1.0 0.0 0.0 1.0 1.0 1.0 1.0 1.0 1.0 0.0 0.0 0.0 0.0 0.0 0.0 0.0 0.0 0.0 0.0 0.0 0.0 0.0 0.0 0.0 0.0 0.0 0.0 0.0 0.0 0.0 0.0 0.0 0.0 0.0 0.0 0.0 0.0 0.0 0.0 0.0
>contig_1794 potential-SNP:1 real-SNP:1 true-SNP:0 error-SNP:1
location info: 685
first base(most frequent): G
the number of first base : 2
second base(2th frequent): A
the number of second base: 2
SNP confidence score : 1
SNP quality from contigs : 0
Inter-SNP[2]&intra-SNP[1]: 0
SNP type : -1
major allele haplotype : 1.0
minor allele haplotype : 0.0
>contig_1802 potential-SNP:3 real-SNP:3 true-SNP:2 error-SNP:1
location info: 56 105 157
first base(most frequent): A T A
the number of first base : 3 3 3
second base(2th frequent): G A G
the number of second base: 2 2 2
SNP confidence score : 2 5 5
SNP quality from contigs : 10 10 10
Inter-SNP[2]&intra-SNP[1]: 0 0 0
SNP type : -1 2 2
major allele haplotype : 0.0 1.0 1.0
minor allele haplotype : 1.0 1.0 1.0
>contig_1803 potential-SNP:1 real-SNP:1 true-SNP:1 error-SNP:0
location info: 489
first base(most frequent): G
the number of first base : 4
second base(2th frequent): T
the number of second base: 3
SNP confidence score : 5
SNP quality from contigs : 5
Inter-SNP[2]&intra-SNP[1]: 1
SNP type : 2
major allele haplotype : 1.0
minor allele haplotype : 1.0
>contig_1805 potential-SNP:4 real-SNP:4 true-SNP:4 error-SNP:0
location info: 167 254 389 396
first base(most frequent): A T T T
the number of first base : 3 3 4 4
second base(2th frequent): G C C C
the number of second base: 2 2 2 2
SNP confidence score : 5 5 5 5
SNP quality from contigs : 5 5 10 10
Inter-SNP[2]&intra-SNP[1]: 1 1 1 1
SNP type : 2 2 2 2
major allele haplotype : 1.0 1.0 1.0 1.0
minor allele haplotype : 1.0 1.0 1.0 1.0
>contig_1826 potential-SNP:1 real-SNP:1 true-SNP:1 error-SNP:0
location info: 495
first base(most frequent): T
the number of first base : 2
second base(2th frequent): C
the number of second base: 2
SNP confidence score : 2
SNP quality from contigs : 0
Inter-SNP[2]&intra-SNP[1]: 0
SNP type : 2
major allele haplotype : 1.0
minor allele haplotype : 1.0
>contig_1846 potential-SNP:3 real-SNP:3 true-SNP:0 error-SNP:3
location info: 689 899 901
first base(most frequent): A T -
the number of first base : 8 6 6
second base(2th frequent): - G A
the number of second base: 2 2 2
SNP confidence score : 1 1 1
SNP quality from contigs : 35 25 -1
Inter-SNP[2]&intra-SNP[1]: 1 0 0
SNP type : -1 -1 -1
major allele haplotype : 2.0 1.0 1.0
minor allele haplotype : 0.0 0.0 0.0
>contig_1865 potential-SNP:1 real-SNP:1 true-SNP:1 error-SNP:0
location info: 752
first base(most frequent): G
the number of first base : 3
second base(2th frequent): A
the number of second base: 2
SNP confidence score : 5
SNP quality from contigs : 10
Inter-SNP[2]&intra-SNP[1]: 1
SNP type : 2
major allele haplotype : 1.0
minor allele haplotype : 1.0
>contig_1884 potential-SNP:1 real-SNP:1 true-SNP:1 error-SNP:0
location info: 284
first base(most frequent): G
the number of first base : 4
second base(2th frequent): A
the number of second base: 2
SNP confidence score : 5
SNP quality from contigs : 10
Inter-SNP[2]&intra-SNP[1]: 0
SNP type : 2
major allele haplotype : 1.0
minor allele haplotype : 1.0
>contig_1887 potential-SNP:1 real-SNP:1 true-SNP:0 error-SNP:1
location info: 796
first base(most frequent): C
the number of first base : 7
second base(2th frequent): -
the number of second base: 2
SNP confidence score : 1
SNP quality from contigs : 30
Inter-SNP[2]&intra-SNP[1]: 0
SNP type : -1
major allele haplotype : 1.0
minor allele haplotype : 0.0
>contig_1910 potential-SNP:1 real-SNP:1 true-SNP:0 error-SNP:1
location info: 436
first base(most frequent): A
the number of first base : 2
second base(2th frequent): T
the number of second base: 2
SNP confidence score : 1
SNP quality from contigs : 0
Inter-SNP[2]&intra-SNP[1]: 0
SNP type : -1
major allele haplotype : 0.0
minor allele haplotype : 1.0
>contig_1929 potential-SNP:1 real-SNP:1 true-SNP:1 error-SNP:0
location info: 181
first base(most frequent): T
the number of first base : 4
second base(2th frequent): C
the number of second base: 2
SNP confidence score : 5
SNP quality from contigs : 10
Inter-SNP[2]&intra-SNP[1]: 0
SNP type : 2
major allele haplotype : 1.0
minor allele haplotype : 1.0
>contig_1936 potential-SNP:2 real-SNP:2 true-SNP:1 error-SNP:1
location info: 982 1033
first base(most frequent): A A
the number of first base : 2 3
second base(2th frequent): G G
the number of second base: 2 2
SNP confidence score : 2 5
SNP quality from contigs : 0 5
Inter-SNP[2]&intra-SNP[1]: 1 1
SNP type : -1 2
major allele haplotype : 0.5 1.5
minor allele haplotype : 1.0 1.0
>contig_1937 potential-SNP:1 real-SNP:1 true-SNP:0 error-SNP:1
location info: 614
first base(most frequent): C
the number of first base : 2
second base(2th frequent): A
the number of second base: 2
SNP confidence score : 1
SNP quality from contigs : 0
Inter-SNP[2]&intra-SNP[1]: 1
SNP type : -1
major allele haplotype : 0.0
minor allele haplotype : 1.0
>contig_1944 potential-SNP:1 real-SNP:1 true-SNP:1 error-SNP:0
location info: 159
first base(most frequent): C
the number of first base : 3
second base(2th frequent): T
the number of second base: 2
SNP confidence score : 5
SNP quality from contigs : 5
Inter-SNP[2]&intra-SNP[1]: 1
SNP type : 2
major allele haplotype : 1.0
minor allele haplotype : 1.0
>contig_1947 potential-SNP:2 real-SNP:2 true-SNP:2 error-SNP:0
location info: 322 328
first base(most frequent): T T
the number of first base : 2 2
second base(2th frequent): - C
the number of second base: 2 2
SNP confidence score : 5 5
SNP quality from contigs : 0 0
Inter-SNP[2]&intra-SNP[1]: 0 0
SNP type : 2 2
major allele haplotype : 1.0 1.0
minor allele haplotype : 1.0 1.0
>contig_1973 potential-SNP:4 real-SNP:1 true-SNP:1 error-SNP:0
location info: 491
first base(most frequent): G
the number of first base : 19
second base(2th frequent): A
the number of second base: 2
SNP confidence score : 2
SNP quality from contigs : 97
Inter-SNP[2]&intra-SNP[1]: 1
SNP type : 2
major allele haplotype : 1.0
minor allele haplotype : 1.0
>contig_1994 potential-SNP:2 real-SNP:2 true-SNP:2 error-SNP:0
location info: 262 263
first base(most frequent): G A
the number of first base : 4 4
second base(2th frequent): C C
the number of second base: 2 2
SNP confidence score : 5 5
SNP quality from contigs : 10 10
Inter-SNP[2]&intra-SNP[1]: 1 1
SNP type : 2 2
major allele haplotype : 1.0 1.0
minor allele haplotype : 1.0 1.0
>contig_1998 potential-SNP:1 real-SNP:1 true-SNP:1 error-SNP:0
location info: 552
first base(most frequent): A
the number of first base : 9
second base(2th frequent): G
the number of second base: 2
SNP confidence score : 2
SNP quality from contigs : 35
Inter-SNP[2]&intra-SNP[1]: 1
SNP type : 2
major allele haplotype : 1.0
minor allele haplotype : 1.0
>contig_2018 potential-SNP:2 real-SNP:2 true-SNP:2 error-SNP:0
location info: 71 177
first base(most frequent): T T
the number of first base : 2 2
second base(2th frequent): C G
the number of second base: 2 2
SNP confidence score : 5 5
SNP quality from contigs : 5 5
Inter-SNP[2]&intra-SNP[1]: 0 0
SNP type : 2 2
major allele haplotype : 1.0 1.0
minor allele haplotype : 1.0 1.0
>contig_2027 potential-SNP:5 real-SNP:4 true-SNP:3 error-SNP:1
location info: 366 514 562 695
first base(most frequent): G G G A
the number of first base : 20 19 17 8
second base(2th frequent): A A A G
the number of second base: 3 2 2 3
SNP confidence score : 5 5 5 2
SNP quality from contigs : 90 80 70 30
Inter-SNP[2]&intra-SNP[1]: 1 1 1 1
SNP type : 2 2 2 -1
major allele haplotype : 1.0 1.0 1.0 0.0
minor allele haplotype : 1.0 1.0 1.0 0.0
>contig_2029 potential-SNP:2 real-SNP:2 true-SNP:1 error-SNP:1
location info: 354 594
first base(most frequent): G G
the number of first base : 8 6
second base(2th frequent): A A
the number of second base: 2 2
SNP confidence score : 2 1
SNP quality from contigs : 30 20
Inter-SNP[2]&intra-SNP[1]: 1 1
SNP type : 2 -1
major allele haplotype : 2.0 1.0
minor allele haplotype : 1.0 0.0
>contig_2062 potential-SNP:2 real-SNP:2 true-SNP:1 error-SNP:1
location info: 880 916
first base(most frequent): C A
the number of first base : 2 2
second base(2th frequent): T G
the number of second base: 2 2
SNP confidence score : 2 1
SNP quality from contigs : 0 0
Inter-SNP[2]&intra-SNP[1]: 0 0
SNP type : 2 -1
major allele haplotype : 1.0 0.0
minor allele haplotype : 1.0 1.0
>contig_2094 potential-SNP:6 real-SNP:6 true-SNP:1 error-SNP:5
location info: 381 538 546 549 570 585
first base(most frequent): G G T G G G
the number of first base : 8 7 7 7 6 6
second base(2th frequent): A A C A A A
the number of second base: 2 2 2 2 2 2
SNP confidence score : 5 1 1 1 1 1
SNP quality from contigs : 30 25 25 25 20 20
Inter-SNP[2]&intra-SNP[1]: 1 1 1 1 1 1
SNP type : 2 -1 -1 -1 -1 -1
major allele haplotype : 1.0 1.0 1.0 1.0 1.0 1.0
minor allele haplotype : 1.0 0.0 0.0 0.0 0.0 0.0
>contig_2107 potential-SNP:1 real-SNP:1 true-SNP:1 error-SNP:0
location info: 162
first base(most frequent): A
the number of first base : 2
second base(2th frequent): -
the number of second base: 2
SNP confidence score : 2
SNP quality from contigs : 0
Inter-SNP[2]&intra-SNP[1]: 0
SNP type : 2
major allele haplotype : 1.0
minor allele haplotype : 1.0
>contig_2120 potential-SNP:3 real-SNP:3 true-SNP:2 error-SNP:1
location info: 485 701 802
first base(most frequent): G G A
the number of first base : 16 11 2
second base(2th frequent): A A G
the number of second base: 2 2 2
SNP confidence score : 1 2 5
SNP quality from contigs : 70 45 0
Inter-SNP[2]&intra-SNP[1]: 1 1 1
SNP type : -1 2 2
major allele haplotype : 2.0 2.0 2.0
minor allele haplotype : 0.0 1.0 1.0
>contig_2156 potential-SNP:1 real-SNP:1 true-SNP:1 error-SNP:0
location info: 75
first base(most frequent): T
the number of first base : 31
second base(2th frequent): -
the number of second base: 2
SNP confidence score : 5
SNP quality from contigs : 97
Inter-SNP[2]&intra-SNP[1]: 1
SNP type : 2
major allele haplotype : 1.0
minor allele haplotype : 1.0
>contig_2160 potential-SNP:13 real-SNP:11 true-SNP:8 error-SNP:3
location info: 1012 1015 1016 1017 1018 1189 1317 1382 1404 1405 1406
first base(most frequent): A A A T A C T - - A T
the number of first base : 14 28 28 28 28 72 59 51 49 50 50
second base(2th frequent): C G T A T - A T A T C
the number of second base: 2 2 2 2 2 2 2 2 2 2 2
SNP confidence score : 2 2 2 2 2 5 2 5 5 5 5
SNP quality from contigs : 60 97 97 97 97 97 97 -1 -1 97 97
Inter-SNP[2]&intra-SNP[1]: 0 0 0 0 0 1 1 1 1 1 1
SNP type : 2 2 2 2 2 -1 -1 -1 2 2 2
major allele haplotype : 1.0 1.0 1.0 1.0 1.0 3.0 3.0 3.0 2.0 2.0 2.0
minor allele haplotype : 1.0 1.0 1.0 1.0 1.0 0.0 0.0 0.0 1.0 1.0 1.0
>contig_2213 potential-SNP:2 real-SNP:1 true-SNP:1 error-SNP:0
location info: 501
first base(most frequent): G
the number of first base : 8
second base(2th frequent): A
the number of second base: 2
SNP confidence score : 2
SNP quality from contigs : 35
Inter-SNP[2]&intra-SNP[1]: 1
SNP type : 2
major allele haplotype : 1.0
minor allele haplotype : 1.0
>contig_2238 potential-SNP:1 real-SNP:1 true-SNP:0 error-SNP:1
location info: 826
first base(most frequent): G
the number of first base : 2
second base(2th frequent): A
the number of second base: 2
SNP confidence score : 1
SNP quality from contigs : 0
Inter-SNP[2]&intra-SNP[1]: 1
SNP type : -1
major allele haplotype : 0.0
minor allele haplotype : 1.0
>contig_2307 potential-SNP:1 real-SNP:1 true-SNP:1 error-SNP:0
location info: 349
first base(most frequent): T
the number of first base : 4
second base(2th frequent): C
the number of second base: 2
SNP confidence score : 2
SNP quality from contigs : 10
Inter-SNP[2]&intra-SNP[1]: 1
SNP type : 2
major allele haplotype : 1.0
minor allele haplotype : 1.0
>contig_2337 potential-SNP:1 real-SNP:1 true-SNP:1 error-SNP:0
location info: 426
first base(most frequent): T
the number of first base : 2
second base(2th frequent): G
the number of second base: 2
SNP confidence score : 5
SNP quality from contigs : 0
Inter-SNP[2]&intra-SNP[1]: 0
SNP type : 2
major allele haplotype : 1.0
minor allele haplotype : 1.0
>contig_2374 potential-SNP:14 real-SNP:14 true-SNP:12 error-SNP:2
location info: 171 398 399 400 401 404 405 406 407 408 409 410 411 412
first base(most frequent): A A G G A G C T T A A T C C
the number of first base : 17 12 12 11 11 9 9 9 9 9 9 9 9 9
second base(2th frequent): G T C C G A G G A G G A G A
the number of second base: 2 8 9 9 9 7 7 6 6 6 4 4 4 2
SNP confidence score : 5 3 3 3 3 3 3 3 3 3 3 3 3 1
SNP quality from contigs : 80 0 15 0 0 15 15 20 20 20 30 30 30 40
Inter-SNP[2]&intra-SNP[1]: 1 1 1 1 1 1 1 1 1 1 1 1 1 1
SNP type : -1 2 2 2 2 2 2 2 2 2 2 2 2 -1
major allele haplotype : 2.0 1.0 1.0 1.0 1.0 1.0 1.0 1.0 1.0 1.0 1.0 1.0 1.0 1.0
minor allele haplotype : 0.0 1.0 1.0 1.0 1.0 1.0 1.0 1.0 1.0 1.0 1.0 1.0 1.0 0.0
>contig_2382 potential-SNP:2 real-SNP:2 true-SNP:2 error-SNP:0
location info: 154 172
first base(most frequent): T T
the number of first base : 7 7
second base(2th frequent): C A
the number of second base: 2 2
SNP confidence score : 5 5
SNP quality from contigs : 25 25
Inter-SNP[2]&intra-SNP[1]: 1 1
SNP type : 2 2
major allele haplotype : 1.0 1.0
minor allele haplotype : 1.0 1.0
>contig_2418 potential-SNP:1 real-SNP:1 true-SNP:1 error-SNP:0
location info: 358
first base(most frequent): T
the number of first base : 4
second base(2th frequent): C
the number of second base: 2
SNP confidence score : 5
SNP quality from contigs : 10
Inter-SNP[2]&intra-SNP[1]: 1
SNP type : 2
major allele haplotype : 1.0
minor allele haplotype : 1.0
>contig_2433 potential-SNP:4 real-SNP:2 true-SNP:1 error-SNP:1
location info: 34 94
first base(most frequent): G A
the number of first base : 21 54
second base(2th frequent): C C
the number of second base: 2 2
SNP confidence score : 1 5
SNP quality from contigs : 97 97
Inter-SNP[2]&intra-SNP[1]: 1 1
SNP type : -1 2
major allele haplotype : 1.0 2.0
minor allele haplotype : 0.0 1.0
>contig_2470 potential-SNP:1 real-SNP:1 true-SNP:0 error-SNP:1
location info: 665
first base(most frequent): -
the number of first base : 4
second base(2th frequent): G
the number of second base: 2
SNP confidence score : 1
SNP quality from contigs : -1
Inter-SNP[2]&intra-SNP[1]: 0
SNP type : -1
major allele haplotype : 1.0
minor allele haplotype : 0.0
>contig_2479 potential-SNP:1 real-SNP:1 true-SNP:1 error-SNP:0
location info: 801
first base(most frequent): C
the number of first base : 3
second base(2th frequent): T
the number of second base: 3
SNP confidence score : 5
SNP quality from contigs : 0
Inter-SNP[2]&intra-SNP[1]: 1
SNP type : 2
major allele haplotype : 1.0
minor allele haplotype : 1.0
>contig_2488 potential-SNP:2 real-SNP:2 true-SNP:2 error-SNP:0
location info: 496 509
first base(most frequent): A A
the number of first base : 3 3
second base(2th frequent): T G
the number of second base: 2 2
SNP confidence score : 5 2
SNP quality from contigs : 5 5
Inter-SNP[2]&intra-SNP[1]: 1 1
SNP type : 2 2
major allele haplotype : 1.0 1.0
minor allele haplotype : 1.0 1.0
>contig_2506 potential-SNP:2 real-SNP:2 true-SNP:0 error-SNP:2
location info: 620 662
first base(most frequent): G G
the number of first base : 4 4
second base(2th frequent): - -
the number of second base: 2 2
SNP confidence score : 1 1
SNP quality from contigs : 10 10
Inter-SNP[2]&intra-SNP[1]: 1 1
SNP type : -1 -1
major allele haplotype : 1.0 1.0
minor allele haplotype : 0.0 0.0
>contig_2547 potential-SNP:2 real-SNP:2 true-SNP:1 error-SNP:1
location info: 431 558
first base(most frequent): T G
the number of first base : 27 32
second base(2th frequent): C C
the number of second base: 5 2
SNP confidence score : 5 1
SNP quality from contigs : 97 97
Inter-SNP[2]&intra-SNP[1]: 1 1
SNP type : 2 -1
major allele haplotype : 2.0 2.0
minor allele haplotype : 1.0 0.0
>contig_2549 potential-SNP:9 real-SNP:9 true-SNP:7 error-SNP:2
location info: 118 127 129 130 132 133 134 135 143
first base(most frequent): A C A A A A - A T
the number of first base : 41 41 41 39 42 40 42 41 42
second base(2th frequent): G G G G G G G G G
the number of second base: 2 2 3 5 2 4 2 3 2
SNP confidence score : 5 5 5 5 5 5 5 5 5
SNP quality from contigs : 97 97 97 97 97 97 -1 97 97
Inter-SNP[2]&intra-SNP[1]: 1 1 1 1 1 1 1 1 1
SNP type : -1 2 2 2 2 2 2 2 -1
major allele haplotype : 3.5 2.5 2.0 1.5 2.5 1.5 2.5 2.0 3.5
minor allele haplotype : 0.0 1.0 1.5 2.0 1.0 2.0 1.0 1.5 0.0
>contig_2558 potential-SNP:2 real-SNP:2 true-SNP:1 error-SNP:1
location info: 557 560
first base(most frequent): A -
the number of first base : 4 4
second base(2th frequent): C A
the number of second base: 2 2
SNP confidence score : 1 2
SNP quality from contigs : 10 -1
Inter-SNP[2]&intra-SNP[1]: 1 0
SNP type : -1 2
major allele haplotype : 1.5 1.5
minor allele haplotype : 1.0 1.0
>contig_2561 potential-SNP:21 real-SNP:19 true-SNP:2 error-SNP:17
location info: 18 19 20 21 33 36 122 125 128 131 193 217 241 320 321 384 434 481 529
first base(most frequent): T C A T G G C C T T G G G C G A T G A
the number of first base : 23 25 28 29 53 56 80 81 78 79 85 87 93 104 104 108 106 104 93
second base(2th frequent): A T T C C C G G G G A A A T C - A T T
the number of second base: 3 3 3 3 2 2 3 2 5 4 2 2 2 2 2 2 2 2 2
SNP confidence score : 3 3 3 3 1 1 5 5 5 5 5 5 5 5 5 5 4 5 1
[truncated: 3,522 more rows]

## Sheet: Manihot esculanta
Details of HIGH quality SNP(qSNP) SPECIES Manihot esculanta
>contig_12 potential-SNP:23 real-SNP:20 true-SNP:13 error-SNP:7
location info: 17 18 20 21 53 134 138 215 235 256 430 483 484 485 487 488 489 490 492 493
first base(most frequent): G A G T C C C G A G T T G C T G C T A A
the number of first base : 5 5 5 5 12 14 16 17 11 13 19 13 13 13 13 13 13 13 12 12
second base(2th frequent): A C C C G T T A T T C C T G C C G G C G
the number of second base: 2 3 3 3 4 4 2 2 8 6 2 5 5 5 5 5 5 5 4 4
SNP confidence score : 1 2 2 2 5 5 5 5 5 5 1 3 3 3 3 3 3 3 3 3
SNP quality from contigs : 20 15 15 15 45 55 80 85 25 30 95 40 40 40 40 40 40 40 40 40
Inter-SNP[2]&intra-SNP[1]: 1 1 1 1 1 1 1 1 1 1 1 1 1 1 1 1 1 1 1 1
SNP type : -1 -1 -1 -1 2 2 2 2 2 2 -1 2 2 2 2 2 2 2 -1 -1
major allele haplotype : 0.0 0.0 0.0 0.0 2.0 3.0 3.0 3.0 2.0 3.0 2.0 1.0 1.0 1.0 1.0 1.0 1.0 1.0 1.0 1.0
minor allele haplotype : 0.0 0.0 0.0 0.0 1.0 1.0 1.0 1.0 2.0 1.0 0.0 1.0 1.0 1.0 1.0 1.0 1.0 1.0 0.0 0.0
>contig_13 potential-SNP:9 real-SNP:9 true-SNP:6 error-SNP:3
location info: 159 267 288 324 930 994 1040 1044 1070
first base(most frequent): A C A T A G A C C
the number of first base : 8 10 11 11 8 8 8 8 8
second base(2th frequent): G T T C G A C A T
the number of second base: 7 7 7 7 3 3 3 3 3
SNP confidence score : 5 5 5 5 5 5 4 4 4
SNP quality from contigs : 10 20 15 15 30 30 30 30 30
Inter-SNP[2]&intra-SNP[1]: 1 1 1 1 1 1 1 1 1
SNP type : 2 2 2 2 2 2 -1 -1 -1
major allele haplotype : 1.0 1.0 1.0 1.0 1.0 1.0 1.0 1.0 1.0
minor allele haplotype : 1.0 1.0 1.0 1.0 1.0 1.0 0.0 0.0 0.0
>contig_19 potential-SNP:1 real-SNP:1 true-SNP:1 error-SNP:0
location info: 946
first base(most frequent): -
the number of first base : 3
second base(2th frequent): G
the number of second base: 2
SNP confidence score : 2
SNP quality from contigs : -1
Inter-SNP[2]&intra-SNP[1]: 1
SNP type : 2
major allele haplotype : 1.0
minor allele haplotype : 1.0
>contig_21 potential-SNP:6 real-SNP:6 true-SNP:3 error-SNP:3
location info: 125 176 214 238 255 289
first base(most frequent): T A G T A T
the number of first base : 2 2 2 2 2 2
second base(2th frequent): C C A G C C
the number of second base: 2 2 2 2 2 2
SNP confidence score : 1 5 5 5 1 1
SNP quality from contigs : 5 5 5 5 5 5
Inter-SNP[2]&intra-SNP[1]: 0 0 0 0 0 0
SNP type : -1 2 2 2 -1 -1
major allele haplotype : 0.0 1.0 1.0 1.0 1.0 1.0
minor allele haplotype : 1.0 1.0 1.0 1.0 0.0 0.0
>contig_22 potential-SNP:18 real-SNP:15 true-SNP:2 error-SNP:13
location info: 21 22 23 24 26 27 40 43 88 150 468 469 562 576 582
first base(most frequent): A G C G C C C T - A A A A C C
the number of first base : 27 29 29 30 30 36 39 39 39 40 31 33 8 8 6
second base(2th frequent): G A G C G - T A T G C C C G A
the number of second base: 2 2 3 3 3 2 2 2 2 2 4 2 5 2 2
SNP confidence score : 1 1 2 2 2 1 1 2 5 2 4 2 3 1 1
SNP quality from contigs : 97 97 97 97 97 97 97 97 -1 97 97 97 5 30 20
Inter-SNP[2]&intra-SNP[1]: 1 1 1 1 1 1 1 1 1 1 1 1 1 1 1
SNP type : -1 -1 -1 -1 -1 -1 -1 -1 2 2 -1 -1 -1 -1 -1
major allele haplotype : 1.0 1.0 1.0 1.0 1.0 1.0 1.0 2.0 2.0 2.0 2.0 3.0 0.0 0.0 0.0
minor allele haplotype : 0.0 0.0 0.0 0.0 0.0 0.0 0.0 0.0 1.0 1.0 0.0 0.0 0.0 0.0 0.0
>contig_23 potential-SNP:12 real-SNP:12 true-SNP:12 error-SNP:0
location info: 421 423 424 426 427 428 429 430 432 434 435 436
first base(most frequent): C G C C G G G C G C G C2
the number of first base : 15 15 15 15 15 14 14 14 14 14 12 12
second base(2th frequent): A A A G A A A T T T T A
the number of second base: 4 4 4 4 4 4 4 4 4 4 4 4
SNP confidence score : 3 3 3 3 3 3 3 3 3 3 3 3
SNP quality from contigs : 60 60 60 60 60 55 55 55 55 55 45 45
Inter-SNP[2]&intra-SNP[1]: 1 1 1 1 1 1 1 1 1 1 1 1
SNP type : 2 2 2 2 2 2 2 2 2 2 2 2
major allele haplotype : 1.0 1.0 1.0 1.0 1.0 1.0 1.0 1.0 1.0 1.0 1.0 1.0
minor allele haplotype : 1.0 1.0 1.0 1.0 1.0 1.0 1.0 1.0 1.0 1.0 1.0 1.0
>contig_24 potential-SNP:2 real-SNP:2 true-SNP:1 error-SNP:1
location info: 235 474
first base(most frequent): T G
the number of first base : 10 2
second base(2th frequent): G A
the number of second base: 2 2
SNP confidence score : 5 1
SNP quality from contigs : 40 0
Inter-SNP[2]&intra-SNP[1]: 1 0
SNP type : 2 -1
major allele haplotype : 2.0 1.0
minor allele haplotype : 1.0 0.0
>contig_29 potential-SNP:2 real-SNP:2 true-SNP:0 error-SNP:2
location info: 304 305
first base(most frequent): T T
the number of first base : 5 6
second base(2th frequent): G G
the number of second base: 2 2
SNP confidence score : 1 1
SNP quality from contigs : 10 25
Inter-SNP[2]&intra-SNP[1]: 1 1
SNP type : -1 -1
major allele haplotype : 1.0 1.5
minor allele haplotype : 1.0 1.0
>contig_30 potential-SNP:3 real-SNP:3 true-SNP:3 error-SNP:0
location info: 20 123 253
first base(most frequent): C A A
the number of first base : 15 16 23
second base(2th frequent): - G G
the number of second base: 9 9 2
SNP confidence score : 3 5 5
SNP quality from contigs : 20 40 97
Inter-SNP[2]&intra-SNP[1]: 1 1 0
SNP type : 2 2 2
major allele haplotype : 2.0 3.0 4.0
minor allele haplotype : 2.0 2.0 1.0
>contig_31 potential-SNP:81 real-SNP:81 true-SNP:30 error-SNP:51
location info: 28 29 30 32 34 35 36 50 74 80 127 144 162 196 209 213 233 254 266 277 304 307 313 346 352 376 380 381 382 383 408 411 414 428 429 444 451 466 486 487 502 504 505 506 507 512 513 514 515 520 523 524 525 526 527 528 546 565 573 678 679 680 681 682 683 684 685 686 687 688 691 692 694 695 858 859 860 864 867 868 1073
first base(most frequent): T C G G C C G G A C C A C T C A T A C T G A T T T A G A C - A C A A A T A T G C C C A A G G C C A G C G A T C C A G A C T A T A C G - - A A G T A A G T T T A C C
the number of first base : 37 37 37 37 37 28 37 102 106 107 113 116 87 126 133 133 134 137 138 137 143 145 145 143 145 145 144 144 145 144 144 144 144 144 144 143 141 137 136 136 124 120 95 94 91 95 95 95 95 94 92 92 92 92 92 91 79 76 65 15 15 11 11 14 22 17 12 12 14 19 14 14 15 15 12 13 13 13 13 13 5
second base(2th frequent): C G C C G - C A - T T G T C T G C T T C - G C C C T T G A C G T G G T A C C C T A - - - T C G G G C T C G A A A G A C G A C C C T C G G G G A C C T C C A G G G G
the number of second base: 2 2 2 3 3 9 4 2 3 2 3 2 35 2 2 2 2 2 2 2 2 2 2 5 2 2 2 3 2 3 2 2 2 2 2 2 2 3 2 2 3 6 30 31 34 29 29 29 29 25 7 6 6 6 6 4 2 2 2 11 11 6 6 6 3 5 10 7 6 5 5 5 5 5 2 2 2 2 2 2 2
SNP confidence score : 1 1 1 2 2 3 3 2 5 5 5 5 5 2 2 5 5 5 5 5 5 5 5 5 5 5 5 5 5 5 2 5 5 2 5 2 1 4 1 1 2 3 3 3 3 3 3 3 3 3 3 3 3 3 3 3 2 5 1 3 3 3 3 3 2 3 3 3 3 3 3 3 3 3 1 1 1 1 1 1 5
SNP quality from contigs : 97 97 97 97 97 70 97 97 97 97 97 97 1 97 97 97 97 97 97 97 97 97 97 97 97 97 97 97 97 -1 97 97 97 97 97 97 97 97 97 97 97 97 97 97 1 1 1 1 1 1 97 97 97 97 97 97 97 97 97 20 20 0 0 15 97 45 -1 -1 15 75 50 50 55 55 50 55 55 55 55 55 0
Inter-SNP[2]&intra-SNP[1]: 1 1 1 1 1 1 1 1 1 1 1 1 1 1 1 1 1 1 1 1 1 1 1 1 1 1 1 1 1 1 1 1 1 1 1 1 1 1 1 1 1 1 1 1 1 1 1 1 1 1 1 1 1 1 1 1 1 1 1 1 1 1 1 1 1 1 1 1 1 1 1 1 1 1 1 1 1 1 1 1 1
SNP type : -1 -1 -1 -1 -1 -1 -1 -1 -1 -1 2 -1 2 -1 -1 -1 -1 -1 2 -1 -1 -1 -1 2 -1 2 -1 -1 -1 -1 -1 -1 -1 2 -1 -1 -1 -1 -1 -1 -1 -1 2 2 2 2 2 2 2 2 2 2 2 2 2 2 -1 -1 -1 2 2 3 -1 -1 -1 3 3 -1 3 -1 2 2 2 2 -1 -1 -1 -1 -1 -1 -1
major allele haplotype : 1.0 1.0 1.0 1.0 1.0 0.0 1.0 2.0 3.0 3.0 2.0 3.0 2.0 3.0 3.0 3.0 3.0 3.0 2.0 4.0 4.0 4.0 4.0 3.0 4.0 3.0 4.0 4.0 4.0 4.0 4.0 4.0 4.0 3.0 4.0 3.0 3.0 3.0 3.0 3.0 3.0 3.0 3.0 3.0 2.0 3.0 3.0 3.0 3.0 3.0 3.0 3.0 3.0 3.0 3.0 3.0 3.0 3.0 3.0 1.0 1.0 2.0 2.0 2.0 3.0 2.0 2.0 2.0 2.0 3.0 2.0 2.0 2.0 2.0 2.0 2.0 2.0 2.0 2.0 2.0 1.0
minor allele haplotype : 0.0 0.0 0.0 0.0 0.0 0.0 0.0 0.0 0.0 0.0 1.0 0.0 1.0 0.0 0.0 0.0 0.0 0.0 1.0 0.0 0.0 0.0 0.0 1.0 0.0 1.0 0.0 0.0 0.0 0.0 0.0 0.0 0.0 1.0 0.0 0.0 0.0 0.0 0.0 0.0 0.0 0.0 1.0 1.0 1.0 1.0 1.0 1.0 1.0 1.0 1.0 1.0 1.0 1.0 1.0 1.0 0.0 0.0 0.0 1.0 1.0 1.0 0.0 0.0 0.0 1.0 1.0 0.0 1.0 0.0 1.0 1.0 1.0 1.0 0.0 0.0 0.0 0.0 0.0 0.0 0.0
>contig_32 potential-SNP:1 real-SNP:1 true-SNP:1 error-SNP:0
location info: 84
first base(most frequent): A
the number of first base : 2
second base(2th frequent): T
the number of second base: 2
SNP confidence score : 5
SNP quality from contigs : 0
Inter-SNP[2]&intra-SNP[1]: 1
SNP type : 2
major allele haplotype : 1.0
minor allele haplotype : 1.0
>contig_35 potential-SNP:1 real-SNP:1 true-SNP:1 error-SNP:0
location info: 197
first base(most frequent): T
the number of first base : 3
second base(2th frequent): C
the number of second base: 2
SNP confidence score : 2
SNP quality from contigs : 10
Inter-SNP[2]&intra-SNP[1]: 1
SNP type : 2
major allele haplotype : 1.0
minor allele haplotype : 1.0
>contig_36 potential-SNP:1 real-SNP:1 true-SNP:0 error-SNP:1
location info: 23
first base(most frequent): T
the number of first base : 6
second base(2th frequent): C
the number of second base: 3
SNP confidence score : 2
SNP quality from contigs : 15
Inter-SNP[2]&intra-SNP[1]: 1
SNP type : -1
major allele haplotype : 1.0
minor allele haplotype : 0.0
>contig_38 potential-SNP:16 real-SNP:15 true-SNP:0 error-SNP:15
location info: 38 39 41 42 43 45 46 47 49 51 52 54 55 61 367
first base(most frequent): T A A G A T G G A G G A C G C
the number of first base : 5 5 6 6 6 6 7 7 8 8 9 9 9 7 12
second base(2th frequent): G C G C C C C C G C A G T C T
the number of second base: 3 3 3 3 3 3 3 3 3 3 3 3 3 6 2
SNP confidence score : 3 3 3 3 3 3 3 3 3 3 3 3 3 3 5
SNP quality from contigs : 10 10 15 15 15 15 20 20 25 25 30 30 30 5 40
Inter-SNP[2]&intra-SNP[1]: 1 1 1 1 1 1 1 1 1 1 1 1 1 1 1
SNP type : -1 -1 -1 -1 -1 -1 -1 -1 -1 -1 -1 -1 -1 -1 -1
major allele haplotype : 1.0 1.0 1.0 1.0 1.0 1.0 1.0 1.0 1.0 1.0 1.0 1.0 1.0 0.0 2.0
minor allele haplotype : 0.0 0.0 0.0 0.0 0.0 0.0 0.0 0.0 0.0 0.0 0.0 0.0 0.0 1.0 0.0
>contig_39 potential-SNP:5 real-SNP:5 true-SNP:2 error-SNP:3
location info: 206 222 298 379 396
first base(most frequent): T A A A T
the number of first base : 11 11 14 15 15
second base(2th frequent): C - T G C
the number of second base: 2 3 2 2 2
SNP confidence score : 5 5 5 1 1
SNP quality from contigs : 50 45 65 70 70
Inter-SNP[2]&intra-SNP[1]: 1 1 1 1 1
SNP type : 2 -1 2 -1 -1
major allele haplotype : 1.0 2.0 1.0 1.0 1.0
minor allele haplotype : 1.0 0.0 1.0 0.0 0.0
>contig_43 potential-SNP:1 real-SNP:1 true-SNP:0 error-SNP:1
location info: 28
first base(most frequent): G
the number of first base : 11
second base(2th frequent): T
the number of second base: 2
SNP confidence score : 1
SNP quality from contigs : 50
Inter-SNP[2]&intra-SNP[1]: 1
SNP type : -1
major allele haplotype : 1.0
minor allele haplotype : 0.0
>contig_45 potential-SNP:2 real-SNP:2 true-SNP:1 error-SNP:1
location info: 261 445
first base(most frequent): A T
the number of first base : 16 14
second base(2th frequent): G G
the number of second base: 2 2
SNP confidence score : 5 1
SNP quality from contigs : 75 65
Inter-SNP[2]&intra-SNP[1]: 1 1
SNP type : 2 -1
major allele haplotype : 2.0 1.0
minor allele haplotype : 1.0 0.0
>contig_46 potential-SNP:4 real-SNP:4 true-SNP:4 error-SNP:0
location info: 17 18 23 145
first base(most frequent): A C - A
the number of first base : 6 6 6 8
second base(2th frequent): T A C -
the number of second base: 4 4 4 2
SNP confidence score : 3 3 3 2
SNP quality from contigs : 15 15 -1 40
Inter-SNP[2]&intra-SNP[1]: 1 1 1 1
SNP type : 2 2 2 2
major allele haplotype : 1.0 1.0 1.0 1.0
minor allele haplotype : 1.0 1.0 1.0 1.0
>contig_48 potential-SNP:1 real-SNP:1 true-SNP:1 error-SNP:0
location info: 388
first base(most frequent): T
the number of first base : 12
second base(2th frequent): A
the number of second base: 2
SNP confidence score : 2
SNP quality from contigs : 50
Inter-SNP[2]&intra-SNP[1]: 1
SNP type : 2
major allele haplotype : 1.0
minor allele haplotype : 1.0
>contig_49 potential-SNP:1 real-SNP:1 true-SNP:1 error-SNP:0
location info: 249
first base(most frequent): T
the number of first base : 7
second base(2th frequent): C
the number of second base: 2
SNP confidence score : 2
SNP quality from contigs : 25
Inter-SNP[2]&intra-SNP[1]: 1
SNP type : 2
major allele haplotype : 1.0
minor allele haplotype : 1.0
>contig_50 potential-SNP:12 real-SNP:9 true-SNP:0 error-SNP:9
location info: 35 40 41 43 237 248 269 289 438
first base(most frequent): C T G T A A G T G
the number of first base : 34 44 45 39 50 49 50 48 23
second base(2th frequent): - G T - G G A C A
the number of second base: 9 3 3 10 2 3 2 4 2
SNP confidence score : 3 2 2 4 5 5 5 5 1
SNP quality from contigs : 97 97 97 97 97 97 97 97 97
Inter-SNP[2]&intra-SNP[1]: 1 1 1 1 1 1 1 1 1
SNP type : -1 -1 -1 -1 -1 -1 -1 -1 -1
major allele haplotype : 0.0 1.0 1.0 1.0 2.0 2.0 2.0 2.0 0.0
minor allele haplotype : 0.0 0.0 0.0 0.0 0.0 0.0 0.0 0.0 0.0
>contig_51 potential-SNP:2 real-SNP:2 true-SNP:2 error-SNP:0
location info: 88 155
first base(most frequent): A A
the number of first base : 2 2
second base(2th frequent): G G
the number of second base: 2 2
SNP confidence score : 5 5
SNP quality from contigs : 5 5
Inter-SNP[2]&intra-SNP[1]: 0 0
SNP type : 2 2
major allele haplotype : 1.0 1.0
minor allele haplotype : 1.0 1.0
>contig_52 potential-SNP:9 real-SNP:9 true-SNP:9 error-SNP:0
location info: 1443 1970 2031 2034 2057 2101 2264 2286 2320
first base(most frequent): T G A G G C C C G
the number of first base : 4 10 11 11 10 11 10 10 9
second base(2th frequent): C C T A A T G T C
the number of second base: 2 2 3 3 3 3 8 8 8
SNP confidence score : 5 5 5 5 5 5 5 5 5
SNP quality from contigs : 10 40 40 40 35 40 10 10 5
Inter-SNP[2]&intra-SNP[1]: 1 0 1 1 1 1 1 1 1
SNP type : 2 2 2 2 2 2 2 2 2
major allele haplotype : 1.0 1.0 1.0 1.0 1.0 1.0 1.0 1.0 1.0
minor allele haplotype : 1.0 1.0 1.0 1.0 1.0 1.0 1.0 1.0 1.0
>contig_53 potential-SNP:4 real-SNP:4 true-SNP:2 error-SNP:2
location info: 31 32 125 139
first base(most frequent): - - A T
the number of first base : 3 3 4 5
second base(2th frequent): C T G C
the number of second base: 2 2 3 2
SNP confidence score : 1 1 5 5
SNP quality from contigs : 0 -1 10 20
Inter-SNP[2]&intra-SNP[1]: 1 1 1 1
SNP type : -1 -1 2 2
major allele haplotype : 1.5 1.5 2.0 2.5
minor allele haplotype : 0.5 1.0 1.5 1.0
>contig_57 potential-SNP:1 real-SNP:1 true-SNP:1 error-SNP:0
location info: 213
first base(most frequent): G
the number of first base : 2
second base(2th frequent): T
the number of second base: 2
SNP confidence score : 5
SNP quality from contigs : 5
Inter-SNP[2]&intra-SNP[1]: 0
SNP type : 2
major allele haplotype : 1.0
minor allele haplotype : 1.0
>contig_58 potential-SNP:29 real-SNP:27 true-SNP:13 error-SNP:14
location info: 93 95 96 98 141 155 160 162 163 262 274 295 309 325 349 366 367 368 369 370 372 375 379 603 604 605 606
first base(most frequent): C T G - A C C A - C C A A C - A C T C T C A T G C T A
the number of first base : 14 14 14 13 24 25 29 28 27 70 69 64 59 56 50 24 24 24 24 24 21 11 10 4 4 4 4
second base(2th frequent): T C T G T A G C A T A C C T T G G C A C A T A A T C G
the number of second base: 2 2 3 6 2 5 3 5 6 2 2 3 4 2 2 13 13 14 13 2 3 8 3 2 2 2 2
SNP confidence score : 5 5 5 5 5 5 5 5 5 5 5 2 4 2 1 3 3 3 3 1 3 3 2 1 1 1 1
SNP quality from contigs : 60 60 55 -1 97 97 97 97 -1 97 97 97 97 97 -1 45 45 50 45 97 90 20 40 15 15 15 15
Inter-SNP[2]&intra-SNP[1]: 1 1 1 1 1 1 1 1 1 1 1 1 1 1 1 1 1 1 1 1 1 1 1 1 1 1 1
SNP type : 2 2 2 2 -1 -1 2 2 2 2 -1 -1 2 -1 -1 2 2 2 2 -1 -1 -1 -1 -1 -1 -1 -1
major allele haplotype : 2.0 2.0 2.0 1.0 5.0 5.0 3.0 2.0 2.0 4.0 5.0 4.0 4.0 5.0 2.0 2.0 2.0 2.0 2.0 2.0 2.0 2.0 2.0 0.0 0.0 0.0 0.0
minor allele haplotype : 1.0 1.0 1.0 2.0 0.0 0.0 2.0 2.0 2.0 1.0 0.0 0.0 1.0 0.0 0.0 1.0 1.0 1.0 1.0 0.0 0.0 0.0 0.0 0.0 0.0 0.0 0.0
>contig_64 potential-SNP:3 real-SNP:3 true-SNP:2 error-SNP:1
location info: 266 291 407
first base(most frequent): G C T
the number of first base : 3 3 3
second base(2th frequent): A T A
the number of second base: 2 2 2
SNP confidence score : 5 5 1
SNP quality from contigs : 5 15 15
Inter-SNP[2]&intra-SNP[1]: 1 1 1
SNP type : 2 2 -1
major allele haplotype : 1.0 1.0 1.0
minor allele haplotype : 1.0 1.0 0.0
>contig_67 potential-SNP:6 real-SNP:6 true-SNP:2 error-SNP:4
location info: 81 104 287 349 350 352
first base(most frequent): T A T C T G
the number of first base : 3 3 4 3 3 3
second base(2th frequent): - G A T C T
the number of second base: 2 2 2 2 2 2
SNP confidence score : 5 5 1 2 2 2
SNP quality from contigs : 5 5 10 10 10 10
Inter-SNP[2]&intra-SNP[1]: 1 1 1 0 0 0
SNP type : 2 2 -1 -1 -1 -1
major allele haplotype : 2.0 2.0 1.0 0.0 0.0 0.0
minor allele haplotype : 1.0 1.0 0.0 1.0 1.0 1.0
>contig_71 potential-SNP:1 real-SNP:1 true-SNP:0 error-SNP:1
location info: 52
first base(most frequent): A
the number of first base : 6
second base(2th frequent): G
the number of second base: 3
SNP confidence score : 2
SNP quality from contigs : 15
Inter-SNP[2]&intra-SNP[1]: 1
SNP type : -1
major allele haplotype : 1.0
minor allele haplotype : 0.0
>contig_73 potential-SNP:15 real-SNP:15 true-SNP:13 error-SNP:2
location info: 237 273 495 546 625 647 648 649 650 651 653 654 655 656 657
first base(most frequent): C G G G A T T T G T T T T T C
the number of first base : 7 7 8 8 4 6 4 6 6 6 6 6 6 6 6
second base(2th frequent): T A A A G C C G C C G G G C G
the number of second base: 2 2 2 2 3 4 4 4 4 4 4 4 4 4 4
SNP confidence score : 5 5 5 4 2 3 3 3 3 3 3 3 3 3 3
SNP quality from contigs : 35 35 40 25 0 10 0 10 10 10 10 10 10 10 10
Inter-SNP[2]&intra-SNP[1]: 0 1 0 1 1 1 1 1 1 1 1 1 1 1 1
SNP type : 2 2 2 -1 -1 2 3 2 2 2 2 2 2 2 2
major allele haplotype : 2.0 2.0 2.0 3.0 0.0 2.0 1.0 2.0 2.0 2.0 2.0 2.0 2.0 2.0 2.0
minor allele haplotype : 1.0 1.0 1.0 0.0 0.0 1.0 1.0 1.0 1.0 1.0 1.0 1.0 1.0 1.0 1.0
>contig_76 potential-SNP:7 real-SNP:7 true-SNP:7 error-SNP:0
location info: 586 589 590 591 593 595 596
first base(most frequent): A T T G T A T
the number of first base : 4 4 4 4 4 4 4
second base(2th frequent): C C C C G C G
the number of second base: 4 4 4 4 4 4 4
SNP confidence score : 3 3 3 3 3 3 3
SNP quality from contigs : 5 5 5 5 5 5 5
Inter-SNP[2]&intra-SNP[1]: 1 1 1 1 1 1 1
SNP type : 2 2 2 2 2 2 2
major allele haplotype : 1.0 1.0 1.0 1.0 1.0 1.0 1.0
minor allele haplotype : 1.0 1.0 1.0 1.0 1.0 1.0 1.0
>contig_77 potential-SNP:1 real-SNP:1 true-SNP:1 error-SNP:0
location info: 190
first base(most frequent): T
the number of first base : 2
second base(2th frequent): A
the number of second base: 2
SNP confidence score : 5
SNP quality from contigs : 5
Inter-SNP[2]&intra-SNP[1]: 0
SNP type : 2
major allele haplotype : 1.0
minor allele haplotype : 1.0
>contig_84 potential-SNP:1 real-SNP:1 true-SNP:0 error-SNP:1
location info: 274
first base(most frequent): A
the number of first base : 2
second base(2th frequent): T
the number of second base: 2
SNP confidence score : 1
SNP quality from contigs : 5
Inter-SNP[2]&intra-SNP[1]: 0
SNP type : -1
major allele haplotype : 0.0
minor allele haplotype : 1.0
>contig_85 potential-SNP:7 real-SNP:6 true-SNP:4 error-SNP:2
location info: 55 115 150 321 464 664
first base(most frequent): G C A A C T
the number of first base : 3 5 5 5 5 2
second base(2th frequent): C T G T T C
the number of second base: 2 3 3 4 2 2
SNP confidence score : 1 5 5 5 5 1
SNP quality from contigs : 5 10 20 0 25 5
Inter-SNP[2]&intra-SNP[1]: 1 1 1 1 1 0
SNP type : -1 2 2 2 2 -1
major allele haplotype : 0.0 2.0 2.0 1.0 2.0 0.0
minor allele haplotype : 0.0 1.0 1.0 2.0 1.0 0.0
>contig_88 potential-SNP:8 real-SNP:8 true-SNP:1 error-SNP:7
location info: 59 60 61 62 100 476 480 502
first base(most frequent): A G A C G A C A
the number of first base : 3 4 4 4 5 11 11 11
second base(2th frequent): C A G G A G T G
the number of second base: 2 2 2 2 2 2 2 2
SNP confidence score : 2 2 2 2 5 1 1 1
SNP quality from contigs : 10 15 15 15 10 50 40 40
Inter-SNP[2]&intra-SNP[1]: 1 1 1 1 1 1 1 1
SNP type : -1 -1 -1 -1 2 -1 -1 -1
major allele haplotype : 0.0 0.0 0.0 0.0 2.0 1.0 1.0 1.0
minor allele haplotype : 1.0 1.0 1.0 1.0 1.0 0.0 0.0 0.0
>contig_108 potential-SNP:1 real-SNP:1 true-SNP:1 error-SNP:0
location info: 312
first base(most frequent): A
the number of first base : 5
second base(2th frequent): C
the number of second base: 2
SNP confidence score : 5
SNP quality from contigs : 20
Inter-SNP[2]&intra-SNP[1]: 1
SNP type : 2
major allele haplotype : 1.0
minor allele haplotype : 1.0
>contig_112 potential-SNP:4 real-SNP:1 true-SNP:1 error-SNP:0
location info: 536
first base(most frequent): C
the number of first base : 2
second base(2th frequent): A
the number of second base: 2
SNP confidence score : 2
SNP quality from contigs : 5
Inter-SNP[2]&intra-SNP[1]: 1
SNP type : 2
major allele haplotype : 1.0
minor allele haplotype : 1.0
>contig_123 potential-SNP:3 real-SNP:3 true-SNP:3 error-SNP:0
location info: 126 143 330
first base(most frequent): G C T
the number of first base : 10 10 10
second base(2th frequent): - A A
the number of second base: 5 5 6
SNP confidence score : 5 5 5
SNP quality from contigs : 30 30 25
Inter-SNP[2]&intra-SNP[1]: 1 1 1
SNP type : 2 2 2
major allele haplotype : 1.0 1.0 1.0
minor allele haplotype : 1.0 1.0 1.0
>contig_126 potential-SNP:1 real-SNP:1 true-SNP:1 error-SNP:0
location info: 328
first base(most frequent): A
the number of first base : 2
second base(2th frequent): C
the number of second base: 2
SNP confidence score : 2
SNP quality from contigs : 5
Inter-SNP[2]&intra-SNP[1]: 0
SNP type : 2
major allele haplotype : 1.0
minor allele haplotype : 1.0
>contig_128 potential-SNP:2 real-SNP:2 true-SNP:1 error-SNP:1
location info: 194 359
first base(most frequent): T G
the number of first base : 3 3
second base(2th frequent): A A
the number of second base: 2 2
SNP confidence score : 4 5
SNP quality from contigs : 10 10
Inter-SNP[2]&intra-SNP[1]: 1 1
SNP type : -1 2
major allele haplotype : 0.0 1.0
minor allele haplotype : 1.0 1.0
>contig_143 potential-SNP:2 real-SNP:1 true-SNP:0 error-SNP:1
location info: 577
first base(most frequent): G
the number of first base : 2
second base(2th frequent): A
the number of second base: 2
SNP confidence score : 1
SNP quality from contigs : 10
Inter-SNP[2]&intra-SNP[1]: 1
SNP type : -1
major allele haplotype : 1.0
minor allele haplotype : 0.0
>contig_158 potential-SNP:5 real-SNP:5 true-SNP:5 error-SNP:0
location info: 487 488 489 490 491
first base(most frequent): - - - - -
the number of first base : 8 8 8 8 8
second base(2th frequent): A T T G G
the number of second base: 3 3 3 3 3
SNP confidence score : 5 5 5 5 5
SNP quality from contigs : -1 -1 -1 -1 -1
Inter-SNP[2]&intra-SNP[1]: 1 1 1 1 1
SNP type : 2 2 2 2 2
major allele haplotype : 1.0 1.0 1.0 1.0 1.0
minor allele haplotype : 1.0 1.0 1.0 1.0 1.0
>contig_167 potential-SNP:18 real-SNP:18 true-SNP:2 error-SNP:16
location info: 273 736 786 788 789 791 793 795 796 798 800 801 802 803 804 805 806 807
first base(most frequent): T T A A C C T A G A C C T G A C A A
the number of first base : 15 9 5 5 5 5 5 5 5 5 5 5 5 5 5 5 5 5
second base(2th frequent): C C G G T T A G A T T G C A T T G T
the number of second base: 3 5 2 2 2 2 2 2 2 2 2 2 2 2 2 2 2 2
SNP confidence score : 5 5 1 1 1 1 1 1 1 1 1 1 1 1 1 1 1 1
SNP quality from contigs : 65 30 25 25 25 20 20 20 20 20 20 20 20 20 20 20 20 20
Inter-SNP[2]&intra-SNP[1]: 1 1 1 1 1 1 1 1 1 1 1 1 1 1 1 1 1 1
SNP type : 2 2 -1 -1 -1 -1 -1 -1 -1 -1 -1 -1 -1 -1 -1 -1 -1 -1
major allele haplotype : 1.0 1.0 1.0 1.0 1.0 1.0 1.0 1.0 1.0 1.0 1.0 1.0 1.0 1.0 1.0 1.0 1.0 1.0
minor allele haplotype : 1.0 1.0 0.0 0.0 0.0 0.0 0.0 0.0 0.0 0.0 0.0 0.0 0.0 0.0 0.0 0.0 0.0 0.0
>contig_195 potential-SNP:1 real-SNP:1 true-SNP:1 error-SNP:0
location info: 256
first base(most frequent): -
the number of first base : 4
second base(2th frequent): T
the number of second base: 3
SNP confidence score : 5
SNP quality from contigs : -1
Inter-SNP[2]&intra-SNP[1]: 1
SNP type : 2
major allele haplotype : 1.0
minor allele haplotype : 1.0
>contig_215 potential-SNP:2 real-SNP:1 true-SNP:1 error-SNP:0
location info: 192
first base(most frequent): G
the number of first base : 22
second base(2th frequent): C
the number of second base: 22
SNP confidence score : 5
SNP quality from contigs : 0
Inter-SNP[2]&intra-SNP[1]: 1
SNP type : 2
major allele haplotype : 1.0
minor allele haplotype : 1.0
>contig_218 potential-SNP:3 real-SNP:2 true-SNP:2 error-SNP:0
location info: 711 791
first base(most frequent): G T
the number of first base : 3 4
second base(2th frequent): T C
the number of second base: 2 2
SNP confidence score : 2 2
SNP quality from contigs : 10 0
Inter-SNP[2]&intra-SNP[1]: 1 1
SNP type : 2 2
major allele haplotype : 1.0 1.0
minor allele haplotype : 1.0 1.0
>contig_221 potential-SNP:17 real-SNP:17 true-SNP:14 error-SNP:3
location info: 332 551 697 772 800 830 836 1049 1135 1145 1153 1164 1178 1205 1207 1222 1259
first base(most frequent): A G C A C G G A C A C T C A C T T
the number of first base : 3 4 7 9 6 7 9 9 9 10 9 10 7 11 7 7 11
second base(2th frequent): G A G C T T A G G G T G T G A C -
the number of second base: 2 3 5 2 6 5 2 4 3 3 4 3 6 3 6 7 2
SNP confidence score : 5 5 5 1 5 5 2 5 5 5 5 2 5 2 4 4 2
SNP quality from contigs : 5 5 15 40 0 10 30 25 30 35 30 35 5 40 0 0 50
Inter-SNP[2]&intra-SNP[1]: 1 1 1 1 1 1 1 1 1 1 1 1 1 1 1 1 1
SNP type : 2 2 2 -1 2 2 2 2 2 2 2 -1 2 -1 2 2 2
major allele haplotype : 1.0 1.0 2.0 3.0 1.0 2.0 2.0 2.0 2.0 2.0 2.0 2.0 1.0 2.0 1.0 2.0 2.0
minor allele haplotype : 1.0 2.0 1.0 0.0 2.0 1.0 1.0 1.0 1.0 1.0 1.0 0.0 1.0 0.0 1.0 1.0 1.0
>contig_236 potential-SNP:2 real-SNP:2 true-SNP:2 error-SNP:0
location info: 386 388
first base(most frequent): T -
the number of first base : 2 2
second base(2th frequent): A G
the number of second base: 2 2
SNP confidence score : 5 5
SNP quality from contigs : 0 0
Inter-SNP[2]&intra-SNP[1]: 0 0
SNP type : 2 2
major allele haplotype : 1.0 1.0
minor allele haplotype : 1.0 1.0
>contig_245 potential-SNP:2 real-SNP:2 true-SNP:1 error-SNP:1
location info: 132 169
first base(most frequent): C C
the number of first base : 3 3
second base(2th frequent): A T
the number of second base: 2 2
SNP confidence score : 4 5
SNP quality from contigs : 5 5
Inter-SNP[2]&intra-SNP[1]: 1 1
SNP type : -1 2
major allele haplotype : 0.0 1.0
minor allele haplotype : 1.0 1.0
>contig_246 potential-SNP:2 real-SNP:2 true-SNP:2 error-SNP:0
location info: 705 744
first base(most frequent): G T
the number of first base : 3 3
second base(2th frequent): A G
the number of second base: 2 2
SNP confidence score : 4 2
SNP quality from contigs : 0 15
Inter-SNP[2]&intra-SNP[1]: 1 0
SNP type : 2 2
major allele haplotype : 1.0 1.0
minor allele haplotype : 1.0 1.0
>contig_247 potential-SNP:1 real-SNP:1 true-SNP:1 error-SNP:0
location info: 312
first base(most frequent): A
the number of first base : 4
second base(2th frequent): T
the number of second base: 2
SNP confidence score : 2
SNP quality from contigs : 10
Inter-SNP[2]&intra-SNP[1]: 1
SNP type : 2
major allele haplotype : 1.0
minor allele haplotype : 1.0
>contig_259 potential-SNP:3 real-SNP:3 true-SNP:3 error-SNP:0
location info: 931 1141 1142
first base(most frequent): A - -
the number of first base : 3 3 3
second base(2th frequent): G A A
the number of second base: 2 2 2
SNP confidence score : 5 5 5
SNP quality from contigs : 15 5 -1
Inter-SNP[2]&intra-SNP[1]: 1 1 1
SNP type : 2 2 2
major allele haplotype : 2.0 1.0 1.0
minor allele haplotype : 1.0 1.0 1.0
>contig_267 potential-SNP:1 real-SNP:1 true-SNP:1 error-SNP:0
location info: 407
first base(most frequent): G
the number of first base : 23
second base(2th frequent): A
the number of second base: 2
SNP confidence score : 5
SNP quality from contigs : 97
Inter-SNP[2]&intra-SNP[1]: 1
SNP type : 2
major allele haplotype : 1.0
minor allele haplotype : 1.0
>contig_268 potential-SNP:2 real-SNP:2 true-SNP:2 error-SNP:0
location info: 109 235
first base(most frequent): T C
the number of first base : 2 2
second base(2th frequent): C G
the number of second base: 2 2
SNP confidence score : 5 5
SNP quality from contigs : 0 0
Inter-SNP[2]&intra-SNP[1]: 0 0
SNP type : 2 2
major allele haplotype : 1.0 1.0
minor allele haplotype : 1.0 1.0
>contig_275 potential-SNP:3 real-SNP:3 true-SNP:3 error-SNP:0
location info: 253 318 322
first base(most frequent): C G A
the number of first base : 2 2 2
second base(2th frequent): G T G
the number of second base: 2 2 2
SNP confidence score : 5 5 5
SNP quality from contigs : 5 5 10
Inter-SNP[2]&intra-SNP[1]: 1 1 0
SNP type : 2 2 2
major allele haplotype : 1.0 1.0 1.0
minor allele haplotype : 1.0 1.0 1.0
>contig_278 potential-SNP:6 real-SNP:6 true-SNP:5 error-SNP:1
location info: 801 817 818 819 915 1028
first base(most frequent): G G A A T A
the number of first base : 5 5 5 5 6 6
second base(2th frequent): T - - - C G
the number of second base: 2 2 2 2 2 2
SNP confidence score : 5 5 5 5 5 1
SNP quality from contigs : 20 20 20 20 25 25
Inter-SNP[2]&intra-SNP[1]: 1 1 1 1 1 1
SNP type : 2 2 2 2 2 -1
major allele haplotype : 1.0 1.0 1.0 1.0 1.0 1.0
minor allele haplotype : 1.0 1.0 1.0 1.0 1.0 0.0
>contig_281 potential-SNP:1 real-SNP:1 true-SNP:1 error-SNP:0
location info: 327
first base(most frequent): T
the number of first base : 9
second base(2th frequent): G
the number of second base: 2
SNP confidence score : 5
SNP quality from contigs : 35
Inter-SNP[2]&intra-SNP[1]: 1
SNP type : 2
major allele haplotype : 1.0
minor allele haplotype : 1.0
>contig_292 potential-SNP:1 real-SNP:1 true-SNP:0 error-SNP:1
location info: 735
first base(most frequent): A
the number of first base : 2
second base(2th frequent): -
the number of second base: 2
SNP confidence score : 1
SNP quality from contigs : 0
Inter-SNP[2]&intra-SNP[1]: 0
SNP type : -1
major allele haplotype : 0.0
minor allele haplotype : 0.0
>contig_293 potential-SNP:3 real-SNP:3 true-SNP:3 error-SNP:0
location info: 500 528 764
first base(most frequent): C G G
the number of first base : 3 3 2
second base(2th frequent): T A A
the number of second base: 2 2 2
SNP confidence score : 5 5 2
SNP quality from contigs : 0 0 5
Inter-SNP[2]&intra-SNP[1]: 1 1 0
SNP type : 2 2 2
major allele haplotype : 1.0 1.0 1.0
minor allele haplotype : 1.0 1.0 1.0
>contig_304 potential-SNP:4 real-SNP:4 true-SNP:2 error-SNP:2
location info: 344 442 566 567
first base(most frequent): G C G G
the number of first base : 3 3 3 3
second base(2th frequent): C G T A
the number of second base: 2 2 2 2
SNP confidence score : 5 5 1 1
SNP quality from contigs : 5 5 5 5
Inter-SNP[2]&intra-SNP[1]: 1 1 1 1
SNP type : 2 2 -1 -1
major allele haplotype : 1.0 1.0 0.0 0.0
minor allele haplotype : 1.0 1.0 0.0 0.0
>contig_305 potential-SNP:3 real-SNP:3 true-SNP:1 error-SNP:2
location info: 701 702 1078
first base(most frequent): T T T
the number of first base : 4 4 5
second base(2th frequent): - - C
the number of second base: 2 2 2
SNP confidence score : 1 1 5
SNP quality from contigs : 10 10 15
Inter-SNP[2]&intra-SNP[1]: 1 1 1
SNP type : -1 -1 2
major allele haplotype : 1.0 1.0 1.0
minor allele haplotype : 0.0 0.0 1.0
>contig_309 potential-SNP:1 real-SNP:1 true-SNP:0 error-SNP:1
location info: 639
first base(most frequent): -
the number of first base : 3
second base(2th frequent): A
the number of second base: 2
SNP confidence score : 4
SNP quality from contigs : 0
Inter-SNP[2]&intra-SNP[1]: 1
SNP type : -1
major allele haplotype : 0.0
minor allele haplotype : 1.0
>contig_312 potential-SNP:2 real-SNP:2 true-SNP:2 error-SNP:0
location info: 428 571
first base(most frequent): G C
the number of first base : 3 4
second base(2th frequent): T G
the number of second base: 2 2
SNP confidence score : 5 5
SNP quality from contigs : 5 10
Inter-SNP[2]&intra-SNP[1]: 1 1
SNP type : 2 2
major allele haplotype : 1.0 2.0
minor allele haplotype : 1.0 1.0
>contig_324 potential-SNP:3 real-SNP:2 true-SNP:2 error-SNP:0
location info: 387 390
first base(most frequent): G G
the number of first base : 3 3
second base(2th frequent): A A
the number of second base: 2 2
SNP confidence score : 5 5
SNP quality from contigs : 10 10
Inter-SNP[2]&intra-SNP[1]: 0 0
SNP type : 2 2
major allele haplotype : 1.0 1.0
minor allele haplotype : 1.0 1.0
>contig_341 potential-SNP:1 real-SNP:1 true-SNP:1 error-SNP:0
location info: 820
first base(most frequent): G
the number of first base : 6
second base(2th frequent): T
the number of second base: 2
SNP confidence score : 5
SNP quality from contigs : 25
Inter-SNP[2]&intra-SNP[1]: 1
SNP type : 2
major allele haplotype : 1.0
minor allele haplotype : 1.0
>contig_346 potential-SNP:10 real-SNP:2 true-SNP:2 error-SNP:0
location info: 138 184
first base(most frequent): - G
the number of first base : 6 5
second base(2th frequent): A A
the number of second base: 2 2
SNP confidence score : 5 5
SNP quality from contigs : -1 20
Inter-SNP[2]&intra-SNP[1]: 1 1
SNP type : 2 2
major allele haplotype : 1.0 1.0
minor allele haplotype : 1.0 1.0
>contig_350 potential-SNP:1 real-SNP:1 true-SNP:1 error-SNP:0
location info: 407
first base(most frequent): G
the number of first base : 3
second base(2th frequent): A
the number of second base: 2
SNP confidence score : 5
SNP quality from contigs : 5
Inter-SNP[2]&intra-SNP[1]: 0
SNP type : 2
major allele haplotype : 1.0
minor allele haplotype : 1.0
>contig_351 potential-SNP:6 real-SNP:6 true-SNP:0 error-SNP:6
location info: 25 26 27 31 32 34
first base(most frequent): C C A A C -
the number of first base : 3 3 3 5 5 4
second base(2th frequent): G A T C A C
the number of second base: 2 2 2 2 2 2
SNP confidence score : 1 1 1 1 1 1
SNP quality from contigs : 5 5 5 15 15 -1
Inter-SNP[2]&intra-SNP[1]: 1 1 1 1 1 1
SNP type : -1 -1 -1 -1 -1 -1
major allele haplotype : 0.0 0.0 0.0 1.0 1.0 1.0
minor allele haplotype : 0.0 0.0 0.0 0.0 0.0 0.0
>contig_360 potential-SNP:1 real-SNP:1 true-SNP:1 error-SNP:0
location info: 434
first base(most frequent): T
the number of first base : 4
second base(2th frequent): A
the number of second base: 2
SNP confidence score : 2
SNP quality from contigs : 10
Inter-SNP[2]&intra-SNP[1]: 1
SNP type : 2
major allele haplotype : 1.0
minor allele haplotype : 1.0
>contig_364 potential-SNP:3 real-SNP:3 true-SNP:1 error-SNP:2
location info: 760 827 857
first base(most frequent): G T G
the number of first base : 3 3 3
second base(2th frequent): A A C
the number of second base: 3 2 2
SNP confidence score : 5 1 1
SNP quality from contigs : 5 10 10
Inter-SNP[2]&intra-SNP[1]: 1 1 1
SNP type : 2 -1 -1
major allele haplotype : 1.0 0.0 0.0
minor allele haplotype : 1.0 0.0 0.0
>contig_371 potential-SNP:2 real-SNP:2 true-SNP:1 error-SNP:1
location info: 822 997
first base(most frequent): C T
the number of first base : 4 4
second base(2th frequent): T A
the number of second base: 3 2
SNP confidence score : 5 1
SNP quality from contigs : 10 10
Inter-SNP[2]&intra-SNP[1]: 1 1
SNP type : 2 -1
major allele haplotype : 2.0 2.0
minor allele haplotype : 1.0 0.0
>contig_376 potential-SNP:8 real-SNP:8 true-SNP:7 error-SNP:1
location info: 401 439 508 531 532 537 610 670
first base(most frequent): C T A A C G G T
the number of first base : 2 2 2 2 2 2 2 2
second base(2th frequent): A G G G T A A C
the number of second base: 2 2 2 2 2 2 2 2
SNP confidence score : 5 5 5 5 5 5 2 1
SNP quality from contigs : 0 0 0 0 0 0 0 0
Inter-SNP[2]&intra-SNP[1]: 0 0 0 0 0 0 0 0
SNP type : 2 2 2 2 2 2 2 -1
major allele haplotype : 1.0 1.0 1.0 1.0 1.0 1.0 1.0 0.0
minor allele haplotype : 1.0 1.0 1.0 1.0 1.0 1.0 1.0 0.0
>contig_379 potential-SNP:2 real-SNP:2 true-SNP:1 error-SNP:1
location info: 43 232
first base(most frequent): T G
the number of first base : 2 3
second base(2th frequent): C T
the number of second base: 2 2
SNP confidence score : 2 1
SNP quality from contigs : 5 0
Inter-SNP[2]&intra-SNP[1]: 1 1
SNP type : 2 -1
major allele haplotype : 1.0 1.0
minor allele haplotype : 1.0 0.0
>contig_400 potential-SNP:2 real-SNP:2 true-SNP:1 error-SNP:1
location info: 320 599
first base(most frequent): C T
the number of first base : 3 2
second base(2th frequent): T A
the number of second base: 2 2
SNP confidence score : 5 1
SNP quality from contigs : 5 0
Inter-SNP[2]&intra-SNP[1]: 0 0
SNP type : 2 -1
major allele haplotype : 1.0 0.0
minor allele haplotype : 1.0 1.0
>contig_407 potential-SNP:1 real-SNP:1 true-SNP:1 error-SNP:0
location info: 564
first base(most frequent): G
the number of first base : 15
second base(2th frequent): A
the number of second base: 2
SNP confidence score : 2
SNP quality from contigs : 65
Inter-SNP[2]&intra-SNP[1]: 1
SNP type : 2
major allele haplotype : 1.0
minor allele haplotype : 1.0
>contig_414 potential-SNP:2 real-SNP:2 true-SNP:1 error-SNP:1
location info: 92 405
first base(most frequent): G T
the number of first base : 3 2
second base(2th frequent): C C
the number of second base: 2 2
SNP confidence score : 5 1
SNP quality from contigs : 5 0
Inter-SNP[2]&intra-SNP[1]: 0 0
SNP type : 2 -1
major allele haplotype : 1.0 1.0
minor allele haplotype : 1.0 0.0
>contig_415 potential-SNP:6 real-SNP:4 true-SNP:3 error-SNP:1
location info: 189 468 469 545
first base(most frequent): - C T A
the number of first base : 9 21 21 21
second base(2th frequent): G T A T
the number of second base: 4 2 2 2
SNP confidence score : 5 2 5 5
SNP quality from contigs : -1 97 95 97
Inter-SNP[2]&intra-SNP[1]: 1 1 1 1
SNP type : -1 2 2 2
major allele haplotype : 2.0 2.0 2.0 2.0
minor allele haplotype : 0.0 1.0 1.0 1.0
>contig_417 potential-SNP:1 real-SNP:1 true-SNP:1 error-SNP:0
location info: 436
first base(most frequent): A
the number of first base : 4
second base(2th frequent): C
the number of second base: 3
SNP confidence score : 5
SNP quality from contigs : 5
Inter-SNP[2]&intra-SNP[1]: 1
SNP type : 2
major allele haplotype : 1.0
minor allele haplotype : 1.0
>contig_432 potential-SNP:2 real-SNP:2 true-SNP:1 error-SNP:1
location info: 1033 1112
first base(most frequent): A A
the number of first base : 3 3
second base(2th frequent): G G
the number of second base: 2 2
SNP confidence score : 5 1
SNP quality from contigs : 0 0
Inter-SNP[2]&intra-SNP[1]: 1 1
SNP type : 2 -1
major allele haplotype : 1.0 1.0
minor allele haplotype : 1.0 0.0
>contig_443 potential-SNP:1 real-SNP:1 true-SNP:1 error-SNP:0
location info: 166
first base(most frequent): A
the number of first base : 2
second base(2th frequent): T
the number of second base: 2
SNP confidence score : 5
SNP quality from contigs : 0
Inter-SNP[2]&intra-SNP[1]: 0
SNP type : 2
major allele haplotype : 1.0
minor allele haplotype : 1.0
>contig_445 potential-SNP:2 real-SNP:2 true-SNP:2 error-SNP:0
location info: 517 1107
first base(most frequent): C A
the number of first base : 2 4
second base(2th frequent): G -
the number of second base: 2 3
SNP confidence score : 5 5
SNP quality from contigs : 0 5
Inter-SNP[2]&intra-SNP[1]: 0 1
SNP type : 2 2
major allele haplotype : 1.0 1.0
minor allele haplotype : 1.0 1.0
>contig_447 potential-SNP:3 real-SNP:3 true-SNP:3 error-SNP:0
location info: 46 142 220
first base(most frequent): A - -
the number of first base : 3 3 3
second base(2th frequent): G T A
the number of second base: 2 2 2
SNP confidence score : 5 5 5
SNP quality from contigs : 5 -1 -1
Inter-SNP[2]&intra-SNP[1]: 0 0 0
SNP type : 2 2 2
major allele haplotype : 1.0 1.0 1.0
minor allele haplotype : 1.0 1.0 1.0
>contig_455 potential-SNP:1 real-SNP:1 true-SNP:1 error-SNP:0
location info: 500
first base(most frequent): C
the number of first base : 2
second base(2th frequent): G
the number of second base: 2
SNP confidence score : 2
SNP quality from contigs : 5
Inter-SNP[2]&intra-SNP[1]: 0
SNP type : 2
major allele haplotype : 1.0
minor allele haplotype : 1.0
>contig_461 potential-SNP:1 real-SNP:1 true-SNP:1 error-SNP:0
location info: 446
first base(most frequent): T
the number of first base : 7
second base(2th frequent): G
the number of second base: 4
SNP confidence score : 5
SNP quality from contigs : 15
Inter-SNP[2]&intra-SNP[1]: 1
SNP type : 2
major allele haplotype : 1.0
minor allele haplotype : 1.0
>contig_475 potential-SNP:2 real-SNP:2 true-SNP:1 error-SNP:1
location info: 416 546
first base(most frequent): A G
the number of first base : 3 3
second base(2th frequent): T A
the number of second base: 3 3
SNP confidence score : 5 2
SNP quality from contigs : 5 5
Inter-SNP[2]&intra-SNP[1]: 1 1
SNP type : 2 -1
major allele haplotype : 1.0 0.0
minor allele haplotype : 1.0 0.0
>contig_485 potential-SNP:2 real-SNP:2 true-SNP:1 error-SNP:1
location info: 469 731
first base(most frequent): C A
the number of first base : 3 2
second base(2th frequent): T G
the number of second base: 2 2
SNP confidence score : 5 1
SNP quality from contigs : 0 5
Inter-SNP[2]&intra-SNP[1]: 0 0
SNP type : 2 -1
major allele haplotype : 1.0 0.0
minor allele haplotype : 1.0 1.0
>contig_488 potential-SNP:2 real-SNP:2 true-SNP:1 error-SNP:1
location info: 522 555
first base(most frequent): C G
the number of first base : 15 13
second base(2th frequent): T A
the number of second base: 2 3
SNP confidence score : 5 4
SNP quality from contigs : 75 40
Inter-SNP[2]&intra-SNP[1]: 0 1
SNP type : 2 -1
major allele haplotype : 2.0 2.0
minor allele haplotype : 1.0 0.0
>contig_502 potential-SNP:1 real-SNP:1 true-SNP:1 error-SNP:0
location info: 760
first base(most frequent): G
the number of first base : 2
second base(2th frequent): C
the number of second base: 2
SNP confidence score : 2
SNP quality from contigs : 5
Inter-SNP[2]&intra-SNP[1]: 1
SNP type : 2
major allele haplotype : 1.0
minor allele haplotype : 1.0
>contig_511 potential-SNP:1 real-SNP:1 true-SNP:1 error-SNP:0
location info: 129
first base(most frequent): T
the number of first base : 3
second base(2th frequent): C
the number of second base: 2
SNP confidence score : 5
SNP quality from contigs : 5
Inter-SNP[2]&intra-SNP[1]: 1
SNP type : 2
major allele haplotype : 1.0
minor allele haplotype : 1.0
>contig_518 potential-SNP:1 real-SNP:1 true-SNP:1 error-SNP:0
location info: 500
first base(most frequent): G
the number of first base : 2
second base(2th frequent): C
the number of second base: 2
SNP confidence score : 2
SNP quality from contigs : 5
Inter-SNP[2]&intra-SNP[1]: 0
SNP type : 2
major allele haplotype : 1.0
minor allele haplotype : 1.0
>contig_528 potential-SNP:5 real-SNP:3 true-SNP:3 error-SNP:0
location info: 152 280 302
first base(most frequent): G A C
the number of first base : 2 2 2
second base(2th frequent): A G T
the number of second base: 2 2 2
SNP confidence score : 5 5 5
SNP quality from contigs : 0 0 0
Inter-SNP[2]&intra-SNP[1]: 1 1 1
SNP type : 2 2 2
major allele haplotype : 1.0 1.0 1.0
minor allele haplotype : 1.0 1.0 1.0
>contig_541 potential-SNP:1 real-SNP:1 true-SNP:1 error-SNP:0
location info: 363
first base(most frequent): A
the number of first base : 5
second base(2th frequent): G
the number of second base: 2
SNP confidence score : 5
SNP quality from contigs : 15
Inter-SNP[2]&intra-SNP[1]: 1
SNP type : 2
major allele haplotype : 1.0
minor allele haplotype : 1.0
>contig_544 potential-SNP:1 real-SNP:1 true-SNP:1 error-SNP:0
location info: 250
first base(most frequent): C
the number of first base : 3
second base(2th frequent): A
the number of second base: 2
SNP confidence score : 5
SNP quality from contigs : 5
Inter-SNP[2]&intra-SNP[1]: 1
SNP type : 2
major allele haplotype : 1.0
minor allele haplotype : 1.0
>contig_554 potential-SNP:3 real-SNP:3 true-SNP:2 error-SNP:1
location info: 507 898 1032
first base(most frequent): C T G
the number of first base : 3 3 2
second base(2th frequent): T C C
the number of second base: 2 2 2
SNP confidence score : 5 1 2
SNP quality from contigs : 5 10 5
Inter-SNP[2]&intra-SNP[1]: 1 0 0
SNP type : 2 -1 2
major allele haplotype : 1.0 1.0 1.0
minor allele haplotype : 1.0 0.0 1.0
>contig_555 potential-SNP:1 real-SNP:1 true-SNP:1 error-SNP:0
location info: 660
first base(most frequent): C
the number of first base : 11
second base(2th frequent): -
the number of second base: 2
SNP confidence score : 2
SNP quality from contigs : 45
Inter-SNP[2]&intra-SNP[1]: 1
SNP type : 2
major allele haplotype : 1.0
minor allele haplotype : 1.0
>contig_559 potential-SNP:11 real-SNP:7 true-SNP:7 error-SNP:0
location info: 538 581 582 950 951 1004 1005
first base(most frequent): T T C C C T G
the number of first base : 10 12 13 8 8 8 8
second base(2th frequent): A A T T A - -
the number of second base: 2 2 2 8 8 6 6
SNP confidence score : 5 5 5 4 4 3 3
SNP quality from contigs : 45 45 35 15 15 25 25
Inter-SNP[2]&intra-SNP[1]: 1 1 1 1 1 1 1
SNP type : 2 2 2 2 2 2 2
major allele haplotype : 2.0 2.0 2.0 1.0 1.0 1.0 1.0
minor allele haplotype : 1.0 1.0 1.0 2.0 2.0 1.0 1.0
>contig_562 potential-SNP:4 real-SNP:2 true-SNP:2 error-SNP:0
location info: 485 551
first base(most frequent): T G
the number of first base : 4 5
second base(2th frequent): C A
the number of second base: 3 3
SNP confidence score : 5 5
SNP quality from contigs : 15 0
Inter-SNP[2]&intra-SNP[1]: 1 1
SNP type : 2 2
major allele haplotype : 1.0 1.0
minor allele haplotype : 1.0 1.0
>contig_577 potential-SNP:2 real-SNP:2 true-SNP:1 error-SNP:1
location info: 235 320
first base(most frequent): C G
the number of first base : 3 3
second base(2th frequent): T A
the number of second base: 2 2
SNP confidence score : 2 2
SNP quality from contigs : 5 5
Inter-SNP[2]&intra-SNP[1]: 0 0
SNP type : -1 2
major allele haplotype : 0.0 1.0
minor allele haplotype : 1.0 1.0
>contig_584 potential-SNP:4 real-SNP:4 true-SNP:4 error-SNP:0
location info: 36 391 441 442
first base(most frequent): T A T T
the number of first base : 2 6 6 6
second base(2th frequent): C T - -
the number of second base: 2 4 4 4
SNP confidence score : 2 5 5 5
SNP quality from contigs : 0 5 5 5
Inter-SNP[2]&intra-SNP[1]: 1 1 1 1
SNP type : 2 2 2 2
major allele haplotype : 1.0 2.0 2.0 2.0
minor allele haplotype : 1.0 1.0 1.0 1.0
>contig_609 potential-SNP:3 real-SNP:1 true-SNP:1 error-SNP:0
location info: 202
first base(most frequent): A
the number of first base : 11
second base(2th frequent): G
the number of second base: 2
SNP confidence score : 5
SNP quality from contigs : 65
Inter-SNP[2]&intra-SNP[1]: 0
SNP type : 2
major allele haplotype : 1.0
minor allele haplotype : 1.0
>contig_611 potential-SNP:2 real-SNP:2 true-SNP:2 error-SNP:0
location info: 175 441
first base(most frequent): A A
the number of first base : 2 2
second base(2th frequent): G C
the number of second base: 2 2
SNP confidence score : 2 5
SNP quality from contigs : 0 0
Inter-SNP[2]&intra-SNP[1]: 0 0
SNP type : 2 2
major allele haplotype : 1.0 1.0
minor allele haplotype : 1.0 1.0
>contig_613 potential-SNP:1 real-SNP:1 true-SNP:1 error-SNP:0
location info: 50
first base(most frequent): G
the number of first base : 3
second base(2th frequent): A
the number of second base: 2
SNP confidence score : 5
SNP quality from contigs : 5
Inter-SNP[2]&intra-SNP[1]: 0
SNP type : 2
major allele haplotype : 1.0
minor allele haplotype : 1.0
>contig_618 potential-SNP:20 real-SNP:20 true-SNP:17 error-SNP:3
location info: 61 137 138 139 140 255 310 456 485 490 497 501 510 512 579 580 581 582 663 668
first base(most frequent): G - - - - T T T - T T G A T G - - - T T
the number of first base : 34 31 31 31 31 37 43 44 54 53 53 53 44 53 42 36 36 36 5 5
second base(2th frequent): - T A T A C C G T C C A C G A G A G G A
the number of second base: 2 14 14 14 14 18 20 17 6 6 6 6 15 6 5 11 11 11 2 2
SNP confidence score : 5 5 5 5 5 5 5 5 5 5 5 5 5 5 4 3 3 3 1 1
SNP quality from contigs : 97 -1 -1 -1 -1 1 1 97 -1 97 97 97 97 97 97 -1 -1 -1 15 15
Inter-SNP[2]&intra-SNP[1]: 1 1 1 1 1 1 1 1 1 1 1 1 1 1 1 1 1 1 1 1
SNP type : -1 2 2 2 2 2 2 2 2 2 2 2 2 2 2 2 2 2 -1 -1
major allele haplotype : 2.0 1.0 1.0 1.0 1.0 2.0 2.0 2.0 2.0 2.0 2.0 2.0 2.0 2.0 2.0 1.0 1.0 1.0 1.0 1.0
minor allele haplotype : 0.0 1.0 1.0 1.0 1.0 1.0 1.0 1.0 1.0 1.0 1.0 1.0 1.0 1.0 1.0 2.0 2.0 2.0 0.0 0.0
>contig_619 potential-SNP:2 real-SNP:2 true-SNP:1 error-SNP:1
location info: 87 627
first base(most frequent): C -
the number of first base : 7 5
second base(2th frequent): T G
the number of second base: 2 2
SNP confidence score : 2 1
SNP quality from contigs : 25 -1
Inter-SNP[2]&intra-SNP[1]: 1 0
SNP type : 2 -1
major allele haplotype : 1.0 1.0
minor allele haplotype : 1.0 0.0
>contig_622 potential-SNP:7 real-SNP:7 true-SNP:0 error-SNP:7
location info: 65 384 401 419 455 461 462
first base(most frequent): C G C T G C T
the number of first base : 3 3 3 3 3 3 3
second base(2th frequent): A C A C A A A
the number of second base: 2 3 3 3 3 2 2
SNP confidence score : 2 4 2 2 2 1 1
SNP quality from contigs : 5 0 0 0 0 5 5
Inter-SNP[2]&intra-SNP[1]: 1 1 1 1 1 1 1
SNP type : -1 -1 -1 -1 -1 -1 -1
major allele haplotype : 0.0 0.0 0.0 0.0 0.0 0.0 0.0
minor allele haplotype : 1.0 1.0 0.0 0.0 0.0 0.0 0.0
>contig_632 potential-SNP:1 real-SNP:1 true-SNP:1 error-SNP:0
location info: 205
first base(most frequent): -
the number of first base : 4
second base(2th frequent): T
the number of second base: 2
SNP confidence score : 5
SNP quality from contigs : -1
Inter-SNP[2]&intra-SNP[1]: 1
SNP type : 2
major allele haplotype : 1.0
minor allele haplotype : 1.0
>contig_637 potential-SNP:3 real-SNP:3 true-SNP:2 error-SNP:1
location info: 278 346 435
first base(most frequent): A C T
the number of first base : 3 3 3
second base(2th frequent): G G C
the number of second base: 2 2 2
SNP confidence score : 5 5 1
SNP quality from contigs : 10 10 10
Inter-SNP[2]&intra-SNP[1]: 1 1 1
SNP type : 2 2 -1
major allele haplotype : 1.5 1.5 1.5
minor allele haplotype : 1.0 1.0 1.0
>contig_651 potential-SNP:1 real-SNP:1 true-SNP:0 error-SNP:1
location info: 1141
first base(most frequent): T
the number of first base : 2
second base(2th frequent): A
the number of second base: 2
SNP confidence score : 1
SNP quality from contigs : 5
Inter-SNP[2]&intra-SNP[1]: 0
SNP type : -1
major allele haplotype : 0.0
minor allele haplotype : 0.0
>contig_657 potential-SNP:8 real-SNP:8 true-SNP:8 error-SNP:0
location info: 383 386 476 501 514 583 592 659
first base(most frequent): A T C C A G A G
the number of first base : 2 2 2 2 2 2 2 2
second base(2th frequent): G A T T C A C A
the number of second base: 2 2 2 2 2 2 2 2
SNP confidence score : 5 5 5 5 5 5 2 2
SNP quality from contigs : 5 5 5 5 5 5 5 5
Inter-SNP[2]&intra-SNP[1]: 0 0 0 0 0 0 0 0
SNP type : 2 2 2 2 2 2 2 2
major allele haplotype : 1.0 1.0 1.0 1.0 1.0 1.0 1.0 1.0
minor allele haplotype : 1.0 1.0 1.0 1.0 1.0 1.0 1.0 1.0
>contig_661 potential-SNP:1 real-SNP:1 true-SNP:1 error-SNP:0
location info: 66
first base(most frequent): T
the number of first base : 9
second base(2th frequent): C
the number of second base: 5
SNP confidence score : 5
SNP quality from contigs : 25
Inter-SNP[2]&intra-SNP[1]: 1
SNP type : 2
major allele haplotype : 1.0
minor allele haplotype : 1.0
>contig_669 potential-SNP:3 real-SNP:3 true-SNP:3 error-SNP:0
location info: 158 185 279
first base(most frequent): T G G
the number of first base : 3 3 3
second base(2th frequent): A A A
the number of second base: 3 3 2
SNP confidence score : 5 5 2
SNP quality from contigs : 0 0 5
Inter-SNP[2]&intra-SNP[1]: 1 1 1
SNP type : 2 2 2
major allele haplotype : 1.0 1.0 1.0
minor allele haplotype : 1.0 1.0 1.0
>contig_677 potential-SNP:1 real-SNP:1 true-SNP:1 error-SNP:0
location info: 67
first base(most frequent): C
the number of first base : 3
second base(2th frequent): T
the number of second base: 2
SNP confidence score : 5
SNP quality from contigs : 5
Inter-SNP[2]&intra-SNP[1]: 1
SNP type : 2
major allele haplotype : 1.0
minor allele haplotype : 1.0
>contig_684 potential-SNP:5 real-SNP:5 true-SNP:4 error-SNP:1
location info: 58 94 154 251 311
first base(most frequent): T C C - A
the number of first base : 2 2 2 2 2
second base(2th frequent): C T G T T
the number of second base: 2 2 2 2 2
SNP confidence score : 1 5 5 5 2
SNP quality from contigs : 5 5 5 5 5
Inter-SNP[2]&intra-SNP[1]: 0 0 0 0 0
SNP type : -1 2 2 2 2
major allele haplotype : 1.0 1.0 1.0 1.0 1.0
minor allele haplotype : 0.0 1.0 1.0 1.0 1.0
>contig_687 potential-SNP:1 real-SNP:1 true-SNP:1 error-SNP:0
location info: 540
first base(most frequent): C
the number of first base : 5
second base(2th frequent): T
the number of second base: 4
SNP confidence score : 5
SNP quality from contigs : 5
Inter-SNP[2]&intra-SNP[1]: 1
SNP type : 2
major allele haplotype : 1.0
minor allele haplotype : 1.0
>contig_690 potential-SNP:4 real-SNP:4 true-SNP:0 error-SNP:4
location info: 695 696 697 698
first base(most frequent): A G G T
the number of first base : 2 2 2 2
second base(2th frequent): - - - -
the number of second base: 2 2 2 2
SNP confidence score : 1 1 1 1
SNP quality from contigs : 0 0 0 0
Inter-SNP[2]&intra-SNP[1]: 0 0 0 0
SNP type : -1 -1 -1 -1
major allele haplotype : 0.0 0.0 0.0 0.0
minor allele haplotype : 0.0 0.0 0.0 0.0
>contig_693 potential-SNP:9 real-SNP:7 true-SNP:4 error-SNP:3
location info: 258 285 334 363 463 472 500
first base(most frequent): A A G T T G T
the number of first base : 4 4 5 5 4 4 3
second base(2th frequent): G - A G C T A
the number of second base: 3 3 3 2 2 2 2
SNP confidence score : 5 5 5 5 1 1 1
SNP quality from contigs : 5 5 10 25 20 20 15
Inter-SNP[2]&intra-SNP[1]: 1 1 1 0 0 0 0
SNP type : 2 2 2 2 -1 -1 -1
major allele haplotype : 1.0 1.0 1.0 1.0 1.0 1.0 0.0
minor allele haplotype : 1.0 1.0 1.0 1.0 0.0 0.0 0.0
>contig_696 potential-SNP:1 real-SNP:1 true-SNP:1 error-SNP:0
location info: 394
first base(most frequent): -
the number of first base : 2
second base(2th frequent): A
the number of second base: 2
SNP confidence score : 2
SNP quality from contigs : 5
Inter-SNP[2]&intra-SNP[1]: 1
SNP type : 2
major allele haplotype : 1.0
minor allele haplotype : 1.0
>contig_697 potential-SNP:2 real-SNP:2 true-SNP:2 error-SNP:0
location info: 775 809
first base(most frequent): T C
the number of first base : 3 3
second base(2th frequent): G T
the number of second base: 2 2
SNP confidence score : 2 2
SNP quality from contigs : 5 5
Inter-SNP[2]&intra-SNP[1]: 0 0
SNP type : 2 2
major allele haplotype : 1.0 1.0
minor allele haplotype : 1.0 1.0
>contig_707 potential-SNP:1 real-SNP:1 true-SNP:1 error-SNP:0
location info: 554
first base(most frequent): T
the number of first base : 7
second base(2th frequent): A
the number of second base: 5
SNP confidence score : 5
SNP quality from contigs : 10
Inter-SNP[2]&intra-SNP[1]: 1
SNP type : 2
major allele haplotype : 1.0
minor allele haplotype : 1.0
>contig_713 potential-SNP:7 real-SNP:7 true-SNP:4 error-SNP:3
location info: 951 970 1003 1058 1117 1129 1157
first base(most frequent): C G A A A T T
the number of first base : 3 3 3 3 2 2 2
second base(2th frequent): T A G G G G C
the number of second base: 2 2 2 2 2 2 2
SNP confidence score : 5 5 5 5 1 1 1
SNP quality from contigs : 10 5 5 5 0 0 0
Inter-SNP[2]&intra-SNP[1]: 0 1 1 1 0 0 0
SNP type : 2 2 2 2 -1 -1 -1
major allele haplotype : 1.0 1.0 1.0 1.0 0.0 0.0 0.0
minor allele haplotype : 1.0 1.0 1.0 1.0 1.0 1.0 1.0
>contig_715 potential-SNP:7 real-SNP:7 true-SNP:7 error-SNP:0
location info: 416 417 418 419 420 421 571
first base(most frequent): A C T G G G T
the number of first base : 4 4 4 4 4 4 4
second base(2th frequent): - - - - - - A
the number of second base: 2 2 2 2 2 2 2
SNP confidence score : 5 5 5 5 5 5 4
SNP quality from contigs : 5 5 5 5 5 5 5
Inter-SNP[2]&intra-SNP[1]: 0 0 0 0 0 0 0
SNP type : 2 2 2 2 2 2 2
major allele haplotype : 1.0 1.0 1.0 1.0 1.0 1.0 1.0
minor allele haplotype : 1.0 1.0 1.0 1.0 1.0 1.0 1.0
>contig_717 potential-SNP:1 real-SNP:1 true-SNP:1 error-SNP:0
location info: 309
first base(most frequent): G
the number of first base : 2
second base(2th frequent): C
the number of second base: 2
SNP confidence score : 5
SNP quality from contigs : 5
Inter-SNP[2]&intra-SNP[1]: 0
SNP type : 2
major allele haplotype : 1.0
minor allele haplotype : 1.0
>contig_724 potential-SNP:2 real-SNP:2 true-SNP:1 error-SNP:1
location info: 364 676
first base(most frequent): G T
the number of first base : 3 4
second base(2th frequent): A A
the number of second base: 2 2
SNP confidence score : 5 1
SNP quality from contigs : 5 15
Inter-SNP[2]&intra-SNP[1]: 1 1
SNP type : 2 -1
major allele haplotype : 1.0 1.0
minor allele haplotype : 1.0 0.0
>contig_772 potential-SNP:7 real-SNP:7 true-SNP:3 error-SNP:4
location info: 678 837 894 959 960 970 1002
first base(most frequent): A G G - - C A
the number of first base : 6 5 5 4 4 5 5
second base(2th frequent): G T A T T A G
the number of second base: 2 2 2 3 3 2 2
SNP confidence score : 5 5 5 2 2 1 1
SNP quality from contigs : 15 10 10 -1 -1 10 20
Inter-SNP[2]&intra-SNP[1]: 1 1 1 1 1 1 1
SNP type : 2 2 2 -1 -1 -1 -1
major allele haplotype : 2.0 2.0 2.0 0.0 0.0 0.0 0.0
minor allele haplotype : 1.0 1.0 1.0 0.0 0.0 0.0 0.0
>contig_773 potential-SNP:8 real-SNP:7 true-SNP:4 error-SNP:3
location info: 55 243 312 511 623 630 640
first base(most frequent): G G T - T A C
the number of first base : 11 23 28 22 16 16 16
second base(2th frequent): C T C G C G A
the number of second base: 3 2 2 6 6 5 5
SNP confidence score : 4 5 5 5 4 4 3
SNP quality from contigs : 45 97 97 -1 55 60 60
Inter-SNP[2]&intra-SNP[1]: 1 1 1 1 1 1 1
SNP type : -1 -1 -1 2 2 2 2
major allele haplotype : 1.0 2.0 2.0 1.0 1.0 1.0 1.0
minor allele haplotype : 0.0 0.0 0.0 1.0 1.0 1.0 1.0
>contig_775 potential-SNP:3 real-SNP:3 true-SNP:3 error-SNP:0
location info: 369 376 432
first base(most frequent): G G C
the number of first base : 2 2 2
second base(2th frequent): A T A
the number of second base: 2 2 2
SNP confidence score : 5 5 2
SNP quality from contigs : 5 5 5
Inter-SNP[2]&intra-SNP[1]: 0 0 0
SNP type : 2 2 2
major allele haplotype : 1.0 1.0 1.0
minor allele haplotype : 1.0 1.0 1.0
>contig_781 potential-SNP:4 real-SNP:4 true-SNP:1 error-SNP:3
location info: 325 467 772 828
first base(most frequent): G G C C
the number of first base : 2 4 4 1
second base(2th frequent): T A A T
the number of second base: 2 2 2 2
SNP confidence score : 1 5 1 1
SNP quality from contigs : 0 10 15 0
Inter-SNP[2]&intra-SNP[1]: 0 1 0 0
SNP type : -1 2 -1 -1
major allele haplotype : 1.0 2.0 2.0 0.0
minor allele haplotype : 0.0 1.0 0.0 1.0
>contig_812 potential-SNP:3 real-SNP:3 true-SNP:3 error-SNP:0
location info: 110 134 345
first base(most frequent): T T G
the number of first base : 4 4 6
second base(2th frequent): G C A
the number of second base: 2 2 2
SNP confidence score : 5 5 5
SNP quality from contigs : 5 5 15
Inter-SNP[2]&intra-SNP[1]: 1 1 1
SNP type : 2 2 2
major allele haplotype : 1.0 1.0 1.0
minor allele haplotype : 1.0 1.0 1.0
>contig_816 potential-SNP:1 real-SNP:1 true-SNP:1 error-SNP:0
location info: 700
first base(most frequent): G
the number of first base : 3
second base(2th frequent): T
the number of second base: 2
SNP confidence score : 5
SNP quality from contigs : 10
Inter-SNP[2]&intra-SNP[1]: 0
SNP type : 2
major allele haplotype : 1.0
minor allele haplotype : 1.0
>contig_822 potential-SNP:6 real-SNP:5 true-SNP:3 error-SNP:2
location info: 829 879 1008 1117 1160
first base(most frequent): G G A G T
the number of first base : 10 8 9 7 9
second base(2th frequent): C A T A C
the number of second base: 2 3 4 5 2
SNP confidence score : 5 5 5 4 1
SNP quality from contigs : 45 25 25 10 35
Inter-SNP[2]&intra-SNP[1]: 1 1 1 1 1
SNP type : 2 2 2 -1 -1
major allele haplotype : 2.0 2.0 2.0 1.0 1.0
minor allele haplotype : 1.0 1.0 1.0 0.0 0.0
>contig_827 potential-SNP:2 real-SNP:2 true-SNP:2 error-SNP:0
location info: 410 411
first base(most frequent): - -
the number of first base : 4 4
second base(2th frequent): T T
the number of second base: 4 4
SNP confidence score : 4 4
SNP quality from contigs : 0 0
Inter-SNP[2]&intra-SNP[1]: 1 1
SNP type : 2 2
major allele haplotype : 1.0 1.0
minor allele haplotype : 1.0 1.0
>contig_828 potential-SNP:2 real-SNP:2 true-SNP:1 error-SNP:1
location info: 524 593
first base(most frequent): C G
the number of first base : 5 5
second base(2th frequent): T T
the number of second base: 2 2
SNP confidence score : 5 1
SNP quality from contigs : 15 25
Inter-SNP[2]&intra-SNP[1]: 1 1
SNP type : 2 -1
major allele haplotype : 1.0 1.0
minor allele haplotype : 1.0 0.0
>contig_829 potential-SNP:1 real-SNP:1 true-SNP:1 error-SNP:0
location info: 480
first base(most frequent): C
the number of first base : 5
second base(2th frequent): T
the number of second base: 2
SNP confidence score : 5
SNP quality from contigs : 20
Inter-SNP[2]&intra-SNP[1]: 0
SNP type : 2
major allele haplotype : 1.0
minor allele haplotype : 1.0
>contig_830 potential-SNP:1 real-SNP:1 true-SNP:1 error-SNP:0
location info: 470
first base(most frequent): A
the number of first base : 4
second base(2th frequent): C
the number of second base: 2
SNP confidence score : 2
SNP quality from contigs : 15
Inter-SNP[2]&intra-SNP[1]: 1
SNP type : 2
major allele haplotype : 1.0
minor allele haplotype : 1.0
>contig_846 potential-SNP:2 real-SNP:2 true-SNP:2 error-SNP:0
location info: 572 586
first base(most frequent): T T
the number of first base : 2 2
second base(2th frequent): A A
the number of second base: 2 2
SNP confidence score : 2 2
SNP quality from contigs : 0 0
Inter-SNP[2]&intra-SNP[1]: 0 0
SNP type : 2 2
major allele haplotype : 1.0 1.0
minor allele haplotype : 1.0 1.0
>contig_851 potential-SNP:1 real-SNP:1 true-SNP:1 error-SNP:0
location info: 207
first base(most frequent): A
the number of first base : 3
second base(2th frequent): G
the number of second base: 3
SNP confidence score : 5
SNP quality from contigs : 5
Inter-SNP[2]&intra-SNP[1]: 1
SNP type : 2
major allele haplotype : 1.0
minor allele haplotype : 1.0
>contig_855 potential-SNP:7 real-SNP:5 true-SNP:4 error-SNP:1
location info: 869 1058 1195 1236 1279
first base(most frequent): C T T T T
the number of first base : 2 4 4 4 4
second base(2th frequent): T C C C A
the number of second base: 2 2 2 2 2
SNP confidence score : 5 5 5 2 1
SNP quality from contigs : 20 25 15 25 25
Inter-SNP[2]&intra-SNP[1]: 1 0 1 0 1
SNP type : 2 2 2 2 -1
major allele haplotype : 1.0 2.0 2.0 2.0 1.0
minor allele haplotype : 2.0 1.0 1.0 1.0 0.0
>contig_858 potential-SNP:1 real-SNP:1 true-SNP:0 error-SNP:1
location info: 593
first base(most frequent): A
the number of first base : 3
second base(2th frequent): T
the number of second base: 2
SNP confidence score : 1
SNP quality from contigs : 10
Inter-SNP[2]&intra-SNP[1]: 1
SNP type : -1
major allele haplotype : 0.0
minor allele haplotype : 0.0
>contig_859 potential-SNP:4 real-SNP:4 true-SNP:4 error-SNP:0
location info: 348 419 461 547
first base(most frequent): A G T G
the number of first base : 12 12 12 11
second base(2th frequent): G A C A
the number of second base: 2 2 2 3
SNP confidence score : 5 5 2 4
SNP quality from contigs : 50 50 50 40
Inter-SNP[2]&intra-SNP[1]: 1 1 1 1
SNP type : 2 2 2 2
major allele haplotype : 3.0 3.0 3.0 2.0
minor allele haplotype : 1.0 1.0 1.0 1.0
>contig_873 potential-SNP:2 real-SNP:2 true-SNP:1 error-SNP:1
location info: 71 487
first base(most frequent): T T
the number of first base : 2 3
second base(2th frequent): G C
the number of second base: 2 2
SNP confidence score : 2 1
SNP quality from contigs : 5 0
Inter-SNP[2]&intra-SNP[1]: 1 1
SNP type : 2 -1
major allele haplotype : 1.0 0.0
minor allele haplotype : 1.0 0.0
>contig_876 potential-SNP:6 real-SNP:6 true-SNP:5 error-SNP:1
location info: 81 132 268 307 447 567
first base(most frequent): A A G T G A
the number of first base : 3 5 5 6 6 4
second base(2th frequent): T C A C A G
the number of second base: 3 2 3 2 2 3
SNP confidence score : 5 5 5 5 5 3
SNP quality from contigs : 10 25 20 20 30 5
Inter-SNP[2]&intra-SNP[1]: 1 1 1 1 1 1
SNP type : 2 2 2 2 2 -1
major allele haplotype : 1.0 2.0 2.0 2.0 2.0 0.0
minor allele haplotype : 1.0 1.0 1.0 1.0 1.0 0.0
>contig_879 potential-SNP:5 real-SNP:4 true-SNP:2 error-SNP:2
location info: 46 121 122 502
first base(most frequent): T G A G
the number of first base : 4 4 4 2
second base(2th frequent): A - - A
the number of second base: 3 3 3 2
SNP confidence score : 5 5 5 1
SNP quality from contigs : 0 -1 -1 15
Inter-SNP[2]&intra-SNP[1]: 1 1 1 1
SNP type : -1 2 2 -1
major allele haplotype : 1.0 1.0 1.0 0.0
minor allele haplotype : 0.0 1.0 1.0 0.0
>contig_890 potential-SNP:1 real-SNP:1 true-SNP:1 error-SNP:0
location info: 666
first base(most frequent): C
the number of first base : 5
second base(2th frequent): T
the number of second base: 3
SNP confidence score : 5
SNP quality from contigs : 10
Inter-SNP[2]&intra-SNP[1]: 1
SNP type : 2
major allele haplotype : 1.0
minor allele haplotype : 1.0
>contig_891 potential-SNP:3 real-SNP:3 true-SNP:2 error-SNP:1
location info: 408 570 621
first base(most frequent): G G T
the number of first base : 4 4 5
second base(2th frequent): A A C
the number of second base: 2 2 2
SNP confidence score : 5 5 1
SNP quality from contigs : 10 0 25
Inter-SNP[2]&intra-SNP[1]: 1 1 1
SNP type : 2 2 -1
major allele haplotype : 1.0 1.0 1.0
minor allele haplotype : 1.0 1.0 0.0
>contig_893 potential-SNP:7 real-SNP:1 true-SNP:0 error-SNP:1
location info: 893
first base(most frequent): T
the number of first base : 2
second base(2th frequent): C
the number of second base: 2
SNP confidence score : 1
SNP quality from contigs : 20
Inter-SNP[2]&intra-SNP[1]: 1
SNP type : -1
major allele haplotype : 0.0
minor allele haplotype : 0.0
>contig_917 potential-SNP:2 real-SNP:2 true-SNP:2 error-SNP:0
location info: 973 1172
first base(most frequent): C T
the number of first base : 3 2
second base(2th frequent): T G
the number of second base: 2 2
SNP confidence score : 2 5
SNP quality from contigs : 5 0
Inter-SNP[2]&intra-SNP[1]: 0 0
SNP type : 2 2
major allele haplotype : 1.0 1.0
minor allele haplotype : 1.0 1.0
>contig_934 potential-SNP:2 real-SNP:2 true-SNP:1 error-SNP:1
location info: 197 438
first base(most frequent): A T
the number of first base : 3 3
second base(2th frequent): G A
the number of second base: 2 2
SNP confidence score : 5 1
SNP quality from contigs : 5 5
Inter-SNP[2]&intra-SNP[1]: 0 0
SNP type : 2 -1
major allele haplotype : 1.0 0.0
minor allele haplotype : 1.0 0.0
>contig_955 potential-SNP:5 real-SNP:4 true-SNP:2 error-SNP:2
location info: 573 574 618 619
first base(most frequent): T C G A
the number of first base : 16 16 17 17
second base(2th frequent): A G - -
the number of second base: 2 2 2 2
SNP confidence score : 5 5 1 1
SNP quality from contigs : 80 80 80 80
Inter-SNP[2]&intra-SNP[1]: 1 1 1 1
SNP type : 2 2 -1 -1
major allele haplotype : 2.0 2.0 2.0 2.0
minor allele haplotype : 1.0 1.0 0.0 0.0
>contig_958 potential-SNP:2 real-SNP:2 true-SNP:2 error-SNP:0
location info: 95 150
first base(most frequent): A T
the number of first base : 5 5
second base(2th frequent): C C
the number of second base: 2 2
SNP confidence score : 5 2
SNP quality from contigs : 15 15
Inter-SNP[2]&intra-SNP[1]: 1 1
SNP type : 2 2
major allele haplotype : 1.0 1.0
minor allele haplotype : 1.0 1.0
>contig_983 potential-SNP:1 real-SNP:1 true-SNP:1 error-SNP:0
location info: 367
first base(most frequent): T
the number of first base : 2
second base(2th frequent): -
the number of second base: 2
SNP confidence score : 2
SNP quality from contigs : 0
Inter-SNP[2]&intra-SNP[1]: 0
SNP type : 2
major allele haplotype : 1.0
minor allele haplotype : 1.0
>contig_985 potential-SNP:13 real-SNP:13 true-SNP:1 error-SNP:12
location info: 498 499 500 501 502 503 504 505 506 508 745 802 803
first base(most frequent): A A G T C A T C G C C - -
the number of first base : 3 3 3 3 3 3 3 5 5 5 4 4 4
second base(2th frequent): C G T G G T C G C G A G G
the number of second base: 2 2 2 2 2 2 2 2 2 2 3 3 3
SNP confidence score : 1 1 1 2 1 1 1 1 1 1 5 2 2
SNP quality from contigs : 0 0 15 0 0 0 0 25 25 25 5 -1 -1
Inter-SNP[2]&intra-SNP[1]: 1 1 1 1 1 1 1 1 1 1 1 1 1
SNP type : -1 -1 -1 -1 -1 -1 -1 -1 -1 -1 2 -1 -1
major allele haplotype : 0.0 0.0 0.0 0.0 0.0 0.0 0.0 1.0 1.0 1.0 1.0 0.0 0.0
minor allele haplotype : 0.0 0.0 0.0 0.0 0.0 0.0 0.0 0.0 0.0 0.0 1.0 0.0 0.0
>contig_996 potential-SNP:1 real-SNP:1 true-SNP:1 error-SNP:0
location info: 312
first base(most frequent): C
the number of first base : 3
second base(2th frequent): A
the number of second base: 2
SNP confidence score : 5
SNP quality from contigs : 5
Inter-SNP[2]&intra-SNP[1]: 1
SNP type : 2
major allele haplotype : 1.0
minor allele haplotype : 1.0
>contig_1004 potential-SNP:2 real-SNP:2 true-SNP:2 error-SNP:0
location info: 106 205
first base(most frequent): T T
the number of first base : 2 2
second base(2th frequent): C C
the number of second base: 2 2
SNP confidence score : 5 2
SNP quality from contigs : 5 5
Inter-SNP[2]&intra-SNP[1]: 0 0
SNP type : 2 2
major allele haplotype : 1.0 1.0
minor allele haplotype : 1.0 1.0
>contig_1008 potential-SNP:1 real-SNP:1 true-SNP:1 error-SNP:0
location info: 65
first base(most frequent): C
the number of first base : 3
second base(2th frequent): G
the number of second base: 2
SNP confidence score : 5
SNP quality from contigs : 5
Inter-SNP[2]&intra-SNP[1]: 0
SNP type : 2
major allele haplotype : 1.0
minor allele haplotype : 1.0
>contig_1009 potential-SNP:7 real-SNP:7 true-SNP:7 error-SNP:0
location info: 114 143 618 637 645 724 727
first base(most frequent): G C C T T A A
the number of first base : 5 5 8 8 8 7 7
second base(2th frequent): A G A C A G G
the number of second base: 5 5 7 7 7 7 7
SNP confidence score : 5 5 5 5 5 3 3
SNP quality from contigs : 0 0 5 15 5 10 10
Inter-SNP[2]&intra-SNP[1]: 1 1 1 1 1 1 1
SNP type : 2 2 2 2 2 2 2
major allele haplotype : 1.0 1.0 1.0 1.0 1.0 1.0 1.0
minor allele haplotype : 1.0 1.0 1.0 1.0 1.0 1.0 1.0
>contig_1026 potential-SNP:1 real-SNP:1 true-SNP:1 error-SNP:0
location info: 385
first base(most frequent): -
the number of first base : 7
second base(2th frequent): T
the number of second base: 2
SNP confidence score : 2
SNP quality from contigs : -1
Inter-SNP[2]&intra-SNP[1]: 1
SNP type : 2
major allele haplotype : 1.0
minor allele haplotype : 1.0
>contig_1029 potential-SNP:2 real-SNP:2 true-SNP:2 error-SNP:0
location info: 999 1022
first base(most frequent): T C
the number of first base : 7 7
second base(2th frequent): A T
the number of second base: 2 2
SNP confidence score : 5 5
SNP quality from contigs : 30 30
Inter-SNP[2]&intra-SNP[1]: 1 1
SNP type : 2 2
major allele haplotype : 1.5 1.5
minor allele haplotype : 1.0 1.0
>contig_1037 potential-SNP:5 real-SNP:5 true-SNP:4 error-SNP:1
location info: 684 708 1045 1384 1438
first base(most frequent): A G A A -
the number of first base : 3 3 2 5 3
second base(2th frequent): G A T G C
the number of second base: 2 2 2 2 2
SNP confidence score : 5 2 2 2 2
SNP quality from contigs : 10 10 5 15 -1
Inter-SNP[2]&intra-SNP[1]: 1 1 0 1 1
SNP type : 2 2 2 2 -1
major allele haplotype : 1.0 1.0 1.0 1.0 0.0
minor allele haplotype : 1.0 1.0 1.0 1.0 1.0
>contig_1038 potential-SNP:2 real-SNP:2 true-SNP:2 error-SNP:0
location info: 84 163
first base(most frequent): - G
the number of first base : 4 5
second base(2th frequent): A T
the number of second base: 2 2
SNP confidence score : 5 5
SNP quality from contigs : -1 10
Inter-SNP[2]&intra-SNP[1]: 1 1
SNP type : 2 2
major allele haplotype : 2.0 2.0
minor allele haplotype : 1.0 1.0
>contig_1040 potential-SNP:1 real-SNP:1 true-SNP:1 error-SNP:0
location info: 381
first base(most frequent): C
the number of first base : 3
second base(2th frequent): G
the number of second base: 2
SNP confidence score : 5
SNP quality from contigs : 10
Inter-SNP[2]&intra-SNP[1]: 1
SNP type : 2
major allele haplotype : 1.0
minor allele haplotype : 1.0
>contig_1052 potential-SNP:8 real-SNP:8 true-SNP:8 error-SNP:0
location info: 384 385 398 414 461 483 563 582
first base(most frequent): T A A T C T A C
the number of first base : 2 2 2 2 2 2 2 2
second base(2th frequent): - - T A G G G T
the number of second base: 2 2 2 2 2 2 2 2
SNP confidence score : 5 5 5 5 5 5 5 2
SNP quality from contigs : -1 -1 5 5 5 5 5 5
Inter-SNP[2]&intra-SNP[1]: 0 0 0 0 0 0 0 0
SNP type : 2 2 2 2 2 2 2 2
major allele haplotype : 1.0 1.0 1.0 1.0 1.0 1.0 1.0 1.0
minor allele haplotype : 1.0 1.0 1.0 1.0 1.0 1.0 1.0 1.0
>contig_1054 potential-SNP:1 real-SNP:1 true-SNP:0 error-SNP:1
location info: 441
first base(most frequent): -
the number of first base : 5
second base(2th frequent): T
the number of second base: 2
SNP confidence score : 1
SNP quality from contigs : -1
Inter-SNP[2]&intra-SNP[1]: 1
SNP type : -1
major allele haplotype : 1.0
minor allele haplotype : 0.0
>contig_1070 potential-SNP:1 real-SNP:1 true-SNP:1 error-SNP:0
location info: 561
first base(most frequent): A
the number of first base : 4
second base(2th frequent): T
the number of second base: 3
SNP confidence score : 5
SNP quality from contigs : 5
Inter-SNP[2]&intra-SNP[1]: 1
SNP type : 2
major allele haplotype : 1.0
minor allele haplotype : 1.0
>contig_1071 potential-SNP:7 real-SNP:7 true-SNP:7 error-SNP:0
location info: 217 218 219 220 221 577 649
first base(most frequent): T T C T C A T
the number of first base : 5 5 5 5 4 5 4
second base(2th frequent): C G A G G G C
the number of second base: 4 4 4 4 4 3 4
SNP confidence score : 3 3 3 3 3 5 3
SNP quality from contigs : 5 5 5 5 0 15 5
Inter-SNP[2]&intra-SNP[1]: 1 1 1 1 1 1 1
SNP type : 2 2 2 2 2 2 2
major allele haplotype : 1.0 1.0 1.0 1.0 1.0 1.0 1.0
minor allele haplotype : 1.0 1.0 1.0 1.0 1.0 1.0 1.0
>contig_1089 potential-SNP:1 real-SNP:1 true-SNP:0 error-SNP:1
location info: 734
first base(most frequent): G
the number of first base : 3
second base(2th frequent): C
the number of second base: 2
SNP confidence score : 2
SNP quality from contigs : 0
Inter-SNP[2]&intra-SNP[1]: 1
SNP type : -1
major allele haplotype : 0.0
minor allele haplotype : 1.0
>contig_1094 potential-SNP:3 real-SNP:3 true-SNP:3 error-SNP:0
location info: 326 327 398
first base(most frequent): A G A
the number of first base : 7 7 5
second base(2th frequent): T T G
the number of second base: 2 2 4
SNP confidence score : 5 5 5
SNP quality from contigs : 30 30 10
Inter-SNP[2]&intra-SNP[1]: 1 1 1
SNP type : 2 2 2
major allele haplotype : 2.0 2.0 1.0
minor allele haplotype : 1.0 1.0 2.0
>contig_1099 potential-SNP:1 real-SNP:1 true-SNP:1 error-SNP:0
location info: 487
first base(most frequent): A
the number of first base : 2
second base(2th frequent): G
the number of second base: 2
SNP confidence score : 2
[truncated: 21,113 more rows]

## Sheet: Ricinus communis
Details of HIGH quality SNP(qSNP) SPECIES Ricinus communis
>contig_5 potential-SNP:1 real-SNP:1 true-SNP:1 error-SNP:0
location info: 267
first base(most frequent): T
the number of first base : 4
second base(2th frequent): C
the number of second base: 2
SNP confidence score : 5
SNP quality from contigs : 10
Inter-SNP[2]&intra-SNP[1]: 1
SNP type : 2
major allele haplotype : 1.0
minor allele haplotype : 1.0
>contig_6 potential-SNP:6 real-SNP:6 true-SNP:2 error-SNP:4
location info: 867 920 977 1005 1613 1718
first base(most frequent): G G G T G T
the number of first base : 18 14 16 16 26 21
second base(2th frequent): - - - - - -
the number of second base: 2 3 2 2 2 4
SNP confidence score : 1 2 1 5 1 3
SNP quality from contigs : 90 65 65 80 97 85
Inter-SNP[2]&intra-SNP[1]: 1 1 1 1 1 1
SNP type : -1 -1 -1 2 -1 2
major allele haplotype : 1.0 1.0 4.0 3.0 5.0 2.0
minor allele haplotype : 0.0 0.0 0.0 1.0 0.0 1.0
>contig_7 potential-SNP:3 real-SNP:3 true-SNP:1 error-SNP:2
location info: 689 783 852
first base(most frequent): - - -
the number of first base : 6 6 2
second base(2th frequent): G G A
the number of second base: 2 2 2
SNP confidence score : 5 1 1
SNP quality from contigs : -1 -1 0
Inter-SNP[2]&intra-SNP[1]: 1 1 0
SNP type : 2 -1 -1
major allele haplotype : 1.5 1.5 0.5
minor allele haplotype : 1.0 1.0 1.0
>contig_13 potential-SNP:5 real-SNP:4 true-SNP:2 error-SNP:2
location info: 83 773 817 881
first base(most frequent): G G A G
the number of first base : 25 17 23 15
second base(2th frequent): T - - -
the number of second base: 2 9 2 3
SNP confidence score : 2 3 1 2
SNP quality from contigs : 97 45 97 65
Inter-SNP[2]&intra-SNP[1]: 1 1 1 1
SNP type : 2 2 -1 -1
major allele haplotype : 3.0 1.0 2.0 1.0
minor allele haplotype : 1.0 1.0 0.0 0.0
>contig_14 potential-SNP:3 real-SNP:3 true-SNP:0 error-SNP:3
location info: 926 928 929
first base(most frequent): G A T
the number of first base : 4 4 4
second base(2th frequent): A T G
the number of second base: 3 3 3
SNP confidence score : 3 3 2
SNP quality from contigs : 5 5 0
Inter-SNP[2]&intra-SNP[1]: 1 1 1
SNP type : -1 -1 -1
major allele haplotype : 1.0 1.0 1.0
minor allele haplotype : 0.0 0.0 0.0
>contig_15 potential-SNP:1 real-SNP:1 true-SNP:1 error-SNP:0
location info: 427
first base(most frequent): A
the number of first base : 3
second base(2th frequent): G
the number of second base: 2
SNP confidence score : 5
SNP quality from contigs : 5
Inter-SNP[2]&intra-SNP[1]: 0
SNP type : 2
major allele haplotype : 1.0
minor allele haplotype : 1.0
>contig_16 potential-SNP:3 real-SNP:3 true-SNP:2 error-SNP:1
location info: 462 486 537
first base(most frequent): A G G
the number of first base : 3 3 3
second base(2th frequent): G T A
the number of second base: 2 2 2
SNP confidence score : 5 5 2
SNP quality from contigs : 5 5 5
Inter-SNP[2]&intra-SNP[1]: 1 1 0
SNP type : 2 2 -1
major allele haplotype : 1.5 1.5 0.5
minor allele haplotype : 1.0 1.0 1.0
>contig_18 potential-SNP:2 real-SNP:2 true-SNP:2 error-SNP:0
location info: 299 305
first base(most frequent): C T
the number of first base : 2 2
second base(2th frequent): T C
the number of second base: 2 2
SNP confidence score : 5 5
SNP quality from contigs : 0 0
Inter-SNP[2]&intra-SNP[1]: 0 0
SNP type : 2 2
major allele haplotype : 1.0 1.0
minor allele haplotype : 1.0 1.0
>contig_22 potential-SNP:3 real-SNP:3 true-SNP:3 error-SNP:0
location info: 96 97 99
first base(most frequent): A G A
the number of first base : 3 3 3
second base(2th frequent): C C T
the number of second base: 2 2 2
SNP confidence score : 5 5 5
SNP quality from contigs : 5 5 5
Inter-SNP[2]&intra-SNP[1]: 1 1 1
SNP type : 2 2 2
major allele haplotype : 1.5 1.5 1.5
minor allele haplotype : 1.0 1.0 1.0
>contig_31 potential-SNP:4 real-SNP:4 true-SNP:0 error-SNP:4
location info: 429 433 453 484
first base(most frequent): - A A T
the number of first base : 2 2 2 2
second base(2th frequent): A C C -
the number of second base: 2 2 2 2
SNP confidence score : 1 1 1 1
SNP quality from contigs : 0 0 0 0
Inter-SNP[2]&intra-SNP[1]: 0 0 0 0
SNP type : -1 -1 -1 -1
major allele haplotype : 0.0 0.0 0.0 0.0
minor allele haplotype : 1.0 0.0 0.0 0.0
>contig_37 potential-SNP:4 real-SNP:4 true-SNP:2 error-SNP:2
location info: 168 267 339 385
first base(most frequent): T G C G
the number of first base : 2 2 2 2
second base(2th frequent): C A G T
the number of second base: 2 2 2 2
SNP confidence score : 5 5 1 1
SNP quality from contigs : 0 0 0 0
Inter-SNP[2]&intra-SNP[1]: 0 0 0 0
SNP type : 2 2 -1 -1
major allele haplotype : 1.0 1.0 0.0 0.0
minor allele haplotype : 1.0 1.0 0.0 0.0
>contig_47 potential-SNP:1 real-SNP:1 true-SNP:1 error-SNP:0
location info: 155
first base(most frequent): G
the number of first base : 9
second base(2th frequent): T
the number of second base: 2
SNP confidence score : 5
SNP quality from contigs : 35
Inter-SNP[2]&intra-SNP[1]: 0
SNP type : 2
major allele haplotype : 1.0
minor allele haplotype : 1.0
>contig_65 potential-SNP:5 real-SNP:5 true-SNP:5 error-SNP:0
location info: 72 79 519 521 524
first base(most frequent): C A G A G
the number of first base : 2 2 2 2 2
second base(2th frequent): A C A G A
the number of second base: 2 2 2 2 2
SNP confidence score : 2 2 5 5 5
SNP quality from contigs : 0 0 0 0 0
Inter-SNP[2]&intra-SNP[1]: 0 0 0 0 0
SNP type : 2 2 2 2 2
major allele haplotype : 1.0 1.0 1.0 1.0 1.0
minor allele haplotype : 1.0 1.0 1.0 1.0 1.0
>contig_74 potential-SNP:2 real-SNP:2 true-SNP:2 error-SNP:0
location info: 37 38
first base(most frequent): - -
the number of first base : 8 8
second base(2th frequent): C A
the number of second base: 5 5
SNP confidence score : 3 3
SNP quality from contigs : -1 -1
Inter-SNP[2]&intra-SNP[1]: 1 1
SNP type : 2 2
major allele haplotype : 1.0 1.0
minor allele haplotype : 1.0 1.0
>contig_81 potential-SNP:3 real-SNP:3 true-SNP:3 error-SNP:0
location info: 441 510 522
first base(most frequent): C A T
the number of first base : 2 2 2
second base(2th frequent): T G C
the number of second base: 2 2 2
SNP confidence score : 5 2 2
SNP quality from contigs : 0 0 0
Inter-SNP[2]&intra-SNP[1]: 0 0 0
SNP type : 2 2 2
major allele haplotype : 1.0 1.0 1.0
minor allele haplotype : 1.0 1.0 1.0
>contig_84 potential-SNP:2 real-SNP:2 true-SNP:2 error-SNP:0
location info: 55 566
first base(most frequent): G A
the number of first base : 6 5
second base(2th frequent): C C
the number of second base: 2 5
SNP confidence score : 5 5
SNP quality from contigs : 10 5
Inter-SNP[2]&intra-SNP[1]: 1 1
SNP type : 2 2
major allele haplotype : 2.0 1.0
minor allele haplotype : 1.0 2.0
>contig_97 potential-SNP:4 real-SNP:4 true-SNP:3 error-SNP:1
location info: 149 400 759 859
first base(most frequent): T A G G
the number of first base : 13 29 21 9
second base(2th frequent): A T - -
the number of second base: 2 2 2 5
SNP confidence score : 2 5 1 3
SNP quality from contigs : 55 97 97 25
Inter-SNP[2]&intra-SNP[1]: 0 1 1 1
SNP type : 2 2 -1 2
major allele haplotype : 2.0 3.0 3.0 2.0
minor allele haplotype : 1.0 1.0 0.0 1.0
>contig_98 potential-SNP:1 real-SNP:1 true-SNP:0 error-SNP:1
location info: 800
first base(most frequent): G
the number of first base : 5
second base(2th frequent): -
the number of second base: 2
SNP confidence score : 1
SNP quality from contigs : 20
Inter-SNP[2]&intra-SNP[1]: 1
SNP type : -1
major allele haplotype : 1.0
minor allele haplotype : 0.0
>contig_99 potential-SNP:12 real-SNP:12 true-SNP:1 error-SNP:11
location info: 553 555 556 557 558 559 625 719 720 721 722 723
first base(most frequent): G C A C A G C T A G C G
the number of first base : 15 20 20 19 20 18 13 2 2 2 2 2
second base(2th frequent): - A C A G - - A G C G T
the number of second base: 5 2 2 2 2 2 2 2 2 2 2 2
SNP confidence score : 5 1 1 1 1 1 1 1 1 1 1 1
SNP quality from contigs : 40 95 95 80 95 85 60 0 0 0 0 0
Inter-SNP[2]&intra-SNP[1]: 1 1 1 1 1 1 1 1 1 1 1 1
SNP type : 3 -1 -1 -1 -1 -1 -1 -1 -1 -1 -1 -1
major allele haplotype : 1.0 2.0 2.0 2.0 2.0 2.0 1.0 0.0 0.0 0.0 0.0 0.0
minor allele haplotype : 1.0 0.0 0.0 0.0 0.0 0.0 0.0 0.0 0.0 0.0 0.0 0.0
>contig_103 potential-SNP:1 real-SNP:1 true-SNP:1 error-SNP:0
location info: 585
first base(most frequent): A
the number of first base : 4
second base(2th frequent): T
the number of second base: 2
SNP confidence score : 2
SNP quality from contigs : 10
Inter-SNP[2]&intra-SNP[1]: 0
SNP type : 2
major allele haplotype : 1.0
minor allele haplotype : 1.0
>contig_119 potential-SNP:3 real-SNP:3 true-SNP:2 error-SNP:1
location info: 110 356 717
first base(most frequent): C C C
the number of first base : 2 2 2
second base(2th frequent): T T A
the number of second base: 2 2 2
SNP confidence score : 5 5 1
SNP quality from contigs : 0 0 0
Inter-SNP[2]&intra-SNP[1]: 0 0 0
SNP type : 2 2 -1
major allele haplotype : 1.0 1.0 1.0
minor allele haplotype : 1.0 1.0 1.0
>contig_125 potential-SNP:3 real-SNP:2 true-SNP:1 error-SNP:1
location info: 465 910
first base(most frequent): C G
the number of first base : 9 5
second base(2th frequent): - -
the number of second base: 2 2
SNP confidence score : 5 1
SNP quality from contigs : 40 25
Inter-SNP[2]&intra-SNP[1]: 1 0
SNP type : 2 -1
major allele haplotype : 1.0 1.0
minor allele haplotype : 1.0 0.0
>contig_129 potential-SNP:5 real-SNP:5 true-SNP:5 error-SNP:0
location info: 72 73 128 129 227
first base(most frequent): G T G A T
the number of first base : 4 4 4 4 4
second base(2th frequent): C C A T C
the number of second base: 2 2 2 2 2
SNP confidence score : 5 5 5 5 5
SNP quality from contigs : 10 10 10 10 10
Inter-SNP[2]&intra-SNP[1]: 1 1 1 1 1
SNP type : 2 2 2 2 2
major allele haplotype : 2.0 2.0 2.0 2.0 2.0
minor allele haplotype : 1.0 1.0 1.0 1.0 1.0
>contig_135 potential-SNP:2 real-SNP:2 true-SNP:2 error-SNP:0
location info: 266 341
first base(most frequent): G A
the number of first base : 4 4
second base(2th frequent): A G
the number of second base: 2 2
SNP confidence score : 5 5
SNP quality from contigs : 10 10
Inter-SNP[2]&intra-SNP[1]: 1 1
SNP type : 2 2
major allele haplotype : 1.5 1.5
minor allele haplotype : 1.0 1.0
>contig_149 potential-SNP:1 real-SNP:1 true-SNP:0 error-SNP:1
location info: 809
first base(most frequent): G
the number of first base : 3
second base(2th frequent): -
the number of second base: 2
SNP confidence score : 1
SNP quality from contigs : 10
Inter-SNP[2]&intra-SNP[1]: 1
SNP type : -1
major allele haplotype : 1.0
minor allele haplotype : 0.0
>contig_160 potential-SNP:2 real-SNP:2 true-SNP:1 error-SNP:1
location info: 351 447
first base(most frequent): C T
the number of first base : 4 4
second base(2th frequent): G C
the number of second base: 2 2
SNP confidence score : 5 1
SNP quality from contigs : 10 10
Inter-SNP[2]&intra-SNP[1]: 1 1
SNP type : 2 -1
major allele haplotype : 1.0 1.0
minor allele haplotype : 1.0 0.0
>contig_171 potential-SNP:1 real-SNP:1 true-SNP:1 error-SNP:0
location info: 355
first base(most frequent): T
the number of first base : 2
second base(2th frequent): A
the number of second base: 2
SNP confidence score : 5
SNP quality from contigs : 0
Inter-SNP[2]&intra-SNP[1]: 0
SNP type : 2
major allele haplotype : 1.0
minor allele haplotype : 1.0
>contig_181 potential-SNP:5 real-SNP:5 true-SNP:1 error-SNP:4
location info: 204 272 381 395 399
first base(most frequent): C G C C A
the number of first base : 4 4 4 4 4
second base(2th frequent): T T T T G
the number of second base: 2 2 2 2 2
SNP confidence score : 5 5 1 1 1
SNP quality from contigs : 10 10 10 10 10
Inter-SNP[2]&intra-SNP[1]: 1 0 0 0 0
SNP type : -1 2 -1 -1 -1
major allele haplotype : 1.0 1.0 1.0 1.0 1.0
minor allele haplotype : 0.0 1.0 0.0 0.0 0.0
>contig_189 potential-SNP:4 real-SNP:2 true-SNP:0 error-SNP:2
location info: 59 800
first base(most frequent): A G
the number of first base : 6 8
second base(2th frequent): - A
the number of second base: 3 2
SNP confidence score : 4 4
SNP quality from contigs : 25 20
Inter-SNP[2]&intra-SNP[1]: 1 1
SNP type : -1 -1
major allele haplotype : 1.0 1.0
minor allele haplotype : 0.0 0.0
>contig_200 potential-SNP:1 real-SNP:1 true-SNP:1 error-SNP:0
location info: 40
first base(most frequent): T
the number of first base : 2
second base(2th frequent): C
the number of second base: 2
SNP confidence score : 5
SNP quality from contigs : 0
Inter-SNP[2]&intra-SNP[1]: 0
SNP type : 2
major allele haplotype : 1.0
minor allele haplotype : 1.0
>contig_201 potential-SNP:1 real-SNP:1 true-SNP:1 error-SNP:0
location info: 94
first base(most frequent): T
the number of first base : 2
second base(2th frequent): A
the number of second base: 2
SNP confidence score : 2
SNP quality from contigs : 0
Inter-SNP[2]&intra-SNP[1]: 0
SNP type : 2
major allele haplotype : 1.0
minor allele haplotype : 1.0
>contig_203 potential-SNP:1 real-SNP:1 true-SNP:0 error-SNP:1
location info: 721
first base(most frequent): A
the number of first base : 4
second base(2th frequent): -
the number of second base: 2
SNP confidence score : 1
SNP quality from contigs : 10
Inter-SNP[2]&intra-SNP[1]: 0
SNP type : -1
major allele haplotype : 1.0
minor allele haplotype : 0.0
>contig_213 potential-SNP:2 real-SNP:2 true-SNP:1 error-SNP:1
location info: 807 838
first base(most frequent): G G
the number of first base : 9 9
second base(2th frequent): - -
the number of second base: 6 3
SNP confidence score : 3 2
SNP quality from contigs : 20 5
Inter-SNP[2]&intra-SNP[1]: 1 1
SNP type : 2 -1
major allele haplotype : 1.0 1.0
minor allele haplotype : 1.0 0.0
>contig_233 potential-SNP:11 real-SNP:11 true-SNP:3 error-SNP:8
location info: 766 804 805 806 807 808 809 810 811 812 857
first base(most frequent): A A G C T C A C G G G
the number of first base : 18 13 13 13 17 17 17 17 17 17 14
second base(2th frequent): - G C T C A C - - - -
the number of second base: 7 9 9 5 3 2 2 2 2 2 3
SNP confidence score : 3 3 3 3 2 1 1 1 1 1 2
SNP quality from contigs : 55 20 20 15 70 75 75 75 75 75 55
Inter-SNP[2]&intra-SNP[1]: 1 1 1 1 1 1 1 1 1 1 1
SNP type : -1 2 2 3 -1 -1 -1 -1 -1 -1 -1
major allele haplotype : 0.0 1.0 1.0 1.0 2.0 2.0 2.0 2.0 2.0 1.0 0.0
minor allele haplotype : 0.0 2.0 2.0 1.0 0.0 0.0 0.0 0.0 0.0 0.0 0.0
>contig_236 potential-SNP:1 real-SNP:1 true-SNP:1 error-SNP:0
location info: 68
first base(most frequent): T
the number of first base : 5
second base(2th frequent): C
the number of second base: 2
SNP confidence score : 5
SNP quality from contigs : 15
Inter-SNP[2]&intra-SNP[1]: 1
SNP type : 2
major allele haplotype : 1.0
minor allele haplotype : 1.0
>contig_253 potential-SNP:2 real-SNP:2 true-SNP:2 error-SNP:0
location info: 191 226
first base(most frequent): A A
the number of first base : 2 2
second base(2th frequent): G G
the number of second base: 2 2
SNP confidence score : 5 5
SNP quality from contigs : 0 0
Inter-SNP[2]&intra-SNP[1]: 0 0
SNP type : 2 2
major allele haplotype : 1.0 1.0
minor allele haplotype : 1.0 1.0
>contig_254 potential-SNP:25 real-SNP:25 true-SNP:16 error-SNP:9
location info: 87 88 90 91 92 131 281 912 914 915 916 918 920 921 922 923 924 928 930 936 937 938 941 943 944
first base(most frequent): A G A T T - C C C T C T T T A A T C A A T G A T T
the number of first base : 19 20 20 21 21 35 51 20 20 20 20 14 13 14 14 13 11 13 13 13 13 13 13 13 13
second base(2th frequent): T T T C C T T T A A T A A A T T A A T T G T T A A
the number of second base: 2 2 2 5 5 2 2 16 16 14 14 14 13 11 11 12 11 11 11 5 5 5 4 4 4
SNP confidence score : 2 2 2 3 3 5 5 3 3 3 3 3 3 3 3 3 3 3 3 3 3 3 3 3 3
SNP quality from contigs : 75 80 80 70 70 -1 97 15 15 25 25 5 5 20 20 0 0 5 5 40 40 40 45 45 45
Inter-SNP[2]&intra-SNP[1]: 1 1 1 1 1 1 1 1 1 1 1 1 1 1 1 1 1 1 1 1 1 1 1 1 1
SNP type : -1 -1 -1 -1 -1 -1 -1 2 2 2 2 2 2 -1 -1 2 3 2 2 2 2 2 2 2 2
major allele haplotype : 1.0 1.0 1.0 1.0 1.0 2.0 2.0 1.0 1.0 1.0 1.0 1.0 1.0 1.0 1.0 1.0 1.0 1.0 1.0 1.0 1.0 1.0 1.0 1.0 1.0
minor allele haplotype : 0.0 0.0 0.0 0.0 0.0 0.0 0.0 1.0 1.0 1.0 1.0 1.0 1.0 0.0 0.0 1.0 1.0 1.0 1.0 1.0 1.0 1.0 1.0 1.0 1.0
>contig_255 potential-SNP:3 real-SNP:3 true-SNP:1 error-SNP:2
location info: 793 813 846
first base(most frequent): T G G
the number of first base : 4 7 4
second base(2th frequent): - - -
the number of second base: 3 2 4
SNP confidence score : 3 1 3
SNP quality from contigs : 0 30 0
Inter-SNP[2]&intra-SNP[1]: 1 1 1
SNP type : 2 -1 -1
major allele haplotype : 1.0 1.0 1.0
minor allele haplotype : 1.0 0.0 0.0
>contig_266 potential-SNP:1 real-SNP:1 true-SNP:0 error-SNP:1
location info: 786
first base(most frequent): G
the number of first base : 6
second base(2th frequent): -
the number of second base: 2
SNP confidence score : 1
SNP quality from contigs : 20
Inter-SNP[2]&intra-SNP[1]: 1
SNP type : -1
major allele haplotype : 1.0
minor allele haplotype : 0.0
>contig_270 potential-SNP:10 real-SNP:10 true-SNP:9 error-SNP:1
location info: 505 506 507 508 509 510 511 512 513 714
first base(most frequent): - - - - - - - - - G
the number of first base : 10 10 10 10 10 10 10 10 10 8
second base(2th frequent): G A G T T A C A G -
the number of second base: 2 2 2 2 2 2 2 2 2 2
SNP confidence score : 5 5 5 5 5 5 5 5 5 1
SNP quality from contigs : -1 -1 -1 -1 -1 -1 -1 -1 -1 35
Inter-SNP[2]&intra-SNP[1]: 1 1 1 1 1 1 1 1 1 1
SNP type : 2 2 2 2 2 2 2 2 2 -1
major allele haplotype : 1.0 1.0 1.0 1.0 1.0 1.0 1.0 1.0 1.0 2.0
minor allele haplotype : 1.0 1.0 1.0 1.0 1.0 1.0 1.0 1.0 1.0 0.0
>contig_291 potential-SNP:1 real-SNP:1 true-SNP:1 error-SNP:0
location info: 350
first base(most frequent): T
the number of first base : 5
second base(2th frequent): C
the number of second base: 2
SNP confidence score : 5
SNP quality from contigs : 5
Inter-SNP[2]&intra-SNP[1]: 1
SNP type : 2
major allele haplotype : 1.0
minor allele haplotype : 1.0
>contig_293 potential-SNP:1 real-SNP:1 true-SNP:0 error-SNP:1
location info: 750
first base(most frequent): G
the number of first base : 5
second base(2th frequent): -
the number of second base: 2
SNP confidence score : 1
SNP quality from contigs : 20
Inter-SNP[2]&intra-SNP[1]: 1
SNP type : -1
major allele haplotype : 1.0
minor allele haplotype : 0.0
>contig_300 potential-SNP:2 real-SNP:2 true-SNP:2 error-SNP:0
location info: 614 623
first base(most frequent): G T
the number of first base : 2 2
second base(2th frequent): A C
the number of second base: 2 2
SNP confidence score : 2 2
SNP quality from contigs : 0 0
Inter-SNP[2]&intra-SNP[1]: 0 0
SNP type : 2 2
major allele haplotype : 1.0 1.0
minor allele haplotype : 1.0 1.0
>contig_310 potential-SNP:1 real-SNP:1 true-SNP:1 error-SNP:0
location info: 97
first base(most frequent): T
the number of first base : 4
second base(2th frequent): C
the number of second base: 2
SNP confidence score : 5
SNP quality from contigs : 10
Inter-SNP[2]&intra-SNP[1]: 1
SNP type : 2
major allele haplotype : 1.0
minor allele haplotype : 1.0
>contig_321 potential-SNP:2 real-SNP:2 true-SNP:0 error-SNP:2
location info: 811 1202
first base(most frequent): G -
the number of first base : 4 2
second base(2th frequent): - T
the number of second base: 2 2
SNP confidence score : 1 1
SNP quality from contigs : 15 0
Inter-SNP[2]&intra-SNP[1]: 1 1
SNP type : -1 -1
major allele haplotype : 1.0 0.0
minor allele haplotype : 0.0 1.0
>contig_342 potential-SNP:1 real-SNP:1 true-SNP:0 error-SNP:1
location info: 683
first base(most frequent): G
the number of first base : 2
second base(2th frequent): A
the number of second base: 2
SNP confidence score : 1
SNP quality from contigs : 0
Inter-SNP[2]&intra-SNP[1]: 0
SNP type : -1
major allele haplotype : 1.0
minor allele haplotype : 0.0
>contig_348 potential-SNP:4 real-SNP:4 true-SNP:2 error-SNP:2
location info: 270 349 399 430
first base(most frequent): T C C C
the number of first base : 5 5 5 5
second base(2th frequent): A T T T
the number of second base: 2 2 2 2
SNP confidence score : 5 5 2 1
SNP quality from contigs : 10 20 10 20
Inter-SNP[2]&intra-SNP[1]: 1 0 1 1
SNP type : 2 2 -1 -1
major allele haplotype : 2.0 2.0 0.0 0.0
minor allele haplotype : 1.0 1.0 0.0 0.0
>contig_349 potential-SNP:1 real-SNP:1 true-SNP:0 error-SNP:1
location info: 774
first base(most frequent): A
the number of first base : 2
second base(2th frequent): -
the number of second base: 2
SNP confidence score : 1
SNP quality from contigs : 0
Inter-SNP[2]&intra-SNP[1]: 0
SNP type : -1
major allele haplotype : 1.0
minor allele haplotype : 0.0
>contig_351 potential-SNP:1 real-SNP:1 true-SNP:1 error-SNP:0
location info: 441
first base(most frequent): A
the number of first base : 3
second base(2th frequent): T
the number of second base: 3
SNP confidence score : 5
SNP quality from contigs : 5
Inter-SNP[2]&intra-SNP[1]: 1
SNP type : 2
major allele haplotype : 1.0
minor allele haplotype : 1.0
>contig_352 potential-SNP:2 real-SNP:2 true-SNP:2 error-SNP:0
location info: 363 621
first base(most frequent): T T
the number of first base : 2 2
second base(2th frequent): C C
the number of second base: 2 2
SNP confidence score : 5 2
SNP quality from contigs : 5 5
Inter-SNP[2]&intra-SNP[1]: 1 1
SNP type : 2 2
major allele haplotype : 1.0 1.0
minor allele haplotype : 1.0 1.0
>contig_369 potential-SNP:4 real-SNP:4 true-SNP:3 error-SNP:1
location info: 120 384 385 461
first base(most frequent): G C A -
the number of first base : 3 3 3 3
second base(2th frequent): C T G T
the number of second base: 2 2 2 2
SNP confidence score : 5 5 5 1
SNP quality from contigs : 5 5 5 -1
Inter-SNP[2]&intra-SNP[1]: 0 0 0 0
SNP type : 2 2 2 -1
major allele haplotype : 1.0 1.0 1.0 0.0
minor allele haplotype : 1.0 1.0 1.0 0.0
>contig_373 potential-SNP:2 real-SNP:2 true-SNP:1 error-SNP:1
location info: 317 478
first base(most frequent): C C
the number of first base : 2 2
second base(2th frequent): T A
the number of second base: 2 2
SNP confidence score : 5 1
SNP quality from contigs : 0 0
Inter-SNP[2]&intra-SNP[1]: 0 0
SNP type : 2 -1
major allele haplotype : 1.0 0.0
minor allele haplotype : 1.0 0.0
>contig_375 potential-SNP:2 real-SNP:2 true-SNP:1 error-SNP:1
location info: 79 830
first base(most frequent): T G
the number of first base : 7 4
second base(2th frequent): C -
the number of second base: 2 2
SNP confidence score : 5 1
SNP quality from contigs : 25 15
Inter-SNP[2]&intra-SNP[1]: 1 0
SNP type : 2 -1
major allele haplotype : 1.0 1.0
minor allele haplotype : 1.0 0.0
>contig_378 potential-SNP:1 real-SNP:1 true-SNP:0 error-SNP:1
location info: 590
first base(most frequent): G
the number of first base : 2
second base(2th frequent): A
the number of second base: 2
SNP confidence score : 1
SNP quality from contigs : 0
Inter-SNP[2]&intra-SNP[1]: 0
SNP type : -1
major allele haplotype : 0.0
minor allele haplotype : 0.0
>contig_380 potential-SNP:2 real-SNP:2 true-SNP:1 error-SNP:1
location info: 409 658
first base(most frequent): C C
the number of first base : 3 3
second base(2th frequent): T T
the number of second base: 2 2
SNP confidence score : 5 1
SNP quality from contigs : 5 5
Inter-SNP[2]&intra-SNP[1]: 1 1
SNP type : 2 -1
major allele haplotype : 1.0 1.0
minor allele haplotype : 1.0 0.0
>contig_392 potential-SNP:8 real-SNP:8 true-SNP:0 error-SNP:8
location info: 758 778 1251 1255 1256 1259 1260 1262
first base(most frequent): G A T A G A T C
the number of first base : 18 15 5 5 5 5 5 5
second base(2th frequent): A - A G A T C A
the number of second base: 2 3 3 3 3 3 3 3
SNP confidence score : 1 3 2 2 2 2 2 2
SNP quality from contigs : 75 60 10 10 10 10 10 10
Inter-SNP[2]&intra-SNP[1]: 1 1 1 1 1 1 1 1
SNP type : -1 -1 -1 -1 -1 -1 -1 -1
major allele haplotype : 2.0 2.0 1.0 1.0 1.0 1.0 1.0 1.0
minor allele haplotype : 0.0 0.0 0.0 0.0 0.0 0.0 0.0 0.0
>contig_396 potential-SNP:1 real-SNP:1 true-SNP:1 error-SNP:0
location info: 506
first base(most frequent): A
the number of first base : 4
second base(2th frequent): C
the number of second base: 2
SNP confidence score : 2
SNP quality from contigs : 5
Inter-SNP[2]&intra-SNP[1]: 1
SNP type : 2
major allele haplotype : 1.0
minor allele haplotype : 1.0
>contig_412 potential-SNP:3 real-SNP:3 true-SNP:2 error-SNP:1
location info: 68 299 339
first base(most frequent): C T A
the number of first base : 3 3 3
second base(2th frequent): T C C
the number of second base: 2 2 2
SNP confidence score : 5 1 2
SNP quality from contigs : 5 5 5
Inter-SNP[2]&intra-SNP[1]: 1 1 0
SNP type : 2 -1 2
major allele haplotype : 1.5 1.5 1.5
minor allele haplotype : 1.0 1.0 1.0
>contig_437 potential-SNP:1 real-SNP:1 true-SNP:1 error-SNP:0
location info: 366
first base(most frequent): T
the number of first base : 14
second base(2th frequent): C
the number of second base: 2
SNP confidence score : 5
SNP quality from contigs : 65
Inter-SNP[2]&intra-SNP[1]: 1
SNP type : 2
major allele haplotype : 1.0
minor allele haplotype : 1.0
>contig_438 potential-SNP:1 real-SNP:1 true-SNP:0 error-SNP:1
location info: 798
first base(most frequent): T
the number of first base : 7
second base(2th frequent): -
the number of second base: 2
SNP confidence score : 1
SNP quality from contigs : 30
Inter-SNP[2]&intra-SNP[1]: 1
SNP type : -1
major allele haplotype : 1.0
minor allele haplotype : 0.0
>contig_441 potential-SNP:8 real-SNP:1 true-SNP:0 error-SNP:1
location info: 631
first base(most frequent): G
the number of first base : 4
second base(2th frequent): C
the number of second base: 2
SNP confidence score : 5
SNP quality from contigs : 5
Inter-SNP[2]&intra-SNP[1]: 1
SNP type : -1
major allele haplotype : 1.0
minor allele haplotype : 0.0
>contig_453 potential-SNP:1 real-SNP:1 true-SNP:1 error-SNP:0
location info: 335
first base(most frequent): G
the number of first base : 2
second base(2th frequent): A
the number of second base: 2
SNP confidence score : 5
SNP quality from contigs : 0
Inter-SNP[2]&intra-SNP[1]: 0
SNP type : 2
major allele haplotype : 1.0
minor allele haplotype : 1.0
>contig_456 potential-SNP:4 real-SNP:4 true-SNP:3 error-SNP:1
location info: 212 341 344 360
first base(most frequent): G A G C
the number of first base : 2 2 2 2
second base(2th frequent): A G C A
the number of second base: 2 2 2 2
SNP confidence score : 5 5 5 1
SNP quality from contigs : 5 5 5 5
Inter-SNP[2]&intra-SNP[1]: 1 0 1 0
SNP type : 2 2 2 -1
major allele haplotype : 1.0 1.0 1.0 0.0
minor allele haplotype : 1.0 1.0 1.0 0.0
>contig_459 potential-SNP:5 real-SNP:5 true-SNP:3 error-SNP:2
location info: 95 154 392 736 762
first base(most frequent): A G G T G
the number of first base : 4 4 4 4 4
second base(2th frequent): T A T C A
the number of second base: 2 2 2 2 2
SNP confidence score : 5 5 5 1 1
SNP quality from contigs : 10 10 10 10 10
Inter-SNP[2]&intra-SNP[1]: 0 0 0 1 1
SNP type : 2 2 2 -1 -1
major allele haplotype : 2.0 2.0 2.0 0.0 0.0
minor allele haplotype : 1.0 1.0 1.0 0.0 0.0
>contig_460 potential-SNP:3 real-SNP:3 true-SNP:2 error-SNP:1
location info: 37 47 298
first base(most frequent): G C C
the number of first base : 5 5 6
second base(2th frequent): A T T
the number of second base: 3 3 2
SNP confidence score : 3 5 5
SNP quality from contigs : 10 10 20
Inter-SNP[2]&intra-SNP[1]: 1 1 1
SNP type : -1 2 2
major allele haplotype : 0.0 1.0 2.0
minor allele haplotype : 0.0 1.0 1.0
>contig_471 potential-SNP:1 real-SNP:1 true-SNP:1 error-SNP:0
location info: 44
first base(most frequent): A
the number of first base : 2
second base(2th frequent): T
the number of second base: 2
SNP confidence score : 5
SNP quality from contigs : 0
Inter-SNP[2]&intra-SNP[1]: 0
SNP type : 2
major allele haplotype : 1.0
minor allele haplotype : 1.0
>contig_476 potential-SNP:14 real-SNP:14 true-SNP:12 error-SNP:2
location info: 190 235 818 819 820 821 822 824 825 826 827 828 829 833
first base(most frequent): C C T T A T A T A T T T T T
the number of first base : 26 27 13 12 12 12 12 10 10 10 10 10 8 6
second base(2th frequent): - - G C C A G G C C C C C C
the number of second base: 2 2 8 8 8 8 8 8 8 8 8 7 6 4
SNP confidence score : 1 5 3 3 3 3 3 3 3 3 3 3 3 3
SNP quality from contigs : 97 97 20 15 15 15 15 5 5 5 5 10 5 15
Inter-SNP[2]&intra-SNP[1]: 1 1 1 1 1 1 1 1 1 1 1 1 1 1
SNP type : -1 -1 2 2 2 2 2 2 2 2 2 2 2 2
major allele haplotype : 2.0 2.0 1.0 1.0 1.0 1.0 1.0 1.0 1.0 1.0 1.0 1.0 1.0 1.0
minor allele haplotype : 0.0 0.0 1.0 1.0 1.0 1.0 1.0 1.0 1.0 1.0 1.0 1.0 1.0 1.0
>contig_485 potential-SNP:8 real-SNP:8 true-SNP:7 error-SNP:1
location info: 53 72 280 364 383 398 427 526
first base(most frequent): T C G C A G G C
the number of first base : 2 2 2 2 2 2 2 2
second base(2th frequent): C T T T G A A T
the number of second base: 2 2 2 2 2 2 2 2
SNP confidence score : 5 5 5 5 5 5 5 1
SNP quality from contigs : 0 0 0 0 0 0 0 0
Inter-SNP[2]&intra-SNP[1]: 0 0 0 0 0 0 0 0
SNP type : 2 2 2 2 2 2 2 -1
major allele haplotype : 1.0 1.0 1.0 1.0 1.0 1.0 1.0 0.0
minor allele haplotype : 1.0 1.0 1.0 1.0 1.0 1.0 1.0 1.0
>contig_491 potential-SNP:4 real-SNP:4 true-SNP:4 error-SNP:0
location info: 106 107 181 637
first base(most frequent): A A A C
the number of first base : 10 10 8 9
second base(2th frequent): C T G A
the number of second base: 2 2 4 2
SNP confidence score : 5 5 5 2
SNP quality from contigs : 40 40 20 35
Inter-SNP[2]&intra-SNP[1]: 1 1 1 1
SNP type : 2 2 2 2
major allele haplotype : 2.0 2.0 1.0 2.0
minor allele haplotype : 1.0 1.0 2.0 1.0
>contig_496 potential-SNP:1 real-SNP:1 true-SNP:0 error-SNP:1
location info: 796
first base(most frequent): G
the number of first base : 6
second base(2th frequent): A
the number of second base: 3
SNP confidence score : 2
SNP quality from contigs : 20
Inter-SNP[2]&intra-SNP[1]: 1
SNP type : -1
major allele haplotype : 1.0
minor allele haplotype : 0.0
>contig_502 potential-SNP:5 real-SNP:5 true-SNP:5 error-SNP:0
location info: 426 429 522 525 591
first base(most frequent): G C C T T
the number of first base : 2 2 2 2 2
second base(2th frequent): A T T C C
the number of second base: 2 2 2 2 2
SNP confidence score : 5 5 5 5 2
SNP quality from contigs : 0 0 0 0 0
Inter-SNP[2]&intra-SNP[1]: 0 0 0 0 0
SNP type : 2 2 2 2 2
major allele haplotype : 1.0 1.0 1.0 1.0 1.0
minor allele haplotype : 1.0 1.0 1.0 1.0 1.0
>contig_515 potential-SNP:2 real-SNP:2 true-SNP:1 error-SNP:1
location info: 236 472
first base(most frequent): G G
the number of first base : 2 2
second base(2th frequent): A A
the number of second base: 2 2
SNP confidence score : 5 1
SNP quality from contigs : 0 0
Inter-SNP[2]&intra-SNP[1]: 0 0
SNP type : 2 -1
major allele haplotype : 1.0 1.0
minor allele haplotype : 1.0 1.0
>contig_521 potential-SNP:1 real-SNP:1 true-SNP:0 error-SNP:1
location info: 823
first base(most frequent): -
the number of first base : 2
second base(2th frequent): T
the number of second base: 2
SNP confidence score : 1
SNP quality from contigs : 0
Inter-SNP[2]&intra-SNP[1]: 0
SNP type : -1
major allele haplotype : 0.0
minor allele haplotype : 0.0
>contig_529 potential-SNP:3 real-SNP:3 true-SNP:3 error-SNP:0
location info: 168 186 537
first base(most frequent): A G G
the number of first base : 2 2 2
second base(2th frequent): C T T
the number of second base: 2 2 2
SNP confidence score : 5 5 2
SNP quality from contigs : 0 0 0
Inter-SNP[2]&intra-SNP[1]: 0 0 0
SNP type : 2 2 2
major allele haplotype : 1.0 1.0 1.0
minor allele haplotype : 1.0 1.0 1.0
>contig_533 potential-SNP:23 real-SNP:23 true-SNP:17 error-SNP:6
location info: 83 89 122 134 209 272 308 314 329 338 377 419 422 509 516 521 605 638 665 683 707 728 767
first base(most frequent): C G G A T C C G A C C C C C A G G T G G A C G
the number of first base : 3 3 3 3 3 3 4 4 3 4 3 4 4 4 4 3 4 4 4 5 5 4 5
second base(2th frequent): T A A G C T T C G T G T T T C C A A A A G A C
the number of second base: 3 3 3 3 3 3 2 2 3 2 3 2 2 2 2 3 3 3 3 2 2 3 2
SNP confidence score : 2 5 5 5 5 5 5 5 5 5 5 5 5 5 5 5 5 4 2 5 2 2 2
SNP quality from contigs : 0 0 0 0 0 0 10 10 0 10 0 10 10 10 10 0 5 5 5 15 15 5 15
Inter-SNP[2]&intra-SNP[1]: 1 1 1 1 1 1 0 0 1 0 1 0 0 0 0 1 1 1 1 0 1 1 1
SNP type : -1 2 2 2 2 2 2 2 2 2 2 2 2 2 2 2 2 -1 -1 2 -1 -1 -1
major allele haplotype : 1.0 1.0 1.0 1.0 1.0 1.0 2.0 2.0 1.0 2.0 1.0 2.0 2.0 2.0 2.0 1.0 2.0 2.0 2.0 1.0 0.0 0.0 0.0
minor allele haplotype : 0.0 2.0 2.0 2.0 2.0 2.0 1.0 1.0 2.0 1.0 2.0 1.0 1.0 1.0 1.0 2.0 1.0 0.0 0.0 1.0 1.0 0.0 1.0
>contig_539 potential-SNP:4 real-SNP:4 true-SNP:4 error-SNP:0
location info: 42 85 86 384
first base(most frequent): A A G A
the number of first base : 2 7 4 9
second base(2th frequent): C C T T
the number of second base: 2 3 3 2
SNP confidence score : 5 5 5 2
SNP quality from contigs : 0 20 0 35
Inter-SNP[2]&intra-SNP[1]: 1 1 1 1
SNP type : 2 2 3 2
major allele haplotype : 1.0 2.0 1.0 3.0
minor allele haplotype : 1.0 1.0 1.0 1.0
>contig_540 potential-SNP:4 real-SNP:2 true-SNP:0 error-SNP:2
location info: 787 882
first base(most frequent): G G
the number of first base : 19 7
second base(2th frequent): - -
the number of second base: 2 2
SNP confidence score : 1 1
SNP quality from contigs : 97 45
Inter-SNP[2]&intra-SNP[1]: 1 1
SNP type : -1 -1
major allele haplotype : 1.0 1.0
minor allele haplotype : 0.0 0.0
>contig_542 potential-SNP:5 real-SNP:5 true-SNP:2 error-SNP:3
location info: 236 716 817 818 843
first base(most frequent): G - A G G
the number of first base : 21 22 7 10 6
second base(2th frequent): A G - A -
the number of second base: 2 2 7 3 3
SNP confidence score : 5 1 3 2 2
SNP quality from contigs : 97 -1 5 30 20
Inter-SNP[2]&intra-SNP[1]: 1 1 1 1 1
SNP type : 2 -1 2 -1 -1
major allele haplotype : 4.0 3.0 1.0 1.0 1.0
minor allele haplotype : 1.0 0.0 1.0 0.0 0.0
>contig_546 potential-SNP:1 real-SNP:1 true-SNP:0 error-SNP:1
location info: 787
first base(most frequent): G
the number of first base : 2
second base(2th frequent): -
the number of second base: 2
SNP confidence score : 1
SNP quality from contigs : 5
Inter-SNP[2]&intra-SNP[1]: 0
SNP type : -1
major allele haplotype : 1.0
minor allele haplotype : 0.0
>contig_549 potential-SNP:2 real-SNP:2 true-SNP:2 error-SNP:0
location info: 98 372
first base(most frequent): T C
the number of first base : 13 14
second base(2th frequent): C T
the number of second base: 3 4
SNP confidence score : 5 5
SNP quality from contigs : 50 50
Inter-SNP[2]&intra-SNP[1]: 1 1
SNP type : 2 2
major allele haplotype : 2.0 2.0
minor allele haplotype : 1.0 1.0
>contig_558 potential-SNP:1 real-SNP:1 true-SNP:0 error-SNP:1
location info: 861
first base(most frequent): G
the number of first base : 3
second base(2th frequent): -
the number of second base: 2
SNP confidence score : 1
SNP quality from contigs : 5
Inter-SNP[2]&intra-SNP[1]: 1
SNP type : -1
major allele haplotype : 0.0
minor allele haplotype : 0.0
>contig_563 potential-SNP:1 real-SNP:1 true-SNP:0 error-SNP:1
location info: 156
first base(most frequent): C
the number of first base : 3
second base(2th frequent): T
the number of second base: 2
SNP confidence score : 1
SNP quality from contigs : 5
Inter-SNP[2]&intra-SNP[1]: 0
SNP type : -1
major allele haplotype : 0.0
minor allele haplotype : 0.0
>contig_564 potential-SNP:2 real-SNP:2 true-SNP:2 error-SNP:0
location info: 370 371
first base(most frequent): C C
the number of first base : 4 4
second base(2th frequent): T T
the number of second base: 2 2
SNP confidence score : 5 5
SNP quality from contigs : 10 10
Inter-SNP[2]&intra-SNP[1]: 1 1
SNP type : 2 2
major allele haplotype : 1.0 1.0
minor allele haplotype : 1.0 1.0
>contig_572 potential-SNP:12 real-SNP:12 true-SNP:4 error-SNP:8
location info: 354 356 358 382 735 873 909 921 937 981 1255 1256
first base(most frequent): T A T C A G A G T G G C
the number of first base : 22 22 22 21 28 16 19 17 17 12 5 5
second base(2th frequent): C C - - - - - - - - T G
the number of second base: 2 2 2 5 2 6 2 2 2 2 2 2
SNP confidence score : 2 2 5 5 1 3 1 1 1 1 1 1
SNP quality from contigs : 97 97 95 85 97 55 90 80 80 50 15 15
Inter-SNP[2]&intra-SNP[1]: 1 1 0 1 1 1 1 1 1 1 1 1
SNP type : 2 2 2 2 -1 -1 -1 -1 -1 -1 -1 -1
major allele haplotype : 2.0 2.0 2.0 2.0 3.0 2.0 2.0 2.0 2.0 2.0 1.0 1.0
minor allele haplotype : 1.0 1.0 1.0 1.0 0.0 0.0 0.0 0.0 0.0 0.0 0.0 0.0
>contig_593 potential-SNP:1 real-SNP:1 true-SNP:0 error-SNP:1
location info: 848
first base(most frequent): G
the number of first base : 20
second base(2th frequent): T
the number of second base: 2
SNP confidence score : 1
SNP quality from contigs : 90
Inter-SNP[2]&intra-SNP[1]: 1
SNP type : -1
major allele haplotype : 1.0
minor allele haplotype : 0.0
>contig_602 potential-SNP:4 real-SNP:4 true-SNP:2 error-SNP:2
location info: 826 852 889 907
first base(most frequent): A G T G
the number of first base : 32 20 16 9
second base(2th frequent): - - - -
the number of second base: 13 16 2 5
SNP confidence score : 3 3 1 3
SNP quality from contigs : 95 15 75 25
Inter-SNP[2]&intra-SNP[1]: 1 1 1 1
SNP type : 2 2 -1 -1
major allele haplotype : 3.0 3.0 1.0 1.0
minor allele haplotype : 2.0 2.0 0.0 0.0
>contig_610 potential-SNP:18 real-SNP:12 true-SNP:5 error-SNP:7
location info: 49 51 88 90 305 800 801 802 803 804 805 808
first base(most frequent): C A A A T G G C T G C A
the number of first base : 14 15 14 15 15 12 7 9 9 9 9 7
second base(2th frequent): - - C T C A C T G C A G
the number of second base: 3 2 3 2 4 2 4 4 3 3 3 2
SNP confidence score : 5 5 5 5 5 1 3 3 2 2 2 1
SNP quality from contigs : 45 55 60 85 45 60 10 35 40 40 40 25
Inter-SNP[2]&intra-SNP[1]: 1 1 1 1 1 1 1 1 1 1 1 1
SNP type : 2 -1 2 2 -1 -1 3 2 -1 -1 -1 -1
major allele haplotype : 2.0 2.0 2.0 2.0 3.0 1.0 2.0 1.0 1.0 1.0 1.0 1.0
minor allele haplotype : 1.0 0.0 1.0 1.0 0.0 0.0 1.0 1.0 0.0 0.0 0.0 0.0
>contig_631 potential-SNP:3 real-SNP:1 true-SNP:1 error-SNP:0
location info: 117
first base(most frequent): T
the number of first base : 3
second base(2th frequent): A
the number of second base: 2
SNP confidence score : 5
SNP quality from contigs : 10
Inter-SNP[2]&intra-SNP[1]: 1
SNP type : 2
major allele haplotype : 1.0
minor allele haplotype : 1.0
>contig_681 potential-SNP:130 real-SNP:128 true-SNP:18 error-SNP:110
location info: 18 19 20 21 22 24 26 27 28 31 37 48 49 50 51 52 53 54 55 56 57 58 59 60 61 62 63 89 91 92 93 94 95 96 97 98 99 100 101 102 103 145 165 166 168 169 172 173 210 212 214 255 307 391 392 393 394 395 396 399 401 416 425 427 428 430 462 465 498 558 579 593 604 641 673 757 758 790 791 805 812 813 816 817 819 821 822 823 825 826 827 828 829 861 886 888 891 892 894 895 896 897 898 899 900 9…
first base(most frequent): C T C T G T T A C A - T T - T C T C T C T C T G A G T G T C T C T T - G C T C A A G A G T G A A T T A T G C C C A G G G C T G A T A G G A T A G A - A A G C A T A G A G T A - G G G T G A G C C A G A G C C A A G A G A A C A A T T G A G G G T C C T A A A G A
the number of first base : 102 105 107 108 113 111 75 128 132 143 151 164 164 164 153 167 161 149 164 150 162 157 162 167 167 171 174 193 183 194 193 189 187 194 191 190 193 193 197 194 199 124 204 207 209 209 210 211 212 216 216 218 223 226 222 222 221 219 226 226 225 225 225 225 225 223 221 223 224 215 221 220 221 219 207 169 168 158 153 151 143 140 136 133 122 117 108 90 112 115 108 108 109 97…
second base(2th frequent): - - - - A - C - - C C C C C C T C T A T A A A T T T A C C T C T C A A C T C T T T A C C C C C C G G G C C T T T T T T T T G A G G G C C C C - - C C C - A T - C - A G T A - G - T T - - - - G G G A G A A G C - C G C G G G C G C G A G A A T A G A A C - - T T
the number of second base: 2 4 4 4 2 4 43 6 4 4 2 2 3 3 15 2 7 18 3 12 4 12 4 3 7 4 7 4 14 3 4 8 10 2 4 7 4 5 2 5 3 86 6 5 3 3 2 2 5 2 2 2 2 3 7 6 7 9 2 2 3 2 2 2 2 2 4 3 2 6 2 2 2 2 2 2 2 2 5 3 3 2 2 2 4 3 8 23 5 2 5 5 5 2 3 4 7 6 6 5 5 5 25 3 22 2 22 23 10 13 7 7 12 18 18 8 9 7 2 4 3 4 2 9 2 3 2 2
SNP confidence score : 1 3 3 3 1 3 3 3 3 3 5 5 5 5 5 5 5 5 5 5 5 5 5 5 5 5 5 5 5 4 5 5 5 5 5 5 5 5 5 5 5 5 5 5 5 5 5 5 5 5 5 5 5 5 5 5 5 5 5 5 5 5 5 5 5 5 5 5 5 5 1 2 2 5 1 1 1 1 3 2 2 1 1 1 3 2 3 4 3 1 3 3 3 1 2 3 3 3 3 3 3 3 3 2 3 1 3 3 3 3 3 3 3 3 3 3 3 3 5 4 2 4 5 5 5 5 5 5
SNP quality from contigs : 97 97 97 97 97 97 1 97 97 97 -1 97 97 -1 97 97 97 1 97 1 97 97 97 97 97 97 97 97 97 97 97 97 97 97 -1 97 97 97 97 97 97 1 97 97 97 97 97 97 97 97 97 97 97 97 97 97 97 97 97 97 97 97 97 97 97 97 97 97 97 97 97 97 97 -1 97 97 97 97 97 97 97 97 97 97 97 97 -1 97 97 97 97 97 97 97 97 97 97 97 97 97 97 97 1 97 1 97 1 1 97 1 97 97 1 25 10 60 55 75 97 97 85 97 97 35 97 97 80 80
Inter-SNP[2]&intra-SNP[1]: 1 1 1 1 1 1 1 1 1 1 1 1 1 1 1 1 1 1 1 1 1 1 1 1 1 1 1 1 1 1 1 1 1 1 1 1 1 1 1 1 1 1 1 1 1 1 1 1 1 1 1 1 1 1 1 1 1 1 1 1 1 1 1 1 1 1 1 1 1 1 1 1 1 1 1 1 1 1 1 1 1 1 1 1 1 1 1 1 1 1 1 1 1 1 1 1 1 1 1 1 1 1 1 1 1 1 1 1 1 1 1 1 1 1 1 1 1 1 1 1 1 1 1 1 1 1 1 1
SNP type : -1 -1 -1 -1 -1 -1 -1 -1 -1 -1 -1 -1 -1 -1 -1 -1 -1 -1 -1 -1 -1 -1 -1 -1 -1 -1 -1 -1 -1 -1 -1 2 -1 3 -1 -1 -1 -1 2 -1 -1 -1 3 2 -1 -1 -1 -1 -1 -1 -1 -1 -1 -1 -1 -1 -1 -1 -1 -1 -1 -1 -1 -1 -1 -1 -1 -1 -1 -1 -1 -1 -1 -1 -1 -1 -1 -1 -1 -1 -1 -1 -1 -1 -1 -1 -1 -1 -1 -1 -1 -1 -1 -1 -1 -1 -1 -1 -1 -1 -1 -1 -1 -1 3 -1 2 -1 -1 3 -1 -1 3 2 2 2 3 -1 2 -1 -1 -1 2 2 -1 -1 2 2
major allele haplotype : 0.0 0.0 0.0 0.0 0.0 0.0 0.0 0.0 0.0 0.0 1.0 1.0 1.0 1.0 1.0 1.0 1.0 1.0 1.0 1.0 1.0 1.0 1.0 1.0 1.0 1.0 1.0 1.0 1.0 1.0 2.0 1.0 2.0 1.0 2.0 2.0 1.0 1.0 1.0 2.0 2.0 2.0 1.0 1.0 2.0 2.0 2.0 2.0 2.0 2.0 2.0 2.0 2.0 2.0 2.0 2.0 2.0 2.0 2.0 2.0 2.0 2.0 2.0 2.0 2.0 2.0 2.0 2.0 2.0 2.0 2.0 2.0 2.0 2.0 2.0 2.0 2.0 1.0 1.0 1.0 1.0 1.0 1.0 1.0 1.0 1.0 1.0 1.0 1.0 1.0 1.0 1.0 1.0 1.…
minor allele haplotype : 0.0 0.0 0.0 0.0 0.0 0.0 0.0 0.0 0.0 0.0 0.0 0.0 0.0 0.0 0.0 0.0 0.0 0.0 0.0 0.0 0.0 0.0 0.0 0.0 0.0 0.0 0.0 0.0 0.0 0.0 0.0 1.0 0.0 1.0 0.0 0.0 0.0 0.0 1.0 0.0 0.0 0.0 1.0 1.0 0.0 0.0 0.0 0.0 0.0 0.0 0.0 0.0 0.0 0.0 0.0 0.0 0.0 0.0 0.0 0.0 0.0 0.0 0.0 0.0 0.0 0.0 0.0 0.0 0.0 0.0 0.0 0.0 0.0 0.0 0.0 0.0 0.0 0.0 0.0 0.0 0.0 0.0 0.0 0.0 0.0 0.0 0.0 0.0 0.0 0.0 0.0 0.0 0.0 0.…
>contig_682 potential-SNP:6 real-SNP:6 true-SNP:5 error-SNP:1
location info: 73 128 129 130 131 660
first base(most frequent): A A T A G T
the number of first base : 5 4 4 4 4 12
second base(2th frequent): T - - - - -
the number of second base: 2 3 3 3 3 2
SNP confidence score : 2 5 5 5 5 2
SNP quality from contigs : 15 5 5 5 5 55
Inter-SNP[2]&intra-SNP[1]: 1 1 1 1 1 1
SNP type : -1 2 2 2 2 2
major allele haplotype : 1.0 1.0 1.0 1.0 1.0 1.0
minor allele haplotype : 0.0 1.0 1.0 1.0 1.0 1.0
>contig_683 potential-SNP:6 real-SNP:5 true-SNP:5 error-SNP:0
location info: 5 6 7 8 41
first base(most frequent): A G C A T
the number of first base : 4 4 4 4 6
second base(2th frequent): G A G C C
the number of second base: 4 4 4 4 3
SNP confidence score : 3 3 3 3 5
SNP quality from contigs : 0 0 5 5 20
Inter-SNP[2]&intra-SNP[1]: 1 1 1 1 1
SNP type : 2 2 2 2 2
major allele haplotype : 1.0 1.0 1.0 1.0 1.0
minor allele haplotype : 1.0 1.0 1.0 1.0 1.0
>contig_693 potential-SNP:27 real-SNP:23 true-SNP:18 error-SNP:5
location info: 19 35 47 48 49 50 51 52 53 54 88 89 90 91 92 93 118 390 391 392 425 588 822
first base(most frequent): A - G A A T T G C - T T G T A A - G C G A G C
the number of first base : 9 18 25 25 22 19 28 16 15 28 35 31 29 29 20 28 32 34 39 37 39 30 9
second base(2th frequent): - A C C C C C T T T C C T C C T T T T T G T A
the number of second base: 8 12 4 5 8 11 2 13 11 2 2 6 4 6 12 5 9 7 2 2 2 11 5
SNP confidence score : 3 5 5 5 5 5 5 5 5 5 5 5 5 5 5 5 5 5 5 5 5 5 3
SNP quality from contigs : 10 -1 97 90 60 60 97 0 0 -1 97 97 90 97 1 97 -1 97 97 97 97 97 30
Inter-SNP[2]&intra-SNP[1]: 1 1 1 1 1 1 1 1 1 1 1 1 1 1 1 1 1 1 1 1 1 1 1
SNP type : -1 -1 2 -1 2 2 -1 2 4 2 -1 2 3 3 3 3 2 2 2 3 2 2 2
major allele haplotype : 0.0 0.0 6.0 6.0 4.0 1.0 6.0 2.0 4.0 7.0 9.0 8.0 8.0 6.0 3.0 8.0 7.0 8.0 9.0 9.0 9.0 6.0 1.0
minor allele haplotype : 0.0 0.0 1.0 0.0 1.0 4.0 0.0 4.0 3.0 1.0 0.0 2.0 1.0 3.0 4.0 1.0 1.0 1.0 1.0 1.0 1.0 3.0 1.0
>contig_698 potential-SNP:22 real-SNP:19 true-SNP:9 error-SNP:10
location info: 85 87 88 89 90 91 92 116 118 119 120 121 123 156 161 559 821 862 875
first base(most frequent): C A T C T C A T T A A A A G A A T G T
the number of first base : 11 14 14 14 14 14 14 24 24 24 19 25 23 30 30 20 16 20 18
second base(2th frequent): T C A T C T C C C T C T T C C T G - G
the number of second base: 5 5 5 5 5 5 5 2 2 2 4 2 2 2 2 15 10 2 3
SNP confidence score : 3 3 3 3 3 3 3 5 5 5 5 5 5 5 5 5 3 1 2
SNP quality from contigs : 25 40 40 40 40 40 40 97 97 97 45 97 85 97 97 15 35 95 70
Inter-SNP[2]&intra-SNP[1]: 1 1 1 1 1 1 1 1 1 1 1 1 1 1 1 1 1 1 1
SNP type : -1 -1 -1 -1 -1 -1 -1 2 2 2 3 2 2 2 2 2 -1 -1 -1
major allele haplotype : 1.0 1.0 1.0 1.0 1.0 1.0 1.0 2.0 3.0 4.0 1.0 4.0 3.0 3.0 4.0 1.0 1.0 1.0 1.0
minor allele haplotype : 0.0 0.0 0.0 0.0 0.0 0.0 0.0 1.0 1.0 1.0 1.0 1.0 1.0 1.0 1.0 4.0 0.0 0.0 0.0
>contig_702 potential-SNP:1 real-SNP:1 true-SNP:0 error-SNP:1
location info: 781
first base(most frequent): G
the number of first base : 3
second base(2th frequent): -
the number of second base: 2
SNP confidence score : 1
SNP quality from contigs : 5
Inter-SNP[2]&intra-SNP[1]: 1
SNP type : -1
major allele haplotype : 0.0
minor allele haplotype : 0.0
>contig_706 potential-SNP:19 real-SNP:19 true-SNP:3 error-SNP:16
location info: 589 887 916 917 918 919 920 921 950 960 970 971 972 973 974 975 976 977 979
first base(most frequent): - G A C T G A G A A G A T G A T G A G
[truncated: 10,221 more rows]

## Sheet: Vernicia fordii
Details of HIGH quality SNP(qSNP) SPECIES Vernicia fordii
[truncated: 540 more rows]
