# Supplementary material for: In Silico Mining and Characterization of High-Quality SNP/Indels in Some Agro-Economically Important Species Belonging to the Family Euphorbiaceae
Source: Genes (Basel). 2023 Jan 27;14(2):332. doi: 10.3390/genes14020332 (PMC9956114; doi:10.3390/genes14020332)
Supplement: Supplementary file 1 [file genes-14-00332-s001.zip › Supplement Data File S4.xlsx]

## Sheet: Euphorbia esula
Euphorbia esula (allavailsnp) contains 25 nucleotides sense and reverse string surrounding the SNP, the SNP is at the middle position (residue 13)
>Contig18_344_senseAT
TGCTGGACTCTCAGCTGACCCAGAG
>Contig18_344_senseTA
TGCTGGACTCTCTGCTGACCCAGAG
>Contig18_344_reverseTA
CTCTGGGTCAGCTGAGAGTCCAGCA
>Contig18_344_reverseAT
CTCTGGGTCAGCAGAGAGTCCAGCA
>Contig36_333_senseCG
TAAAAAACTTACCCAGTCCCAACTT
>Contig36_333_senseGC
TAAAAAACTTACGCAGTCCCAACTT
>Contig36_333_reverseGC
AAGTTGGGACTGGGTAAGTTTTTTA
>Contig36_333_reverseCG
AAGTTGGGACTGCGTAAGTTTTTTA
>Contig36_439_senseGT
AAATTGGAGAGGGCTCTTGGAGCTA
>Contig36_439_senseTG
AAATTGGAGAGGTCTCTTGGAGCTA
>Contig36_439_reverseCA
TAGCTCCAAGAGCCCTCTCCAATTT
>Contig36_439_reverseAC
TAGCTCCAAGAGACCTCTCCAATTT
>Contig40_89_senseTA
TGGGAGCAAAGCTATATGCAAGTGT
>Contig40_89_senseAT
TGGGAGCAAAGCAATATGCAAGTGT
>Contig40_89_reverseAT
ACACTTGCATATAGCTTTGCTCCCA
>Contig40_89_reverseTA
ACACTTGCATATTGCTTTGCTCCCA
>Contig40_164_senseTC
AAAGACCTTCACTTGTGATGGTGGT
>Contig40_164_senseCT
AAAGACCTTCACCTGTGATGGTGGT
>Contig40_164_reverseAG
ACCACCATCACAAGTGAAGGTCTTT
>Contig40_164_reverseGA
ACCACCATCACAGGTGAAGGTCTTT
>Contig40_230_senseGA
AATAGAAGCAGAGTTAAAGCAAAAG
>Contig40_230_senseAG
AATAGAAGCAGAATTAAAGCAAAAG
>Contig40_230_reverseCT
CTTTTGCTTTAACTCTGCTTCTATT
>Contig40_230_reverseTC
CTTTTGCTTTAATTCTGCTTCTATT
>Contig40_257_senseGA
AGAAAGCGCCGGGGAAGACAGCGCA
>Contig40_257_senseAG
AGAAAGCGCCGGAGAAGACAGCGCA
>Contig40_257_reverseCT
TGCGCTGTCTTCCCCGGCGCTTTCT
>Contig40_257_reverseTC
TGCGCTGTCTTCTCCGGCGCTTTCT
>Contig40_278_senseCT
CGCATTCTGTGACTGTGGAGAAGGG
>Contig40_278_senseTC
CGCATTCTGTGATTGTGGAGAAGGG
>Contig40_278_reverseGA
CCCTTCTCCACAGTCACAGAATGCG
>Contig40_278_reverseAG
CCCTTCTCCACAATCACAGAATGCG
>Contig41_306_senseTC
CTTAGAAACCGGTGAGACTGTGGCT
>Contig41_306_senseCT
CTTAGAAACCGGCGAGACTGTGGCT
>Contig41_306_reverseAG
AGCCACAGTCTCACCGGTTTCTAAG
>Contig41_306_reverseGA
AGCCACAGTCTCGCCGGTTTCTAAG
>Contig48_110_senseTC
TCCTTCTTCTTTTCAAAGGGTATTT
>Contig48_110_senseCT
TCCTTCTTCTTTCCAAAGGGTATTT
>Contig48_110_reverseAG
AAATACCCTTTGAAAAGAAGAAGGA
>Contig48_110_reverseGA
AAATACCCTTTGGAAAGAAGAAGGA
>Contig48_367_senseTA
TCAACTCGAAGTTCGAACTGCTTCT
>Contig48_367_senseAT
TCAACTCGAAGTACGAACTGCTTCT
>Contig48_367_reverseAT
AGAAGCAGTTCGAACTTCGAGTTGA
>Contig48_367_reverseTA
AGAAGCAGTTCGTACTTCGAGTTGA
>Contig52_647_senseCT
AAGATCAAGGTGCTTGCGATTTTTT
>Contig52_647_senseTC
AAGATCAAGGTGTTTGCGATTTTTT
>Contig52_647_reverseGA
AAAAAATCGCAAGCACCTTGATCTT
>Contig52_647_reverseAG
AAAAAATCGCAAACACCTTGATCTT
>Contig52_671_senseAG
TTGATTGTTATGATCTTATTTCAGT
>Contig52_671_senseGA
TTGATTGTTATGGTCTTATTTCAGT
>Contig52_671_reverseTC
ACTGAAATAAGATCATAACAATCAA
>Contig52_671_reverseCT
ACTGAAATAAGACCATAACAATCAA
>Contig59_441_senseTG
AACTTCATTCAGTGAGCCTAGTCTC
>Contig59_441_senseGT
AACTTCATTCAGGGAGCCTAGTCTC
>Contig59_441_reverseAC
GAGACTAGGCTCACTGAATGAAGTT
>Contig59_441_reverseCA
GAGACTAGGCTCCCTGAATGAAGTT
>Contig71_505_senseAT
CTTGACAAGGGCAGTGTTCTACATA
>Contig71_505_senseTA
CTTGACAAGGGCTGTGTTCTACATA
>Contig71_505_reverseTA
TATGTAGAACACTGCCCTTGTCAAG
>Contig71_505_reverseAT
TATGTAGAACACAGCCCTTGTCAAG
>Contig78_243_senseAG
GCTCTATTCCCCATTCATTCTCATA
>Contig78_243_senseGA
GCTCTATTCCCCGTTCATTCTCATA
>Contig78_243_reverseTC
TATGAGAATGAATGGGGAATAGAGC
>Contig78_243_reverseCT
TATGAGAATGAACGGGGAATAGAGC
>Contig78_366_senseCT
TTTACTGGGCCACCCAGGGCTGTGT
>Contig78_366_senseTC
TTTACTGGGCCATCCAGGGCTGTGT
>Contig78_366_reverseGA
ACACAGCCCTGGGTGGCCCAGTAAA
>Contig78_366_reverseAG
ACACAGCCCTGGATGGCCCAGTAAA
>Contig78_412_senseT-
AGCCCATGAATGTGGCCATCATGCT
>Contig78_412_sense-T
AGCCCATGAATGGGCCATCATGCTT
>Contig78_412_reverseA-
AGCATGATGGCCACATTCATGGGCT
>Contig78_412_reverse-A
AAGCATGATGGCCCATTCATGGGCT
>Contig78_535_senseCT
TCATTCAAACACCGGTTCCCTTGAG
>Contig78_535_senseTC
TCATTCAAACACTGGTTCCCTTGAG
>Contig78_535_reverseGA
CTCAAGGGAACCGGTGTTTGAATGA
>Contig78_535_reverseAG
CTCAAGGGAACCAGTGTTTGAATGA
>Contig81_641_senseTC
CACATGGAATAATACACATATTGCA
>Contig81_641_senseCT
CACATGGAATAACACACATATTGCA
>Contig81_641_reverseAG
TGCAATATGTGTATTATTCCATGTG
>Contig81_641_reverseGA
TGCAATATGTGTGTTATTCCATGTG
>Contig81_923_senseAG
TTCGTATTTCAGATTTGTGGAAACT
>Contig81_923_senseGA
TTCGTATTTCAGGTTTGTGGAAACT
>Contig81_923_reverseTC
AGTTTCCACAAATCTGAAATACGAA
>Contig81_923_reverseCT
AGTTTCCACAAACCTGAAATACGAA
>Contig85_715_senseTC
CGCCTCTACTACTTTTGGAGATTCC
>Contig85_715_senseCT
CGCCTCTACTACCTTTGGAGATTCC
>Contig85_715_reverseAG
GGAATCTCCAAAAGTAGTAGAGGCG
>Contig85_715_reverseGA
GGAATCTCCAAAGGTAGTAGAGGCG
>Contig85_922_senseCT
ACATCAACCTCTCGGGTCCTTATCA
>Contig85_922_senseTC
ACATCAACCTCTTGGGTCCTTATCA
>Contig85_922_reverseGA
TGATAAGGACCCGAGAGGTTGATGT
>Contig85_922_reverseAG
TGATAAGGACCCAAGAGGTTGATGT
>Contig90_755_senseCT
GTTACGTAAACACGGAGGAGGATGT
>Contig90_755_senseTC
GTTACGTAAACATGGAGGAGGATGT
>Contig90_755_reverseGA
ACATCCTCCTCCGTGTTTACGTAAC
>Contig90_755_reverseAG
ACATCCTCCTCCATGTTTACGTAAC
>Contig91_200_senseCT
GGTTATGGCTACCGTGAAGAAAGGA
>Contig91_200_senseTC
GGTTATGGCTACTGTGAAGAAAGGA
>Contig91_200_reverseGA
TCCTTTCTTCACGGTAGCCATAACC
>Contig91_200_reverseAG
TCCTTTCTTCACAGTAGCCATAACC
>Contig91_290_senseCT
AAAGGATGGTGTCTTCATGTACTTT
>Contig91_290_senseTC
AAAGGATGGTGTTTTCATGTACTTT
>Contig91_290_reverseGA
AAAGTACATGAAGACACCATCCTTT
>Contig91_290_reverseAG
AAAGTACATGAAAACACCATCCTTT
>Contig91_432_senseAG
GCCATAGTATAAAAAGTCTTATCTG
>Contig91_432_senseGA
GCCATAGTATAAGAAGTCTTATCTG
>Contig91_432_reverseTC
CAGATAAGACTTTTTATACTATGGC
>Contig91_432_reverseCT
CAGATAAGACTTCTTATACTATGGC
>Contig93_316_senseCT
ACTGATTATCAACTGATTGACATCT
>Contig93_316_senseTC
ACTGATTATCAATTGATTGACATCT
>Contig93_316_reverseGA
AGATGTCAATCAGTTGATAATCAGT
>Contig93_316_reverseAG
AGATGTCAATCAATTGATAATCAGT
>Contig93_411_senseCT
TGACAGTCTGCTCAGCCAGATTAAA
>Contig93_411_senseTC
TGACAGTCTGCTTAGCCAGATTAAA
>Contig93_411_reverseGA
TTTAATCTGGCTGAGCAGACTGTCA
>Contig93_411_reverseAG
TTTAATCTGGCTAAGCAGACTGTCA
>Contig93_471_senseAC
TGTGATGTCCTCAATGGGAGAGGAG
>Contig93_471_senseCA
TGTGATGTCCTCCATGGGAGAGGAG
>Contig93_471_reverseTG
CTCCTCTCCCATTGAGGACATCACA
>Contig93_471_reverseGT
CTCCTCTCCCATGGAGGACATCACA
>Contig94_561_senseCT
ATGGGTTTGGTTCGTAGCATTGGGA
>Contig94_561_senseTC
ATGGGTTTGGTTTGTAGCATTGGGA
>Contig94_561_reverseGA
TCCCAATGCTACGAACCAAACCCAT
>Contig94_561_reverseAG
TCCCAATGCTACAAACCAAACCCAT
>Contig94_665_senseCT
ACATCCATACTTCCAACGGGATTCT
>Contig94_665_senseTC
ACATCCATACTTTCAACGGGATTCT
>Contig94_665_reverseGA
AGAATCCCGTTGGAAGTATGGATGT
>Contig94_665_reverseAG
AGAATCCCGTTGAAAGTATGGATGT
>Contig97_182_senseGA
TATCCTAGGATTGCCAGGGATGGGA
>Contig97_182_senseAG
TATCCTAGGATTACCAGGGATGGGA
>Contig97_182_reverseCT
TCCCATCCCTGGCAATCCTAGGATA
>Contig97_182_reverseTC
TCCCATCCCTGGTAATCCTAGGATA
>Contig97_324_senseGA
ATGAGTGCAGCAGCAGGACCAGCCA
>Contig97_324_senseAG
ATGAGTGCAGCAACAGGACCAGCCA
>Contig97_324_reverseCT
TGGCTGGTCCTGCTGCTGCACTCAT
>Contig97_324_reverseTC
TGGCTGGTCCTGTTGCTGCACTCAT
>Contig99_442_senseCT
TCTCTTAACAGACCCGAACCCGGAC
>Contig99_442_senseTC
TCTCTTAACAGATCCGAACCCGGAC
>Contig99_442_reverseGA
GTCCGGGTTCGGGTCTGTTAAGAGA
>Contig99_442_reverseAG
GTCCGGGTTCGGATCTGTTAAGAGA
>Contig99_508_senseTC
TAGGAGCAAATATGAGGCAACGGCA
>Contig99_508_senseCT
TAGGAGCAAATACGAGGCAACGGCA
>Contig99_508_reverseAG
TGCCGTTGCCTCATATTTGCTCCTA
>Contig99_508_reverseGA
TGCCGTTGCCTCGTATTTGCTCCTA
>Contig100_131_senseGA
ATTTCTCTTCTAGTTCATCTCCCAC
>Contig100_131_senseAG
ATTTCTCTTCTAATTCATCTCCCAC
>Contig100_131_reverseCT
GTGGGAGATGAACTAGAAGAGAAAT
>Contig100_131_reverseTC
GTGGGAGATGAATTAGAAGAGAAAT
>Contig100_270_senseGT
TCTCCCACCTGAGAGTTTAGATCTC
>Contig100_270_senseTG
TCTCCCACCTGATAGTTTAGATCTC
>Contig100_270_reverseCA
GAGATCTAAACTCTCAGGTGGGAGA
>Contig100_270_reverseAC
GAGATCTAAACTATCAGGTGGGAGA
>Contig114_124_senseGA
ATTGAAGAGGAAGCGCCGAAAGATG
>Contig114_124_senseAG
ATTGAAGAGGAAACGCCGAAAGATG
>Contig114_124_reverseCT
CATCTTTCGGCGCTTCCTCTTCAAT
>Contig114_124_reverseTC
CATCTTTCGGCGTTTCCTCTTCAAT
>Contig114_215_senseCG
TTTCTCTTGCATCAAGTAGATGGCT
>Contig114_215_senseGC
TTTCTCTTGCATGAAGTAGATGGCT
>Contig114_215_reverseGC
AGCCATCTACTTGATGCAAGAGAAA
>Contig114_215_reverseCG
AGCCATCTACTTCATGCAAGAGAAA
>Contig116_934_senseCT
TCCGTGGGCTCACTTCTGCTGGAAA
>Contig116_934_senseTC
TCCGTGGGCTCATTTCTGCTGGAAA
>Contig116_934_reverseGA
TTTCCAGCAGAAGTGAGCCCACGGA
>Contig116_934_reverseAG
TTTCCAGCAGAAATGAGCCCACGGA
>Contig116_992_senseAG
CCATCACAAGCAAAGACCTTCTAGA
>Contig116_992_senseGA
CCATCACAAGCAGAGACCTTCTAGA
>Contig116_992_reverseTC
TCTAGAAGGTCTTTGCTTGTGATGG
>Contig116_992_reverseCT
TCTAGAAGGTCTCTGCTTGTGATGG
>Contig116_1024_senseAT
CCTGGAAGAGGAACAACACACTCTC
>Contig116_1024_senseTA
CCTGGAAGAGGATCAACACACTCTC
>Contig116_1024_reverseTA
GAGAGTGTGTTGTTCCTCTTCCAGG
>Contig116_1024_reverseAT
GAGAGTGTGTTGATCCTCTTCCAGG
>Contig116_1062_senseGT
CGTTGATTTGTTGCTTCGAGTGCGA
>Contig116_1062_senseTG
CGTTGATTTGTTTCTTCGAGTGCGA
>Contig116_1062_reverseCA
TCGCACTCGAAGCAACAAATCAACG
>Contig116_1062_reverseAC
TCGCACTCGAAGAAACAAATCAACG
>Contig116_1105_senseT-
GTCTTTTTTTTTTATCATCTACTAC
>Contig116_1105_sense-T
GTCTTTTTTTTTATCATCTACTACT
>Contig116_1105_reverseA-
GTAGTAGATGATAAAAAAAAAAGAC
>Contig116_1105_reverse-A
AGTAGTAGATGATAAAAAAAAAGAC
>Contig119_331_senseGA
CATGATCTCTAAGAAGAAGTATATT
>Contig119_331_senseAG
CATGATCTCTAAAAAGAAGTATATT
>Contig119_331_reverseCT
AATATACTTCTTCTTAGAGATCATG
>Contig119_331_reverseTC
AATATACTTCTTTTTAGAGATCATG
>Contig124_287_senseCT
GCTAATCAGACTCTGAACCATCCGT
>Contig124_287_senseTC
GCTAATCAGACTTTGAACCATCCGT
>Contig124_287_reverseGA
ACGGATGGTTCAGAGTCTGATTAGC
>Contig124_287_reverseAG
ACGGATGGTTCAAAGTCTGATTAGC
>Contig126_499_senseAC
GAAACATGTTTCAAAACAAAAAAGG
>Contig126_499_senseCA
GAAACATGTTTCCAAACAAAAAAGG
>Contig126_499_reverseTG
CCTTTTTTGTTTTGAAACATGTTTC
>Contig126_499_reverseGT
CCTTTTTTGTTTGGAAACATGTTTC
>Contig126_812_senseGA
AGGAAGAAGAGTGTGTCCTGGATAT
>Contig126_812_senseAG
AGGAAGAAGAGTATGTCCTGGATAT
>Contig126_812_reverseCT
ATATCCAGGACACACTCTTCTTCCT
>Contig126_812_reverseTC
ATATCCAGGACATACTCTTCTTCCT
>Contig136_179_senseGA
AGGAATCGTGAAGTCGCTGTTCGAT
>Contig136_179_senseAG
AGGAATCGTGAAATCGCTGTTCGAT
>Contig136_179_reverseCT
ATCGAACAGCGACTTCACGATTCCT
>Contig136_179_reverseTC
ATCGAACAGCGATTTCACGATTCCT
>Contig136_197_senseTA
GTTCGATTTTCTTGCAAACGAGAGC
>Contig136_197_senseAT
GTTCGATTTTCTAGCAAACGAGAGC
>Contig136_197_reverseAT
GCTCTCGTTTGCAAGAAAATCGAAC
>Contig136_197_reverseTA
GCTCTCGTTTGCTAGAAAATCGAAC
>Contig136_242_senseGA
CGCGGAGAAGGAGATCGCGGCGGTG
>Contig136_242_senseAG
CGCGGAGAAGGAAATCGCGGCGGTG
>Contig136_242_reverseCT
CACCGCCGCGATCTCCTTCTCCGCG
>Contig136_242_reverseTC
CACCGCCGCGATTTCCTTCTCCGCG
>Contig136_265_senseTC
TGGTCAAGGCGGTGAAGGATAGAGT
>Contig136_265_senseCT
TGGTCAAGGCGGCGAAGGATAGAGT
>Contig136_265_reverseAG
ACTCTATCCTTCACCGCCTTGACCA
>Contig136_265_reverseGA
ACTCTATCCTTCGCCGCCTTGACCA
>Contig136_297_senseGA
CGCCAACGTTCCGAACAAAGGTAAT
>Contig136_297_senseAG
CGCCAACGTTCCAAACAAAGGTAAT
>Contig136_297_reverseCT
ATTACCTTTGTTCGGAACGTTGGCG
>Contig136_297_reverseTC
ATTACCTTTGTTTGGAACGTTGGCG
>Contig142_354_senseG-
GAAGTTTTATTGGACCAATTTTAAG
>Contig142_354_sense-G
GAAGTTTTATTGACCAATTTTAAGT
>Contig142_354_reverseC-
CTTAAAATTGGTCCAATAAAACTTC
>Contig142_354_reverse-C
ACTTAAAATTGGTCAATAAAACTTC
>Contig146_155_senseCT
AGAAGAAATCCACCGCCAAACTTCA
>Contig146_155_senseTC
AGAAGAAATCCATCGCCAAACTTCA
>Contig146_155_reverseGA
TGAAGTTTGGCGGTGGATTTCTTCT
>Contig146_155_reverseAG
TGAAGTTTGGCGATGGATTTCTTCT
>Contig146_216_senseTA
TGATCACGTAGCTCTTGTATGTGCT
>Contig146_216_senseAT
TGATCACGTAGCACTTGTATGTGCT
>Contig146_216_reverseAT
AGCACATACAAGAGCTACGTGATCA
>Contig146_216_reverseTA
AGCACATACAAGTGCTACGTGATCA
>Contig146_456_senseGA
TCAGACTGATCCGTCCGGAGCTTTT
>Contig146_456_senseAG
TCAGACTGATCCATCCGGAGCTTTT
>Contig146_456_reverseCT
AAAAGCTCCGGACGGATCAGTCTGA
>Contig146_456_reverseTC
AAAAGCTCCGGATGGATCAGTCTGA
>Contig153_540_senseTG
TGTGTGTGTTGTTTCTTTTCTTTGT
>Contig153_540_senseGT
TGTGTGTGTTGTGTCTTTTCTTTGT
>Contig153_540_reverseAC
ACAAAGAAAAGAAACAACACACACA
>Contig153_540_reverseCA
ACAAAGAAAAGACACAACACACACA
>Contig155_649_senseTC
TCGGGTGCTCATTGGTGGTAGGGAG
>Contig155_649_senseCT
TCGGGTGCTCATCGGTGGTAGGGAG
>Contig155_649_reverseAG
CTCCCTACCACCAATGAGCACCCGA
>Contig155_649_reverseGA
CTCCCTACCACCGATGAGCACCCGA
>Contig161_185_senseAG
TAGATTCTCTACAATGGATGTCTAC
>Contig161_185_senseGA
TAGATTCTCTACGATGGATGTCTAC
>Contig161_185_reverseTC
GTAGACATCCATTGTAGAGAATCTA
>Contig161_185_reverseCT
GTAGACATCCATCGTAGAGAATCTA
>Contig161_218_senseAC
TTCAATCCATGGAGATCCTTATAAT
>Contig161_218_senseCA
TTCAATCCATGGCGATCCTTATAAT
>Contig161_218_reverseTG
ATTATAAGGATCTCCATGGATTGAA
>Contig161_218_reverseGT
ATTATAAGGATCGCCATGGATTGAA
>Contig161_233_senseCA
TCCTTATAATTCCAAGCAGAAGCAG
>Contig161_233_senseAC
TCCTTATAATTCAAAGCAGAAGCAG
>Contig161_233_reverseGT
CTGCTTCTGCTTGGAATTATAAGGA
>Contig161_233_reverseTG
CTGCTTCTGCTTTGAATTATAAGGA
>Contig161_263_senseAG
TCATGTTCATAAAGACGGCGGAACA
>Contig161_263_senseGA
TCATGTTCATAAGGACGGCGGAACA
>Contig161_263_reverseTC
TGTTCCGCCGTCTTTATGAACATGA
>Contig161_263_reverseCT
TGTTCCGCCGTCCTTATGAACATGA
>Contig161_285_senseTC
ACAGATCCTAAGTGGAATCATACAT
>Contig161_285_senseCT
ACAGATCCTAAGCGGAATCATACAT
>Contig161_285_reverseAG
ATGTATGATTCCACTTAGGATCTGT
>Contig161_285_reverseGA
ATGTATGATTCCGCTTAGGATCTGT
>Contig161_386_senseAG
CCTCGGCGATAAAGAAATCGGTGAA
>Contig161_386_senseGA
CCTCGGCGATAAGGAAATCGGTGAA
>Contig161_386_reverseTC
TTCACCGATTTCTTTATCGCCGAGG
>Contig161_386_reverseCT
TTCACCGATTTCCTTATCGCCGAGG
>Contig162_258_senseGT
GCCGGAGCTGGAGTTTCTTTGCCGG
>Contig162_258_senseTG
GCCGGAGCTGGATTTTCTTTGCCGG
>Contig162_258_reverseCA
CCGGCAAAGAAACTCCAGCTCCGGC
>Contig162_258_reverseAC
CCGGCAAAGAAAATCCAGCTCCGGC
>Contig172_294_senseAG
TTTACAAACAAGAATAGAACCCTGG
>Contig172_294_senseGA
TTTACAAACAAGGATAGAACCCTGG
>Contig172_294_reverseTC
CCAGGGTTCTATTCTTGTTTGTAAA
>Contig172_294_reverseCT
CCAGGGTTCTATCCTTGTTTGTAAA
>Contig172_591_senseCT
TAGCATTCTGATCGATGGCCGGGAA
>Contig172_591_senseTC
TAGCATTCTGATTGATGGCCGGGAA
>Contig172_591_reverseGA
TTCCCGGCCATCGATCAGAATGCTA
>Contig172_591_reverseAG
TTCCCGGCCATCAATCAGAATGCTA
>Contig172_636_senseTC
CACAGATTGGGATATTCTTCCACCT
>Contig172_636_senseCT
CACAGATTGGGACATTCTTCCACCT
>Contig172_636_reverseAG
AGGTGGAAGAATATCCCAATCTGTG
>Contig172_636_reverseGA
AGGTGGAAGAATGTCCCAATCTGTG
>Contig175_456_senseAT
TTTGGTGAATGCAAAACTGCTTTTT
>Contig175_456_senseTA
TTTGGTGAATGCTAAACTGCTTTTT
>Contig175_456_reverseTA
AAAAAGCAGTTTTGCATTCACCAAA
>Contig175_456_reverseAT
AAAAAGCAGTTTAGCATTCACCAAA
>Contig177_320_senseCT
CAAGCAAATCTCCGAAGCTTATGAT
>Contig177_320_senseTC
CAAGCAAATCTCTGAAGCTTATGAT
>Contig177_320_reverseGA
ATCATAAGCTTCGGAGATTTGCTTG
>Contig177_320_reverseAG
ATCATAAGCTTCAGAGATTTGCTTG
>Contig188_510_senseAT
TTCTAAAGGAATATGCACCATCTAT
>Contig188_510_senseTA
TTCTAAAGGAATTTGCACCATCTAT
>Contig188_510_reverseTA
ATAGATGGTGCATATTCCTTTAGAA
>Contig188_510_reverseAT
ATAGATGGTGCAAATTCCTTTAGAA
>Contig189_683_senseCT
TCGTGTCCACACCGTTCTGATTTCC
>Contig189_683_senseTC
TCGTGTCCACACTGTTCTGATTTCC
>Contig189_683_reverseGA
GGAAATCAGAACGGTGTGGACACGA
>Contig189_683_reverseAG
GGAAATCAGAACAGTGTGGACACGA
>Contig189_1073_senseGT
GTCGGTTTTTGTGGATAGTTATGGA
>Contig189_1073_senseTG
GTCGGTTTTTGTTGATAGTTATGGA
>Contig189_1073_reverseCA
TCCATAACTATCCACAAAAACCGAC
>Contig189_1073_reverseAC
TCCATAACTATCAACAAAAACCGAC
>Contig191_246_senseGT
GTAGTAATTTTGGTTGTGTTTCATG
>Contig191_246_senseTG
GTAGTAATTTTGTTTGTGTTTCATG
>Contig191_246_reverseCA
CATGAAACACAACCAAAATTACTAC
>Contig191_246_reverseAC
CATGAAACACAAACAAAATTACTAC
>Contig199_95_senseCG
AGATCTGTTCGCCAGAGCCTTCAGG
>Contig199_95_senseGC
AGATCTGTTCGCGAGAGCCTTCAGG
>Contig199_95_reverseGC
CCTGAAGGCTCTGGCGAACAGATCT
>Contig199_95_reverseCG
CCTGAAGGCTCTCGCGAACAGATCT
>Contig199_362_senseCT
CTCAGAGGAATTCCGTCTAAGGAAG
>Contig199_362_senseTC
CTCAGAGGAATTTCGTCTAAGGAAG
>Contig199_362_reverseGA
CTTCCTTAGACGGAATTCCTCTGAG
>Contig199_362_reverseAG
CTTCCTTAGACGAAATTCCTCTGAG
>Contig199_395_senseGA
CGATGAATTGAAGGCAGAGGCAAAA
>Contig199_395_senseAG
CGATGAATTGAAAGCAGAGGCAAAA
>Contig199_395_reverseCT
TTTTGCCTCTGCCTTCAATTCATCG
>Contig199_395_reverseTC
TTTTGCCTCTGCTTTCAATTCATCG
>Contig203_169_senseCA
GACCGGAGGAGTCAAGAAGCCCCAT
>Contig203_169_senseAC
GACCGGAGGAGTAAAGAAGCCCCAT
>Contig203_169_reverseGT
ATGGGGCTTCTTGACTCCTCCGGTC
>Contig203_169_reverseTG
ATGGGGCTTCTTTACTCCTCCGGTC
>Contig203_228_senseAT
TCAGGAAGTACCAGAAGAGCACTGA
>Contig203_228_senseTA
TCAGGAAGTACCTGAAGAGCACTGA
>Contig203_228_reverseTA
TCAGTGCTCTTCTGGTACTTCCTGA
>Contig203_228_reverseAT
TCAGTGCTCTTCAGGTACTTCCTGA
>Contig206_337_senseAT
CTCAGTAGCAGCAGGTGAAAAAATT
>Contig206_337_senseTA
CTCAGTAGCAGCTGGTGAAAAAATT
>Contig206_337_reverseTA
AATTTTTTCACCTGCTGCTACTGAG
>Contig206_337_reverseAT
AATTTTTTCACCAGCTGCTACTGAG
>Contig214_143_senseGA
ACCTTTGGCCAAGGCCAAAAGGTAC
>Contig214_143_senseAG
ACCTTTGGCCAAAGCCAAAAGGTAC
>Contig214_143_reverseCT
GTACCTTTTGGCCTTGGCCAAAGGT
>Contig214_143_reverseTC
GTACCTTTTGGCTTTGGCCAAAGGT
>Contig214_269_senseCT
AGGACGCTGGCCCGCAAAATCTGCC
>Contig214_269_senseTC
AGGACGCTGGCCTGCAAAATCTGCC
>Contig214_269_reverseGA
GGCAGATTTTGCGGGCCAGCGTCCT
>Contig214_269_reverseAG
GGCAGATTTTGCAGGCCAGCGTCCT
>Contig214_299_senseGA
TATTCTAGACTTGCTCAAGAACGCT
>Contig214_299_senseAG
TATTCTAGACTTACTCAAGAACGCT
>Contig214_299_reverseCT
AGCGTTCTTGAGCAAGTCTAGAATA
>Contig214_299_reverseTC
AGCGTTCTTGAGTAAGTCTAGAATA
>Contig214_483_senseAG
TGAGAAGGAAGAATCAGTTCAGAAA
>Contig214_483_senseGA
TGAGAAGGAAGAGTCAGTTCAGAAA
>Contig214_483_reverseTC
TTTCTGAACTGATTCTTCCTTCTCA
>Contig214_483_reverseCT
TTTCTGAACTGACTCTTCCTTCTCA
>Contig216_212_senseAT
AGACAAGAAAACAAGACACTATCTT
>Contig216_212_senseTA
AGACAAGAAAACTAGACACTATCTT
>Contig216_212_reverseTA
AAGATAGTGTCTTGTTTTCTTGTCT
>Contig216_212_reverseAT
AAGATAGTGTCTAGTTTTCTTGTCT
>Contig216_296_senseTG
GCACAATAGGACTTACTGTGCCGAG
>Contig216_296_senseGT
GCACAATAGGACGTACTGTGCCGAG
>Contig216_296_reverseAC
CTCGGCACAGTAAGTCCTATTGTGC
>Contig216_296_reverseCA
CTCGGCACAGTACGTCCTATTGTGC
>Contig216_311_senseTC
CTGTGCCGAGATTGCGCATGATGTG
>Contig216_311_senseCT
CTGTGCCGAGATCGCGCATGATGTG
>Contig216_311_reverseAG
CACATCATGCGCAATCTCGGCACAG
>Contig216_311_reverseGA
CACATCATGCGCGATCTCGGCACAG
>Contig217_183_senseCT
TAGCAAATTCAACGCGGTTATCTTG
>Contig217_183_senseTC
TAGCAAATTCAATGCGGTTATCTTG
>Contig217_183_reverseGA
CAAGATAACCGCGTTGAATTTGCTA
>Contig217_183_reverseAG
CAAGATAACCGCATTGAATTTGCTA
>Contig217_199_senseAC
GTTATCTTGAAGAGGCTCTTTATGA
>Contig217_199_senseCA
GTTATCTTGAAGCGGCTCTTTATGA
>Contig217_199_reverseTG
TCATAAAGAGCCTCTTCAAGATAAC
>Contig217_199_reverseGT
TCATAAAGAGCCGCTTCAAGATAAC
>Contig217_333_senseTG
TTATGAAGTCCCTGCTTTGAAGGTC
>Contig217_333_senseGT
TTATGAAGTCCCGGCTTTGAAGGTC
>Contig217_333_reverseAC
GACCTTCAAAGCAGGGACTTCATAA
>Contig217_333_reverseCA
GACCTTCAAAGCCGGGACTTCATAA
>Contig217_354_senseAG
GGTCACTGCACTAAGGTTTACAGAG
>Contig217_354_senseGA
GGTCACTGCACTGAGGTTTACAGAG
>Contig217_354_reverseTC
CTCTGTAAACCTTAGTGCAGTGACC
>Contig217_354_reverseCT
CTCTGTAAACCTCAGTGCAGTGACC
>Contig219_349_senseTC
TTCTCTGGATGATGTCATCGAGATC
>Contig219_349_senseCT
TTCTCTGGATGACGTCATCGAGATC
>Contig219_349_reverseAG
GATCTCGATGACATCATCCAGAGAA
>Contig219_349_reverseGA
GATCTCGATGACGTCATCCAGAGAA
>Contig220_438_senseTG
TTCTCTCGGTTATGTGCAAGGATAA
>Contig220_438_senseGT
TTCTCTCGGTTAGGTGCAAGGATAA
>Contig220_438_reverseAC
TTATCCTTGCACATAACCGAGAGAA
>Contig220_438_reverseCA
TTATCCTTGCACCTAACCGAGAGAA
>Contig226_177_senseCT
CGGCACTAAGAACTGTAATTTCCAG
>Contig226_177_senseTC
CGGCACTAAGAATTGTAATTTCCAG
>Contig226_177_reverseGA
CTGGAAATTACAGTTCTTAGTGCCG
>Contig226_177_reverseAG
CTGGAAATTACAATTCTTAGTGCCG
>Contig226_372_senseTC
TGCCCAGTACACTGGTGCTCATGCT
>Contig226_372_senseCT
TGCCCAGTACACCGGTGCTCATGCT
>Contig226_372_reverseAG
AGCATGAGCACCAGTGTACTGGGCA
>Contig226_372_reverseGA
AGCATGAGCACCGGTGTACTGGGCA
>Contig226_549_senseAT
TACTGATTCTCCAATGCGCTTTGTG
>Contig226_549_senseTA
TACTGATTCTCCTATGCGCTTTGTG
>Contig226_549_reverseTA
CACAAAGCGCATTGGAGAATCAGTA
>Contig226_549_reverseAT
CACAAAGCGCATAGGAGAATCAGTA
>Contig226_654_senseAC
GATGCGGGGCACAATTCTTCCAGGA
>Contig226_654_senseCA
GATGCGGGGCACCATTCTTCCAGGA
>Contig226_654_reverseTG
TCCTGGAAGAATTGTGCCCCGCATC
>Contig226_654_reverseGT
TCCTGGAAGAATGGTGCCCCGCATC
>Contig226_711_senseTC
CTACAGGGAGCCTGAGGAAACTAAG
>Contig226_711_senseCT
CTACAGGGAGCCCGAGGAAACTAAG
>Contig226_711_reverseAG
CTTAGTTTCCTCAGGCTCCCTGTAG
>Contig226_711_reverseGA
CTTAGTTTCCTCGGGCTCCCTGTAG
>Contig227_466_senseAG
AGGCTGATCTTCATACTTATCTTTG
>Contig227_466_senseGA
AGGCTGATCTTCGTACTTATCTTTG
>Contig227_466_reverseTC
CAAAGATAAGTATGAAGATCAGCCT
>Contig227_466_reverseCT
CAAAGATAAGTACGAAGATCAGCCT
>Contig227_485_senseGA
TCTTTGTTTGGGGAATTTTGTTATG
>Contig227_485_senseAG
TCTTTGTTTGGGAAATTTTGTTATG
>Contig227_485_reverseCT
CATAACAAAATTCCCCAAACAAAGA
>Contig227_485_reverseTC
CATAACAAAATTTCCCAAACAAAGA
>Contig227_530_sense-G
GACTTGATTACATACTTTAGGATTG
>Contig227_530_senseG-
GACTTGATTACAGTACTTTAGGATT
>Contig227_530_reverse-C
CAATCCTAAAGTATGTAATCAAGTC
>Contig227_530_reverseC-
AATCCTAAAGTACTGTAATCAAGTC
>Contig227_548_senseGA
TAGGATTGAAATGTATGCTTTTTTT
>Contig227_548_senseAG
TAGGATTGAAATATATGCTTTTTTT
>Contig227_548_reverseCT
AAAAAAAGCATACATTTCAATCCTA
>Contig227_548_reverseTC
AAAAAAAGCATATATTTCAATCCTA
>Contig232_505_senseAG
TTCAACTATCCCAAAATTGGAGAAA
>Contig232_505_senseGA
TTCAACTATCCCGAAATTGGAGAAA
>Contig232_505_reverseTC
TTTCTCCAATTTTGGGATAGTTGAA
>Contig232_505_reverseCT
TTTCTCCAATTTCGGGATAGTTGAA
>Contig243_89_sense-A
GGAGCCGGAGAAGAAGAGTCCTGAG
>Contig243_89_senseA-
GGAGCCGGAGAAAGAAGAGTCCTGA
>Contig243_89_reverse-T
CTCAGGACTCTTCTTCTCCGGCTCC
>Contig243_89_reverseT-
TCAGGACTCTTCTTTCTCCGGCTCC
>Contig243_172_senseCT
AAACTGTACGAGCACGCGAAGAAGA
>Contig243_172_senseTC
AAACTGTACGAGTACGCGAAGAAGA
>Contig243_172_reverseGA
TCTTCTTCGCGTGCTCGTACAGTTT
>Contig243_172_reverseAG
TCTTCTTCGCGTACTCGTACAGTTT
>Contig243_235_senseGA
GGAGCTGTGGCCGCCGTTGTTCGTC
>Contig243_235_senseAG
GGAGCTGTGGCCACCGTTGTTCGTC
>Contig243_235_reverseCT
GACGAACAACGGCGGCCACAGCTCC
>Contig243_235_reverseTC
GACGAACAACGGTGGCCACAGCTCC
>Contig243_277_senseTG
AAAGACCTGCCTTATGATCTTCTCG
>Contig243_277_senseGT
AAAGACCTGCCTGATGATCTTCTCG
>Contig243_277_reverseAC
CGAGAAGATCATAAGGCAGGTCTTT
>Contig243_277_reverseCA
CGAGAAGATCATCAGGCAGGTCTTT
>Contig243_313_senseAG
GGAAAGGTGGATAAAGGTATGCAAC
>Contig243_313_senseGA
GGAAAGGTGGATGAAGGTATGCAAC
>Contig243_313_reverseTC
GTTGCATACCTTTATCCACCTTTCC
>Contig243_313_reverseCT
GTTGCATACCTTCATCCACCTTTCC
>Contig243_753_senseTC
ATCGTCGGATTCTGAGTAATGAGAT
>Contig243_753_senseCT
ATCGTCGGATTCCGAGTAATGAGAT
>Contig243_753_reverseAG
ATCTCATTACTCAGAATCCGACGAT
>Contig243_753_reverseGA
ATCTCATTACTCGGAATCCGACGAT
>Contig263_81_senseGT
TCGCCGCCACCAGCACCACCATAGT
>Contig263_81_senseTG
TCGCCGCCACCATCACCACCATAGT
>Contig263_81_reverseCA
ACTATGGTGGTGCTGGTGGCGGCGA
>Contig263_81_reverseAC
ACTATGGTGGTGATGGTGGCGGCGA
>Contig265_127_senseGA
CCCGGACGCCTTGAAGGCGGCTCTG
>Contig265_127_senseAG
CCCGGACGCCTTAAAGGCGGCTCTG
>Contig265_127_reverseCT
CAGAGCCGCCTTCAAGGCGTCCGGG
>Contig265_127_reverseTC
CAGAGCCGCCTTTAAGGCGTCCGGG
>Contig265_178_senseGC
CGTCTTCGCCGGGGAAGGTTCCGGT
>Contig265_178_senseCG
CGTCTTCGCCGGCGAAGGTTCCGGT
>Contig265_178_reverseCG
ACCGGAACCTTCCCCGGCGAAGACG
>Contig265_178_reverseGC
ACCGGAACCTTCGCCGGCGAAGACG
>Contig265_214_senseCT
TAAGCTCACCGACAACGGCGCTACA
>Contig265_214_senseTC
TAAGCTCACCGATAACGGCGCTACA
>Contig265_214_reverseGA
TGTAGCGCCGTTGTCGGTGAGCTTA
>Contig265_214_reverseAG
TGTAGCGCCGTTATCGGTGAGCTTA
>Contig265_313_senseTC
TATCTCCGGCGGTCATGTTAATCCG
>Contig265_313_senseCT
TATCTCCGGCGGCCATGTTAATCCG
>Contig265_313_reverseAG
CGGATTAACATGACCGCCGGAGATA
>Contig265_313_reverseGA
CGGATTAACATGGCCGCCGGAGATA
>Contig265_379_senseCA
CCTCCGTGGTATCCTTTACTGGATC
>Contig265_379_senseAC
CCTCCGTGGTATACTTTACTGGATC
>Contig265_379_reverseGT
GATCCAGTAAAGGATACCACGGAGG
>Contig265_379_reverseTG
GATCCAGTAAAGTATACCACGGAGG
>Contig270_335_senseCG
CGATGTTGGTCTCGATGCTGATAAA
>Contig270_335_senseGC
CGATGTTGGTCTGGATGCTGATAAA
>Contig270_335_reverseGC
TTTATCAGCATCGAGACCAACATCG
>Contig270_335_reverseCG
TTTATCAGCATCCAGACCAACATCG
>Contig270_602_senseGA
CCAGGTTACTGTGGAGTACTATAAT
>Contig270_602_senseAG
CCAGGTTACTGTAGAGTACTATAAT
>Contig270_602_reverseCT
ATTATAGTACTCCACAGTAACCTGG
>Contig270_602_reverseTC
ATTATAGTACTCTACAGTAACCTGG
>Contig283_125_senseGT
GAATTTTGGTGTGTAATTATTATTT
>Contig283_125_senseTG
GAATTTTGGTGTTTAATTATTATTT
>Contig283_125_reverseCA
AAATAATAATTACACACCAAAATTC
>Contig283_125_reverseAC
AAATAATAATTAAACACCAAAATTC
>Contig285_163_senseGC
TGGTTAGCATCAGCTTCTGCCGCCA
>Contig285_163_senseCG
TGGTTAGCATCACCTTCTGCCGCCA
>Contig285_163_reverseCG
TGGCGGCAGAAGCTGATGCTAACCA
>Contig285_163_reverseGC
TGGCGGCAGAAGGTGATGCTAACCA
>Contig288_532_senseGA
TTTTGTGATTTCGATTTCAATTTCT
>Contig288_532_senseAG
TTTTGTGATTTCAATTTCAATTTCT
>Contig288_532_reverseCT
AGAAATTGAAATCGAAATCACAAAA
>Contig288_532_reverseTC
AGAAATTGAAATTGAAATCACAAAA
>Contig288_555_senseA-
CTGTGTAAAAAAACTTATGATCAGC
>Contig288_555_sense-A
CTGTGTAAAAAACTTATGATCAGCT
>Contig288_555_reverseT-
GCTGATCATAAGTTTTTTTACACAG
>Contig288_555_reverse-T
AGCTGATCATAAGTTTTTTACACAG
>Contig295_323_senseCT
GTTTGAGACCACCAAGTACTACTGC
>Contig295_323_senseTC
GTTTGAGACCACTAAGTACTACTGC
>Contig295_323_reverseGA
GCAGTAGTACTTGGTGGTCTCAAAC
>Contig295_323_reverseAG
GCAGTAGTACTTAGTGGTCTCAAAC
>Contig308_413_senseCT
CAAGACTTGGCCCGAGGATATTCTC
>Contig308_413_senseTC
CAAGACTTGGCCTGAGGATATTCTC
>Contig308_413_reverseGA
GAGAATATCCTCGGGCCAAGTCTTG
>Contig308_413_reverseAG
GAGAATATCCTCAGGCCAAGTCTTG
>Contig308_497_senseCT
GAATGAGCAGCTCGCTTTTTGCCCT
>Contig308_497_senseTC
GAATGAGCAGCTTGCTTTTTGCCCT
>Contig308_497_reverseGA
AGGGCAAAAAGCGAGCTGCTCATTC
>Contig308_497_reverseAG
AGGGCAAAAAGCAAGCTGCTCATTC
>Contig311_340_senseCG
TACAATCGAGGCCGGTACTCCCAAT
>Contig311_340_senseGC
TACAATCGAGGCGGGTACTCCCAAT
>Contig311_340_reverseGC
ATTGGGAGTACCGGCCTCGATTGTA
>Contig311_340_reverseCG
ATTGGGAGTACCCGCCTCGATTGTA
>Contig311_412_senseGA
TATGGGATTCTTGCTTTTCCTGGCA
>Contig311_412_senseAG
TATGGGATTCTTACTTTTCCTGGCA
>Contig311_412_reverseCT
TGCCAGGAAAAGCAAGAATCCCATA
>Contig311_412_reverseTC
TGCCAGGAAAAGTAAGAATCCCATA
>Contig311_475_senseAG
GCGTTCACTTAGAAAGGTAATGGAG
>Contig311_475_senseGA
GCGTTCACTTAGGAAGGTAATGGAG
>Contig311_475_reverseTC
CTCCATTACCTTTCTAAGTGAACGC
>Contig311_475_reverseCT
CTCCATTACCTTCCTAAGTGAACGC
>Contig311_634_senseGA
AAAAGGGGCTAAGGATGCAGAAGAT
>Contig311_634_senseAG
AAAAGGGGCTAAAGATGCAGAAGAT
>Contig311_634_reverseCT
ATCTTCTGCATCCTTAGCCCCTTTT
>Contig311_634_reverseTC
ATCTTCTGCATCTTTAGCCCCTTTT
>Contig311_652_senseCT
AGAAGATGAAGTCGAGGGTTTGCGT
>Contig311_652_senseTC
AGAAGATGAAGTTGAGGGTTTGCGT
>Contig311_652_reverseGA
ACGCAAACCCTCGACTTCATCTTCT
>Contig311_652_reverseAG
ACGCAAACCCTCAACTTCATCTTCT
>Contig311_691_senseGA
ATTCCTTATGGAGTATGATCGCTTG
>Contig311_691_senseAG
ATTCCTTATGGAATATGATCGCTTG
>Contig311_691_reverseCT
CAAGCGATCATACTCCATAAGGAAT
>Contig311_691_reverseTC
CAAGCGATCATATTCCATAAGGAAT
>Contig311_706_senseCT
TGATCGCTTGCTCGCTGATAATCAA
>Contig311_706_senseTC
TGATCGCTTGCTTGCTGATAATCAA
>Contig311_706_reverseGA
TTGATTATCAGCGAGCAAGCGATCA
>Contig311_706_reverseAG
TTGATTATCAGCAAGCAAGCGATCA
>Contig326_477_senseGC
TGCTATGCTTGTGAATTTGAAGGAT
>Contig326_477_senseCG
TGCTATGCTTGTCAATTTGAAGGAT
>Contig326_477_reverseCG
ATCCTTCAAATTCACAAGCATAGCA
>Contig326_477_reverseGC
ATCCTTCAAATTGACAAGCATAGCA
>Contig326_531_senseTC
TATTTTGTTGAGTTCCTCACTTTTC
>Contig326_531_senseCT
TATTTTGTTGAGCTCCTCACTTTTC
>Contig326_531_reverseAG
GAAAAGTGAGGAACTCAACAAAATA
>Contig326_531_reverseGA
GAAAAGTGAGGAGCTCAACAAAATA
>Contig332_527_senseAC
TAAGACAAGAGTAACAACCTCAAGA
>Contig332_527_senseCA
TAAGACAAGAGTCACAACCTCAAGA
>Contig332_527_reverseTG
TCTTGAGGTTGTTACTCTTGTCTTA
>Contig332_527_reverseGT
TCTTGAGGTTGTGACTCTTGTCTTA
>Contig332_596_senseCG
CACCATCCACTCCGGCCGGGAATTC
>Contig332_596_senseGC
CACCATCCACTCGGGCCGGGAATTC
>Contig332_596_reverseGC
GAATTCCCGGCCGGAGTGGATGGTG
>Contig332_596_reverseCG
GAATTCCCGGCCCGAGTGGATGGTG
>Contig332_611_senseCT
CCGGGAATTCTGCTGGTTAACTCAA
>Contig332_611_senseTC
CCGGGAATTCTGTTGGTTAACTCAA
>Contig332_611_reverseGA
TTGAGTTAACCAGCAGAATTCCCGG
>Contig332_611_reverseAG
TTGAGTTAACCAACAGAATTCCCGG
>Contig334_328_senseCT
CCACCGTAACGGCGGCATGTCCGTT
>Contig334_328_senseTC
CCACCGTAACGGTGGCATGTCCGTT
>Contig334_328_reverseGA
AACGGACATGCCGCCGTTACGGTGG
>Contig334_328_reverseAG
AACGGACATGCCACCGTTACGGTGG
>Contig334_358_senseTC
AACCGGCGCTGCTGGTTTCGTCGGT
>Contig334_358_senseCT
AACCGGCGCTGCCGGTTTCGTCGGT
>Contig334_358_reverseAG
ACCGACGAAACCAGCAGCGCCGGTT
>Contig334_358_reverseGA
ACCGACGAAACCGGCAGCGCCGGTT
>Contig334_409_senseCT
GAGAGGAGACGGCGTCGTTGGGCTT
>Contig334_409_senseTC
GAGAGGAGACGGTGTCGTTGGGCTT
>Contig334_409_reverseGA
AAGCCCAACGACGCCGTCTCCTCTC
>Contig334_409_reverseAG
AAGCCCAACGACACCGTCTCCTCTC
>Contig334_427_senseTC
TGGGCTTGATAATTTTAACAACTAT
>Contig334_427_senseCT
TGGGCTTGATAACTTTAACAACTAT
>Contig334_427_reverseAG
ATAGTTGTTAAAATTATCAAGCCCA
>Contig334_427_reverseGA
ATAGTTGTTAAAGTTATCAAGCCCA
>Contig334_575_senseTC
CACGTGATGCACTTGGCGGCTCAAG
>Contig334_575_senseCT
CACGTGATGCACCTGGCGGCTCAAG
>Contig334_575_reverseAG
CTTGAGCCGCCAAGTGCATCACGTG
>Contig334_575_reverseGA
CTTGAGCCGCCAGGTGCATCACGTG
>Contig344_608_senseGT
AAAAGGAGATTGGGCGAGTTTTTTG
>Contig344_608_senseTG
AAAAGGAGATTGTGCGAGTTTTTTG
>Contig344_608_reverseCA
CAAAAAACTCGCCCAATCTCCTTTT
>Contig344_608_reverseAC
CAAAAAACTCGCACAATCTCCTTTT
>Contig353_143_senseA-
ACAAAAAAAAAAATGGGGCAACAGT
>Contig353_143_sense-A
ACAAAAAAAAAATGGGGCAACAGTC
>Contig353_143_reverseT-
ACTGTTGCCCCATTTTTTTTTTTGT
>Contig353_143_reverse-T
GACTGTTGCCCCATTTTTTTTTTGT
>Contig377_528_senseGC
AACAGATAGGACGTGGGCCTCCTCG
>Contig377_528_senseCG
AACAGATAGGACCTGGGCCTCCTCG
>Contig377_528_reverseCG
CGAGGAGGCCCACGTCCTATCTGTT
>Contig377_528_reverseGC
CGAGGAGGCCCAGGTCCTATCTGTT
>Contig385_448_senseAC
CCAATGGAATTAAACCTTATGTAAC
>Contig385_448_senseCA
CCAATGGAATTACACCTTATGTAAC
>Contig385_448_reverseTG
GTTACATAAGGTTTAATTCCATTGG
>Contig385_448_reverseGT
GTTACATAAGGTGTAATTCCATTGG
>Contig386_253_senseCT
GTGTTCTGATCACGATCCAGAAGAT
>Contig386_253_senseTC
GTGTTCTGATCATGATCCAGAAGAT
>Contig386_253_reverseGA
ATCTTCTGGATCGTGATCAGAACAC
>Contig386_253_reverseAG
ATCTTCTGGATCATGATCAGAACAC
>Contig386_310_senseGT
CTTGCAGCTTGAGTACATAGATCTT
>Contig386_310_senseTG
CTTGCAGCTTGATTACATAGATCTT
>Contig386_310_reverseCA
AAGATCTATGTACTCAAGCTGCAAG
>Contig386_310_reverseAC
AAGATCTATGTAATCAAGCTGCAAG
>Contig394_656_senseAT
TATGAGCACTTTACAGAAATTTTAC
>Contig394_656_senseTA
TATGAGCACTTTTCAGAAATTTTAC
>Contig394_656_reverseTA
GTAAAATTTCTGTAAAGTGCTCATA
>Contig394_656_reverseAT
GTAAAATTTCTGAAAAGTGCTCATA
>Contig394_689_senseTA
ATCTCCAAACCCTAGACGTGCATCA
>Contig394_689_senseAT
ATCTCCAAACCCAAGACGTGCATCA
>Contig394_689_reverseAT
TGATGCACGTCTAGGGTTTGGAGAT
>Contig394_689_reverseTA
TGATGCACGTCTTGGGTTTGGAGAT
>Contig394_890_senseCT
CGGTGAGAAGTTCGTCAGAAGACGT
>Contig394_890_senseTC
CGGTGAGAAGTTTGTCAGAAGACGT
>Contig394_890_reverseGA
ACGTCTTCTGACGAACTTCTCACCG
>Contig394_890_reverseAG
ACGTCTTCTGACAAACTTCTCACCG
>Contig394_915_senseAT
CAGAAATGTGAAATAGATTTCAGAA
>Contig394_915_senseTA
CAGAAATGTGAATTAGATTTCAGAA
>Contig394_915_reverseTA
TTCTGAAATCTATTTCACATTTCTG
>Contig394_915_reverseAT
TTCTGAAATCTAATTCACATTTCTG
>Contig395_548_senseAG
CATGGCTGGTTTAGTTAATCCTGAG
>Contig395_548_senseGA
CATGGCTGGTTTGGTTAATCCTGAG
>Contig395_548_reverseTC
CTCAGGATTAACTAAACCAGCCATG
>Contig395_548_reverseCT
CTCAGGATTAACCAAACCAGCCATG
>Contig395_566_senseTC
TCCTGAGGATCTTAATTTAAGTTCT
>Contig395_566_senseCT
TCCTGAGGATCTCAATTTAAGTTCT
>Contig395_566_reverseAG
AGAACTTAAATTAAGATCCTCAGGA
>Contig395_566_reverseGA
AGAACTTAAATTGAGATCCTCAGGA
>Contig403_109_senseCG
CTATCCAATTAACTCTCCTTCAAAC
>Contig403_109_senseGC
CTATCCAATTAAGTCTCCTTCAAAC
>Contig403_109_reverseGC
GTTTGAAGGAGAGTTAATTGGATAG
>Contig403_109_reverseCG
GTTTGAAGGAGACTTAATTGGATAG
>Contig403_168_senseTC
CTCTTCACTGATTGAGATTTGAGCT
>Contig403_168_senseCT
CTCTTCACTGATCGAGATTTGAGCT
>Contig403_168_reverseAG
AGCTCAAATCTCAATCAGTGAAGAG
>Contig403_168_reverseGA
AGCTCAAATCTCGATCAGTGAAGAG
>Contig403_238_senseGT
GAGCTTCTGATCGCTTCTTTCGCTA
>Contig403_238_senseTG
GAGCTTCTGATCTCTTCTTTCGCTA
>Contig403_238_reverseCA
TAGCGAAAGAAGCGATCAGAAGCTC
>Contig403_238_reverseAC
TAGCGAAAGAAGAGATCAGAAGCTC
>Contig403_290_senseCA
GAGATCTTCTTTCGGGTTGAAGGTT
>Contig403_290_senseAC
GAGATCTTCTTTAGGGTTGAAGGTT
>Contig403_290_reverseGT
AACCTTCAACCCGAAAGAAGATCTC
>Contig403_290_reverseTG
AACCTTCAACCCTAAAGAAGATCTC
>Contig403_374_senseCT
GATACAGAACATCAAACAGAAGCCT
>Contig403_374_senseTC
GATACAGAACATTAAACAGAAGCCT
>Contig403_374_reverseGA
AGGCTTCTGTTTGATGTTCTGTATC
>Contig403_374_reverseAG
AGGCTTCTGTTTAATGTTCTGTATC
>Contig410_295_senseGA
TAAAGGTACTCAGTCACCCATCATT
>Contig410_295_senseAG
TAAAGGTACTCAATCACCCATCATT
>Contig410_295_reverseCT
AATGATGGGTGACTGAGTACCTTTA
>Contig410_295_reverseTC
AATGATGGGTGATTGAGTACCTTTA
>Contig410_610_senseAG
TGCTATTTTGGAAGAAAGAATTACT
>Contig410_610_senseGA
TGCTATTTTGGAGGAAAGAATTACT
>Contig410_610_reverseTC
AGTAATTCTTTCTTCCAAAATAGCA
>Contig410_610_reverseCT
AGTAATTCTTTCCTCCAAAATAGCA
>Contig410_628_senseTA
AATTACTGGTCGTTGGATCCACCCT
>Contig410_628_senseAT
AATTACTGGTCGATGGATCCACCCT
>Contig410_628_reverseAT
AGGGTGGATCCAACGACCAGTAATT
>Contig410_628_reverseTA
AGGGTGGATCCATCGACCAGTAATT
>Contig419_343_senseAG
AAGAAAGTTGGCATTATCTGGATAT
>Contig419_343_senseGA
AAGAAAGTTGGCGTTATCTGGATAT
>Contig419_343_reverseTC
ATATCCAGATAATGCCAACTTTCTT
>Contig419_343_reverseCT
ATATCCAGATAACGCCAACTTTCTT
>Contig419_482_senseCT
GAGAACCCAAAACTCAAAGGACTTA
>Contig419_482_senseTC
GAGAACCCAAAATTCAAAGGACTTA
>Contig419_482_reverseGA
TAAGTCCTTTGAGTTTTGGGTTCTC
>Contig419_482_reverseAG
TAAGTCCTTTGAATTTTGGGTTCTC
>Contig430_712_senseTC
AGCACAAAATGGTGTTAGACCATCT
>Contig430_712_senseCT
AGCACAAAATGGCGTTAGACCATCT
>Contig430_712_reverseAG
AGATGGTCTAACACCATTTTGTGCT
>Contig430_712_reverseGA
AGATGGTCTAACGCCATTTTGTGCT
>Contig430_1062_senseAT
GCGGTGGTGGATATGGAAATAATTC
>Contig430_1062_senseTA
GCGGTGGTGGATTTGGAAATAATTC
>Contig430_1062_reverseTA
GAATTATTTCCATATCCACCACCGC
>Contig430_1062_reverseAT
GAATTATTTCCAAATCCACCACCGC
>Contig430_1151_senseGA
GAAGAGATCAAGGCTGCTGCTTGTA
>Contig430_1151_senseAG
GAAGAGATCAAGACTGCTGCTTGTA
>Contig430_1151_reverseCT
TACAAGCAGCAGCCTTGATCTCTTC
>Contig430_1151_reverseTC
TACAAGCAGCAGTCTTGATCTCTTC
>Contig439_302_senseGT
ACTTACAATTGTGCTCTCTAGTATC
>Contig439_302_senseTG
ACTTACAATTGTTCTCTCTAGTATC
>Contig439_302_reverseCA
GATACTAGAGAGCACAATTGTAAGT
>Contig439_302_reverseAC
GATACTAGAGAGAACAATTGTAAGT
>Contig456_333_senseGA
GATTGTTATCGAGCTGTATAACGAC
>Contig456_333_senseAG
GATTGTTATCGAACTGTATAACGAC
>Contig456_333_reverseCT
GTCGTTATACAGCTCGATAACAATC
>Contig456_333_reverseTC
GTCGTTATACAGTTCGATAACAATC
>Contig456_660_senseCA
TCATTTGGATGGCAAACATGTTGTG
>Contig456_660_senseAC
TCATTTGGATGGAAAACATGTTGTG
>Contig456_660_reverseGT
CACAACATGTTTGCCATCCAAATGA
>Contig456_660_reverseTG
CACAACATGTTTTCCATCCAAATGA
>Contig456_684_senseTG
GTTTGGGAAGGTTATTAAAGGAATG
>Contig456_684_senseGT
GTTTGGGAAGGTGATTAAAGGAATG
>Contig456_684_reverseAC
CATTCCTTTAATAACCTTCCCAAAC
>Contig456_684_reverseCA
CATTCCTTTAATCACCTTCCCAAAC
>Contig456_714_senseCT
TGTTCGATCAATCGAGCATGTGGCA
>Contig456_714_senseTC
TGTTCGATCAATTGAGCATGTGGCA
>Contig456_714_reverseGA
TGCCACATGCTCGATTGATCGAACA
>Contig456_714_reverseAG
TGCCACATGCTCAATTGATCGAACA
>Contig456_807_senseGA
TGATGATGGAACGTCCAATTTTTTC
>Contig456_807_senseAG
TGATGATGGAACATCCAATTTTTTC
>Contig456_807_reverseCT
GAAAAAATTGGACGTTCCATCATCA
>Contig456_807_reverseTC
GAAAAAATTGGATGTTCCATCATCA
>Contig467_158_senseCT
GTTTAGATTCCACCCTACAGATGAA
>Contig467_158_senseTC
GTTTAGATTCCATCCTACAGATGAA
>Contig467_158_reverseGA
TTCATCTGTAGGGTGGAATCTAAAC
>Contig467_158_reverseAG
TTCATCTGTAGGATGGAATCTAAAC
>Contig467_201_senseGA
CTTAAGAAGAAGGTCACTTCCACTC
>Contig467_201_senseAG
CTTAAGAAGAAGATCACTTCCACTC
>Contig467_201_reverseCT
GAGTGGAAGTGACCTTCTTCTTAAG
>Contig467_201_reverseTC
GAGTGGAAGTGATCTTCTTCTTAAG
>Contig467_480_senseCT
GTTAAAAAGGCGCTAGTATTTTACA
>Contig467_480_senseTC
GTTAAAAAGGCGTTAGTATTTTACA
>Contig467_480_reverseGA
TGTAAAATACTAGCGCCTTTTTAAC
>Contig467_480_reverseAG
TGTAAAATACTAACGCCTTTTTAAC
>Contig473_246_senseAG
GATCGGAGCTGCAATTAAAGCACCG
>Contig473_246_senseGA
GATCGGAGCTGCGATTAAAGCACCG
>Contig473_246_reverseTC
CGGTGCTTTAATTGCAGCTCCGATC
>Contig473_246_reverseCT
CGGTGCTTTAATCGCAGCTCCGATC
>Contig473_330_senseAG
AGTTATTGTGGCAATTATTCTTCAA
>Contig473_330_senseGA
AGTTATTGTGGCGATTATTCTTCAA
>Contig473_330_reverseTC
TTGAAGAATAATTGCCACAATAACT
>Contig473_330_reverseCT
TTGAAGAATAATCGCCACAATAACT
>Contig473_606_senseCA
AGCTCAAGCTACCTGGCCTACAAAA
>Contig473_606_senseAC
AGCTCAAGCTACATGGCCTACAAAA
>Contig473_606_reverseGT
TTTTGTAGGCCAGGTAGCTTGAGCT
>Contig473_606_reverseTG
TTTTGTAGGCCATGTAGCTTGAGCT
>Contig486_125_senseT-
TATATTCAATTTTCATTTCATGTTT
>Contig486_125_sense-T
TATATTCAATTTCATTTCATGTTTA
>Contig486_125_reverseA-
AAACATGAAATGAAAATTGAATATA
>Contig486_125_reverse-A
TAAACATGAAATGAAATTGAATATA
>Contig486_412_senseCT
AGATTTTGCTTCCTCTTCTTCTTTG
>Contig486_412_senseTC
AGATTTTGCTTCTTCTTCTTCTTTG
>Contig486_412_reverseGA
CAAAGAAGAAGAGGAAGCAAAATCT
>Contig486_412_reverseAG
CAAAGAAGAAGAAGAAGCAAAATCT
>Contig487_371_senseCA
GGTAGTTTACATCTGTCGTAACCCT
>Contig487_371_senseAC
GGTAGTTTACATATGTCGTAACCCT
>Contig487_371_reverseGT
AGGGTTACGACAGATGTAAACTACC
>Contig487_371_reverseTG
AGGGTTACGACATATGTAAACTACC
>Contig487_521_senseAG
GGATCATGTGTTAGGGTACTGGAAC
>Contig487_521_senseGA
GGATCATGTGTTGGGGTACTGGAAC
>Contig487_521_reverseTC
GTTCCAGTACCCTAACACATGATCC
>Contig487_521_reverseCT
GTTCCAGTACCCCAACACATGATCC
>Contig523_523_senseCT
TGCTGGATTTGACCCACTCAATATC
>Contig523_523_senseTC
TGCTGGATTTGATCCACTCAATATC
>Contig523_523_reverseGA
GATATTGAGTGGGTCAAATCCAGCA
>Contig523_523_reverseAG
GATATTGAGTGGATCAAATCCAGCA
>Contig534_493_senseGT
ATAGTAGAGACAGATTCTTTATTTT
>Contig534_493_senseTG
ATAGTAGAGACATATTCTTTATTTT
>Contig534_493_reverseCA
AAAATAAAGAATCTGTCTCTACTAT
>Contig534_493_reverseAC
AAAATAAAGAATATGTCTCTACTAT
>Contig534_509_senseAG
CTTTATTTTTCTATTTAGAGATATA
>Contig534_509_senseGA
CTTTATTTTTCTGTTTAGAGATATA
>Contig534_509_reverseTC
TATATCTCTAAATAGAAAAATAAAG
>Contig534_509_reverseCT
TATATCTCTAAACAGAAAAATAAAG
>Contig544_239_senseTC
TGGTTTTTGTACTGTTGGTTCTGGA
>Contig544_239_senseCT
TGGTTTTTGTACCGTTGGTTCTGGA
>Contig544_239_reverseAG
TCCAGAACCAACAGTACAAAAACCA
>Contig544_239_reverseGA
TCCAGAACCAACGGTACAAAAACCA
>Contig544_307_senseTC
TCGATGAAGCAGTGAGACTAAGCCG
>Contig544_307_senseCT
TCGATGAAGCAGCGAGACTAAGCCG
>Contig544_307_reverseAG
CGGCTTAGTCTCACTGCTTCATCGA
>Contig544_307_reverseGA
CGGCTTAGTCTCGCTGCTTCATCGA
>Contig544_353_senseGT
GCCAGTGATCGCGTTTCTTGATTCT
>Contig544_353_senseTG
GCCAGTGATCGCTTTTCTTGATTCT
>Contig544_353_reverseCA
AGAATCAAGAAACGCGATCACTGGC
>Contig544_353_reverseAC
AGAATCAAGAAAAGCGATCACTGGC
>Contig556_639_senseTC
TTGATGCACATGTTTGTCTATCAGA
>Contig556_639_senseCT
TTGATGCACATGCTTGTCTATCAGA
>Contig556_639_reverseAG
TCTGATAGACAAACATGTGCATCAA
>Contig556_639_reverseGA
TCTGATAGACAAGCATGTGCATCAA
>Contig563_203_senseCT
TCCCAACGCAATCTAATTCGACAGG
>Contig563_203_senseTC
TCCCAACGCAATTTAATTCGACAGG
>Contig563_203_reverseGA
CCTGTCGAATTAGATTGCGTTGGGA
>Contig563_203_reverseAG
CCTGTCGAATTAAATTGCGTTGGGA
>Contig563_349_senseAG
TAATGAAGCCACAAAAAGGTTCACC
>Contig563_349_senseGA
TAATGAAGCCACGAAAAGGTTCACC
>Contig563_349_reverseTC
GGTGAACCTTTTTGTGGCTTCATTA
>Contig563_349_reverseCT
GGTGAACCTTTTCGTGGCTTCATTA
>Contig563_423_senseTC
AGTTGTTTAAGGTTAGGCAGGCCTA
>Contig563_423_senseCT
AGTTGTTTAAGGCTAGGCAGGCCTA
>Contig563_423_reverseAG
TAGGCCTGCCTAACCTTAAACAACT
>Contig563_423_reverseGA
TAGGCCTGCCTAGCCTTAAACAACT
>Contig563_505_senseAG
CTACCGCAAGCTATTGGTTCCTCTT
>Contig563_505_senseGA
CTACCGCAAGCTGTTGGTTCCTCTT
>Contig563_505_reverseTC
AAGAGGAACCAATAGCTTGCGGTAG
>Contig563_505_reverseCT
AAGAGGAACCAACAGCTTGCGGTAG
>Contig563_535_senseCT
TGCATACCGATACCACGGGGAAGAA
>Contig563_535_senseTC
TGCATACCGATATCACGGGGAAGAA
>Contig563_535_reverseGA
TTCTTCCCCGTGGTATCGGTATGCA
>Contig563_535_reverseAG
TTCTTCCCCGTGATATCGGTATGCA
>Contig564_316_senseGA
CCACCACCAACAGCTCCCGGCTCCG
>Contig564_316_senseAG
CCACCACCAACAACTCCCGGCTCCG
>Contig564_316_reverseCT
CGGAGCCGGGAGCTGTTGGTGGTGG
>Contig564_316_reverseTC
CGGAGCCGGGAGTTGTTGGTGGTGG
>Contig564_330_senseAC
TCCCGGCTCCGCAGGTGATTATCAC
>Contig564_330_senseCA
TCCCGGCTCCGCCGGTGATTATCAC
>Contig564_330_reverseTG
GTGATAATCACCTGCGGAGCCGGGA
>Contig564_330_reverseGT
GTGATAATCACCGGCGGAGCCGGGA
>Contig564_418_senseTG
GGAGTTCATGCCTTCTCCGAACTCA
>Contig564_418_senseGT
GGAGTTCATGCCGTCTCCGAACTCA
>Contig564_418_reverseAC
TGAGTTCGGAGAAGGCATGAACTCC
>Contig564_418_reverseCA
TGAGTTCGGAGACGGCATGAACTCC
>Contig564_472_senseCT
TGCCGCGTGCGGCTGTCACCGGAAT
>Contig564_472_senseTC
TGCCGCGTGCGGTTGTCACCGGAAT
>Contig564_472_reverseGA
ATTCCGGTGACAGCCGCACGCGGCA
>Contig564_472_reverseAG
ATTCCGGTGACAACCGCACGCGGCA
>Contig566_337_senseCA
AATTGAATCAACCGTGGCAGCTACA
>Contig566_337_senseAC
AATTGAATCAACAGTGGCAGCTACA
>Contig566_337_reverseGT
TGTAGCTGCCACGGTTGATTCAATT
>Contig566_337_reverseTG
TGTAGCTGCCACTGTTGATTCAATT
>Contig566_433_senseGA
AGTTTCGCCTTTGAAAGAAGACGGA
>Contig566_433_senseAG
AGTTTCGCCTTTAAAAGAAGACGGA
>Contig566_433_reverseCT
TCCGTCTTCTTTCAAAGGCGAAACT
>Contig566_433_reverseTC
TCCGTCTTCTTTTAAAGGCGAAACT
>Contig596_281_senseAT
TGTAGCTGATGCAGGTTGTGCTGGC
>Contig596_281_senseTA
TGTAGCTGATGCTGGTTGTGCTGGC
>Contig596_281_reverseTA
GCCAGCACAACCTGCATCAGCTACA
>Contig596_281_reverseAT
GCCAGCACAACCAGCATCAGCTACA
>Contig596_566_senseCT
CAACTATGGACCCGCCGGAGAAAGC
>Contig596_566_senseTC
CAACTATGGACCTGCCGGAGAAAGC
>Contig596_566_reverseGA
GCTTTCTCCGGCGGGTCCATAGTTG
>Contig596_566_reverseAG
GCTTTCTCCGGCAGGTCCATAGTTG
>Contig596_614_senseTC
GCCGGAAACCGTTGCTAATGACCCT
>Contig596_614_senseCT
GCCGGAAACCGTCGCTAATGACCCT
>Contig596_614_reverseAG
AGGGTCATTAGCAACGGTTTCCGGC
>Contig596_614_reverseGA
AGGGTCATTAGCGACGGTTTCCGGC
>Contig605_650_senseAG
TCGATTCAGCCCATGGATCATTCCG
>Contig605_650_senseGA
TCGATTCAGCCCGTGGATCATTCCG
>Contig605_650_reverseTC
CGGAATGATCCATGGGCTGAATCGA
>Contig605_650_reverseCT
CGGAATGATCCACGGGCTGAATCGA
>Contig634_463_senseCT
TACTTCTCTCAACAGGATGTTTCTA
>Contig634_463_senseTC
TACTTCTCTCAATAGGATGTTTCTA
>Contig634_463_reverseGA
TAGAAACATCCTGTTGAGAGAAGTA
>Contig634_463_reverseAG
TAGAAACATCCTATTGAGAGAAGTA
>Contig634_646_senseCT
CTCAGACTCCCTCCTCAACCCTTCC
>Contig634_646_senseTC
CTCAGACTCCCTTCTCAACCCTTCC
>Contig634_646_reverseGA
GGAAGGGTTGAGGAGGGAGTCTGAG
>Contig634_646_reverseAG
GGAAGGGTTGAGAAGGGAGTCTGAG
>Contig634_679_senseCT
TGCCTCCTCCTCCGTGATCACTCAC
>Contig634_679_senseTC
TGCCTCCTCCTCTGTGATCACTCAC
>Contig634_679_reverseGA
GTGAGTGATCACGGAGGAGGAGGCA
>Contig634_679_reverseAG
GTGAGTGATCACAGAGGAGGAGGCA
>Contig652_500_senseTC
GCAATAATTCTATTGGCTGTTGGAA
>Contig652_500_senseCT
GCAATAATTCTACTGGCTGTTGGAA
>Contig652_500_reverseAG
TTCCAACAGCCAATAGAATTATTGC
>Contig652_500_reverseGA
TTCCAACAGCCAGTAGAATTATTGC
>Contig654_418_senseTC
AGGTTAAAGATGTGATTTCTGTTTG
>Contig654_418_senseCT
AGGTTAAAGATGCGATTTCTGTTTG
>Contig654_418_reverseAG
CAAACAGAAATCACATCTTTAACCT
>Contig654_418_reverseGA
CAAACAGAAATCGCATCTTTAACCT
>Contig658_334_senseCT
TATTCCTATTGCCGAGCTTTTTCCA
>Contig658_334_senseTC
TATTCCTATTGCTGAGCTTTTTCCA
>Contig658_334_reverseGA
TGGAAAAAGCTCGGCAATAGGAATA
>Contig658_334_reverseAG
TGGAAAAAGCTCAGCAATAGGAATA
>Contig664_183_senseTC
AAGAGAAGGCGCTGTCGAAACCGGT
>Contig664_183_senseCT
AAGAGAAGGCGCCGTCGAAACCGGT
>Contig664_183_reverseAG
ACCGGTTTCGACAGCGCCTTCTCTT
>Contig664_183_reverseGA
ACCGGTTTCGACGGCGCCTTCTCTT
>Contig664_216_senseTC
ACCCAGAGGCCGTCCTCCCGGATCC
>Contig664_216_senseCT
ACCCAGAGGCCGCCCTCCCGGATCC
>Contig664_216_reverseAG
GGATCCGGGAGGACGGCCTCTGGGT
>Contig664_216_reverseGA
GGATCCGGGAGGGCGGCCTCTGGGT
>Contig664_351_senseCG
ATTCGCGCGGCGCCGTCAACGCGGC
>Contig664_351_senseGC
ATTCGCGCGGCGGCGTCAACGCGGC
>Contig664_351_reverseGC
GCCGCGTTGACGGCGCCGCGCGAAT
>Contig664_351_reverseCG
GCCGCGTTGACGCCGCCGCGCGAAT
>Contig664_447_senseTC
AGTCGCTCTTCATGGCAGGTTTGAA
>Contig664_447_senseCT
AGTCGCTCTTCACGGCAGGTTTGAA
>Contig664_447_reverseAG
TTCAAACCTGCCATGAAGAGCGACT
>Contig664_447_reverseGA
TTCAAACCTGCCGTGAAGAGCGACT
>Contig664_525_senseCT
CGGACTTACAGTCTATCTTGCTGGC
>Contig664_525_senseTC
CGGACTTACAGTTTATCTTGCTGGC
>Contig664_525_reverseGA
GCCAGCAAGATAGACTGTAAGTCCG
>Contig664_525_reverseAG
GCCAGCAAGATAAACTGTAAGTCCG
>Contig700_330_senseAG
GGACTTGTCTGAAAAGGAAACAGAC
>Contig700_330_senseGA
GGACTTGTCTGAGAAGGAAACAGAC
>Contig700_330_reverseTC
GTCTGTTTCCTTTTCAGACAAGTCC
>Contig700_330_reverseCT
GTCTGTTTCCTTCTCAGACAAGTCC
>Contig700_396_senseTC
CAAAGAAGCTGTTGAAAGGGAATGC
>Contig700_396_senseCT
CAAAGAAGCTGTCGAAAGGGAATGC
>Contig700_396_reverseAG
GCATTCCCTTTCAACAGCTTCTTTG
>Contig700_396_reverseGA
GCATTCCCTTTCGACAGCTTCTTTG
>Contig700_420_senseGC
CCCTGGAGTTGTGTCCTGTGCTGAT
>Contig700_420_senseCG
CCCTGGAGTTGTCTCCTGTGCTGAT
>Contig700_420_reverseCG
ATCAGCACAGGACACAACTCCAGGG
>Contig700_420_reverseGC
ATCAGCACAGGAGACAACTCCAGGG
>Contig700_495_senseAG
CATCCCTCTAAAAACAGGGAGAAGA
>Contig700_495_senseGA
CATCCCTCTAAAGACAGGGAGAAGA
>Contig700_495_reverseTC
TCTTCTCCCTGTTTTTAGAGGGATG
>Contig700_495_reverseCT
TCTTCTCCCTGTCTTTAGAGGGATG
>Contig700_627_senseCT
TGGTTTGGTTGCCTTGCTAGGATCT
>Contig700_627_senseTC
TGGTTTGGTTGCTTTGCTAGGATCT
>Contig700_627_reverseGA
AGATCCTAGCAAGGCAACCAAACCA
>Contig700_627_reverseAG
AGATCCTAGCAAAGCAACCAAACCA
>Contig700_717_senseCT
AATCAACCCAGACCATGTTCCACAC
>Contig700_717_senseTC
AATCAACCCAGATCATGTTCCACAC
>Contig700_717_reverseGA
GTGTGGAACATGGTCTGGGTTGATT
>Contig700_717_reverseAG
GTGTGGAACATGATCTGGGTTGATT
>Contig705_116_senseAG
TATACAGCGAGTAAGGTGCTGGGAA
>Contig705_116_senseGA
TATACAGCGAGTGAGGTGCTGGGAA
>Contig705_116_reverseTC
TTCCCAGCACCTTACTCGCTGTATA
>Contig705_116_reverseCT
TTCCCAGCACCTCACTCGCTGTATA
>Contig705_131_senseTC
GTGCTGGGAATATCGACAGCATCCT
>Contig705_131_senseCT
GTGCTGGGAATACCGACAGCATCCT
>Contig705_131_reverseAG
AGGATGCTGTCGATATTCCCAGCAC
>Contig705_131_reverseGA
AGGATGCTGTCGGTATTCCCAGCAC
>Contig705_190_senseTG
ACAAGGCACGCCTCTTGGGTTACAA
>Contig705_190_senseGT
ACAAGGCACGCCGCTTGGGTTACAA
>Contig705_190_reverseAC
TTGTAACCCAAGAGGCGTGCCTTGT
>Contig705_190_reverseCA
TTGTAACCCAAGCGGCGTGCCTTGT
>Contig705_248_senseTC
GGTTAGACGTGGTGGAAGGAAGAGG
>Contig705_248_senseCT
GGTTAGACGTGGCGGAAGGAAGAGG
>Contig705_248_reverseAG
CCTCTTCCTTCCACCACGTCTAACC
>Contig705_248_reverseGA
CCTCTTCCTTCCGCCACGTCTAACC
>Contig705_341_senseTA
AAGCAAGAGATCTGTTGCAGAGGAG
>Contig705_341_senseAT
AAGCAAGAGATCAGTTGCAGAGGAG
>Contig705_341_reverseAT
CTCCTCTGCAACAGATCTCTTGCTT
>Contig705_341_reverseTA
CTCCTCTGCAACTGATCTCTTGCTT
>Contig705_431_senseCT
TTACAAGTATTTCGAGGTTATCTTG
>Contig705_431_senseTC
TTACAAGTATTTTGAGGTTATCTTG
>Contig705_431_reverseGA
CAAGATAACCTCGAAATACTTGTAA
>Contig705_431_reverseAG
CAAGATAACCTCAAAATACTTGTAA
>Contig705_540_senseGT
GGGCTTACCTCTGCTGGAAAGGAAA
>Contig705_540_senseTG
GGGCTTACCTCTTCTGGAAAGGAAA
>Contig705_540_reverseCA
TTTCCTTTCCAGCAGAGGTAAGCCC
>Contig705_540_reverseAC
TTTCCTTTCCAGAAGAGGTAAGCCC
>Contig707_1001_senseGA
TCGTATCTCTCAGGAGATTCGCGGT
>Contig707_1001_senseAG
TCGTATCTCTCAAGAGATTCGCGGT
>Contig707_1001_reverseCT
ACCGCGAATCTCCTGAGAGATACGA
>Contig707_1001_reverseTC
ACCGCGAATCTCTTGAGAGATACGA
>Contig707_1161_senseA-
GAGTTTGAGAAGAGGGAGATTATGG
>Contig707_1161_sense-A
GAGTTTGAGAAGGGGAGATTATGGT
>Contig707_1161_reverseT-
CCATAATCTCCCTCTTCTCAAACTC
>Contig707_1161_reverse-T
ACCATAATCTCCCCTTCTCAAACTC
>Contig723_855_senseCT
CTCTTTCTCCTCCATGTATGGTGAA
>Contig723_855_senseTC
CTCTTTCTCCTCTATGTATGGTGAA
>Contig723_855_reverseGA
TTCACCATACATGGAGGAGAAAGAG
>Contig723_855_reverseAG
TTCACCATACATAGAGGAGAAAGAG
>Contig723_1071_senseAT
CGTGCTCCAAACAATCTCCGTCTTA
>Contig723_1071_senseTA
CGTGCTCCAAACTATCTCCGTCTTA
>Contig723_1071_reverseTA
TAAGACGGAGATTGTTTGGAGCACG
>Contig723_1071_reverseAT
TAAGACGGAGATAGTTTGGAGCACG
>Contig726_391_senseGA
CGCTGGGAAGAAGGCCTTTGAAAAT
>Contig726_391_senseAG
CGCTGGGAAGAAAGCCTTTGAAAAT
>Contig726_391_reverseCT
ATTTTCAAAGGCCTTCTTCCCAGCG
>Contig726_391_reverseTC
ATTTTCAAAGGCTTTCTTCCCAGCG
>Contig726_826_senseCT
TTGGGATAAAGACCGAGATGGCTTT
>Contig726_826_senseTC
TTGGGATAAAGATCGAGATGGCTTT
>Contig726_826_reverseGA
AAAGCCATCTCGGTCTTTATCCCAA
>Contig726_826_reverseAG
AAAGCCATCTCGATCTTTATCCCAA
>Contig726_1087_senseTG
GGCTGGTGACCTTGCTGAGATAAAT
>Contig726_1087_senseGT
GGCTGGTGACCTGGCTGAGATAAAT
>Contig726_1087_reverseAC
ATTTATCTCAGCAAGGTCACCAGCC
>Contig726_1087_reverseCA
ATTTATCTCAGCCAGGTCACCAGCC
>Contig730_176_senseTG
GGAGCTCCGAATTCTCCTAACAACC
>Contig730_176_senseGT
GGAGCTCCGAATGCTCCTAACAACC
>Contig730_176_reverseAC
GGTTGTTAGGAGAATTCGGAGCTCC
>Contig730_176_reverseCA
GGTTGTTAGGAGCATTCGGAGCTCC
>Contig730_283_senseGA
CGATGATAGCAGGACTGAGCTCGCA
>Contig730_283_senseAG
CGATGATAGCAGAACTGAGCTCGCA
>Contig730_283_reverseCT
TGCGAGCTCAGTCCTGCTATCATCG
>Contig730_283_reverseTC
TGCGAGCTCAGTTCTGCTATCATCG
>Contig730_433_senseGA
TGAGGATAAGGGGTCGGATTATCGG
>Contig730_433_senseAG
TGAGGATAAGGGATCGGATTATCGG
>Contig730_433_reverseCT
CCGATAATCCGACCCCTTATCCTCA
>Contig730_433_reverseTC
CCGATAATCCGATCCCTTATCCTCA
>Contig731_87_senseCA
TCTCCTCAGCTTCACATTTAACAAA
>Contig731_87_senseAC
TCTCCTCAGCTTAACATTTAACAAA
>Contig731_87_reverseGT
TTTGTTAAATGTGAAGCTGAGGAGA
>Contig731_87_reverseTG
TTTGTTAAATGTTAAGCTGAGGAGA
>Contig750_445_senseCT
CTACAATTTTGACCTTGGCTATTGT
>Contig750_445_senseTC
CTACAATTTTGATCTTGGCTATTGT
>Contig750_445_reverseGA
ACAATAGCCAAGGTCAAAATTGTAG
>Contig750_445_reverseAG
ACAATAGCCAAGATCAAAATTGTAG
>Contig750_556_senseTC
AAGACTTGGACCTAACTTCAATCGG
>Contig750_556_senseCT
AAGACTTGGACCCAACTTCAATCGG
>Contig750_556_reverseAG
CCGATTGAAGTTAGGTCCAAGTCTT
>Contig750_556_reverseGA
CCGATTGAAGTTGGGTCCAAGTCTT
>Contig797_262_senseAC
GAACTCTCCGGCAAAATTCCTCCGG
>Contig797_262_senseCA
GAACTCTCCGGCCAAATTCCTCCGG
>Contig797_262_reverseTG
CCGGAGGAATTTTGCCGGAGAGTTC
>Contig797_262_reverseGT
CCGGAGGAATTTGGCCGGAGAGTTC
>Contig797_276_senseCT
AATTCCTCCGGCCGTCGGGGATTTA
>Contig797_276_senseTC
AATTCCTCCGGCTGTCGGGGATTTA
>Contig797_276_reverseGA
TAAATCCCCGACGGCCGGAGGAATT
>Contig797_276_reverseAG
TAAATCCCCGACAGCCGGAGGAATT
>Contig797_405_senseTC
GTTAAGCTTGACTGGTCCTATACCT
>Contig797_405_senseCT
GTTAAGCTTGACCGGTCCTATACCT
>Contig797_405_reverseAG
AGGTATAGGACCAGTCAAGCTTAAC
>Contig797_405_reverseGA
AGGTATAGGACCGGTCAAGCTTAAC
>Contig797_492_senseCT
ATCAATTCCAAGCTCTCTTGCTTTA
>Contig797_492_senseTC
ATCAATTCCAAGTTCTCTTGCTTTA
>Contig797_492_reverseGA
TAAAGCAAGAGAGCTTGGAATTGAT
>Contig797_492_reverseAG
TAAAGCAAGAGAACTTGGAATTGAT
>Contig797_513_senseTC
TTTACTCCCAAATCTTGATGGTCTT
>Contig797_513_senseCT
TTTACTCCCAAACCTTGATGGTCTT
>Contig797_513_reverseAG
AAGACCATCAAGATTTGGGAGTAAA
>Contig797_513_reverseGA
AAGACCATCAAGGTTTGGGAGTAAA
>Contig813_53_senseAT
ACAATCAAGCTGACGGAAACTGCTT
>Contig813_53_senseTA
ACAATCAAGCTGTCGGAAACTGCTT
>Contig813_53_reverseTA
AAGCAGTTTCCGTCAGCTTGATTGT
>Contig813_53_reverseAT
AAGCAGTTTCCGACAGCTTGATTGT
>Contig834_148_senseAC
TCCGATGGGGTAAAACTAACAACAG
>Contig834_148_senseCA
TCCGATGGGGTACAACTAACAACAG
>Contig834_148_reverseTG
CTGTTGTTAGTTTTACCCCATCGGA
>Contig834_148_reverseGT
[truncated: 14,105 more rows]

## Sheet: Euphorbia fischeriana
Euphorbia fischeriana (allavailsnp) contains 25 nucleotides sense and reverse string surrounding the SNP, the SNP is at the middle position (residue 13)
>Contig3_205_sense-A
TTGGTAAAAAAATATGTATAATTAG
>Contig3_205_senseA-
TTGGTAAAAAAAATATGTATAATTA
>Contig3_205_reverse-T
CTAATTATACATATTTTTTTACCAA
>Contig3_205_reverseT-
TAATTATACATATTTTTTTTACCAA
>Contig5_684_senseGC
TAACAAGTTAAAGACAGTTCAGAAC
>Contig5_684_senseCG
TAACAAGTTAAACACAGTTCAGAAC
>Contig5_684_reverseCG
GTTCTGAACTGTCTTTAACTTGTTA
>Contig5_684_reverseGC
GTTCTGAACTGTGTTTAACTTGTTA
>Contig23_448_senseTC
CAAGCAAATGATTTGCTGTTGCAAC
>Contig23_448_senseCT
CAAGCAAATGATCTGCTGTTGCAAC
>Contig23_448_reverseAG
GTTGCAACAGCAAATCATTTGCTTG
>Contig23_448_reverseGA
GTTGCAACAGCAGATCATTTGCTTG
>Contig23_618_senseCG
TTGAGAGATCAACCAACCTTGACTG
>Contig23_618_senseGC
TTGAGAGATCAAGCAACCTTGACTG
>Contig23_618_reverseGC
CAGTCAAGGTTGGTTGATCTCTCAA
>Contig23_618_reverseCG
CAGTCAAGGTTGCTTGATCTCTCAA
>Contig23_700_senseTC
ATCAGACAAGCCTCTTCGTCTACCT
>Contig23_700_senseCT
ATCAGACAAGCCCCTTCGTCTACCT
>Contig23_700_reverseAG
AGGTAGACGAAGAGGCTTGTCTGAT
>Contig23_700_reverseGA
AGGTAGACGAAGGGGCTTGTCTGAT
>Contig23_736_senseTC
TTACAAGATTGGTGGTATTGGTACT
>Contig23_736_senseCT
TTACAAGATTGGCGGTATTGGTACT
>Contig23_736_reverseAG
AGTACCAATACCACCAATCTTGTAA
>Contig23_736_reverseGA
AGTACCAATACCGCCAATCTTGTAA
>Contig29_177_senseAT
CCCAGAAAAACGAGAGATATATGAT
>Contig29_177_senseTA
CCCAGAAAAACGTGAGATATATGAT
>Contig29_177_reverseTA
ATCATATATCTCTCGTTTTTCTGGG
>Contig29_177_reverseAT
ATCATATATCTCACGTTTTTCTGGG
>Contig29_322_senseGA
GGCCGTAGGCAGGGGAGGGGTGAGG
>Contig29_322_senseAG
GGCCGTAGGCAGAGGAGGGGTGAGG
>Contig29_322_reverseCT
CCTCACCCCTCCCCTGCCTACGGCC
>Contig29_322_reverseTC
CCTCACCCCTCCTCTGCCTACGGCC
>Contig33_612_senseTC
AATTCAGGTGAATGGTGGTGATATC
>Contig33_612_senseCT
AATTCAGGTGAACGGTGGTGATATC
>Contig33_612_reverseAG
GATATCACCACCATTCACCTGAATT
>Contig33_612_reverseGA
GATATCACCACCGTTCACCTGAATT
>Contig74_921_senseTC
AGAGGAATACACTGAGGCTAAGTTT
>Contig74_921_senseCT
AGAGGAATACACCGAGGCTAAGTTT
>Contig74_921_reverseAG
AAACTTAGCCTCAGTGTATTCCTCT
>Contig74_921_reverseGA
AAACTTAGCCTCGGTGTATTCCTCT
>Contig82_93_senseCT
TATGTGTTTTTTCATGTGGGTGGCG
>Contig82_93_senseTC
TATGTGTTTTTTTATGTGGGTGGCG
>Contig82_93_reverseGA
CGCCACCCACATGAAAAAACACATA
>Contig82_93_reverseAG
CGCCACCCACATAAAAAAACACATA
>Contig82_474_senseAG
TCGCATTCTTACATTTTCGGTCTTG
>Contig82_474_senseGA
TCGCATTCTTACGTTTTCGGTCTTG
>Contig82_474_reverseTC
CAAGACCGAAAATGTAAGAATGCGA
>Contig82_474_reverseCT
CAAGACCGAAAACGTAAGAATGCGA
>Contig82_595_senseGC
AAATCGAACTTGGCGGTCTCTTCCG
>Contig82_595_senseCG
AAATCGAACTTGCCGGTCTCTTCCG
>Contig82_595_reverseCG
CGGAAGAGACCGCCAAGTTCGATTT
>Contig82_595_reverseGC
CGGAAGAGACCGGCAAGTTCGATTT
>Contig134_359_sense-T
TATCTCTTTTTTCTTCGAAGAGAAA
>Contig134_359_senseT-
TATCTCTTTTTTTCTTCGAAGAGAA
>Contig134_359_reverse-A
TTTCTCTTCGAAGAAAAAAGAGATA
>Contig134_359_reverseA-
TTCTCTTCGAAGAAAAAAAGAGATA
>Contig134_439_senseCT
GTTGGCCATGCCCTACATGAACATG
>Contig134_439_senseTC
GTTGGCCATGCCTTACATGAACATG
>Contig134_439_reverseGA
CATGTTCATGTAGGGCATGGCCAAC
>Contig134_439_reverseAG
CATGTTCATGTAAGGCATGGCCAAC
>Contig149_557_senseAG
GACCGGAAAGACAATCACTTTGGAG
>Contig149_557_senseGA
GACCGGAAAGACGATCACTTTGGAG
>Contig149_557_reverseTC
CTCCAAAGTGATTGTCTTTCCGGTC
>Contig149_557_reverseCT
CTCCAAAGTGATCGTCTTTCCGGTC
>Contig149_596_senseCT
CACAATTGATAACGTCAAGGCGAAA
>Contig149_596_senseTC
CACAATTGATAATGTCAAGGCGAAA
>Contig149_596_reverseGA
TTTCGCCTTGACGTTATCAATTGTG
>Contig149_596_reverseAG
TTTCGCCTTGACATTATCAATTGTG
>Contig149_747_senseCT
CCGCCTCCGTGGCGGTATGCAGATC
>Contig149_747_senseTC
CCGCCTCCGTGGTGGTATGCAGATC
>Contig149_747_reverseGA
GATCTGCATACCGCCACGGAGGCGG
>Contig149_747_reverseAG
GATCTGCATACCACCACGGAGGCGG
>Contig149_828_senseCG
CATTGATAATGTCAAGGCGAAAATT
>Contig149_828_senseGC
CATTGATAATGTGAAGGCGAAAATT
>Contig149_828_reverseGC
AATTTTCGCCTTGACATTATCAATG
>Contig149_828_reverseCG
AATTTTCGCCTTCACATTATCAATG
>Contig151_298_senseGA
AGAGCGGGGTGGGATTGAGAATGTG
>Contig151_298_senseAG
AGAGCGGGGTGGAATTGAGAATGTG
>Contig151_298_reverseCT
CACATTCTCAATCCCACCCCGCTCT
>Contig151_298_reverseTC
CACATTCTCAATTCCACCCCGCTCT
>Contig155_783_sense-G
AGAATCCTCTTGATTTGCTGCCTCC
>Contig155_783_senseG-
AGAATCCTCTTGGATTTGCTGCCTC
>Contig155_783_reverse-C
GGAGGCAGCAAATCAAGAGGATTCT
>Contig155_783_reverseC-
GAGGCAGCAAATCCAAGAGGATTCT
>Contig165_594_senseTG
TGCTGCTGAAGGTTCAACATTACCT
>Contig165_594_senseGT
TGCTGCTGAAGGGTCAACATTACCT
>Contig165_594_reverseAC
AGGTAATGTTGAACCTTCAGCAGCA
>Contig165_594_reverseCA
AGGTAATGTTGACCCTTCAGCAGCA
>Contig169_562_senseAG
CAAGTTTCAGGGAGCCAATTTGTAC
>Contig169_562_senseGA
CAAGTTTCAGGGGGCCAATTTGTAC
>Contig169_562_reverseTC
GTACAAATTGGCTCCCTGAAACTTG
>Contig169_562_reverseCT
GTACAAATTGGCCCCCTGAAACTTG
>Contig169_595_senseCT
TCTAGATGATAGCATAGTTGATGAG
>Contig169_595_senseTC
TCTAGATGATAGTATAGTTGATGAG
>Contig169_595_reverseGA
CTCATCAACTATGCTATCATCTAGA
>Contig169_595_reverseAG
CTCATCAACTATACTATCATCTAGA
>Contig169_718_senseAG
CTCAACTCCTGAAGAGGCATCTAGA
>Contig169_718_senseGA
CTCAACTCCTGAGGAGGCATCTAGA
>Contig169_718_reverseTC
TCTAGATGCCTCTTCAGGAGTTGAG
>Contig169_718_reverseCT
TCTAGATGCCTCCTCAGGAGTTGAG
>Contig169_940_senseAG
TGGACAAGCTCCACCTGCTATCATT
>Contig169_940_senseGA
TGGACAAGCTCCGCCTGCTATCATT
>Contig169_940_reverseTC
AATGATAGCAGGTGGAGCTTGTCCA
>Contig169_940_reverseCT
AATGATAGCAGGCGGAGCTTGTCCA

## Sheet: Euphorbia lagascae
Euphorbia lagascae (allavailsnp) contains 25 nucleotides sense and reverse string surrounding the SNP, the SNP is at the middle position (residue 13)
>Contig9_176_senseG-
AGAAGCTTCCACGATTTCCTCATTC
>Contig9_176_sense-G
AGAAGCTTCCACATTTCCTCATTCC
>Contig9_176_reverseC-
GAATGAGGAAATCGTGGAAGCTTCT
>Contig9_176_reverse-C
GGAATGAGGAAATGTGGAAGCTTCT
>Contig13_129_senseC-
AATTAATTAATCCTGATATGATTTT
>Contig13_129_sense-C
AATTAATTAATCTGATATGATTTTC
>Contig13_129_reverseG-
AAAATCATATCAGGATTAATTAATT
>Contig13_129_reverse-G
GAAAATCATATCAGATTAATTAATT
>Contig13_248_sense-A
CCGCAGTCACCAGCTAAAGATTTGT
>Contig13_248_senseA-
CCGCAGTCACCAAGCTAAAGATTTG
>Contig13_248_reverse-T
ACAAATCTTTAGCTGGTGACTGCGG
>Contig13_248_reverseT-
CAAATCTTTAGCTTGGTGACTGCGG

## Sheet: Euphorbia tirucalli
Euphorbia tirucalli (allavailsnp) contains 25 nucleotides sense and reverse string surrounding the SNP, the SNP is at the middle position (residue 13)
>Contig17_410_senseAG
CAGCTCACTGATAATGAGAAGTGTA
>Contig17_410_senseGA
CAGCTCACTGATGATGAGAAGTGTA
>Contig17_410_reverseTC
TACACTTCTCATTATCAGTGAGCTG
>Contig17_410_reverseCT
TACACTTCTCATCATCAGTGAGCTG
>Contig21_474_sense-G
AGGCTGCCAAGGACCCTAACAAACC
>Contig21_474_senseG-
AGGCTGCCAAGGGACCCTAACAAAC
>Contig21_474_reverse-C
GGTTTGTTAGGGTCCTTGGCAGCCT
>Contig21_474_reverseC-
GTTTGTTAGGGTCCCTTGGCAGCCT
>Contig82_373_senseTC
TGACTTTGTTGTTGAGTCTACTGGA
>Contig82_373_senseCT
TGACTTTGTTGTCGAGTCTACTGGA
>Contig82_373_reverseAG
TCCAGTAGACTCAACAACAAAGTCA
>Contig82_373_reverseGA
TCCAGTAGACTCGACAACAAAGTCA
>Contig82_428_senseCT
TCACTTGAAGGGCGGTGCAAAGAAG
>Contig82_428_senseTC
TCACTTGAAGGGTGGTGCAAAGAAG
>Contig82_428_reverseGA
CTTCTTTGCACCGCCCTTCAAGTGA
>Contig82_428_reverseAG
CTTCTTTGCACCACCCTTCAAGTGA
>Contig82_473_senseAC
CAAAGATGCACCAATGTTTGTTGTT
>Contig82_473_senseCA
CAAAGATGCACCCATGTTTGTTGTT
>Contig82_473_reverseTG
AACAACAAACATTGGTGCATCTTTG
>Contig82_473_reverseGT
AACAACAAACATGGGTGCATCTTTG
>Contig82_524_senseAT
AGAGCTTGACATAGTTTCCAATGCT
>Contig82_524_senseTA
AGAGCTTGACATTGTTTCCAATGCT
>Contig82_524_reverseTA
AGCATTGGAAACTATGTCAAGCTCT
>Contig82_524_reverseAT
AGCATTGGAAACAATGTCAAGCTCT
>Contig138_284_senseAT
CGTCAACGAAGCACAGTCTCGATCT
>Contig138_284_senseTA
CGTCAACGAAGCTCAGTCTCGATCT
>Contig138_284_reverseTA
AGATCGAGACTGTGCTTCGTTGACG
>Contig138_284_reverseAT
AGATCGAGACTGAGCTTCGTTGACG
>Contig155_412_senseCG
TATCCCCCACTGCTACTCCAAGCGG
>Contig155_412_senseGC
TATCCCCCACTGGTACTCCAAGCGG
>Contig155_412_reverseGC
CCGCTTGGAGTAGCAGTGGGGGATA
>Contig155_412_reverseCG
CCGCTTGGAGTACCAGTGGGGGATA
>Contig155_494_senseAG
ACATGCGCTGTCAATCTCGGTTGCA
>Contig155_494_senseGA
ACATGCGCTGTCGATCTCGGTTGCA
>Contig155_494_reverseTC
TGCAACCGAGATTGACAGCGCATGT
>Contig155_494_reverseCT
TGCAACCGAGATCGACAGCGCATGT
>Contig162_306_senseTA
CTCTTCTGTGGCTACTGAATGGGTG
>Contig162_306_senseAT
CTCTTCTGTGGCAACTGAATGGGTG
>Contig162_306_reverseAT
CACCCATTCAGTAGCCACAGAAGAG
>Contig162_306_reverseTA
CACCCATTCAGTTGCCACAGAAGAG
>Contig162_458_senseGA
ATTATCAAACAAGGCGAGCAAAATC
>Contig162_458_senseAG
ATTATCAAACAAAGCGAGCAAAATC
>Contig162_458_reverseCT
GATTTTGCTCGCCTTGTTTGATAAT
>Contig162_458_reverseTC
GATTTTGCTCGCTTTGTTTGATAAT
>Contig179_355_senseGT
AACCAAATGTTTGGCTGTGAGCTGC
>Contig179_355_senseTG
AACCAAATGTTTTGCTGTGAGCTGC
>Contig179_355_reverseCA
GCAGCTCACAGCCAAACATTTGGTT
>Contig179_355_reverseAC
GCAGCTCACAGCAAAACATTTGGTT
>Contig189_234_senseAC
CCCAAACGACAAACTTCAGTCGCTG
>Contig189_234_senseCA
CCCAAACGACAACCTTCAGTCGCTG
>Contig189_234_reverseTG
CAGCGACTGAAGTTTGTCGTTTGGG
>Contig189_234_reverseGT
CAGCGACTGAAGGTTGTCGTTTGGG
>Contig189_351_senseCT
TGAAGTGCATCCCGGAGATGCAAAT
>Contig189_351_senseTC
TGAAGTGCATCCTGGAGATGCAAAT
>Contig189_351_reverseGA
ATTTGCATCTCCGGGATGCACTTCA
>Contig189_351_reverseAG
ATTTGCATCTCCAGGATGCACTTCA
>Contig189_393_senseGC
TGCAATGCAGAAGATTCAAAATGCA
>Contig189_393_senseCG
TGCAATGCAGAACATTCAAAATGCA
>Contig189_393_reverseCG
TGCATTTTGAATCTTCTGCATTGCA
>Contig189_393_reverseGC
TGCATTTTGAATGTTCTGCATTGCA
>Contig198_91_sense-T
AAGAACACAAGGGAGAATCGCACAA
>Contig198_91_senseT-
AAGAACACAAGGTGAGAATCGCACA
>Contig198_91_reverse-A
TTGTGCGATTCTCCCTTGTGTTCTT
>Contig198_91_reverseA-
TGTGCGATTCTCACCTTGTGTTCTT
>Contig198_236_senseGT
CATCATGATGATGGCCACCACAGCA
>Contig198_236_senseTG
CATCATGATGATTGCCACCACAGCA
>Contig198_236_reverseCA
TGCTGTGGTGGCCATCATCATGATG
>Contig198_236_reverseAC
TGCTGTGGTGGCAATCATCATGATG
>Contig215_252_senseAT
CAAGTATGAGCGAGCCAGAATATTG
>Contig215_252_senseTA
CAAGTATGAGCGTGCCAGAATATTG
>Contig215_252_reverseTA
CAATATTCTGGCTCGCTCATACTTG
>Contig215_252_reverseAT
CAATATTCTGGCACGCTCATACTTG
>Contig225_385_senseGT
ATAATGGTTTCAGCTTGAAATGTTA
>Contig225_385_senseTG
ATAATGGTTTCATCTTGAAATGTTA
>Contig225_385_reverseCA
TAACATTTCAAGCTGAAACCATTAT
>Contig225_385_reverseAC
TAACATTTCAAGATGAAACCATTAT
>Contig273_27_senseTG
TTGGGTAGCATTTGTGAGTAGAGAT
>Contig273_27_senseGT
TTGGGTAGCATTGGTGAGTAGAGAT
>Contig273_27_reverseAC
ATCTCTACTCACAAATGCTACCCAA
>Contig273_27_reverseCA
ATCTCTACTCACCAATGCTACCCAA
>Contig273_81_senseGA
TCTCCGCCGGAAGAGCTGGTGGCGG
>Contig273_81_senseAG
TCTCCGCCGGAAAAGCTGGTGGCGG
>Contig273_81_reverseCT
CCGCCACCAGCTCTTCCGGCGGAGA
>Contig273_81_reverseTC
CCGCCACCAGCTTTTCCGGCGGAGA
>Contig273_119_senseAG
TCCGTCACCGAAAATAACCTCTGAC
>Contig273_119_senseGA
TCCGTCACCGAAGATAACCTCTGAC
>Contig273_119_reverseTC
GTCAGAGGTTATTTTCGGTGACGGA
>Contig273_119_reverseCT
GTCAGAGGTTATCTTCGGTGACGGA
>Contig273_140_senseGA
TGACGCGCTGGTGAAAAGGTTCGTC
>Contig273_140_senseAG
TGACGCGCTGGTAAAAAGGTTCGTC
>Contig273_140_reverseCT
GACGAACCTTTTCACCAGCGCGTCA
>Contig273_140_reverseTC
GACGAACCTTTTTACCAGCGCGTCA
>Contig273_268_senseTC
AGGATGATATATTCTGCTTGTTTGA
>Contig273_268_senseCT
AGGATGATATATCCTGCTTGTTTGA
>Contig273_268_reverseAG
TCAAACAAGCAGAATATATCATCCT
>Contig273_268_reverseGA
TCAAACAAGCAGGATATATCATCCT
>Contig281_500_senseGA
CAAAGCATGCCAGTGAGGCTAGTGT
>Contig281_500_senseAG
CAAAGCATGCCAATGAGGCTAGTGT
>Contig281_500_reverseCT
ACACTAGCCTCACTGGCATGCTTTG
>Contig281_500_reverseTC
ACACTAGCCTCATTGGCATGCTTTG
>Contig289_307_senseAG
TTCGACCCGTGGATCTTACCAAGTA
>Contig289_307_senseGA
TTCGACCCGTGGGTCTTACCAAGTA
>Contig289_307_reverseTC
TACTTGGTAAGATCCACGGGTCGAA
>Contig289_307_reverseCT
TACTTGGTAAGACCCACGGGTCGAA
>Contig291_281_senseAG
CCTCCTGGTGGAAGACGACGGAGAA
>Contig291_281_senseGA
CCTCCTGGTGGAGGACGACGGAGAA
>Contig291_281_reverseTC
TTCTCCGTCGTCTTCCACCAGGAGG
>Contig291_281_reverseCT
TTCTCCGTCGTCCTCCACCAGGAGG
>Contig320_577_senseCT
TGCTCAGGTTACCAGTAATGCTCTT
>Contig320_577_senseTC
TGCTCAGGTTACTAGTAATGCTCTT
>Contig320_577_reverseGA
AAGAGCATTACTGGTAACCTGAGCA
>Contig320_577_reverseAG
AAGAGCATTACTAGTAACCTGAGCA
>Contig331_534_senseA-
ATCCCTCCGATAATGATATGATGTG
>Contig331_534_sense-A
ATCCCTCCGATATGATATGATGTGA
>Contig331_534_reverseT-
CACATCATATCATTATCGGAGGGAT
>Contig331_534_reverse-T
TCACATCATATCATATCGGAGGGAT
>Contig331_576_senseTA
TTTCCCCTGTTTTTTTATCTTCTTC
>Contig331_576_senseAT
TTTCCCCTGTTTATTTATCTTCTTC
>Contig331_576_reverseAT
GAAGAAGATAAAAAAACAGGGGAAA
>Contig331_576_reverseTA
GAAGAAGATAAATAAACAGGGGAAA
>Contig371_476_senseGA
TGCGATGGTTGCGTTGCAAAAATGA
>Contig371_476_senseAG
TGCGATGGTTGCATTGCAAAAATGA
>Contig371_476_reverseCT
TCATTTTTGCAACGCAACCATCGCA
>Contig371_476_reverseTC
TCATTTTTGCAATGCAACCATCGCA
>Contig371_526_senseAC
AGTTGACAGCGTAGCTGTCGACGGC
>Contig371_526_senseCA
AGTTGACAGCGTCGCTGTCGACGGC
>Contig371_526_reverseTG
GCCGTCGACAGCTACGCTGTCAACT
>Contig371_526_reverseGT
GCCGTCGACAGCGACGCTGTCAACT
>Contig395_504_senseCT
TTTGAGTTTGTGCGTGGTATAATCA
>Contig395_504_senseTC
TTTGAGTTTGTGTGTGGTATAATCA
>Contig395_504_reverseGA
TGATTATACCACGCACAAACTCAAA
>Contig395_504_reverseAG
TGATTATACCACACACAAACTCAAA
>Contig409_164_senseGT
CCAAAACCGCCGGCACCGAAAAAGG
>Contig409_164_senseTG
CCAAAACCGCCGTCACCGAAAAAGG
>Contig409_164_reverseCA
CCTTTTTCGGTGCCGGCGGTTTTGG
>Contig409_164_reverseAC
CCTTTTTCGGTGACGGCGGTTTTGG
>Contig409_283_senseTC
ATGCTGCCCTCTTCTTGAAGGTCTT
>Contig409_283_senseCT
ATGCTGCCCTCTCCTTGAAGGTCTT
>Contig409_283_reverseAG
AAGACCTTCAAGAAGAGGGCAGCAT
>Contig409_283_reverseGA
AAGACCTTCAAGGAGAGGGCAGCAT
>Contig411_276_senseGT
TATTTGCAGATAGTGATCATGTGCA
>Contig411_276_senseTG
TATTTGCAGATATTGATCATGTGCA
>Contig411_276_reverseCA
TGCACATGATCACTATCTGCAAATA
>Contig411_276_reverseAC
TGCACATGATCAATATCTGCAAATA
>Contig418_157_senseTC
TGACGCATCTCTTGAATCCTTGAAG
>Contig418_157_senseCT
TGACGCATCTCTCGAATCCTTGAAG
>Contig418_157_reverseAG
CTTCAAGGATTCAAGAGATGCGTCA
>Contig418_157_reverseGA
CTTCAAGGATTCGAGAGATGCGTCA
>Contig419_43_senseTC
TCAATTTTCTCTTTCAAGATGCAGA
>Contig419_43_senseCT
TCAATTTTCTCTCTCAAGATGCAGA
>Contig419_43_reverseAG
TCTGCATCTTGAAAGAGAAAATTGA
>Contig419_43_reverseGA
TCTGCATCTTGAGAGAGAAAATTGA
>Contig425_189_senseCA
CCTTGATATCTTCAGTTCTTCATGC
>Contig425_189_senseAC
CCTTGATATCTTAAGTTCTTCATGC
>Contig425_189_reverseGT
GCATGAAGAACTGAAGATATCAAGG
>Contig425_189_reverseTG
GCATGAAGAACTTAAGATATCAAGG
>Contig454_107_senseGA
ATTCACCACTCTGTACCGATTCAAG
>Contig454_107_senseAG
ATTCACCACTCTATACCGATTCAAG
>Contig454_107_reverseCT
CTTGAATCGGTACAGAGTGGTGAAT
>Contig454_107_reverseTC
CTTGAATCGGTATAGAGTGGTGAAT
>Contig454_304_senseCT
CAGAACCCGCAGCGGCGGCCATGAT
>Contig454_304_senseTC
CAGAACCCGCAGTGGCGGCCATGAT
>Contig454_304_reverseGA
ATCATGGCCGCCGCTGCGGGTTCTG
>Contig454_304_reverseAG
ATCATGGCCGCCACTGCGGGTTCTG
>Contig454_388_senseCT
TCGATCAATTGACATAGATATCCCC
>Contig454_388_senseTC
TCGATCAATTGATATAGATATCCCC
>Contig454_388_reverseGA
GGGGATATCTATGTCAATTGATCGA
>Contig454_388_reverseAG
GGGGATATCTATATCAATTGATCGA
>Contig454_403_senseTC
AGATATCCCCTCTGAGACCGCCTGG
>Contig454_403_senseCT
AGATATCCCCTCCGAGACCGCCTGG
>Contig454_403_reverseAG
CCAGGCGGTCTCAGAGGGGATATCT
>Contig454_403_reverseGA
CCAGGCGGTCTCGGAGGGGATATCT
>Contig454_458_senseGT
TACTATGAAATCGCAAAAAAAAGTA
>Contig454_458_senseTG
TACTATGAAATCTCAAAAAAAAGTA
>Contig454_458_reverseCA
TACTTTTTTTTGCGATTTCATAGTA
>Contig454_458_reverseAC
TACTTTTTTTTGAGATTTCATAGTA
>Contig465_518_senseTA
CAAGGAGAATTCTTGCCAATTGTGC
>Contig465_518_senseAT
CAAGGAGAATTCATGCCAATTGTGC
>Contig465_518_reverseAT
GCACAATTGGCAAGAATTCTCCTTG
>Contig465_518_reverseTA
GCACAATTGGCATGAATTCTCCTTG
>Contig470_69_senseA-
TATGCAGAGGCAAGGCCTAATTACC
>Contig470_69_sense-A
TATGCAGAGGCAGGCCTAATTACCC
>Contig470_69_reverseT-
GGTAATTAGGCCTTGCCTCTGCATA
>Contig470_69_reverse-T
GGGTAATTAGGCCTGCCTCTGCATA
>Contig475_440_senseAC
AGAGAAGGAGAAAAATTGTTGAGAG
>Contig475_440_senseCA
AGAGAAGGAGAACAATTGTTGAGAG
>Contig475_440_reverseTG
CTCTCAACAATTTTTCTCCTTCTCT
>Contig475_440_reverseGT
CTCTCAACAATTGTTCTCCTTCTCT
>Contig484_317_senseG-
TTACACGCCGATGCAGTGTTAACGC
>Contig484_317_sense-G
TTACACGCCGATCAGTGTTAACGCT
>Contig484_317_reverseC-
GCGTTAACACTGCATCGGCGTGTAA
>Contig484_317_reverse-C
AGCGTTAACACTGATCGGCGTGTAA
>Contig491_251_senseGC
TGAGGGTGAGGCGCTTCTCCGCAGG
>Contig491_251_senseCG
TGAGGGTGAGGCCCTTCTCCGCAGG
>Contig491_251_reverseCG
CCTGCGGAGAAGCGCCTCACCCTCA
>Contig491_251_reverseGC
CCTGCGGAGAAGGGCCTCACCCTCA
>Contig493_484_sense-A
TGATTTTTCCAAGTATTTCATTATC
>Contig493_484_senseA-
TGATTTTTCCAAAGTATTTCATTAT
>Contig493_484_reverse-T
GATAATGAAATACTTGGAAAAATCA
>Contig493_484_reverseT-
ATAATGAAATACTTTGGAAAAATCA
>Contig495_123_sense-A
AGAGAAAAAAGATGAAATTTATGCA
>Contig495_123_senseA-
AGAGAAAAAAGAATGAAATTTATGC
>Contig495_123_reverse-T
TGCATAAATTTCATCTTTTTTCTCT
>Contig495_123_reverseT-
GCATAAATTTCATTCTTTTTTCTCT
>Contig509_452_sense-G
GCATACCCCTGGAACATTTACAAAT
>Contig509_452_senseG-
GCATACCCCTGGGAACATTTACAAA
>Contig509_452_reverse-C
ATTTGTAAATGTTCCAGGGGTATGC
>Contig509_452_reverseC-
TTTGTAAATGTTCCCAGGGGTATGC
>Contig512_639_senseCT
TGTCCTCCCTGGCATTAAGGTAGAC
>Contig512_639_senseTC
TGTCCTCCCTGGTATTAAGGTAGAC
>Contig512_639_reverseGA
GTCTACCTTAATGCCAGGGAGGACA
>Contig512_639_reverseAG
GTCTACCTTAATACCAGGGAGGACA
>Contig514_411_sense-T
AAATGTTATTTTTTTTTTATTGAAA
>Contig514_411_senseT-
AAATGTTATTTTTTTTTTTATTGAA
>Contig514_411_reverse-A
TTTCAATAAAAAAAAAATAACATTT
>Contig514_411_reverseA-
TTCAATAAAAAAAAAAATAACATTT
>Contig524_301_senseCT
TGCCGCTTTGCTCCACAAGTCTGTC
>Contig524_301_senseTC
TGCCGCTTTGCTTCACAAGTCTGTC
>Contig524_301_reverseGA
GACAGACTTGTGGAGCAAAGCGGCA
>Contig524_301_reverseAG
GACAGACTTGTGAAGCAAAGCGGCA
>Contig565_463_senseCT
CACTCATGAGACCGGACATTTCTGC
>Contig565_463_senseTC
CACTCATGAGACTGGACATTTCTGC
>Contig565_463_reverseGA
GCAGAAATGTCCGGTCTCATGAGTG
>Contig565_463_reverseAG
GCAGAAATGTCCAGTCTCATGAGTG
>Contig580_408_senseA-
GATTGCATAGATAGATGGGTGGACC
>Contig580_408_sense-A
GATTGCATAGATGATGGGTGGACCA
>Contig580_408_reverseT-
GGTCCACCCATCTATCTATGCAATC
>Contig580_408_reverse-T
TGGTCCACCCATCATCTATGCAATC
>Contig580_438_senseAT
GATCATGATGATAATCATAAAACCT
>Contig580_438_senseTA
GATCATGATGATTATCATAAAACCT
>Contig580_438_reverseTA
AGGTTTTATGATTATCATCATGATC
>Contig580_438_reverseAT
AGGTTTTATGATAATCATCATGATC
>Contig580_463_senseGA
GTCCACTGTGTAGGGCCCCTCTTTT
>Contig580_463_senseAG
GTCCACTGTGTAAGGCCCCTCTTTT
>Contig580_463_reverseCT
AAAAGAGGGGCCCTACACAGTGGAC
>Contig580_463_reverseTC
AAAAGAGGGGCCTTACACAGTGGAC
>Contig582_442_senseAG
GTGATGAAGACAAGCCATTCATATG
>Contig582_442_senseGA
GTGATGAAGACAGGCCATTCATATG
>Contig582_442_reverseTC
CATATGAATGGCTTGTCTTCATCAC
>Contig582_442_reverseCT
CATATGAATGGCCTGTCTTCATCAC
>Contig593_623_senseTC
AAAGCAATAGTGTTAAAGGACGGAA
>Contig593_623_senseCT
AAAGCAATAGTGCTAAAGGACGGAA
>Contig593_623_reverseAG
TTCCGTCCTTTAACACTATTGCTTT
>Contig593_623_reverseGA
TTCCGTCCTTTAGCACTATTGCTTT
>Contig593_709_senseAC
TGTTATTCGTGTACCTAAAACTGGT
>Contig593_709_senseCA
TGTTATTCGTGTCCCTAAAACTGGT
>Contig593_709_reverseTG
ACCAGTTTTAGGTACACGAATAACA
>Contig593_709_reverseGT
ACCAGTTTTAGGGACACGAATAACA
>Contig593_735_senseTG
AATTTATTTATCTATCTACAACAAT
>Contig593_735_senseGT
AATTTATTTATCGATCTACAACAAT
>Contig593_735_reverseAC
ATTGTTGTAGATAGATAAATAAATT
>Contig593_735_reverseCA
ATTGTTGTAGATCGATAAATAAATT
>Contig593_769_senseTA
GTCTAAATAAATTAATCAGCCTTTT
>Contig593_769_senseAT
GTCTAAATAAATAAATCAGCCTTTT
>Contig593_769_reverseAT
AAAAGGCTGATTAATTTATTTAGAC
>Contig593_769_reverseTA
AAAAGGCTGATTTATTTATTTAGAC
>Contig594_212_senseAT
TTCTGTATTTACAGTCAGAAGTGTT
>Contig594_212_senseTA
TTCTGTATTTACTGTCAGAAGTGTT
>Contig594_212_reverseTA
AACACTTCTGACTGTAAATACAGAA
>Contig594_212_reverseAT
AACACTTCTGACAGTAAATACAGAA
>Contig594_242_senseCG
AACTCTCGTGACCAGAACCCAGGGA
>Contig594_242_senseGC
AACTCTCGTGACGAGAACCCAGGGA
>Contig594_242_reverseGC
TCCCTGGGTTCTGGTCACGAGAGTT
>Contig594_242_reverseCG
TCCCTGGGTTCTCGTCACGAGAGTT
>Contig598_104_senseAG
GGCCAATGCTGCATCTGGCATGGCA
>Contig598_104_senseGA
GGCCAATGCTGCGTCTGGCATGGCA
>Contig598_104_reverseTC
TGCCATGCCAGATGCAGCATTGGCC
>Contig598_104_reverseCT
TGCCATGCCAGACGCAGCATTGGCC
>Contig608_483_senseCG
GGCCTTATATGTCCTTTCCTTGCCT
>Contig608_483_senseGC
GGCCTTATATGTGCTTTCCTTGCCT
>Contig608_483_reverseGC
AGGCAAGGAAAGGACATATAAGGCC
>Contig608_483_reverseCG
AGGCAAGGAAAGCACATATAAGGCC
>Contig621_312_senseGA
GCTCTTAACGATGAACAGAATGGTG
>Contig621_312_senseAG
GCTCTTAACGATAAACAGAATGGTG
>Contig621_312_reverseCT
CACCATTCTGTTCATCGTTAAGAGC
>Contig621_312_reverseTC
CACCATTCTGTTTATCGTTAAGAGC
>Contig624_526_senseAT
TTCTATTTCCTTAGGCGCCAATGGA
>Contig624_526_senseTA
TTCTATTTCCTTTGGCGCCAATGGA
>Contig624_526_reverseTA
TCCATTGGCGCCTAAGGAAATAGAA
>Contig624_526_reverseAT
TCCATTGGCGCCAAAGGAAATAGAA
>Contig630_277_senseGA
CACCACTATTCCGACCATCGGTTTT
>Contig630_277_senseAG
CACCACTATTCCAACCATCGGTTTT
>Contig630_277_reverseCT
AAAACCGATGGTCGGAATAGTGGTG
>Contig630_277_reverseTC
AAAACCGATGGTTGGAATAGTGGTG
>Contig634_753_senseAC
GATACAATAGATAATGTGAAGGCGA
>Contig634_753_senseCA
GATACAATAGATCATGTGAAGGCGA
>Contig634_753_reverseTG
TCGCCTTCACATTATCTATTGTATC
>Contig634_753_reverseGT
TCGCCTTCACATGATCTATTGTATC
>Contig636_50_senseG-
ATTGTAGTCTTAGATCCAATTCAAC
>Contig636_50_sense-G
ATTGTAGTCTTAATCCAATTCAACT
>Contig636_50_reverseC-
GTTGAATTGGATCTAAGACTACAAT
>Contig636_50_reverse-C
AGTTGAATTGGATTAAGACTACAAT
>Contig640_241_senseAC
ATTATCCACATCAATCCTAACGCTC
>Contig640_241_senseCA
ATTATCCACATCCATCCTAACGCTC
>Contig640_241_reverseTG
GAGCGTTAGGATTGATGTGGATAAT
>Contig640_241_reverseGT
GAGCGTTAGGATGGATGTGGATAAT
>Contig640_309_senseGA
TCTCATTCCTTTGGCTCAGTTCAGA
>Contig640_309_senseAG
TCTCATTCCTTTAGCTCAGTTCAGA
>Contig640_309_reverseCT
TCTGAACTGAGCCAAAGGAATGAGA
>Contig640_309_reverseTC
TCTGAACTGAGCTAAAGGAATGAGA
>Contig640_457_senseGA
AGATGCCAGAGAGAAGCTTCTGGAT
>Contig640_457_senseAG
AGATGCCAGAGAAAAGCTTCTGGAT
>Contig640_457_reverseCT
ATCCAGAAGCTTCTCTCTGGCATCT
>Contig640_457_reverseTC
ATCCAGAAGCTTTTCTCTGGCATCT
>Contig640_478_senseGA
TGGATGCTATTGGAGATCTGAAGCT
>Contig640_478_senseAG
TGGATGCTATTGAAGATCTGAAGCT
>Contig640_478_reverseCT
AGCTTCAGATCTCCAATAGCATCCA
>Contig640_478_reverseTC
AGCTTCAGATCTTCAATAGCATCCA
>Contig640_529_senseGC
GGACTTGGTACTGTCCAAAGGATTC
>Contig640_529_senseCG
GGACTTGGTACTCTCCAAAGGATTC
>Contig640_529_reverseCG
GAATCCTTTGGACAGTACCAAGTCC
>Contig640_529_reverseGC
GAATCCTTTGGAGAGTACCAAGTCC
>Contig647_190_senseGA
TAATCATCTTCAGCGTTCAGATCTC
>Contig647_190_senseAG
TAATCATCTTCAACGTTCAGATCTC
>Contig647_190_reverseCT
GAGATCTGAACGCTGAAGATGATTA
>Contig647_190_reverseTC
GAGATCTGAACGTTGAAGATGATTA
>Contig647_380_senseCT
TGTTTCTTTCATCGATTCAACTCCG
>Contig647_380_senseTC
TGTTTCTTTCATTGATTCAACTCCG
>Contig647_380_reverseGA
CGGAGTTGAATCGATGAAAGAAACA
>Contig647_380_reverseAG
CGGAGTTGAATCAATGAAAGAAACA
>Contig647_467_senseAT
TGACTCCCTCTCAAGTCGTTCTGCT
>Contig647_467_senseTA
TGACTCCCTCTCTAGTCGTTCTGCT
>Contig647_467_reverseTA
AGCAGAACGACTTGAGAGGGAGTCA
>Contig647_467_reverseAT
AGCAGAACGACTAGAGAGGGAGTCA
>Contig658_772_senseA-
CAAATCAACCAAATCAGCGTTGCAA
>Contig658_772_sense-A
CAAATCAACCAATCAGCGTTGCAAT
>Contig658_772_reverseT-
TTGCAACGCTGATTTGGTTGATTTG
>Contig658_772_reverse-T
ATTGCAACGCTGATTGGTTGATTTG
>Contig658_896_senseCG
GTACTGAAAATGCTAAAGATTACTG
>Contig658_896_senseGC
GTACTGAAAATGGTAAAGATTACTG
>Contig658_896_reverseGC
CAGTAATCTTTAGCATTTTCAGTAC
>Contig658_896_reverseCG
CAGTAATCTTTACCATTTTCAGTAC
>Contig660_298_senseTC
TGATATCTTCAATGGAAAGAAGCTT
>Contig660_298_senseCT
TGATATCTTCAACGGAAAGAAGCTT
>Contig660_298_reverseAG
AAGCTTCTTTCCATTGAAGATATCA
>Contig660_298_reverseGA
AAGCTTCTTTCCGTTGAAGATATCA
>Contig660_497_senseTA
GGATTCGCAGATTGAAAAGATTTGG
>Contig660_497_senseAT
GGATTCGCAGATAGAAAAGATTTGG
>Contig660_497_reverseAT
CCAAATCTTTTCAATCTGCGAATCC
>Contig660_497_reverseTA
CCAAATCTTTTCTATCTGCGAATCC
>Contig676_96_senseG-
GCAAGGCCAGGGGCTCTGACCTTAG
>Contig676_96_sense-G
GCAAGGCCAGGGCTCTGACCTTAGA
>Contig676_96_reverseC-
CTAAGGTCAGAGCCCCTGGCCTTGC
>Contig676_96_reverse-C
TCTAAGGTCAGAGCCCTGGCCTTGC
>Contig676_359_senseAG
TGCTGAGGTGAAAGGATTGGATGTG
>Contig676_359_senseGA
TGCTGAGGTGAAGGGATTGGATGTG
>Contig676_359_reverseTC
CACATCCAATCCTTTCACCTCAGCA
>Contig676_359_reverseCT
CACATCCAATCCCTTCACCTCAGCA
>Contig683_73_sense-A
CAATGGCGCCAAGGCAGAGAAAAAG
>Contig683_73_senseA-
CAATGGCGCCAAAGGCAGAGAAAAA
>Contig683_73_reverse-T
CTTTTTCTCTGCCTTGGCGCCATTG
>Contig683_73_reverseT-
TTTTTCTCTGCCTTTGGCGCCATTG
>Contig683_509_senseTA
CCGTGACTAAGTTTACTAGTTCGTG
>Contig683_509_senseAT
CCGTGACTAAGTATACTAGTTCGTG
>Contig683_509_reverseAT
CACGAACTAGTAAACTTAGTCACGG
>Contig683_509_reverseTA
CACGAACTAGTATACTTAGTCACGG
>Contig691_487_senseAT
TTGCGTTTGTGTATGGGGTGTGTTT
>Contig691_487_senseTA
TTGCGTTTGTGTTTGGGGTGTGTTT
>Contig691_487_reverseTA
AAACACACCCCATACACAAACGCAA
>Contig691_487_reverseAT
AAACACACCCCAAACACAAACGCAA
>Contig704_126_senseGA
TATTGTTTCAGGGGTTCAATTGGGA
>Contig704_126_senseAG
TATTGTTTCAGGAGTTCAATTGGGA
>Contig704_126_reverseCT
TCCCAATTGAACCCCTGAAACAATA
>Contig704_126_reverseTC
TCCCAATTGAACTCCTGAAACAATA
>Contig710_133_senseT-
TAAAGAAGGAATTCCCCCCGATCAG
>Contig710_133_sense-T
TAAAGAAGGAATCCCCCCGATCAGC
>Contig710_133_reverseA-
CTGATCGGGGGGAATTCCTTCTTTA
>Contig710_133_reverse-A
GCTGATCGGGGGGATTCCTTCTTTA
>Contig721_657_senseCA
AAAATCAATTATCATTACTGATGGT
>Contig721_657_senseAC
AAAATCAATTATAATTACTGATGGT
>Contig721_657_reverseGT
ACCATCAGTAATGATAATTGATTTT
>Contig721_657_reverseTG
ACCATCAGTAATTATAATTGATTTT
>Contig728_340_senseTG
AAATTTTAGATTTGGTTGAGTGGTC
>Contig728_340_senseGT
AAATTTTAGATTGGGTTGAGTGGTC
>Contig728_340_reverseAC
GACCACTCAACCAAATCTAAAATTT
>Contig728_340_reverseCA
GACCACTCAACCCAATCTAAAATTT
>Contig734_174_senseAT
GTATGATGAGGGAATATTTCAGTTA
>Contig734_174_senseTA
GTATGATGAGGGTATATTTCAGTTA
>Contig734_174_reverseTA
TAACTGAAATATTCCCTCATCATAC
>Contig734_174_reverseAT
TAACTGAAATATACCCTCATCATAC
>Contig737_676_senseAT
TTTCTATTTTCCATAGTTCTGTAAT
>Contig737_676_senseTA
TTTCTATTTTCCTTAGTTCTGTAAT
>Contig737_676_reverseTA
ATTACAGAACTATGGAAAATAGAAA
>Contig737_676_reverseAT
ATTACAGAACTAAGGAAAATAGAAA
>Contig738_617_senseAC
CAGCAGGATGTTAATGTGTTTCTGA
>Contig738_617_senseCA
CAGCAGGATGTTCATGTGTTTCTGA
>Contig738_617_reverseTG
TCAGAAACACATTAACATCCTGCTG
>Contig738_617_reverseGT
TCAGAAACACATGAACATCCTGCTG
>Contig741_228_senseGA
CTTGAAGGAGATGGAGGTCCCGGTA
>Contig741_228_senseAG
CTTGAAGGAGATAGAGGTCCCGGTA
>Contig741_228_reverseCT
TACCGGGACCTCCATCTCCTTCAAG
>Contig741_228_reverseTC
TACCGGGACCTCTATCTCCTTCAAG
>Contig746_377_senseAG
AAAAGAGATGTAACATCTCACTTTG
>Contig746_377_senseGA
AAAAGAGATGTAGCATCTCACTTTG
>Contig746_377_reverseTC
CAAAGTGAGATGTTACATCTCTTTT
>Contig746_377_reverseCT
CAAAGTGAGATGCTACATCTCTTTT
>Contig748_320_senseTG
TCATGTCAAGATTGGTATTTGCTTA
>Contig748_320_senseGT
TCATGTCAAGATGGGTATTTGCTTA
>Contig748_320_reverseAC
TAAGCAAATACCAATCTTGACATGA
>Contig748_320_reverseCA
TAAGCAAATACCCATCTTGACATGA
>Contig748_410_senseTC
TAAAACGACTGTTCTGGAAGGTCAT
>Contig748_410_senseCT
TAAAACGACTGTCCTGGAAGGTCAT
>Contig748_410_reverseAG
ATGACCTTCCAGAACAGTCGTTTTA
>Contig748_410_reverseGA
ATGACCTTCCAGGACAGTCGTTTTA
>Contig755_373_senseTG
CACCACTGGTGGTTTTGAAGCTGGT
>Contig755_373_senseGT
CACCACTGGTGGGTTTGAAGCTGGT
>Contig755_373_reverseAC
ACCAGCTTCAAAACCACCAGTGGTG
>Contig755_373_reverseCA
ACCAGCTTCAAACCCACCAGTGGTG
>Contig755_412_senseGA
GCAGACCCGTGAGCATGCTCTCCTT
>Contig755_412_senseAG
GCAGACCCGTGAACATGCTCTCCTT
>Contig755_412_reverseCT
AAGGAGAGCATGCTCACGGGTCTGC
>Contig755_412_reverseTC
AAGGAGAGCATGTTCACGGGTCTGC
>Contig755_508_senseCT
CAAGGCAAGGTACGATGAAATCGTG
>Contig755_508_senseTC
CAAGGCAAGGTATGATGAAATCGTG
>Contig755_508_reverseGA
CACGATTTCATCGTACCTTGCCTTG
>Contig755_508_reverseAG
CACGATTTCATCATACCTTGCCTTG
>Contig755_535_senseCT
GGAAGTCTCCTCCTACCTCAAGAAG
>Contig755_535_senseTC
GGAAGTCTCCTCTTACCTCAAGAAG
>Contig755_535_reverseGA
CTTCTTGAGGTAGGAGGAGACTTCC
>Contig755_535_reverseAG
CTTCTTGAGGTAAGAGGAGACTTCC
>Contig759_441_senseTG
CCGTGAGCATGCTCTCCTTGCTTTC
>Contig759_441_senseGT
CCGTGAGCATGCGCTCCTTGCTTTC
>Contig759_441_reverseAC
GAAAGCAAGGAGAGCATGCTCACGG
>Contig759_441_reverseCA
GAAAGCAAGGAGCGCATGCTCACGG
>Contig759_472_senseAC
GGTGTGAAGCAAATGATTTGCTGCT
>Contig759_472_senseCA
GGTGTGAAGCAACTGATTTGCTGCT
>Contig759_472_reverseTG
AGCAGCAAATCATTTGCTTCACACC
>Contig759_472_reverseGT
AGCAGCAAATCAGTTGCTTCACACC
>Contig767_167_senseCT
CCATATCAGTGTCGAGGTCCTTGAA
>Contig767_167_senseTC
CCATATCAGTGTTGAGGTCCTTGAA
>Contig767_167_reverseGA
TTCAAGGACCTCGACACTGATATGG
>Contig767_167_reverseAG
TTCAAGGACCTCAACACTGATATGG
>Contig767_185_senseTC
CCTTGAAGGAAATGGAGGCCCTGGC
>Contig767_185_senseCT
CCTTGAAGGAAACGGAGGCCCTGGC
>Contig767_185_reverseAG
GCCAGGGCCTCCATTTCCTTCAAGG
>Contig767_185_reverseGA
GCCAGGGCCTCCGTTTCCTTCAAGG
>Contig808_88_senseG-
TTTGGTGTTGATGATATTTAGTAAA
>Contig808_88_sense-G
TTTGGTGTTGATATATTTAGTAAAA
>Contig808_88_reverseC-
TTTACTAAATATCATCAACACCAAA
>Contig808_88_reverse-C
TTTTACTAAATATATCAACACCAAA
>Contig969_365_senseGA
ACTTGTCAGGACGCAGACTTTGGTG
>Contig969_365_senseAG
ACTTGTCAGGACACAGACTTTGGTG
>Contig969_365_reverseCT
CACCAAAGTCTGCGTCCTGACAAGT
>Contig969_365_reverseTC
CACCAAAGTCTGTGTCCTGACAAGT
>Contig969_543_senseC-
AGCAACCATGTTCGCTAGGAAGCTT
>Contig969_543_sense-C
AGCAACCATGTTGCTAGGAAGCTTG
>Contig969_543_reverseG-
AAGCTTCCTAGCGAACATGGTTGCT
>Contig969_543_reverse-G
CAAGCTTCCTAGCAACATGGTTGCT
>Contig970_480_senseTC
GGCTCTGTCACGTTTTTAAAGTGAT
>Contig970_480_senseCT
GGCTCTGTCACGCTTTTAAAGTGAT
>Contig970_480_reverseAG
ATCACTTTAAAAACGTGACAGAGCC
>Contig970_480_reverseGA
ATCACTTTAAAAGCGTGACAGAGCC
>Contig972_206_senseT-
AACGGCGGTGATTCATCCTCCTCGG
>Contig972_206_sense-T
AACGGCGGTGATCATCCTCCTCGGA
>Contig972_206_reverseA-
CCGAGGAGGATGAATCACCGCCGTT
>Contig972_206_reverse-A
TCCGAGGAGGATGATCACCGCCGTT
>Contig1046_298_senseGA
CAAAGTTTTAAGGGAGAAATATGGT
>Contig1046_298_senseAG
CAAAGTTTTAAGAGAGAAATATGGT
>Contig1046_298_reverseCT
ACCATATTTCTCCCTTAAAACTTTG
>Contig1046_298_reverseTC
ACCATATTTCTCTCTTAAAACTTTG
>Contig1046_382_senseAG
TGAAGATTTAGGAATTAAAGATTCC
>Contig1046_382_senseGA
TGAAGATTTAGGGATTAAAGATTCC
>Contig1046_382_reverseTC
GGAATCTTTAATTCCTAAATCTTCA
>Contig1046_382_reverseCT
GGAATCTTTAATCCCTAAATCTTCA
>Contig1046_434_senseGA
GTTGATTATGTGGTCAATTGTGCTG
>Contig1046_434_senseAG
GTTGATTATGTGATCAATTGTGCTG
>Contig1046_434_reverseCT
CAGCACAATTGACCACATAATCAAC
>Contig1046_434_reverseTC
CAGCACAATTGATCACATAATCAAC
>Contig1082_157_sense-A
TTCGCATCTTAATTTTTTGTTTAAA
>Contig1082_157_senseA-
TTCGCATCTTAAATTTTTTGTTTAA
>Contig1082_157_reverse-T
TTTAAACAAAAAATTAAGATGCGAA
>Contig1082_157_reverseT-
TTAAACAAAAAATTTAAGATGCGAA
>Contig1132_180_sense-G
TAACATTCAAGGTATTACCAAACCT
>Contig1132_180_senseG-
TAACATTCAAGGGTATTACCAAACC
>Contig1132_180_reverse-C
AGGTTTGGTAATACCTTGAATGTTA
>Contig1132_180_reverseC-
GGTTTGGTAATACCCTTGAATGTTA

## Sheet: Hevea brasiliensis
Hevea brasiliensis (allavailsnp) contains 25 nucleotides sense and reverse string surrounding the SNP, the SNP is at the middle position (residue 13)
>Contig13_246_sense-A
AAGGAAAAAAAAGAGGAAAGAGAGA
>Contig13_246_senseA-
AAGGAAAAAAAAAGAGGAAAGAGAG
>Contig13_246_reverse-T
TCTCTCTTTCCTCTTTTTTTTCCTT
>Contig13_246_reverseT-
CTCTCTTTCCTCTTTTTTTTTCCTT
>Contig19_403_senseCG
GGATGGATTTGTCAGTCTGCTGACT
>Contig19_403_senseGC
GGATGGATTTGTGAGTCTGCTGACT
>Contig19_403_reverseGC
AGTCAGCAGACTGACAAATCCATCC
>Contig19_403_reverseCG
AGTCAGCAGACTCACAAATCCATCC
>Contig19_442_senseAG
CAAGGATGACCTAAGGCTTCCAACT
>Contig19_442_senseGA
CAAGGATGACCTGAGGCTTCCAACT
>Contig19_442_reverseTC
AGTTGGAAGCCTTAGGTCATCCTTG
>Contig19_442_reverseCT
AGTTGGAAGCCTCAGGTCATCCTTG
>Contig19_490_senseTC
CAAGGATGGATTTGCCGAGGGGAAA
>Contig19_490_senseCT
CAAGGATGGATTCGCCGAGGGGAAA
>Contig19_490_reverseAG
TTTCCCCTCGGCAAATCCATCCTTG
>Contig19_490_reverseGA
TTTCCCCTCGGCGAATCCATCCTTG
>Contig47_328_senseA-
TCCATCGAAAAAATATAAATAGAAT
>Contig47_328_sense-A
TCCATCGAAAAATATAAATAGAATG
>Contig47_328_reverseT-
ATTCTATTTATATTTTTTCGATGGA
>Contig47_328_reverse-T
CATTCTATTTATATTTTTCGATGGA
>Contig60_93_senseTC
TCTTATGGCTAGTTTCTCTTGAACC
>Contig60_93_senseCT
TCTTATGGCTAGCTTCTCTTGAACC
>Contig60_93_reverseAG
GGTTCAAGAGAAACTAGCCATAAGA
>Contig60_93_reverseGA
GGTTCAAGAGAAGCTAGCCATAAGA
>Contig60_107_senseGA
TCTCTTGAACCCGTCTTTTTTATCA
>Contig60_107_senseAG
TCTCTTGAACCCATCTTTTTTATCA
>Contig60_107_reverseCT
TGATAAAAAAGACGGGTTCAAGAGA
>Contig60_107_reverseTC
TGATAAAAAAGATGGGTTCAAGAGA
>Contig60_434_senseGT
TTGTTAGCTTTTGCTCCAAATTAAG
>Contig60_434_senseTG
TTGTTAGCTTTTTCTCCAAATTAAG
>Contig60_434_reverseCA
CTTAATTTGGAGCAAAAGCTAACAA
>Contig60_434_reverseAC
CTTAATTTGGAGAAAAAGCTAACAA
>Contig65_144_senseTC
TGAAAGTAACCCTATGAAATATCAA
>Contig65_144_senseCT
TGAAAGTAACCCCATGAAATATCAA
>Contig65_144_reverseAG
TTGATATTTCATAGGGTTACTTTCA
>Contig65_144_reverseGA
TTGATATTTCATGGGGTTACTTTCA
>Contig65_228_senseTC
AAAAGGAAGAGCTCTAGCAAACTAT
>Contig65_228_senseCT
AAAAGGAAGAGCCCTAGCAAACTAT
>Contig65_228_reverseAG
ATAGTTTGCTAGAGCTCTTCCTTTT
>Contig65_228_reverseGA
ATAGTTTGCTAGGGCTCTTCCTTTT
>Contig65_311_sense-T
ATCAGCCACTCTAACCCCTCTTGGC
>Contig65_311_senseT-
ATCAGCCACTCTTAACCCCTCTTGG
>Contig65_311_reverse-A
GCCAAGAGGGGTTAGAGTGGCTGAT
>Contig65_311_reverseA-
CCAAGAGGGGTTAAGAGTGGCTGAT
>Contig65_399_senseTC
TTATCTCAATTGTTGCCTTCTCTGC
>Contig65_399_senseCT
TTATCTCAATTGCTGCCTTCTCTGC
>Contig65_399_reverseAG
GCAGAGAAGGCAACAATTGAGATAA
>Contig65_399_reverseGA
GCAGAGAAGGCAGCAATTGAGATAA
>Contig80_277_senseCT
TTATTTCAAGTCCGGGCAGAGACCA
>Contig80_277_senseTC
TTATTTCAAGTCTGGGCAGAGACCA
>Contig80_277_reverseGA
TGGTCTCTGCCCGGACTTGAAATAA
>Contig80_277_reverseAG
TGGTCTCTGCCCAGACTTGAAATAA
>Contig80_313_senseTC
AACCTTATTCCATGAAGGAAGAACT
>Contig80_313_senseCT
AACCTTATTCCACGAAGGAAGAACT
>Contig80_313_reverseAG
AGTTCTTCCTTCATGGAATAAGGTT
>Contig80_313_reverseGA
AGTTCTTCCTTCGTGGAATAAGGTT
>Contig83_455_senseAC
AGGTAGGGAAGTAACTGGATTAGCC
>Contig83_455_senseCA
AGGTAGGGAAGTCACTGGATTAGCC
>Contig83_455_reverseTG
GGCTAATCCAGTTACTTCCCTACCT
>Contig83_455_reverseGT
GGCTAATCCAGTGACTTCCCTACCT
>Contig83_572_senseAT
TCATTTCTATTAAGTTTTGTGTTCC
>Contig83_572_senseTA
TCATTTCTATTATGTTTTGTGTTCC
>Contig83_572_reverseTA
GGAACACAAAACTTAATAGAAATGA
>Contig83_572_reverseAT
GGAACACAAAACATAATAGAAATGA
>Contig177_1504_senseAC
AAGTATTGAGGCAACCAACATGTCC
>Contig177_1504_senseCA
AAGTATTGAGGCCACCAACATGTCC
>Contig177_1504_reverseTG
GGACATGTTGGTTGCCTCAATACTT
>Contig177_1504_reverseGT
GGACATGTTGGTGGCCTCAATACTT
>Contig177_1670_senseCT
ATTCTAGCGTTTCTGCTTCGTTGTA
>Contig177_1670_senseTC
ATTCTAGCGTTTTTGCTTCGTTGTA
>Contig177_1670_reverseGA
TACAACGAAGCAGAAACGCTAGAAT
>Contig177_1670_reverseAG
TACAACGAAGCAAAAACGCTAGAAT
>Contig179_745_senseCA
AATCTTCCATGACGGCCGCCTCGTT
>Contig179_745_senseAC
AATCTTCCATGAAGGCCGCCTCGTT
>Contig179_745_reverseGT
AACGAGGCGGCCGTCATGGAAGATT
>Contig179_745_reverseTG
AACGAGGCGGCCTTCATGGAAGATT
>Contig179_861_senseGT
CACTCCCAGAACGCATCGTACGCTA
>Contig179_861_senseTG
CACTCCCAGAACTCATCGTACGCTA
>Contig179_861_reverseCA
TAGCGTACGATGCGTTCTGGGAGTG
>Contig179_861_reverseAC
TAGCGTACGATGAGTTCTGGGAGTG
>Contig179_918_senseAG
TCCGCGGCACACAACCTCCTGCCCC
>Contig179_918_senseGA
TCCGCGGCACACGACCTCCTGCCCC
>Contig179_918_reverseTC
GGGGCAGGAGGTTGTGTGCCGCGGA
>Contig179_918_reverseCT
GGGGCAGGAGGTCGTGTGCCGCGGA
>Contig185_340_senseCA
GAGTGATTTTCACGAACCTGGAACG
>Contig185_340_senseAC
GAGTGATTTTCAAGAACCTGGAACG
>Contig185_340_reverseGT
CGTTCCAGGTTCGTGAAAATCACTC
>Contig185_340_reverseTG
CGTTCCAGGTTCTTGAAAATCACTC
>Contig185_454_senseTC
TGGTGGTGTTACTGTTAAGAAGACT
>Contig185_454_senseCT
TGGTGGTGTTACCGTTAAGAAGACT
>Contig185_454_reverseAG
AGTCTTCTTAACAGTAACACCACCA
>Contig185_454_reverseGA
AGTCTTCTTAACGGTAACACCACCA
>Contig185_493_senseCT
AATTGGTATCTACGATGAGCCAATG
>Contig185_493_senseTC
AATTGGTATCTATGATGAGCCAATG
>Contig185_493_reverseGA
CATTGGCTCATCGTAGATACCAATT
>Contig185_493_reverseAG
CATTGGCTCATCATAGATACCAATT
>Contig185_545_senseCT
TGAAAGGCTTGGCGATTATCTCATT
>Contig185_545_senseTC
TGAAAGGCTTGGTGATTATCTCATT
>Contig185_545_reverseGA
AATGAGATAATCGCCAAGCCTTTCA
>Contig185_545_reverseAG
AATGAGATAATCACCAAGCCTTTCA
>Contig185_639_senseCG
GCATTTGCTTACCAGCTGTCAGAAC
>Contig185_639_senseGC
GCATTTGCTTACGAGCTGTCAGAAC
>Contig185_639_reverseGC
GTTCTGACAGCTGGTAAGCAAATGC
>Contig185_639_reverseCG
GTTCTGACAGCTCGTAAGCAAATGC
>Contig200_159_senseGT
TCTCTGAGTTCTGTGATGAAGAGAA
>Contig200_159_senseTG
TCTCTGAGTTCTTTGATGAAGAGAA
>Contig200_159_reverseCA
TTCTCTTCATCACAGAACTCAGAGA
>Contig200_159_reverseAC
TTCTCTTCATCAAAGAACTCAGAGA
>Contig200_221_senseAG
TATGAGAAACACAAGGTAAAGAAAG
>Contig200_221_senseGA
TATGAGAAACACGAGGTAAAGAAAG
>Contig200_221_reverseTC
CTTTCTTTACCTTGTGTTTCTCATA
>Contig200_221_reverseCT
CTTTCTTTACCTCGTGTTTCTCATA
>Contig200_270_senseGA
AGATAGAAGAGGGAGGTGCTGAGTT
>Contig200_270_senseAG
AGATAGAAGAGGAAGGTGCTGAGTT
>Contig200_270_reverseCT
AACTCAGCACCTCCCTCTTCTATCT
>Contig200_270_reverseTC
AACTCAGCACCTTCCTCTTCTATCT
>Contig209_1099_senseTC
TAATTCTGATGCTCACAAGCCCCGA
>Contig209_1099_senseCT
TAATTCTGATGCCCACAAGCCCCGA
>Contig209_1099_reverseAG
TCGGGGCTTGTGAGCATCAGAATTA
>Contig209_1099_reverseGA
TCGGGGCTTGTGGGCATCAGAATTA
>Contig217_194_senseGA
ACATCGTTTTGCGGGAGTCGACATG
>Contig217_194_senseAG
ACATCGTTTTGCAGGAGTCGACATG
>Contig217_194_reverseCT
CATGTCGACTCCCGCAAAACGATGT
>Contig217_194_reverseTC
CATGTCGACTCCTGCAAAACGATGT
>Contig217_419_senseCT
TGGTGCTCGTGCCAGGTTCCAGAAG
>Contig217_419_senseTC
TGGTGCTCGTGCTAGGTTCCAGAAG
>Contig217_419_reverseGA
CTTCTGGAACCTGGCACGAGCACCA
>Contig217_419_reverseAG
CTTCTGGAACCTAGCACGAGCACCA
>Contig217_465_senseCG
TTATGCTCTATGCTTATGTGATTTT
>Contig217_465_senseGC
TTATGCTCTATGGTTATGTGATTTT
>Contig217_465_reverseGC
AAAATCACATAAGCATAGAGCATAA
>Contig217_465_reverseCG
AAAATCACATAACCATAGAGCATAA
>Contig217_517_senseGC
GAGATTTGAGAAGTAGAATGTTAAT
>Contig217_517_senseCG
GAGATTTGAGAACTAGAATGTTAAT
>Contig217_517_reverseCG
ATTAACATTCTACTTCTCAAATCTC
>Contig217_517_reverseGC
ATTAACATTCTAGTTCTCAAATCTC
>Contig217_530_senseGT
TAGAATGTTAATGGGTTTTTGTTAA
>Contig217_530_senseTG
TAGAATGTTAATTGGTTTTTGTTAA
>Contig217_530_reverseCA
TTAACAAAAACCCATTAACATTCTA
>Contig217_530_reverseAC
TTAACAAAAACCAATTAACATTCTA
>Contig239_442_senseAC
GCTTGTCTTTCTAAATTAATCATTG
>Contig239_442_senseCA
GCTTGTCTTTCTCAATTAATCATTG
>Contig239_442_reverseTG
CAATGATTAATTTAGAAAGACAAGC
>Contig239_442_reverseGT
CAATGATTAATTGAGAAAGACAAGC
>Contig239_457_senseGA
TTAATCATTGTGGATTGCCCTAACC
>Contig239_457_senseAG
TTAATCATTGTGAATTGCCCTAACC
>Contig239_457_reverseCT
GGTTAGGGCAATCCACAATGATTAA
>Contig239_457_reverseTC
GGTTAGGGCAATTCACAATGATTAA
>Contig239_472_senseGA
TGCCCTAACCTGGCTTTGATGCCAA
>Contig239_472_senseAG
TGCCCTAACCTGACTTTGATGCCAA
>Contig239_472_reverseCT
TTGGCATCAAAGCCAGGTTAGGGCA
>Contig239_472_reverseTC
TTGGCATCAAAGTCAGGTTAGGGCA
>Contig239_673_senseGC
GGGATTGAGAATGTAGCATCTCTAC
>Contig239_673_senseCG
GGGATTGAGAATCTAGCATCTCTAC
>Contig239_673_reverseCG
GTAGAGATGCTACATTCTCAATCCC
>Contig239_673_reverseGC
GTAGAGATGCTAGATTCTCAATCCC
>Contig239_808_senseCA
TTAAATATTGATCATTGCCCCCATT
>Contig239_808_senseAC
TTAAATATTGATAATTGCCCCCATT
>Contig239_808_reverseGT
AATGGGGGCAATGATCAATATTTAA
>Contig239_808_reverseTG
AATGGGGGCAATTATCAATATTTAA
>Contig239_822_senseGA
TTGCCCCCATTTGTCTGAAAGATGC
>Contig239_822_senseAG
TTGCCCCCATTTATCTGAAAGATGC
>Contig239_822_reverseCT
GCATCTTTCAGACAAATGGGGGCAA
>Contig239_822_reverseTC
GCATCTTTCAGATAAATGGGGGCAA
>Contig239_1004_senseGA
TCTATCATGTTCGGTATATACCTCT
>Contig239_1004_senseAG
TCTATCATGTTCAGTATATACCTCT
>Contig239_1004_reverseCT
AGAGGTATATACCGAACATGATAGA
>Contig239_1004_reverseTC
AGAGGTATATACTGAACATGATAGA
>Contig239_1037_sense-T
TGTATTTCAATTGTTTCATGATTCT
>Contig239_1037_senseT-
TGTATTTCAATTTGTTTCATGATTC
>Contig239_1037_reverse-A
AGAATCATGAAACAATTGAAATACA
>Contig239_1037_reverseA-
GAATCATGAAACAAATTGAAATACA
>Contig244_526_senseGA
TAAATATCTTCCGATAGATGCAGCA
>Contig244_526_senseAG
TAAATATCTTCCAATAGATGCAGCA
>Contig244_526_reverseCT
TGCTGCATCTATCGGAAGATATTTA
>Contig244_526_reverseTC
TGCTGCATCTATTGGAAGATATTTA
>Contig244_623_senseAC
ACTATAGATGAGAGAGCTATTAACA
>Contig244_623_senseCA
ACTATAGATGAGCGAGCTATTAACA
>Contig244_623_reverseTG
TGTTAATAGCTCTCTCATCTATAGT
>Contig244_623_reverseGT
TGTTAATAGCTCGCTCATCTATAGT
>Contig262_521_senseTG
AGGAAAGCAACCTCTTCAATGGGTG
>Contig262_521_senseGT
AGGAAAGCAACCGCTTCAATGGGTG
>Contig262_521_reverseAC
CACCCATTGAAGAGGTTGCTTTCCT
>Contig262_521_reverseCA
CACCCATTGAAGCGGTTGCTTTCCT
>Contig278_83_senseCT
GGCTAGCGTGCTCAAGTGCGGGAAA
>Contig278_83_senseTC
GGCTAGCGTGCTTAAGTGCGGGAAA
>Contig278_83_reverseGA
TTTCCCGCACTTGAGCACGCTAGCC
>Contig278_83_reverseAG
TTTCCCGCACTTAAGCACGCTAGCC
>Contig298_569_senseTG
GTCATCGGCGCCTCCCCAGATCTCG
>Contig298_569_senseGT
GTCATCGGCGCCGCCCCAGATCTCG
>Contig298_569_reverseAC
CGAGATCTGGGGAGGCGCCGATGAC
>Contig298_569_reverseCA
CGAGATCTGGGGCGGCGCCGATGAC
>Contig310_196_senseTA
TTCTTTGCCTGTTGGAACTGTAATT
>Contig310_196_senseAT
TTCTTTGCCTGTAGGAACTGTAATT
>Contig310_196_reverseAT
AATTACAGTTCCAACAGGCAAAGAA
>Contig310_196_reverseTA
AATTACAGTTCCTACAGGCAAAGAA
>Contig310_603_senseAC
CATACATGGTGAATGATGATTTGTC
>Contig310_603_senseCA
CATACATGGTGACTGATGATTTGTC
>Contig310_603_reverseTG
GACAAATCATCATTCACCATGTATG
>Contig310_603_reverseGT
GACAAATCATCAGTCACCATGTATG
>Contig310_634_senseAG
ACCATTGTCAATAATCTCTGGTGTT
>Contig310_634_senseGA
ACCATTGTCAATGATCTCTGGTGTT
>Contig310_634_reverseTC
AACACCAGAGATTATTGACAATGGT
>Contig310_634_reverseCT
AACACCAGAGATCATTGACAATGGT
>Contig311_21_senseTA
TACTACTCTGTTTAGCTTCTGCTTC
>Contig311_21_senseAT
TACTACTCTGTTAAGCTTCTGCTTC
>Contig311_21_reverseAT
GAAGCAGAAGCTAAACAGAGTAGTA
>Contig311_21_reverseTA
GAAGCAGAAGCTTAACAGAGTAGTA
>Contig316_236_senseAT
TCCTTGATGCATAAGAAATTTCATT
>Contig316_236_senseTA
TCCTTGATGCATTAGAAATTTCATT
>Contig316_236_reverseTA
AATGAAATTTCTTATGCATCAAGGA
>Contig316_236_reverseAT
AATGAAATTTCTAATGCATCAAGGA
>Contig316_308_sense-T
TTTTTTTTTTTTCATTTGATATGAG
>Contig316_308_senseT-
TTTTTTTTTTTTTCATTTGATATGA
>Contig316_308_reverse-A
CTCATATCAAATGAAAAAAAAAAAA
>Contig316_308_reverseA-
TCATATCAAATGAAAAAAAAAAAAA
>Contig326_499_senseAG
AATGCCTGGCACAAAAGGCGGCCTT
>Contig326_499_senseGA
AATGCCTGGCACGAAAGGCGGCCTT
>Contig326_499_reverseTC
AAGGCCGCCTTTTGTGCCAGGCATT
>Contig326_499_reverseCT
AAGGCCGCCTTTCGTGCCAGGCATT
>Contig327_89_senseTC
TGTTGAGCACTATTACACCACTTTC
>Contig327_89_senseCT
TGTTGAGCACTACTACACCACTTTC
>Contig327_89_reverseAG
GAAAGTGGTGTAATAGTGCTCAACA
>Contig327_89_reverseGA
GAAAGTGGTGTAGTAGTGCTCAACA
>Contig327_158_senseCT
GATGCTTACCTTCGAGGGCCAGAAG
>Contig327_158_senseTC
GATGCTTACCTTTGAGGGCCAGAAG
>Contig327_158_reverseGA
CTTCTGGCCCTCGAAGGTAAGCATC
>Contig327_158_reverseAG
CTTCTGGCCCTCAAAGGTAAGCATC
>Contig331_433_senseTA
CTAGAGCTAACCTGGAAGTCCTTCA
>Contig331_433_senseAT
CTAGAGCTAACCAGGAAGTCCTTCA
>Contig331_433_reverseAT
TGAAGGACTTCCAGGTTAGCTCTAG
>Contig331_433_reverseTA
TGAAGGACTTCCTGGTTAGCTCTAG
>Contig331_471_senseTG
GATGAGCGCTTGTAGAAACAACCCT
>Contig331_471_senseGT
GATGAGCGCTTGGAGAAACAACCCT
>Contig331_471_reverseAC
AGGGTTGTTTCTACAAGCGCTCATC
>Contig331_471_reverseCA
AGGGTTGTTTCTCCAAGCGCTCATC
>Contig331_532_senseGA
GAAAGCTTATACGCCTGTATTTGTC
>Contig331_532_senseAG
GAAAGCTTATACACCTGTATTTGTC
>Contig331_532_reverseCT
GACAAATACAGGCGTATAAGCTTTC
>Contig331_532_reverseTC
GACAAATACAGGTGTATAAGCTTTC
>Contig331_567_senseGC
ATAAACTTTCAGGTTATCTGTAAAT
>Contig331_567_senseCG
ATAAACTTTCAGCTTATCTGTAAAT
>Contig331_567_reverseCG
ATTTACAGATAACCTGAAAGTTTAT
>Contig331_567_reverseGC
ATTTACAGATAAGCTGAAAGTTTAT
>Contig349_533_senseTC
TTCGGCAAAGAGTAATTATAATTTT
>Contig349_533_senseCT
TTCGGCAAAGAGCAATTATAATTTT
>Contig349_533_reverseAG
AAAATTATAATTACTCTTTGCCGAA
>Contig349_533_reverseGA
AAAATTATAATTGCTCTTTGCCGAA
>Contig349_560_senseGA
GAAGCCTTTTCTGTATCTTGCAAGA
>Contig349_560_senseAG
GAAGCCTTTTCTATATCTTGCAAGA
>Contig349_560_reverseCT
TCTTGCAAGATACAGAAAAGGCTTC
>Contig349_560_reverseTC
TCTTGCAAGATATAGAAAAGGCTTC
>Contig360_634_senseTA
ATCTTTGTACCCTTTTCATTTGGTG
>Contig360_634_senseAT
ATCTTTGTACCCATTTCATTTGGTG
>Contig360_634_reverseAT
CACCAAATGAAAAGGGTACAAAGAT
>Contig360_634_reverseTA
CACCAAATGAAATGGGTACAAAGAT
>Contig362_572_senseAT
TCTTAAGAATTCACCATGTGACCCA
>Contig362_572_senseTA
TCTTAAGAATTCTCCATGTGACCCA
>Contig362_572_reverseTA
TGGGTCACATGGTGAATTCTTAAGA
>Contig362_572_reverseAT
TGGGTCACATGGAGAATTCTTAAGA
>Contig372_63_senseGT
ATGCAGATCTTCGTGAAAACCCTTA
>Contig372_63_senseTG
ATGCAGATCTTCTTGAAAACCCTTA
>Contig372_63_reverseCA
TAAGGGTTTTCACGAAGATCTGCAT
>Contig372_63_reverseAC
TAAGGGTTTTCAAGAAGATCTGCAT
>Contig379_491_sense-C
AGCTTATGGATCAGTGACTGGAATC
>Contig379_491_senseC-
AGCTTATGGATCCAGTGACTGGAAT
>Contig379_491_reverse-G
GATTCCAGTCACTGATCCATAAGCT
>Contig379_491_reverseG-
ATTCCAGTCACTGGATCCATAAGCT
>Contig381_126_senseAG
GAAAAATAGACAACAAAATCCTCCA
>Contig381_126_senseGA
GAAAAATAGACAGCAAAATCCTCCA
>Contig381_126_reverseTC
TGGAGGATTTTGTTGTCTATTTTTC
>Contig381_126_reverseCT
TGGAGGATTTTGCTGTCTATTTTTC
>Contig381_162_senseTC
CCTAAACAAGCCTTGACTCCTCGCC
>Contig381_162_senseCT
CCTAAACAAGCCCTGACTCCTCGCC
>Contig381_162_reverseAG
GGCGAGGAGTCAAGGCTTGTTTAGG
>Contig381_162_reverseGA
GGCGAGGAGTCAGGGCTTGTTTAGG
>Contig381_275_senseGA
GGTATCCCCAGAGAACACTAATTGG
>Contig381_275_senseAG
GGTATCCCCAGAAAACACTAATTGG
>Contig381_275_reverseCT
CCAATTAGTGTTCTCTGGGGATACC
>Contig381_275_reverseTC
CCAATTAGTGTTTTCTGGGGATACC
>Contig381_603_senseGA
GATAAGGCTGCTGTTTTGGTTGATG
>Contig381_603_senseAG
GATAAGGCTGCTATTTTGGTTGATG
>Contig381_603_reverseCT
CATCAACCAAAACAGCAGCCTTATC
>Contig381_603_reverseTC
CATCAACCAAAATAGCAGCCTTATC
>Contig387_88_senseA-
CTTGTGTCCAAAATCATCTACTCGG
>Contig387_88_sense-A
CTTGTGTCCAAATCATCTACTCGGC
>Contig387_88_reverseT-
CCGAGTAGATGATTTTGGACACAAG
>Contig387_88_reverse-T
GCCGAGTAGATGATTTGGACACAAG
>Contig387_192_senseTG
CCATTTCGACTTTTGGGCTAGATTT
>Contig387_192_senseGT
CCATTTCGACTTGTGGGCTAGATTT
>Contig387_192_reverseAC
AAATCTAGCCCAAAAGTCGAAATGG
>Contig387_192_reverseCA
AAATCTAGCCCACAAGTCGAAATGG
>Contig387_205_senseCA
TGGGCTAGATTTCTCGAAAACCGTG
>Contig387_205_senseAC
TGGGCTAGATTTATCGAAAACCGTG
>Contig387_205_reverseGT
CACGGTTTTCGAGAAATCTAGCCCA
>Contig387_205_reverseTG
CACGGTTTTCGATAAATCTAGCCCA
>Contig387_377_senseTG
AGACAGACCCGTTACCGGAAAAGTC
>Contig387_377_senseGT
AGACAGACCCGTGACCGGAAAAGTC
>Contig387_377_reverseAC
GACTTTTCCGGTAACGGGTCTGTCT
>Contig387_377_reverseCA
GACTTTTCCGGTCACGGGTCTGTCT
>Contig387_527_senseTC
TTGTCGTCAAGTTTGCCACAGGAGG
>Contig387_527_senseCT
TTGTCGTCAAGTCTGCCACAGGAGG
>Contig387_527_reverseAG
CCTCCTGTGGCAAACTTGACGACAA
>Contig387_527_reverseGA
CCTCCTGTGGCAGACTTGACGACAA
>Contig405_122_senseAG
GCCCCTCAGCCGAGGACTTGAAGGA
>Contig405_122_senseGA
GCCCCTCAGCCGGGGACTTGAAGGA
>Contig405_122_reverseTC
TCCTTCAAGTCCTCGGCTGAGGGGC
>Contig405_122_reverseCT
TCCTTCAAGTCCCCGGCTGAGGGGC
>Contig409_368_senseAT
TCTGTTGGCTCGACGAACTTTGAAA
>Contig409_368_senseTA
TCTGTTGGCTCGTCGAACTTTGAAA
>Contig409_368_reverseTA
TTTCAAAGTTCGTCGAGCCAACAGA
>Contig409_368_reverseAT
TTTCAAAGTTCGACGAGCCAACAGA
>Contig409_401_senseGA
AATGGATGAGGAGTATGAGGGCAAT
>Contig409_401_senseAG
AATGGATGAGGAATATGAGGGCAAT
>Contig409_401_reverseCT
ATTGCCCTCATACTCCTCATCCATT
>Contig409_401_reverseTC
ATTGCCCTCATATTCCTCATCCATT
>Contig409_881_senseCT
GGAGAGGAAAGCCAAGTTGATTGAG
>Contig409_881_senseTC
GGAGAGGAAAGCTAAGTTGATTGAG
>Contig409_881_reverseGA
CTCAATCAACTTGGCTTTCCTCTCC
>Contig409_881_reverseAG
CTCAATCAACTTAGCTTTCCTCTCC
>Contig409_917_senseCT
ACTTAACTCTGCCGCTGATGATGAT
>Contig409_917_senseTC
ACTTAACTCTGCTGCTGATGATGAT
>Contig409_917_reverseGA
ATCATCATCAGCGGCAGAGTTAAGT
>Contig409_917_reverseAG
ATCATCATCAGCAGCAGAGTTAAGT
>Contig409_1015_senseGA
CTTTTAAGTTTTGTTTGGAACCTAG
>Contig409_1015_senseAG
CTTTTAAGTTTTATTTGGAACCTAG
>Contig409_1015_reverseCT
CTAGGTTCCAAACAAAACTTAAAAG
>Contig409_1015_reverseTC
CTAGGTTCCAAATAAAACTTAAAAG
>Contig409_1056_senseTC
TTTTGTTTATTGTTTGGTGCATTGG
>Contig409_1056_senseCT
TTTTGTTTATTGCTTGGTGCATTGG
>Contig409_1056_reverseAG
CCAATGCACCAAACAATAAACAAAA
>Contig409_1056_reverseGA
CCAATGCACCAAGCAATAAACAAAA
>Contig421_658_senseAG
GGAAAATCGATGAATATAAATGGTA
>Contig421_658_senseGA
GGAAAATCGATGGATATAAATGGTA
>Contig421_658_reverseTC
TACCATTTATATTCATCGATTTTCC
>Contig421_658_reverseCT
TACCATTTATATCCATCGATTTTCC
>Contig435_567_sense-A
CTTTAAGTTAAATTATGTATGAACG
>Contig435_567_senseA-
CTTTAAGTTAAAATTATGTATGAAC
>Contig435_567_reverse-T
CGTTCATACATAATTTAACTTAAAG
>Contig435_567_reverseT-
GTTCATACATAATTTTAACTTAAAG
>Contig441_104_senseGA
GTGGCGGCCGTGGCTTTCTTAGCCA
>Contig441_104_senseAG
GTGGCGGCCGTGACTTTCTTAGCCA
>Contig441_104_reverseCT
TGGCTAAGAAAGCCACGGCCGCCAC
>Contig441_104_reverseTC
TGGCTAAGAAAGTCACGGCCGCCAC
>Contig441_187_senseGA
TTATCTGAAACTGGCTCACCTACTC
>Contig441_187_senseAG
TTATCTGAAACTAGCTCACCTACTC
>Contig441_187_reverseCT
GAGTAGGTGAGCCAGTTTCAGATAA
>Contig441_187_reverseTC
GAGTAGGTGAGCTAGTTTCAGATAA
>Contig466_94_senseTC
GTATAAGAAGAATGACGATGAGCAG
>Contig466_94_senseCT
GTATAAGAAGAACGACGATGAGCAG
>Contig466_94_reverseAG
CTGCTCATCGTCATTCTTCTTATAC
>Contig466_94_reverseGA
CTGCTCATCGTCGTTCTTCTTATAC
>Contig468_467_senseAC
TCAGAGACTTTCATAAGCACCATTG
>Contig468_467_senseCA
TCAGAGACTTTCCTAAGCACCATTG
>Contig468_467_reverseTG
CAATGGTGCTTATGAAAGTCTCTGA
>Contig468_467_reverseGT
CAATGGTGCTTAGGAAAGTCTCTGA
>Contig469_1251_senseCT
TTATGATCTTTGCAGCATCTGCTTT
>Contig469_1251_senseTC
TTATGATCTTTGTAGCATCTGCTTT
>Contig469_1251_reverseGA
AAAGCAGATGCTGCAAAGATCATAA
>Contig469_1251_reverseAG
AAAGCAGATGCTACAAAGATCATAA
>Contig472_39_senseAC
TGTTTCTAATATATATTCTTCCATT
>Contig472_39_senseCA
TGTTTCTAATATCTATTCTTCCATT
>Contig472_39_reverseTG
AATGGAAGAATATATATTAGAAACA
>Contig472_39_reverseGT
AATGGAAGAATAGATATTAGAAACA
>Contig472_121_senseTC
TGGTCGTTTGGTTGCTAGAGTCGCA
>Contig472_121_senseCT
TGGTCGTTTGGTCGCTAGAGTCGCA
>Contig472_121_reverseAG
TGCGACTCTAGCAACCAAACGACCA
>Contig472_121_reverseGA
TGCGACTCTAGCGACCAAACGACCA
>Contig472_262_senseTC
TAAGGTCAAGGATGAGAAGACACTT
>Contig472_262_senseCT
TAAGGTCAAGGACGAGAAGACACTT
>Contig472_262_reverseAG
AAGTGTCTTCTCATCCTTGACCTTA
>Contig472_262_reverseGA
AAGTGTCTTCTCGTCCTTGACCTTA
>Contig476_208_senseTG
TACATTTGGTAGTTTAATTTTCAAG
>Contig476_208_senseGT
TACATTTGGTAGGTTAATTTTCAAG
>Contig476_208_reverseAC
CTTGAAAATTAAACTACCAAATGTA
>Contig476_208_reverseCA
CTTGAAAATTAACCTACCAAATGTA
>Contig476_252_senseTG
ATGGCTACTCGATTTTCTTAGGGGC
>Contig476_252_senseGT
ATGGCTACTCGAGTTTCTTAGGGGC
>Contig476_252_reverseAC
GCCCCTAAGAAAATCGAGTAGCCAT
>Contig476_252_reverseCA
GCCCCTAAGAAACTCGAGTAGCCAT
>Contig498_187_senseGC
GTTTGTCTTGGAGCCAAAGTCTGTT
>Contig498_187_senseCG
GTTTGTCTTGGACCCAAAGTCTGTT
>Contig498_187_reverseCG
AACAGACTTTGGCTCCAAGACAAAC
>Contig498_187_reverseGC
AACAGACTTTGGGTCCAAGACAAAC
>Contig498_379_senseTC
AATGTAAGTTTGTTGTTTTTCACAA
>Contig498_379_senseCT
AATGTAAGTTTGCTGTTTTTCACAA
>Contig498_379_reverseAG
TTGTGAAAAACAACAAACTTACATT
>Contig498_379_reverseGA
TTGTGAAAAACAGCAAACTTACATT
>Contig498_411_senseCA
CAATGTGTTTTACATTTGAAGGGAA
>Contig498_411_senseAC
CAATGTGTTTTAAATTTGAAGGGAA
>Contig498_411_reverseGT
TTCCCTTCAAATGTAAAACACATTG
>Contig498_411_reverseTG
TTCCCTTCAAATTTAAAACACATTG
>Contig501_90_senseTC
CGATCTTTTATGTGTATACGCTAAT
>Contig501_90_senseCT
CGATCTTTTATGCGTATACGCTAAT
>Contig501_90_reverseAG
ATTAGCGTATACACATAAAAGATCG
>Contig501_90_reverseGA
ATTAGCGTATACGCATAAAAGATCG
>Contig501_172_senseCG
AGATTATAGATACAGCATGAGTACT
>Contig501_172_senseGC
AGATTATAGATAGAGCATGAGTACT
>Contig501_172_reverseGC
AGTACTCATGCTGTATCTATAATCT
>Contig501_172_reverseCG
AGTACTCATGCTCTATCTATAATCT
>Contig501_317_senseCG
CAACATGGAGAGCAAGCAAGTCAAC
>Contig501_317_senseGC
CAACATGGAGAGGAAGCAAGTCAAC
>Contig501_317_reverseGC
GTTGACTTGCTTGCTCTCCATGTTG
>Contig501_317_reverseCG
GTTGACTTGCTTCCTCTCCATGTTG
>Contig503_411_senseGC
AAGGCAATCGTGGTCAAGGAGGGAT
>Contig503_411_senseCG
AAGGCAATCGTGCTCAAGGAGGGAT
>Contig503_411_reverseCG
ATCCCTCCTTGACCACGATTGCCTT
>Contig503_411_reverseGC
ATCCCTCCTTGAGCACGATTGCCTT
>Contig507_997_senseC-
CTATTTATCCCCCTTTTTGTTCAGA
>Contig507_997_sense-C
CTATTTATCCCCTTTTTGTTCAGAG
>Contig507_997_reverseG-
TCTGAACAAAAAGGGGGATAAATAG
>Contig507_997_reverse-G
CTCTGAACAAAAAGGGGATAAATAG
>Contig507_1094_senseGC
TAGCGCTTTTAAGAAAATTATAAAT
>Contig507_1094_senseCG
TAGCGCTTTTAACAAAATTATAAAT
>Contig507_1094_reverseCG
ATTTATAATTTTCTTAAAAGCGCTA
>Contig507_1094_reverseGC
ATTTATAATTTTGTTAAAAGCGCTA
>Contig526_110_senseT-
AGCTTTTTTTTTTCTCTAAGGTTTT
>Contig526_110_sense-T
AGCTTTTTTTTTCTCTAAGGTTTTT
>Contig526_110_reverseA-
AAAACCTTAGAGAAAAAAAAAAGCT
>Contig526_110_reverse-A
AAAAACCTTAGAGAAAAAAAAAGCT
>Contig526_208_senseTC
TCTTCCTCTTCATCTTTTAATGTTT
>Contig526_208_senseCT
TCTTCCTCTTCACCTTTTAATGTTT
>Contig526_208_reverseAG
AAACATTAAAAGATGAAGAGGAAGA
>Contig526_208_reverseGA
AAACATTAAAAGGTGAAGAGGAAGA
>Contig526_233_senseAG
ACAAAAACCATCAGAAAAATAGCTC
>Contig526_233_senseGA
ACAAAAACCATCGGAAAAATAGCTC
>Contig526_233_reverseTC
GAGCTATTTTTCTGATGGTTTTTGT
>Contig526_233_reverseCT
GAGCTATTTTTCCGATGGTTTTTGT
>Contig529_230_senseGA
AGAAAAGCATGTGGGGTTTTGAATT
>Contig529_230_senseAG
AGAAAAGCATGTAGGGTTTTGAATT
>Contig529_230_reverseCT
AATTCAAAACCCCACATGCTTTTCT
>Contig529_230_reverseTC
AATTCAAAACCCTACATGCTTTTCT
>Contig536_1435_senseTG
AAGAAGCAGTGCTTGAAATTTATAG
>Contig536_1435_senseGT
AAGAAGCAGTGCGTGAAATTTATAG
>Contig536_1435_reverseAC
CTATAAATTTCAAGCACTGCTTCTT
>Contig536_1435_reverseCA
CTATAAATTTCACGCACTGCTTCTT
>Contig536_1458_senseCA
AGAAGCTCTCAACAGCACCGAGTTC
>Contig536_1458_senseAC
AGAAGCTCTCAAAAGCACCGAGTTC
>Contig536_1458_reverseGT
GAACTCGGTGCTGTTGAGAGCTTCT
>Contig536_1458_reverseTG
GAACTCGGTGCTTTTGAGAGCTTCT
>Contig536_1473_senseAT
CACCGAGTTCTTATATGTGCACCTA
>Contig536_1473_senseTA
CACCGAGTTCTTTTATGTGCACCTA
>Contig536_1473_reverseTA
TAGGTGCACATATAAGAACTCGGTG
>Contig536_1473_reverseAT
TAGGTGCACATAAAAGAACTCGGTG
>Contig536_1492_senseAG
CACCTATTAACAACACATGTGATTT
>Contig536_1492_senseGA
CACCTATTAACAGCACATGTGATTT
>Contig536_1492_reverseTC
AAATCACATGTGTTGTTAATAGGTG
>Contig536_1492_reverseCT
AAATCACATGTGCTGTTAATAGGTG
>Contig536_1618_senseCA
CATGTATTTATGCAGGTGAATGTTT
>Contig536_1618_senseAC
CATGTATTTATGAAGGTGAATGTTT
>Contig536_1618_reverseGT
AAACATTCACCTGCATAAATACATG
>Contig536_1618_reverseTG
AAACATTCACCTTCATAAATACATG
>Contig536_1657_senseGA
TTCAGGAACTCCGGAAATATAGAGT
>Contig536_1657_senseAG
TTCAGGAACTCCAGAAATATAGAGT
>Contig536_1657_reverseCT
ACTCTATATTTCCGGAGTTCCTGAA
>Contig536_1657_reverseTC
ACTCTATATTTCTGGAGTTCCTGAA
>Contig550_363_senseAT
CAGAAAGCAATAACATCCTCAAATG
>Contig550_363_senseTA
CAGAAAGCAATATCATCCTCAAATG
>Contig550_363_reverseTA
CATTTGAGGATGTTATTGCTTTCTG
>Contig550_363_reverseAT
CATTTGAGGATGATATTGCTTTCTG
>Contig554_770_senseCT
ATGCCCACAGTGCAGGGGAAAAAAA
>Contig554_770_senseTC
ATGCCCACAGTGTAGGGGAAAAAAA
>Contig554_770_reverseGA
TTTTTTTCCCCTGCACTGTGGGCAT
>Contig554_770_reverseAG
TTTTTTTCCCCTACACTGTGGGCAT
>Contig554_1246_senseCT
GAAAGCACTTGTCTGACATGGAGCT
>Contig554_1246_senseTC
GAAAGCACTTGTTTGACATGGAGCT
>Contig554_1246_reverseGA
AGCTCCATGTCAGACAAGTGCTTTC
>Contig554_1246_reverseAG
AGCTCCATGTCAAACAAGTGCTTTC
>Contig563_1021_senseAG
GGAGTGCACAGAATTTGGCTTCCAG
>Contig563_1021_senseGA
GGAGTGCACAGAGTTTGGCTTCCAG
>Contig563_1021_reverseTC
CTGGAAGCCAAATTCTGTGCACTCC
>Contig563_1021_reverseCT
CTGGAAGCCAAACTCTGTGCACTCC
>Contig576_413_senseGA
GATTGAAGTCACGGCTGAGGTGACT
>Contig576_413_senseAG
GATTGAAGTCACAGCTGAGGTGACT
>Contig576_413_reverseCT
AGTCACCTCAGCCGTGACTTCAATC
>Contig576_413_reverseTC
AGTCACCTCAGCTGTGACTTCAATC
>Contig576_878_senseTC
TCTTGATAGTCGTTCCTAAAATTCC
>Contig576_878_senseCT
TCTTGATAGTCGCTCCTAAAATTCC
>Contig576_878_reverseAG
GGAATTTTAGGAACGACTATCAAGA
>Contig576_878_reverseGA
GGAATTTTAGGAGCGACTATCAAGA
>Contig577_435_senseAC
CCGCCGCCCCCCAATTCCAAATACA
>Contig577_435_senseCA
CCGCCGCCCCCCCATTCCAAATACA
>Contig577_435_reverseTG
TGTATTTGGAATTGGGGGGCGGCGG
>Contig577_435_reverseGT
TGTATTTGGAATGGGGGGGCGGCGG
>Contig577_489_senseCG
ACGAAGGATTTGCGATTTCTCTCTG
>Contig577_489_senseGC
ACGAAGGATTTGGGATTTCTCTCTG
>Contig577_489_reverseGC
CAGAGAGAAATCGCAAATCCTTCGT
>Contig577_489_reverseCG
CAGAGAGAAATCCCAAATCCTTCGT
>Contig577_727_senseGA
GTGGCCACTGCTGCTGCTGCTGGTT
>Contig577_727_senseAG
GTGGCCACTGCTACTGCTGCTGGTT
>Contig577_727_reverseCT
AACCAGCAGCAGCAGCAGTGGCCAC
>Contig577_727_reverseTC
AACCAGCAGCAGTAGCAGTGGCCAC
>Contig577_834_senseCT
GCACAAGCTGTTCCTTTTAGGATTG
>Contig577_834_senseTC
GCACAAGCTGTTTCTTTTAGGATTG
>Contig577_834_reverseGA
CAATCCTAAAAGGAACAGCTTGTGC
>Contig577_834_reverseAG
CAATCCTAAAAGAAACAGCTTGTGC
>Contig577_1005_senseCA
TATTACCACTGACACGGTCTCAGCA
>Contig577_1005_senseAC
TATTACCACTGAAACGGTCTCAGCA
>Contig577_1005_reverseGT
TGCTGAGACCGTGTCAGTGGTAATA
>Contig577_1005_reverseTG
TGCTGAGACCGTTTCAGTGGTAATA
>Contig577_1042_senseCT
GAAGCGCTAGCTCATTGCCAAGACA
>Contig577_1042_senseTC
GAAGCGCTAGCTTATTGCCAAGACA
>Contig577_1042_reverseGA
TGTCTTGGCAATGAGCTAGCGCTTC
>Contig577_1042_reverseAG
TGTCTTGGCAATAAGCTAGCGCTTC
>Contig577_1137_senseGA
CCCTGTGATGCCGGCTTTCCCTATG
>Contig577_1137_senseAG
CCCTGTGATGCCAGCTTTCCCTATG
>Contig577_1137_reverseCT
CATAGGGAAAGCCGGCATCACAGGG
>Contig577_1137_reverseTC
CATAGGGAAAGCTGGCATCACAGGG
>Contig577_1543_senseTC
AAATTAGATGACTGGAAAATTAAAT
>Contig577_1543_senseCT
AAATTAGATGACCGGAAAATTAAAT
>Contig577_1543_reverseAG
ATTTAATTTTCCAGTCATCTAATTT
>Contig577_1543_reverseGA
ATTTAATTTTCCGGTCATCTAATTT
>Contig591_477_senseTC
AGCAGTGAAGAATCCTACTTCAAAA
>Contig591_477_senseCT
AGCAGTGAAGAACCCTACTTCAAAA
>Contig591_477_reverseAG
TTTTGAAGTAGGATTCTTCACTGCT
>Contig591_477_reverseGA
TTTTGAAGTAGGGTTCTTCACTGCT
>Contig599_402_senseCT
ACACATGCTGATCATAGTACCTAAT
>Contig599_402_senseTC
ACACATGCTGATTATAGTACCTAAT
>Contig599_402_reverseGA
ATTAGGTACTATGATCAGCATGTGT
>Contig599_402_reverseAG
ATTAGGTACTATAATCAGCATGTGT
>Contig599_473_senseCA
TATGTGAAGTGCCGATTTGGATTGT
>Contig599_473_senseAC
TATGTGAAGTGCAGATTTGGATTGT
>Contig599_473_reverseGT
ACAATCCAAATCGGCACTTCACATA
>Contig599_473_reverseTG
ACAATCCAAATCTGCACTTCACATA
>Contig599_528_senseTC
ATTTGTTTAATGTGGCAATTGTACA
>Contig599_528_senseCT
ATTTGTTTAATGCGGCAATTGTACA
>Contig599_528_reverseAG
TGTACAATTGCCACATTAAACAAAT
>Contig599_528_reverseGA
TGTACAATTGCCGCATTAAACAAAT
>Contig600_439_senseAC
CCTGGCTGCCAAATATCTAAACATC
>Contig600_439_senseCA
CCTGGCTGCCAACTATCTAAACATC
>Contig600_439_reverseTG
GATGTTTAGATATTTGGCAGCCAGG
>Contig600_439_reverseGT
GATGTTTAGATAGTTGGCAGCCAGG
>Contig600_560_senseAG
TTTACACCTGAGAAAGAGGAGGAAG
>Contig600_560_senseGA
TTTACACCTGAGGAAGAGGAGGAAG
>Contig600_560_reverseTC
CTTCCTCCTCTTTCTCAGGTGTAAA
>Contig600_560_reverseCT
CTTCCTCCTCTTCCTCAGGTGTAAA
>Contig600_578_senseCA
GAGGAAGTTCGCCGAGAAAACCAAT
>Contig600_578_senseAC
GAGGAAGTTCGCAGAGAAAACCAAT
>Contig600_578_reverseGT
ATTGGTTTTCTCGGCGAACTTCCTC
>Contig600_578_reverseTG
ATTGGTTTTCTCTGCGAACTTCCTC
>Contig602_379_senseCA
CAAGGAGGGGATCCCACCAGACCAG
>Contig602_379_senseAC
CAAGGAGGGGATACCACCAGACCAG
>Contig602_379_reverseGT
CTGGTCTGGTGGGATCCCCTCCTTG
>Contig602_379_reverseTG
CTGGTCTGGTGGTATCCCCTCCTTG
>Contig602_409_senseGA
GTTGATCTTTGCGGGTAAGCAGCTT
>Contig602_409_senseAG
GTTGATCTTTGCAGGTAAGCAGCTT
>Contig602_409_reverseCT
AAGCTGCTTACCCGCAAAGATCAAC
>Contig602_409_reverseTC
AAGCTGCTTACCTGCAAAGATCAAC
>Contig602_466_senseGC
CCAGAAGGAGTCGACCCTCCACTTG
>Contig602_466_senseCG
CCAGAAGGAGTCCACCCTCCACTTG
>Contig602_466_reverseCG
CAAGTGGAGGGTCGACTCCTTCTGG
>Contig602_466_reverseGC
CAAGTGGAGGGTGGACTCCTTCTGG
>Contig602_520_senseGC
CTTTGTGAAAACGCTCACTGGCAAG
>Contig602_520_senseCG
CTTTGTGAAAACCCTCACTGGCAAG
>Contig602_520_reverseCG
CTTGCCAGTGAGCGTTTTCACAAAG
>Contig602_520_reverseGC
CTTGCCAGTGAGGGTTTTCACAAAG
>Contig605_33_senseTC
CTTCAATTCTCTTCTGGGAAACACC
>Contig605_33_senseCT
CTTCAATTCTCTCCTGGGAAACACC
>Contig605_33_reverseAG
GGTGTTTCCCAGAAGAGAATTGAAG
>Contig605_33_reverseGA
GGTGTTTCCCAGGAGAGAATTGAAG
>Contig605_91_senseGC
GCGTAGGAATGGGGGCCGTAACAAG
>Contig605_91_senseCG
GCGTAGGAATGGCGGCCGTAACAAG
>Contig605_91_reverseCG
CTTGTTACGGCCCCCATTCCTACGC
>Contig605_91_reverseGC
CTTGTTACGGCCGCCATTCCTACGC
>Contig605_349_senseAC
TGAGCGCAGGAAACGTGAGCCGCCA
>Contig605_349_senseCA
TGAGCGCAGGAACCGTGAGCCGCCA
>Contig605_349_reverseTG
TGGCGGCTCACGTTTCCTGCGCTCA
>Contig605_349_reverseGT
TGGCGGCTCACGGTTCCTGCGCTCA
>Contig612_200_senseCT
AAATTCCCCGCTCTTTCTACTGTTT
>Contig612_200_senseTC
AAATTCCCCGCTTTTTCTACTGTTT
>Contig612_200_reverseGA
AAACAGTAGAAAGAGCGGGGAATTT
>Contig612_200_reverseAG
AAACAGTAGAAAAAGCGGGGAATTT
>Contig612_215_senseAT
TCTACTGTTTTTAACGATTTCTGTT
>Contig612_215_senseTA
TCTACTGTTTTTTACGATTTCTGTT
>Contig612_215_reverseTA
AACAGAAATCGTTAAAAACAGTAGA
>Contig612_215_reverseAT
AACAGAAATCGTAAAAAACAGTAGA
>Contig612_263_senseGA
TTCTTTCTTTAAGAAGGGAGCTATG
>Contig612_263_senseAG
TTCTTTCTTTAAAAAGGGAGCTATG
>Contig612_263_reverseCT
CATAGCTCCCTTCTTAAAGAAAGAA
>Contig612_263_reverseTC
CATAGCTCCCTTTTTAAAGAAAGAA
>Contig612_304_senseCT
GCGCTCGTCTCTCTTCGGCCTCTAG
>Contig612_304_senseTC
GCGCTCGTCTCTTTTCGGCCTCTAG
>Contig612_304_reverseGA
CTAGAGGCCGAAGAGAGACGAGCGC
>Contig612_304_reverseAG
CTAGAGGCCGAAAAGAGACGAGCGC
>Contig621_650_senseCT
ATCAATGGCGATCCTCTCAAGGACT
>Contig621_650_senseTC
ATCAATGGCGATTCTCTCAAGGACT
>Contig621_650_reverseGA
AGTCCTTGAGAGGATCGCCATTGAT
>Contig621_650_reverseAG
AGTCCTTGAGAGAATCGCCATTGAT
>Contig636_281_senseGA
GACACCGACTCAGAGGAGGAGTTGA
>Contig636_281_senseAG
GACACCGACTCAAAGGAGGAGTTGA
>Contig636_281_reverseCT
TCAACTCCTCCTCTGAGTCGGTGTC
>Contig636_281_reverseTC
TCAACTCCTCCTTTGAGTCGGTGTC
>Contig640_574_senseGA
TCTGGAGGTGGTGAAGGAGTCTGTA
>Contig640_574_senseAG
TCTGGAGGTGGTAAAGGAGTCTGTA
>Contig640_574_reverseCT
TACAGACTCCTTCACCACCTCCAGA
>Contig640_574_reverseTC
TACAGACTCCTTTACCACCTCCAGA
>Contig653_105_senseAG
ATAAGGGACAGGAGAGCAAGAAACT
>Contig653_105_senseGA
ATAAGGGACAGGGGAGCAAGAAACT
>Contig653_105_reverseTC
AGTTTCTTGCTCTCCTGTCCCTTAT
>Contig653_105_reverseCT
AGTTTCTTGCTCCCCTGTCCCTTAT
>Contig653_303_senseCA
TGAAAGAAGGAACAATAGTTGACAA
>Contig653_303_senseAC
TGAAAGAAGGAAAAATAGTTGACAA
>Contig653_303_reverseGT
TTGTCAACTATTGTTCCTTCTTTCA
>Contig653_303_reverseTG
TTGTCAACTATTTTTCCTTCTTTCA
>Contig653_391_senseGT
AGCATAATGGATGAAGTATACTGGG
>Contig653_391_senseTG
AGCATAATGGATTAAGTATACTGGG
>Contig653_391_reverseCA
CCCAGTATACTTCATCCATTATGCT
>Contig653_391_reverseAC
CCCAGTATACTTAATCCATTATGCT
>Contig653_451_senseTC
AGTGTAATTGTGTTTTTATAGATAT
>Contig653_451_senseCT
AGTGTAATTGTGCTTTTATAGATAT
>Contig653_451_reverseAG
ATATCTATAAAAACACAATTACACT
>Contig653_451_reverseGA
ATATCTATAAAAGCACAATTACACT
>Contig653_555_senseAT
TTAATATTTTCTATTGCATTGGCAT
>Contig653_555_senseTA
TTAATATTTTCTTTTGCATTGGCAT
>Contig653_555_reverseTA
ATGCCAATGCAATAGAAAATATTAA
>Contig653_555_reverseAT
ATGCCAATGCAAAAGAAAATATTAA
>Contig654_325_senseAG
ACCTACTGGTCAATCTCCTAGTGGA
>Contig654_325_senseGA
ACCTACTGGTCAGTCTCCTAGTGGA
>Contig654_325_reverseTC
TCCACTAGGAGATTGACCAGTAGGT
>Contig654_325_reverseCT
TCCACTAGGAGACTGACCAGTAGGT
>Contig658_380_senseGT
GTTCGGTTTGAAGTTCATGGATCAA
>Contig658_380_senseTG
GTTCGGTTTGAATTTCATGGATCAA
>Contig658_380_reverseCA
TTGATCCATGAACTTCAAACCGAAC
>Contig658_380_reverseAC
TTGATCCATGAAATTCAAACCGAAC
>Contig658_443_senseTC
TAGTGAAAATTATGCCTGTTGCTTT
>Contig658_443_senseCT
TAGTGAAAATTACGCCTGTTGCTTT
>Contig658_443_reverseAG
AAAGCAACAGGCATAATTTTCACTA
>Contig658_443_reverseGA
AAAGCAACAGGCGTAATTTTCACTA
>Contig666_1071_senseCT
CTTCGCCGGTCTCTGCTCACCCAAA
>Contig666_1071_senseTC
CTTCGCCGGTCTTTGCTCACCCAAA
>Contig666_1071_reverseGA
TTTGGGTGAGCAGAGACCGGCGAAG
>Contig666_1071_reverseAG
TTTGGGTGAGCAAAGACCGGCGAAG
>Contig668_85_senseGT
TTGTGTAATAAGGAATTGATGTTAT
>Contig668_85_senseTG
TTGTGTAATAAGTAATTGATGTTAT
>Contig668_85_reverseCA
ATAACATCAATTCCTTATTACACAA
>Contig668_85_reverseAC
ATAACATCAATTACTTATTACACAA
>Contig680_257_senseTC
AGTAGTCAAAGATAAAAGAGAGAAG
>Contig680_257_senseCT
AGTAGTCAAAGACAAAAGAGAGAAG
>Contig680_257_reverseAG
CTTCTCTCTTTTATCTTTGACTACT
>Contig680_257_reverseGA
CTTCTCTCTTTTGTCTTTGACTACT
>Contig680_281_senseTA
GCAGCAAAAGGATAAGCGCCCAATC
>Contig680_281_senseAT
GCAGCAAAAGGAAAAGCGCCCAATC
>Contig680_281_reverseAT
GATTGGGCGCTTATCCTTTTGCTGC
>Contig680_281_reverseTA
GATTGGGCGCTTTTCCTTTTGCTGC
>Contig688_472_senseCT
AAACAGCCTCAACATGACTGCCCAG
>Contig688_472_senseTC
AAACAGCCTCAATATGACTGCCCAG
>Contig688_472_reverseGA
CTGGGCAGTCATGTTGAGGCTGTTT
>Contig688_472_reverseAG
CTGGGCAGTCATATTGAGGCTGTTT
>Contig688_494_senseTC
CAGTTTGCTTGATTCAATTCAAGCC
>Contig688_494_senseCT
CAGTTTGCTTGACTCAATTCAAGCC
>Contig688_494_reverseAG
GGCTTGAATTGAATCAAGCAAACTG
>Contig688_494_reverseGA
GGCTTGAATTGAGTCAAGCAAACTG
>Contig688_1089_senseAG
TGCCGTTTTGGGAAAGCCTGGAGAT
>Contig688_1089_senseGA
TGCCGTTTTGGGGAAGCCTGGAGAT
>Contig688_1089_reverseTC
ATCTCCAGGCTTTCCCAAAACGGCA
>Contig688_1089_reverseCT
ATCTCCAGGCTTCCCCAAAACGGCA
>Contig688_1266_senseGA
TTTTGGTGATGAGACGGAGGAAGAA
>Contig688_1266_senseAG
TTTTGGTGATGAAACGGAGGAAGAA
>Contig688_1266_reverseCT
TTCTTCCTCCGTCTCATCACCAAAA
>Contig688_1266_reverseTC
TTCTTCCTCCGTTTCATCACCAAAA
>Contig688_1536_senseAT
GGATTCCCTCATAGAGGAACATCTG
>Contig688_1536_senseTA
GGATTCCCTCATTGAGGAACATCTG
>Contig688_1536_reverseTA
CAGATGTTCCTCTATGAGGGAATCC
>Contig688_1536_reverseAT
CAGATGTTCCTCAATGAGGGAATCC
>Contig688_1626_sense-A
ACAAAAGTTAAAGCTTAATATGGTT
>Contig688_1626_senseA-
ACAAAAGTTAAAAGCTTAATATGGT
>Contig688_1626_reverse-T
AACCATATTAAGCTTTAACTTTTGT
>Contig688_1626_reverseT-
ACCATATTAAGCTTTTAACTTTTGT
>Contig697_418_senseTG
GGACCCACTTGTTATCCACAACCGT
>Contig697_418_senseGT
GGACCCACTTGTGATCCACAACCGT
>Contig697_418_reverseAC
ACGGTTGTGGATAACAAGTGGGTCC
>Contig697_418_reverseCA
ACGGTTGTGGATCACAAGTGGGTCC
>Contig698_180_senseCT
GTCTCGTGAGGCCTATTTCACTGCA
>Contig698_180_senseTC
GTCTCGTGAGGCTTATTTCACTGCA
>Contig698_180_reverseGA
TGCAGTGAAATAGGCCTCACGAGAC
>Contig698_180_reverseAG
TGCAGTGAAATAAGCCTCACGAGAC
>Contig708_377_senseA-
GGGTACAAAAAAATGTTCGTGGCTT
>Contig708_377_sense-A
GGGTACAAAAAATGTTCGTGGCTTC
>Contig708_377_reverseT-
AAGCCACGAACATTTTTTTGTACCC
>Contig708_377_reverse-T
GAAGCCACGAACATTTTTTGTACCC
>Contig708_1047_senseGC
GGTTGAGAAACAGTTTGGACTTTTC
>Contig708_1047_senseCG
GGTTGAGAAACACTTTGGACTTTTC
>Contig708_1047_reverseCG
GAAAAGTCCAAACTGTTTCTCAACC
>Contig708_1047_reverseGC
GAAAAGTCCAAAGTGTTTCTCAACC
>Contig708_1126_senseCT
GGATATTTCTACCGAACACAATGCA
>Contig708_1126_senseTC
GGATATTTCTACTGAACACAATGCA
>Contig708_1126_reverseGA
TGCATTGTGTTCGGTAGAAATATCC
>Contig708_1126_reverseAG
TGCATTGTGTTCAGTAGAAATATCC
>Contig716_256_senseTA
AGAAGTTGCTCGTCTGCGGTGCTCT
>Contig716_256_senseAT
AGAAGTTGCTCGACTGCGGTGCTCT
>Contig716_256_reverseAT
AGAGCACCGCAGACGAGCAACTTCT
>Contig716_256_reverseTA
AGAGCACCGCAGTCGAGCAACTTCT
>Contig716_437_senseAG
CTTGTCCTGGACATAAATGATTGTT
>Contig716_437_senseGA
CTTGTCCTGGACGTAAATGATTGTT
>Contig716_437_reverseTC
AACAATCATTTATGTCCAGGACAAG
>Contig716_437_reverseCT
AACAATCATTTACGTCCAGGACAAG
>Contig723_589_senseAG
CTTTCACTTCAGATCCATAACTTCA
>Contig723_589_senseGA
CTTTCACTTCAGGTCCATAACTTCA
>Contig723_589_reverseTC
TGAAGTTATGGATCTGAAGTGAAAG
>Contig723_589_reverseCT
TGAAGTTATGGACCTGAAGTGAAAG
>Contig744_654_senseAG
GTAAGAGCAATAAGAGTAGTTAGAA
>Contig744_654_senseGA
GTAAGAGCAATAGGAGTAGTTAGAA
>Contig744_654_reverseTC
TTCTAACTACTCTTATTGCTCTTAC
>Contig744_654_reverseCT
TTCTAACTACTCCTATTGCTCTTAC
>Contig744_809_senseTG
GGCGGAAGAGGGTGCTAGCCGGAAT
>Contig744_809_senseGT
GGCGGAAGAGGGGGCTAGCCGGAAT
>Contig744_809_reverseAC
ATTCCGGCTAGCACCCTCTTCCGCC
>Contig744_809_reverseCA
ATTCCGGCTAGCCCCCTCTTCCGCC
>Contig744_857_senseTC
TCAGAGGTGTTGTATTCAAGGGGCA
>Contig744_857_senseCT
TCAGAGGTGTTGCATTCAAGGGGCA
>Contig744_857_reverseAG
TGCCCCTTGAATACAACACCTCTGA
>Contig744_857_reverseGA
TGCCCCTTGAATGCAACACCTCTGA
>Contig744_1829_senseCT
GAAGAAGGACTACGAGGAAGCATCT
>Contig744_1829_senseTC
GAAGAAGGACTATGAGGAAGCATCT
>Contig744_1829_reverseGA
AGATGCTTCCTCGTAGTCCTTCTTC
>Contig744_1829_reverseAG
AGATGCTTCCTCATAGTCCTTCTTC
>Contig746_1346_senseCT
AATGTTGCTGATCTCCTGTAATGAG
>Contig746_1346_senseTC
AATGTTGCTGATTTCCTGTAATGAG
>Contig746_1346_reverseGA
CTCATTACAGGAGATCAGCAACATT
>Contig746_1346_reverseAG
CTCATTACAGGAAATCAGCAACATT
>Contig746_1386_senseCT
GAGAAAGGGTTTCTTATTTAATGTG
>Contig746_1386_senseTC
GAGAAAGGGTTTTTTATTTAATGTG
>Contig746_1386_reverseGA
CACATTAAATAAGAAACCCTTTCTC
>Contig746_1386_reverseAG
CACATTAAATAAAAAACCCTTTCTC
>Contig746_1424_senseCT
CTTGTTTAGTGTCTTAATTTAATAT
>Contig746_1424_senseTC
CTTGTTTAGTGTTTTAATTTAATAT
>Contig746_1424_reverseGA
ATATTAAATTAAGACACTAAACAAG
>Contig746_1424_reverseAG
ATATTAAATTAAAACACTAAACAAG
>Contig746_1449_senseCT
TTTCAGACATATCTGACAGTTTAAT
>Contig746_1449_senseTC
TTTCAGACATATTTGACAGTTTAAT
>Contig746_1449_reverseGA
ATTAAACTGTCAGATATGTCTGAAA
>Contig746_1449_reverseAG
ATTAAACTGTCAAATATGTCTGAAA
>Contig746_1462_senseCT
TGACAGTTTAATCTCATATGGGTCC
>Contig746_1462_senseTC
TGACAGTTTAATTTCATATGGGTCC
>Contig746_1462_reverseGA
GGACCCATATGAGATTAAACTGTCA
>Contig746_1462_reverseAG
GGACCCATATGAAATTAAACTGTCA
>Contig746_1499_senseCT
TGAAGAGATTGTCTAGTTGTTATTT
>Contig746_1499_senseTC
TGAAGAGATTGTTTAGTTGTTATTT
>Contig746_1499_reverseGA
AAATAACAACTAGACAATCTCTTCA
>Contig746_1499_reverseAG
AAATAACAACTAAACAATCTCTTCA
>Contig780_128_senseAG
ACCAAGAACGCCAAAATCCATCGAG
>Contig780_128_senseGA
ACCAAGAACGCCGAAATCCATCGAG
>Contig780_128_reverseTC
CTCGATGGATTTTGGCGTTCTTGGT
>Contig780_128_reverseCT
CTCGATGGATTTCGGCGTTCTTGGT
>Contig780_294_senseTC
AAAATTTTCCGATAACGTTTTTCGG
>Contig780_294_senseCT
AAAATTTTCCGACAACGTTTTTCGG
>Contig780_294_reverseAG
CCGAAAAACGTTATCGGAAAATTTT
>Contig780_294_reverseGA
CCGAAAAACGTTGTCGGAAAATTTT
>Contig782_226_senseAG
TGAAGCTACTAAAACCCTTAATAGG
>Contig782_226_senseGA
TGAAGCTACTAAGACCCTTAATAGG
>Contig782_226_reverseTC
CCTATTAAGGGTTTTAGTAGCTTCA
>Contig782_226_reverseCT
CCTATTAAGGGTCTTAGTAGCTTCA
>Contig782_410_senseTG
TGTTCTGTGACATCAAATGAGGGAA
>Contig782_410_senseGT
TGTTCTGTGACAGCAAATGAGGGAA
>Contig782_410_reverseAC
TTCCCTCATTTGATGTCACAGAACA
>Contig782_410_reverseCA
TTCCCTCATTTGCTGTCACAGAACA
>Contig783_91_senseGT
TGCCACTAAGGCGGCTAGGAAATCT
>Contig783_91_senseTG
TGCCACTAAGGCTGCTAGGAAATCT
>Contig783_91_reverseCA
AGATTTCCTAGCCGCCTTAGTGGCA
>Contig783_91_reverseAC
AGATTTCCTAGCAGCCTTAGTGGCA
>Contig783_184_senseGA
ACGTAAATATCAGAAGAGTACTGAG
>Contig783_184_senseAG
ACGTAAATATCAAAAGAGTACTGAG
>Contig783_184_reverseCT
CTCAGTACTCTTCTGATATTTACGT
>Contig783_184_reverseTC
CTCAGTACTCTTTTGATATTTACGT
>Contig783_546_senseCT
TAATAATGATTACGGTACTGTTTGT
>Contig783_546_senseTC
TAATAATGATTATGGTACTGTTTGT
>Contig783_546_reverseGA
ACAAACAGTACCGTAATCATTATTA
>Contig783_546_reverseAG
ACAAACAGTACCATAATCATTATTA
>Contig784_61_senseGC
CTAGGTGGTCTGGCGTTGCCGTCTC
>Contig784_61_senseCG
CTAGGTGGTCTGCCGTTGCCGTCTC
>Contig784_61_reverseCG
GAGACGGCAACGCCAGACCACCTAG
>Contig784_61_reverseGC
GAGACGGCAACGGCAGACCACCTAG
>Contig784_104_senseGT
AAATTAATTGCTGTAGTTTCTCCGT
>Contig784_104_senseTG
AAATTAATTGCTTTAGTTTCTCCGT
>Contig784_104_reverseCA
ACGGAGAAACTACAGCAATTAATTT
>Contig784_104_reverseAC
ACGGAGAAACTAAAGCAATTAATTT
>Contig784_243_senseCG
TACGATCTCAAACAAATAGCATTTC
>Contig784_243_senseGC
TACGATCTCAAAGAAATAGCATTTC
>Contig784_243_reverseGC
GAAATGCTATTTGTTTGAGATCGTA
>Contig784_243_reverseCG
GAAATGCTATTTCTTTGAGATCGTA
>Contig784_363_senseAG
GCTGCAAGCTGGATACGGGATATTG
>Contig784_363_senseGA
GCTGCAAGCTGGGTACGGGATATTG
>Contig784_363_reverseTC
CAATATCCCGTATCCAGCTTGCAGC
>Contig784_363_reverseCT
CAATATCCCGTACCCAGCTTGCAGC
>Contig784_560_senseAT
GACAAGAGCTTCAGCATATAGAGAT
>Contig784_560_senseTA
GACAAGAGCTTCTGCATATAGAGAT
>Contig784_560_reverseTA
ATCTCTATATGCTGAAGCTCTTGTC
>Contig784_560_reverseAT
ATCTCTATATGCAGAAGCTCTTGTC
>Contig812_157_senseTC
CGAGCATTTCTGTATACATGCTGGG
>Contig812_157_senseCT
CGAGCATTTCTGCATACATGCTGGG
>Contig812_157_reverseAG
CCCAGCATGTATACAGAAATGCTCG
>Contig812_157_reverseGA
CCCAGCATGTATGCAGAAATGCTCG
>Contig812_181_senseCT
GGGTAGGGCTGTCCTAGACGAGTTG
>Contig812_181_senseTC
GGGTAGGGCTGTTCTAGACGAGTTG
>Contig812_181_reverseGA
CAACTCGTCTAGGACAGCCCTACCC
>Contig812_181_reverseAG
CAACTCGTCTAGAACAGCCCTACCC
>Contig812_403_senseTC
GCTCAGGGCCATTCCTCTGGGCGAA
>Contig812_403_senseCT
GCTCAGGGCCATCCCTCTGGGCGAA
>Contig812_403_reverseAG
TTCGCCCAGAGGAATGGCCCTGAGC
>Contig812_403_reverseGA
TTCGCCCAGAGGGATGGCCCTGAGC
>Contig814_123_senseTA
GATATGAAAAAATCCTTCCCCCTTC
>Contig814_123_senseAT
GATATGAAAAAAACCTTCCCCCTTC
>Contig814_123_reverseAT
GAAGGGGGAAGGATTTTTTCATATC
>Contig814_123_reverseTA
GAAGGGGGAAGGTTTTTTTCATATC
>Contig814_206_senseCT
CAGGACTTGGCCCCCGTGGAATCGA
>Contig814_206_senseTC
CAGGACTTGGCCTCCGTGGAATCGA
>Contig814_206_reverseGA
TCGATTCCACGGGGGCCAAGTCCTG
>Contig814_206_reverseAG
TCGATTCCACGGAGGCCAAGTCCTG
>Contig814_248_senseGA
CCCGAGAAGCTTGGCAGCAGCGGTA
>Contig814_248_senseAG
CCCGAGAAGCTTAGCAGCAGCGGTA
>Contig814_248_reverseCT
TACCGCTGCTGCCAAGCTTCTCGGG
>Contig814_248_reverseTC
TACCGCTGCTGCTAAGCTTCTCGGG
>Contig814_295_senseAG
GACTCAACGCACACGAGATGCCGTC
>Contig814_295_senseGA
GACTCAACGCACGCGAGATGCCGTC
>Contig814_295_reverseTC
GACGGCATCTCGTGTGCGTTGAGTC
>Contig814_295_reverseCT
GACGGCATCTCGCGTGCGTTGAGTC
>Contig821_566_senseGA
AGCAGGTGGCAAGCTCTGTCCTAAT
>Contig821_566_senseAG
AGCAGGTGGCAAACTCTGTCCTAAT
>Contig821_566_reverseCT
ATTAGGACAGAGCTTGCCACCTGCT
>Contig821_566_reverseTC
ATTAGGACAGAGTTTGCCACCTGCT
>Contig821_1002_senseAG
CACAGATGGGAAAGGATATGAACAA
>Contig821_1002_senseGA
CACAGATGGGAAGGGATATGAACAA
>Contig821_1002_reverseTC
TTGTTCATATCCTTTCCCATCTGTG
>Contig821_1002_reverseCT
TTGTTCATATCCCTTCCCATCTGTG
>Contig824_156_senseGT
TTTTGCCTTCAGGGATTCATGGCCG
>Contig824_156_senseTG
TTTTGCCTTCAGTGATTCATGGCCG
>Contig824_156_reverseCA
CGGCCATGAATCCCTGAAGGCAAAA
>Contig824_156_reverseAC
CGGCCATGAATCACTGAAGGCAAAA
>Contig833_285_senseAG
CGCCTGCGTCCGAGGGCGCCACAGA
>Contig833_285_senseGA
CGCCTGCGTCCGGGGGCGCCACAGA
>Contig833_285_reverseTC
TCTGTGGCGCCCTCGGACGCAGGCG
>Contig833_285_reverseCT
TCTGTGGCGCCCCCGGACGCAGGCG
>Contig861_78_senseCG
CTTCTTCTGATTCTGAAGTGCAAAC
>Contig861_78_senseGC
CTTCTTCTGATTGTGAAGTGCAAAC
>Contig861_78_reverseGC
GTTTGCACTTCAGAATCAGAAGAAG
>Contig861_78_reverseCG
GTTTGCACTTCACAATCAGAAGAAG
>Contig861_157_senseTC
AGCGTTTATGCTTGTACCGCTTTTC
>Contig861_157_senseCT
AGCGTTTATGCTCGTACCGCTTTTC
>Contig861_157_reverseAG
GAAAAGCGGTACAAGCATAAACGCT
>Contig861_157_reverseGA
GAAAAGCGGTACGAGCATAAACGCT
>Contig861_271_senseCT
ACCAAAATGGCTCGTTGAGTGGCTG
>Contig861_271_senseTC
ACCAAAATGGCTTGTTGAGTGGCTG
>Contig861_271_reverseGA
CAGCCACTCAACGAGCCATTTTGGT
>Contig861_271_reverseAG
CAGCCACTCAACAAGCCATTTTGGT
>Contig861_297_senseAC
ATTCACAAGAGGAAAACAAGGAAGG
>Contig861_297_senseCA
ATTCACAAGAGGCAAACAAGGAAGG
>Contig861_297_reverseTG
CCTTCCTTGTTTTCCTCTTGTGAAT
>Contig861_297_reverseGT
CCTTCCTTGTTTGCCTCTTGTGAAT
>Contig861_493_senseAG
GCAGTCACCCCAATGGCAGAATTCA
>Contig861_493_senseGA
GCAGTCACCCCAGTGGCAGAATTCA
>Contig861_493_reverseTC
TGAATTCTGCCATTGGGGTGACTGC
>Contig861_493_reverseCT
TGAATTCTGCCACTGGGGTGACTGC
>Contig861_526_senseCA
TCGTCCTTGTAGCTATAAACCTCCA
>Contig861_526_senseAC
TCGTCCTTGTAGATATAAACCTCCA
>Contig861_526_reverseGT
TGGAGGTTTATAGCTACAAGGACGA
>Contig861_526_reverseTG
TGGAGGTTTATATCTACAAGGACGA
>Contig861_542_senseTC
AAACCTCCACCTTCACCAGCTATGA
>Contig861_542_senseCT
AAACCTCCACCTCCACCAGCTATGA
>Contig861_542_reverseAG
TCATAGCTGGTGAAGGTGGAGGTTT
>Contig861_542_reverseGA
TCATAGCTGGTGGAGGTGGAGGTTT
>Contig861_602_senseCT
CCAGTACCTTCACTTCCAGTTTTCA
>Contig861_602_senseTC
CCAGTACCTTCATTTCCAGTTTTCA
>Contig861_602_reverseGA
TGAAAACTGGAAGTGAAGGTACTGG
>Contig861_602_reverseAG
TGAAAACTGGAAATGAAGGTACTGG
>Contig861_638_senseAG
ATAATCAAATGGATTAAAGTGGTGA
>Contig861_638_senseGA
ATAATCAAATGGGTTAAAGTGGTGA
>Contig861_638_reverseTC
TCACCACTTTAATCCATTTGATTAT
>Contig861_638_reverseCT
TCACCACTTTAACCCATTTGATTAT
>Contig861_697_senseTA
TACTTGGGTGCCTACTCCATTCATA
>Contig861_697_senseAT
TACTTGGGTGCCAACTCCATTCATA
>Contig861_697_reverseAT
TATGAATGGAGTAGGCACCCAAGTA
>Contig861_697_reverseTA
TATGAATGGAGTTGGCACCCAAGTA
>Contig861_828_senseCT
CACAACAACAGTCCAAACCATGTCT
>Contig861_828_senseTC
CACAACAACAGTTCAAACCATGTCT
>Contig861_828_reverseGA
AGACATGGTTTGGACTGTTGTTGTG
>Contig861_828_reverseAG
AGACATGGTTTGAACTGTTGTTGTG
>Contig861_866_senseAT
AAAGTGTTGCGTACTCGGTTTGAGA
>Contig861_866_senseTA
AAAGTGTTGCGTTCTCGGTTTGAGA
>Contig861_866_reverseTA
TCTCAAACCGAGTACGCAACACTTT
>Contig861_866_reverseAT
TCTCAAACCGAGAACGCAACACTTT
>Contig861_910_senseTC
TACAGCTGCACTTGAGCAAATATCT
>Contig861_910_senseCT
TACAGCTGCACTCGAGCAAATATCT
>Contig861_910_reverseAG
AGATATTTGCTCAAGTGCAGCTGTA
>Contig861_910_reverseGA
AGATATTTGCTCGAGTGCAGCTGTA
>Contig861_1041_senseAT
CTGAGCAAATATATGTGGGAGAATC
>Contig861_1041_senseTA
CTGAGCAAATATTTGTGGGAGAATC
>Contig861_1041_reverseTA
GATTCTCCCACATATATTTGCTCAG
>Contig861_1041_reverseAT
GATTCTCCCACAAATATTTGCTCAG
>Contig861_1092_senseTC
TCTTGGAAAAATTAACAGTTTCCAA
>Contig861_1092_senseCT
TCTTGGAAAAATCAACAGTTTCCAA
>Contig861_1092_reverseAG
TTGGAAACTGTTAATTTTTCCAAGA
>Contig861_1092_reverseGA
TTGGAAACTGTTGATTTTTCCAAGA
>Contig861_1172_senseAG
TTGTGATCATTTATAAAGGCACATA
>Contig861_1172_senseGA
TTGTGATCATTTGTAAAGGCACATA
>Contig861_1172_reverseTC
TATGTGCCTTTATAAATGATCACAA
>Contig861_1172_reverseCT
TATGTGCCTTTACAAATGATCACAA
>Contig889_156_senseTC
AGCCTAATCCCATAAAAAACATGGA
>Contig889_156_senseCT
AGCCTAATCCCACAAAAAACATGGA
>Contig889_156_reverseAG
TCCATGTTTTTTATGGGATTAGGCT
>Contig889_156_reverseGA
TCCATGTTTTTTGTGGGATTAGGCT
>Contig894_136_senseGT
CCGGTGGACATCGCCAGGCCACGAG
>Contig894_136_senseTG
CCGGTGGACATCTCCAGGCCACGAG
>Contig894_136_reverseCA
CTCGTGGCCTGGCGATGTCCACCGG
>Contig894_136_reverseAC
CTCGTGGCCTGGAGATGTCCACCGG
>Contig896_165_senseGA
AGAGGATCGGGCGGGCCTTGTTAAC
>Contig896_165_senseAG
AGAGGATCGGGCAGGCCTTGTTAAC
>Contig896_165_reverseCT
GTTAACAAGGCCCGCCCGATCCTCT
>Contig896_165_reverseTC
GTTAACAAGGCCTGCCCGATCCTCT
>Contig896_192_senseAG
GCTCAAGAATAAACTACAAACTCTA
>Contig896_192_senseGA
GCTCAAGAATAAGCTACAAACTCTA
>Contig896_192_reverseTC
TAGAGTTTGTAGTTTATTCTTGAGC
>Contig896_192_reverseCT
TAGAGTTTGTAGCTTATTCTTGAGC
>Contig896_1096_senseCT
ATGGTCAGCAGGCTGAGCGGCCTCC
>Contig896_1096_senseTC
ATGGTCAGCAGGTTGAGCGGCCTCC
>Contig896_1096_reverseGA
GGAGGCCGCTCAGCCTGCTGACCAT
>Contig896_1096_reverseAG
GGAGGCCGCTCAACCTGCTGACCAT
>Contig896_1136_senseAT
ATAGATTTGGATAGCTGCAGTAGCT
>Contig896_1136_senseTA
ATAGATTTGGATTGCTGCAGTAGCT
>Contig896_1136_reverseTA
AGCTACTGCAGCTATCCAAATCTAT
>Contig896_1136_reverseAT
AGCTACTGCAGCAATCCAAATCTAT
>Contig896_1245_senseCA
GTTTGGAGTTTTCTTCTTTCCCTTT
>Contig896_1245_senseAC
GTTTGGAGTTTTATTCTTTCCCTTT
>Contig896_1245_reverseGT
AAAGGGAAAGAAGAAAACTCCAAAC
>Contig896_1245_reverseTG
AAAGGGAAAGAATAAAACTCCAAAC
>Contig916_342_senseGC
GCCTTCCATCCTGGTATCATGTCTG
>Contig916_342_senseCG
GCCTTCCATCCTCGTATCATGTCTG
>Contig916_342_reverseCG
CAGACATGATACCAGGATGGAAGGC
>Contig916_342_reverseGC
CAGACATGATACGAGGATGGAAGGC
>Contig916_368_senseAG
TGCTCCGAGTCAAACGCCTCCTCAA
>Contig916_368_senseGA
TGCTCCGAGTCAGACGCCTCCTCAA
>Contig916_368_reverseTC
TTGAGGAGGCGTTTGACTCGGAGCA
>Contig916_368_reverseCT
TTGAGGAGGCGTCTGACTCGGAGCA
>Contig916_419_senseTG
GCCGTCTCAGGCTGCGGCATCGAGT
>Contig916_419_senseGT
GCCGTCTCAGGCGGCGGCATCGAGT
>Contig916_419_reverseAC
ACTCGATGCCGCAGCCTGAGACGGC
>Contig916_419_reverseCA
ACTCGATGCCGCCGCCTGAGACGGC
>Contig916_477_senseTA
GAGCAGAAGCTATCAACTGGAGATC
>Contig916_477_senseAT
GAGCAGAAGCTAACAACTGGAGATC
>Contig916_477_reverseAT
GATCTCCAGTTGATAGCTTCTGCTC
>Contig916_477_reverseTA
GATCTCCAGTTGTTAGCTTCTGCTC
>Contig922_84_senseGC
AACAATCTTAAAGAAGTTCCAGTAA
>Contig922_84_senseCG
AACAATCTTAAACAAGTTCCAGTAA
>Contig922_84_reverseCG
TTACTGGAACTTCTTTAAGATTGTT
>Contig922_84_reverseGC
TTACTGGAACTTGTTTAAGATTGTT
>Contig922_420_senseCA
AGGAGGAAGAGGCTGCAGCTCTGTC
>Contig922_420_senseAC
AGGAGGAAGAGGATGCAGCTCTGTC
>Contig922_420_reverseGT
GACAGAGCTGCAGCCTCTTCCTCCT
>Contig922_420_reverseTG
GACAGAGCTGCATCCTCTTCCTCCT
>Contig938_560_senseAG
TCCTGTTGACAAATATCCAAATTAT
>Contig938_560_senseGA
TCCTGTTGACAAGTATCCAAATTAT
>Contig938_560_reverseTC
ATAATTTGGATATTTGTCAACAGGA
>Contig938_560_reverseCT
ATAATTTGGATACTTGTCAACAGGA
>Contig943_170_senseGC
GAGGATCGAGAAGTTAGGCCCTTGC
>Contig943_170_senseCG
GAGGATCGAGAACTTAGGCCCTTGC
>Contig943_170_reverseCG
GCAAGGGCCTAACTTCTCGATCCTC
>Contig943_170_reverseGC
GCAAGGGCCTAAGTTCTCGATCCTC
>Contig943_300_senseAC
GTTTCCATAGAGAAACCTCCTATTG
>Contig943_300_senseCA
GTTTCCATAGAGCAACCTCCTATTG
>Contig943_300_reverseTG
CAATAGGAGGTTTCTCTATGGAAAC
>Contig943_300_reverseGT
CAATAGGAGGTTGCTCTATGGAAAC
>Contig968_965_senseGC
ATTGCAAACCTGGTGAAGCTTTCAA
>Contig968_965_senseCG
ATTGCAAACCTGCTGAAGCTTTCAA
>Contig968_965_reverseCG
TTGAAAGCTTCACCAGGTTTGCAAT
>Contig968_965_reverseGC
TTGAAAGCTTCAGCAGGTTTGCAAT
>Contig983_497_senseCT
ATGCAGAAGGTGCTGCGCTGCAAGG
>Contig983_497_senseTC
ATGCAGAAGGTGTTGCGCTGCAAGG
>Contig983_497_reverseGA
CCTTGCAGCGCAGCACCTTCTGCAT
>Contig983_497_reverseAG
CCTTGCAGCGCAACACCTTCTGCAT
>Contig983_702_senseAG
CATATGGAAAGTAATGAATTGGAAG
>Contig983_702_senseGA
CATATGGAAAGTGATGAATTGGAAG
>Contig983_702_reverseTC
CTTCCAATTCATTACTTTCCATATG
>Contig983_702_reverseCT
CTTCCAATTCATCACTTTCCATATG
>Contig988_61_senseAC
TTGATCTGAAACAATGGCGGACAAG
>Contig988_61_senseCA
TTGATCTGAAACCATGGCGGACAAG
>Contig988_61_reverseTG
CTTGTCCGCCATTGTTTCAGATCAA
>Contig988_61_reverseGT
CTTGTCCGCCATGGTTTCAGATCAA
>Contig988_160_senseAG
TCACCCTGGAAGACCCAATGTTTCC
>Contig988_160_senseGA
TCACCCTGGAAGGCCCAATGTTTCC
>Contig988_160_reverseTC
GGAAACATTGGGTCTTCCAGGGTGA
>Contig988_160_reverseCT
GGAAACATTGGGCCTTCCAGGGTGA
>Contig988_182_senseTC
TCCAAGGCGGAGTTGAAGGAGAAGC
>Contig988_182_senseCT
TCCAAGGCGGAGCTGAAGGAGAAGC
>Contig988_182_reverseAG
GCTTCTCCTTCAACTCCGCCTTGGA
>Contig988_182_reverseGA
GCTTCTCCTTCAGCTCCGCCTTGGA
>Contig988_202_senseTC
GAAGCTAGCAAGTTTGTATGAGGTG
>Contig988_202_senseCT
GAAGCTAGCAAGCTTGTATGAGGTG
>Contig988_202_reverseAG
CACCTCATACAAACTTGCTAGCTTC
>Contig988_202_reverseGA
CACCTCATACAAGCTTGCTAGCTTC
>Contig988_313_senseAT
AGTTGAGAATGCAAAGAAGTACGAG
>Contig988_313_senseTA
AGTTGAGAATGCTAAGAAGTACGAG
>Contig988_313_reverseTA
CTCGTACTTCTTTGCATTCTCAACT
>Contig988_313_reverseAT
CTCGTACTTCTTAGCATTCTCAACT
>Contig988_343_senseCA
GTACAGACTCATCAGGAATGGACTT
>Contig988_343_senseAC
GTACAGACTCATAAGGAATGGACTT
>Contig988_343_reverseGT
AAGTCCATTCCTGATGAGTCTGTAC
>Contig988_343_reverseTG
AAGTCCATTCCTTATGAGTCTGTAC
>Contig988_460_senseGA
TGCTGCTAAGGGGGGAAAGAAGAAG
>Contig988_460_senseAG
TGCTGCTAAGGGAGGAAAGAAGAAG
>Contig988_460_reverseCT
CTTCTTCTTTCCCCCCTTAGCAGCA
>Contig988_460_reverseTC
[truncated: 5,249 more rows]

## Sheet: Jatropa curcas
Jatropha curcas (allavailsnp) contains 25 nucleotides sense and reverse string surrounding the SNP, the SNP is at the middle position (residue 13)
>Contig3_43_senseAG
GAAGACATTGTCAGGTGGGGAGTTT
>Contig3_43_senseGA
GAAGACATTGTCGGGTGGGGAGTTT
>Contig3_43_reverseTC
AAACTCCCCACCTGACAATGTCTTC
>Contig3_43_reverseCT
AAACTCCCCACCCGACAATGTCTTC
>Contig9_608_senseAG
AGAGTTTATGCCATTCTTCTTGTCA
>Contig9_608_senseGA
AGAGTTTATGCCGTTCTTCTTGTCA
>Contig9_608_reverseTC
TGACAAGAAGAATGGCATAAACTCT
>Contig9_608_reverseCT
TGACAAGAAGAACGGCATAAACTCT
>Contig25_149_senseAG
CTCTCTTTAGCAAGCTTGTCTTTAC
>Contig25_149_senseGA
CTCTCTTTAGCAGGCTTGTCTTTAC
>Contig25_149_reverseTC
GTAAAGACAAGCTTGCTAAAGAGAG
>Contig25_149_reverseCT
GTAAAGACAAGCCTGCTAAAGAGAG
>Contig25_242_senseTC
CCATCCCCACGGTATATAAATGGTG
>Contig25_242_senseCT
CCATCCCCACGGCATATAAATGGTG
>Contig25_242_reverseAG
CACCATTTATATACCGTGGGGATGG
>Contig25_242_reverseGA
CACCATTTATATGCCGTGGGGATGG
>Contig36_116_senseCT
GGTTGTCTTGAGCAGCAGTTTAACC
>Contig36_116_senseTC
GGTTGTCTTGAGTAGCAGTTTAACC
>Contig36_116_reverseGA
GGTTAAACTGCTGCTCAAGACAACC
>Contig36_116_reverseAG
GGTTAAACTGCTACTCAAGACAACC
>Contig36_345_senseAG
CAAATCACCAGCATGACGATTCCCA
>Contig36_345_senseGA
CAAATCACCAGCGTGACGATTCCCA
>Contig36_345_reverseTC
TGGGAATCGTCATGCTGGTGATTTG
>Contig36_345_reverseCT
TGGGAATCGTCACGCTGGTGATTTG
>Contig50_79_senseTG
GGGCCATTGGAATAGGAATAAATTG
>Contig50_79_senseGT
GGGCCATTGGAAGAGGAATAAATTG
>Contig50_79_reverseAC
CAATTTATTCCTATTCCAATGGCCC
>Contig50_79_reverseCA
CAATTTATTCCTCTTCCAATGGCCC
>Contig58_416_senseTC
CCAACAATAAAATCTCTAGCAAAGC
>Contig58_416_senseCT
CCAACAATAAAACCTCTAGCAAAGC
>Contig58_416_reverseAG
GCTTTGCTAGAGATTTTATTGTTGG
>Contig58_416_reverseGA
GCTTTGCTAGAGGTTTTATTGTTGG
>Contig94_1251_senseAG
GGAAGATGCGCAAGAAGCATCAGAG
>Contig94_1251_senseGA
GGAAGATGCGCAGGAAGCATCAGAG
>Contig94_1251_reverseTC
CTCTGATGCTTCTTGCGCATCTTCC
>Contig94_1251_reverseCT
CTCTGATGCTTCCTGCGCATCTTCC
>Contig124_134_senseTC
GGCAGCCAAGCGTTCATAGCGACGT
>Contig124_134_senseCT
GGCAGCCAAGCGCTCATAGCGACGT
>Contig124_134_reverseAG
ACGTCGCTATGAACGCTTGGCTGCC
>Contig124_134_reverseGA
ACGTCGCTATGAGCGCTTGGCTGCC
>Contig124_309_senseTC
CCTATCGATCCTTTAGACCTTCGGA
>Contig124_309_senseCT
CCTATCGATCCTCTAGACCTTCGGA
>Contig124_309_reverseAG
TCCGAAGGTCTAAAGGATCGATAGG
>Contig124_309_reverseGA
TCCGAAGGTCTAGAGGATCGATAGG
>Contig146_501_senseGA
AATTATCGTGTAGGAATTCTTGAAG
>Contig146_501_senseAG
AATTATCGTGTAAGAATTCTTGAAG
>Contig146_501_reverseCT
CTTCAAGAATTCCTACACGATAATT
>Contig146_501_reverseTC
CTTCAAGAATTCTTACACGATAATT
>Contig151_248_senseTC
AAAACCCCTCCCTTTCTGTTCCTCT
>Contig151_248_senseCT
AAAACCCCTCCCCTTCTGTTCCTCT
>Contig151_248_reverseAG
AGAGGAACAGAAAGGGAGGGGTTTT
>Contig151_248_reverseGA
AGAGGAACAGAAGGGGAGGGGTTTT
>Contig151_891_senseCT
ACTTCAGAGCCCCTTCATCACGCTC
>Contig151_891_senseTC
ACTTCAGAGCCCTTTCATCACGCTC
>Contig151_891_reverseGA
GAGCGTGATGAAGGGGCTCTGAAGT
>Contig151_891_reverseAG
GAGCGTGATGAAAGGGCTCTGAAGT
>Contig151_962_senseG-
CCAAAAATCAGGGACACCTTTTTCT
>Contig151_962_sense-G
CCAAAAATCAGGACACCTTTTTCTT
>Contig151_962_reverseC-
AGAAAAAGGTGTCCCTGATTTTTGG
>Contig151_962_reverse-C
AAGAAAAAGGTGTCCTGATTTTTGG
>Contig151_1064_senseGT
ATCATATCTCTTGGCGTACAGTGGT
>Contig151_1064_senseTG
ATCATATCTCTTTGCGTACAGTGGT
>Contig151_1064_reverseCA
ACCACTGTACGCCAAGAGATATGAT
>Contig151_1064_reverseAC
ACCACTGTACGCAAAGAGATATGAT
>Contig203_134_senseTC
TATGAAAAAAACTTGACAAACAACG
>Contig203_134_senseCT
TATGAAAAAAACCTGACAAACAACG
>Contig203_134_reverseAG
CGTTGTTTGTCAAGTTTTTTTCATA
>Contig203_134_reverseGA
CGTTGTTTGTCAGGTTTTTTTCATA
>Contig203_283_senseC-
TTTGACCCGACCCGTTACAAAACCC
>Contig203_283_sense-C
TTTGACCCGACCGTTACAAAACCCG
>Contig203_283_reverseG-
GGGTTTTGTAACGGGTCGGGTCAAA
>Contig203_283_reverse-G
CGGGTTTTGTAACGGTCGGGTCAAA
>Contig208_339_senseGT
GATCCCAAAGACGCCGCTGTTCATA
>Contig208_339_senseTG
GATCCCAAAGACTCCGCTGTTCATA
>Contig208_339_reverseCA
TATGAACAGCGGCGTCTTTGGGATC
>Contig208_339_reverseAC
TATGAACAGCGGAGTCTTTGGGATC
>Contig228_497_senseAG
AAGAACTTGTAGACGGGCCGTCCAA
>Contig228_497_senseGA
AAGAACTTGTAGGCGGGCCGTCCAA
>Contig228_497_reverseTC
TTGGACGGCCCGTCTACAAGTTCTT
>Contig228_497_reverseCT
TTGGACGGCCCGCCTACAAGTTCTT
>Contig301_574_senseGA
CGGCATTGTTGAGGGTCTTATGACA
>Contig301_574_senseAG
CGGCATTGTTGAAGGTCTTATGACA
>Contig301_574_reverseCT
TGTCATAAGACCCTCAACAATGCCG
>Contig301_574_reverseTC
TGTCATAAGACCTTCAACAATGCCG
>Contig313_113_senseTG
GCAGACTGTCAGTGACATAAAGCAT
>Contig313_113_senseGT
GCAGACTGTCAGGGACATAAAGCAT
>Contig313_113_reverseAC
ATGCTTTATGTCACTGACAGTCTGC
>Contig313_113_reverseCA
ATGCTTTATGTCCCTGACAGTCTGC
>Contig319_738_senseTA
CTTCTGATATGATGATTGTAGCCAA
>Contig319_738_senseAT
CTTCTGATATGAAGATTGTAGCCAA
>Contig319_738_reverseAT
TTGGCTACAATCATCATATCAGAAG
>Contig319_738_reverseTA
TTGGCTACAATCTTCATATCAGAAG
>Contig332_327_senseGA
ATTGAATCTTCAGACCTTAACTTCT
>Contig332_327_senseAG
ATTGAATCTTCAAACCTTAACTTCT
>Contig332_327_reverseCT
AGAAGTTAAGGTCTGAAGATTCAAT
>Contig332_327_reverseTC
AGAAGTTAAGGTTTGAAGATTCAAT
>Contig353_426_senseGA
TGGCACAATCAAGGGTTACGGTTGT
>Contig353_426_senseAG
TGGCACAATCAAAGGTTACGGTTGT
>Contig353_426_reverseCT
ACAACCGTAACCCTTGATTGTGCCA
>Contig353_426_reverseTC
ACAACCGTAACCTTTGATTGTGCCA
>Contig369_438_senseTA
CCCAGTTCGTGTTTGGGAGAGGTGG
>Contig369_438_senseAT
CCCAGTTCGTGTATGGGAGAGGTGG
>Contig369_438_reverseAT
CCACCTCTCCCAAACACGAACTGGG
>Contig369_438_reverseTA
CCACCTCTCCCATACACGAACTGGG
>Contig381_490_senseGA
TCAAAGAAGGTAGGAGTAACTGGGT
>Contig381_490_senseAG
TCAAAGAAGGTAAGAGTAACTGGGT
>Contig381_490_reverseCT
ACCCAGTTACTCCTACCTTCTTTGA
>Contig381_490_reverseTC
ACCCAGTTACTCTTACCTTCTTTGA
>Contig381_516_senseTA
TTGCATGGGAGGTGCTCTTTCCATC
>Contig381_516_senseAT
TTGCATGGGAGGAGCTCTTTCCATC
>Contig381_516_reverseAT
GATGGAAAGAGCACCTCCCATGCAA
>Contig381_516_reverseTA
GATGGAAAGAGCTCCTCCCATGCAA
>Contig381_529_senseGA
GCTCTTTCCATCGCAAGTTCTGTTT
>Contig381_529_senseAG
GCTCTTTCCATCACAAGTTCTGTTT
>Contig381_529_reverseCT
AAACAGAACTTGCGATGGAAAGAGC
>Contig381_529_reverseTC
AAACAGAACTTGTGATGGAAAGAGC
>Contig435_106_senseCG
CAGCTACTGTGACTTATGATCACAA
>Contig435_106_senseGC
CAGCTACTGTGAGTTATGATCACAA
>Contig435_106_reverseGC
TTGTGATCATAAGTCACAGTAGCTG
>Contig435_106_reverseCG
TTGTGATCATAACTCACAGTAGCTG
>Contig474_161_senseTC
TACTGGGACTAATTTCACATATGTC
>Contig474_161_senseCT
TACTGGGACTAACTTCACATATGTC
>Contig474_161_reverseAG
GACATATGTGAAATTAGTCCCAGTA
>Contig474_161_reverseGA
GACATATGTGAAGTTAGTCCCAGTA
>Contig474_235_senseGA
CCTTCTGCGACAGGTCCCTTCCCTA
>Contig474_235_senseAG
CCTTCTGCGACAAGTCCCTTCCCTA
>Contig474_235_reverseCT
TAGGGAAGGGACCTGTCGCAGAAGG
>Contig474_235_reverseTC
TAGGGAAGGGACTTGTCGCAGAAGG
>Contig474_446_senseTC
TAGCTTCCCTACTGTAATACTCACA
>Contig474_446_senseCT
TAGCTTCCCTACCGTAATACTCACA
>Contig474_446_reverseAG
TGTGAGTATTACAGTAGGGAAGCTA
>Contig474_446_reverseGA
TGTGAGTATTACGGTAGGGAAGCTA
>Contig490_577_sense-A
GGAGACAAAAAAAGCCTTGGATCAT
>Contig490_577_senseA-
GGAGACAAAAAAAAGCCTTGGATCA
>Contig490_577_reverse-T
ATGATCCAAGGCTTTTTTTGTCTCC
>Contig490_577_reverseT-
TGATCCAAGGCTTTTTTTTGTCTCC
>Contig499_115_senseGC
TCCACCGGAGCAGAAAGCAATAGAG
>Contig499_115_senseCG
TCCACCGGAGCACAAAGCAATAGAG
>Contig499_115_reverseCG
CTCTATTGCTTTCTGCTCCGGTGGA
>Contig499_115_reverseGC
CTCTATTGCTTTGTGCTCCGGTGGA
>Contig499_538_senseAG
TGATAAATGCTAAACTGGCACCTGT
>Contig499_538_senseGA
TGATAAATGCTAGACTGGCACCTGT
>Contig499_538_reverseTC
ACAGGTGCCAGTTTAGCATTTATCA
>Contig499_538_reverseCT
ACAGGTGCCAGTCTAGCATTTATCA
>Contig500_1258_senseT-
CTATTTCACTGTTAGCTATCTAATA
>Contig500_1258_sense-T
CTATTTCACTGTAGCTATCTAATAT
>Contig500_1258_reverseA-
TATTAGATAGCTAACAGTGAAATAG
>Contig500_1258_reverse-A
ATATTAGATAGCTACAGTGAAATAG
>Contig500_2455_senseAG
TGTTTGTTTACAAGATGGTGTTGTC
>Contig500_2455_senseGA
TGTTTGTTTACAGGATGGTGTTGTC
>Contig500_2455_reverseTC
GACAACACCATCTTGTAAACAAACA
>Contig500_2455_reverseCT
GACAACACCATCCTGTAAACAAACA
>Contig509_426_senseTC
GGTGCCAGAAATTGCCCACATGTAT
>Contig509_426_senseCT
GGTGCCAGAAATCGCCCACATGTAT
>Contig509_426_reverseAG
ATACATGTGGGCAATTTCTGGCACC
>Contig509_426_reverseGA
ATACATGTGGGCGATTTCTGGCACC
>Contig509_492_senseAC
GGACCCAGAAGTATGCTATGGGTTA
>Contig509_492_senseCA
GGACCCAGAAGTCTGCTATGGGTTA
>Contig509_492_reverseTG
TAACCCATAGCATACTTCTGGGTCC
>Contig509_492_reverseGT
TAACCCATAGCAGACTTCTGGGTCC
>Contig512_773_senseTC
TCTGCAAGTTCATGAATTTTATATG
>Contig512_773_senseCT
TCTGCAAGTTCACGAATTTTATATG
>Contig512_773_reverseAG
CATATAAAATTCATGAACTTGCAGA
>Contig512_773_reverseGA
CATATAAAATTCGTGAACTTGCAGA
>Contig513_378_senseGA
TCAATCTTCGAGGTATTATTGTTAT
>Contig513_378_senseAG
TCAATCTTCGAGATATTATTGTTAT
>Contig513_378_reverseCT
ATAACAATAATACCTCGAAGATTGA
>Contig513_378_reverseTC
ATAACAATAATATCTCGAAGATTGA
>Contig546_416_senseAG
GCTGTATTTAGAAGCGAAGTGTTTG
>Contig546_416_senseGA
GCTGTATTTAGAGGCGAAGTGTTTG
>Contig546_416_reverseTC
CAAACACTTCGCTTCTAAATACAGC
>Contig546_416_reverseCT
CAAACACTTCGCCTCTAAATACAGC
>Contig584_455_senseTC
GTGGGCACAGTGTTGGCCCCAGGAT
>Contig584_455_senseCT
GTGGGCACAGTGCTGGCCCCAGGAT
>Contig584_455_reverseAG
ATCCTGGGGCCAACACTGTGCCCAC
>Contig584_455_reverseGA
ATCCTGGGGCCAGCACTGTGCCCAC
>Contig584_481_senseTC
TCAAAGAGCAAGTGAATGTAGGATG
>Contig584_481_senseCT
TCAAAGAGCAAGCGAATGTAGGATG
>Contig584_481_reverseAG
CATCCTACATTCACTTGCTCTTTGA
>Contig584_481_reverseGA
CATCCTACATTCGCTTGCTCTTTGA
>Contig652_145_senseAG
GGTCATCTGTTAAGTGAGGATAATG
>Contig652_145_senseGA
GGTCATCTGTTAGGTGAGGATAATG
>Contig652_145_reverseTC
CATTATCCTCACTTAACAGATGACC
>Contig652_145_reverseCT
CATTATCCTCACCTAACAGATGACC
>Contig693_766_senseAT
GAAGGAAATGCAAAGAACTGGGATG
>Contig693_766_senseTA
GAAGGAAATGCATAGAACTGGGATG
>Contig693_766_reverseTA
CATCCCAGTTCTTTGCATTTCCTTC
>Contig693_766_reverseAT
CATCCCAGTTCTATGCATTTCCTTC
>Contig699_108_senseAG
TAATGCTGCTTTACCTGCTGAGGTG
>Contig699_108_senseGA
TAATGCTGCTTTGCCTGCTGAGGTG
>Contig699_108_reverseTC
CACCTCAGCAGGTAAAGCAGCATTA
>Contig699_108_reverseCT
CACCTCAGCAGGCAAAGCAGCATTA
>Contig716_229_senseTA
TGCAATGCCATTTATACAAACGTGG
>Contig716_229_senseAT
TGCAATGCCATTAATACAAACGTGG
>Contig716_229_reverseAT
CCACGTTTGTATAAATGGCATTGCA
>Contig716_229_reverseTA
CCACGTTTGTATTAATGGCATTGCA
>Contig716_313_senseTA
AACAGGCCCTACTGTATTTCAAGGG
>Contig716_313_senseAT
AACAGGCCCTACAGTATTTCAAGGG
>Contig716_313_reverseAT
CCCTTGAAATACAGTAGGGCCTGTT
>Contig716_313_reverseTA
CCCTTGAAATACTGTAGGGCCTGTT
>Contig716_328_senseAG
ATTTCAAGGGCCATGCGCAGGGCCT
>Contig716_328_senseGA
ATTTCAAGGGCCGTGCGCAGGGCCT
>Contig716_328_reverseTC
AGGCCCTGCGCATGGCCCTTGAAAT
>Contig716_328_reverseCT
AGGCCCTGCGCACGGCCCTTGAAAT
>Contig716_413_senseGA
CCAGAATGGATGGCCTTCGAATCTA
>Contig716_413_senseAG
CCAGAATGGATGACCTTCGAATCTA
>Contig716_413_reverseCT
TAGATTCGAAGGCCATCCATTCTGG
>Contig716_413_reverseTC
TAGATTCGAAGGTCATCCATTCTGG
>Contig768_473_sense-T
GAACCATTTTTTGTTCTCAACAGTG
>Contig768_473_senseT-
GAACCATTTTTTTGTTCTCAACAGT
>Contig768_473_reverse-A
CACTGTTGAGAACAAAAAATGGTTC
>Contig768_473_reverseA-
ACTGTTGAGAACAAAAAAATGGTTC
>Contig801_263_senseTG
ATTCATGGCTAATGAGTGAGTCGCC
>Contig801_263_senseGT
ATTCATGGCTAAGGAGTGAGTCGCC
>Contig801_263_reverseAC
GGCGACTCACTCATTAGCCATGAAT
>Contig801_263_reverseCA
GGCGACTCACTCCTTAGCCATGAAT
>Contig811_154_senseAC
TACAATGAGGAAAACCGCCTCCAAG
>Contig811_154_senseCA
TACAATGAGGAACACCGCCTCCAAG
>Contig811_154_reverseTG
CTTGGAGGCGGTTTTCCTCATTGTA
>Contig811_154_reverseGT
CTTGGAGGCGGTGTTCCTCATTGTA
>Contig811_276_senseGT
CTGGTGACTATGGCTGGGACACTGC
>Contig811_276_senseTG
CTGGTGACTATGTCTGGGACACTGC
>Contig811_276_reverseCA
GCAGTGTCCCAGCCATAGTCACCAG
>Contig811_276_reverseAC
GCAGTGTCCCAGACATAGTCACCAG
>Contig811_517_senseGT
TCAAAGTATCTTGGCTATTTGGGCT
>Contig811_517_senseTG
TCAAAGTATCTTTGCTATTTGGGCT
>Contig811_517_reverseCA
AGCCCAAATAGCCAAGATACTTTGA
>Contig811_517_reverseAC
AGCCCAAATAGCAAAGATACTTTGA
>Contig826_278_senseAG
GCTGCGAGGGTTATTGTGGCTATTG
>Contig826_278_senseGA
GCTGCGAGGGTTGTTGTGGCTATTG
>Contig826_278_reverseTC
CAATAGCCACAATAACCCTCGCAGC
>Contig826_278_reverseCT
CAATAGCCACAACAACCCTCGCAGC
>Contig839_214_sense-A
CATGCATGTGGCGGAGCTGGGCCCA
>Contig839_214_senseA-
CATGCATGTGGCAGGAGCTGGGCCC
>Contig839_214_reverse-T
TGGGCCCAGCTCCGCCACATGCATG
>Contig839_214_reverseT-
GGGCCCAGCTCCTGCCACATGCATG
>Contig839_233_senseGA
GGGCCCAGTTCAGGGCCCTGTCATT
>Contig839_233_senseAG
GGGCCCAGTTCAAGGCCCTGTCATT
>Contig839_233_reverseCT
AATGACAGGGCCCTGAACTGGGCCC
>Contig839_233_reverseTC
AATGACAGGGCCTTGAACTGGGCCC
>Contig839_256_senseAG
TTCTCTTCATCCATGGATTCCCGGA
>Contig839_256_senseGA
TTCTCTTCATCCGTGGATTCCCGGA
>Contig839_256_reverseTC
TCCGGGAATCCATGGATGAAGAGAA
>Contig839_256_reverseCT
TCCGGGAATCCACGGATGAAGAGAA
>Contig839_315_senseGA
CTGGCTTCTCAAGGTTACCGAGCAG
>Contig839_315_senseAG
CTGGCTTCTCAAAGTTACCGAGCAG
>Contig839_315_reverseCT
CTGCTCGGTAACCTTGAGAAGCCAG
>Contig839_315_reverseTC
CTGCTCGGTAACTTTGAGAAGCCAG
>Contig839_352_senseGA
TTGAGAGGCTACGGTGATACCGATG
>Contig839_352_senseAG
TTGAGAGGCTACAGTGATACCGATG
>Contig839_352_reverseCT
CATCGGTATCACCGTAGCCTCTCAA
>Contig839_352_reverseTC
CATCGGTATCACTGTAGCCTCTCAA
>Contig839_418_senseAG
GGCGATTTAATCAGGCTCCTCGACG
>Contig839_418_senseGA
GGCGATTTAATCGGGCTCCTCGACG
>Contig839_418_reverseTC
CGTCGAGGAGCCTGATTAAATCGCC
>Contig839_418_reverseCT
CGTCGAGGAGCCCGATTAAATCGCC
>Contig839_447_senseGA
GGCACCACAGCAGGAGAAAGTTTTT
>Contig839_447_senseAG
GGCACCACAGCAAGAGAAAGTTTTT
>Contig839_447_reverseCT
AAAAACTTTCTCCTGCTGTGGTGCC
>Contig839_447_reverseTC
AAAAACTTTCTCTTGCTGTGGTGCC
>Contig839_562_senseCG
TGCCGTTTTTCCCCAGAAACCCTGA
>Contig839_562_senseGC
TGCCGTTTTTCCGCAGAAACCCTGA
>Contig839_562_reverseGC
TCAGGGTTTCTGGGGAAAAACGGCA
>Contig839_562_reverseCG
TCAGGGTTTCTGCGGAAAAACGGCA
>Contig901_1419_senseAG
AGATCCAAGCGGAATTAGCAGAGGA
>Contig901_1419_senseGA
AGATCCAAGCGGGATTAGCAGAGGA
>Contig901_1419_reverseTC
TCCTCTGCTAATTCCGCTTGGATCT
>Contig901_1419_reverseCT
TCCTCTGCTAATCCCGCTTGGATCT
>Contig901_1471_senseCT
GAGGAAGCATCTCGAGCTCTGGCAG
>Contig901_1471_senseTC
GAGGAAGCATCTTGAGCTCTGGCAG
>Contig901_1471_reverseGA
CTGCCAGAGCTCGAGATGCTTCCTC
>Contig901_1471_reverseAG
CTGCCAGAGCTCAAGATGCTTCCTC
>Contig906_114_senseAG
TTTAAAGGTTTTAAAAAATGGCTGA
>Contig906_114_senseGA
TTTAAAGGTTTTGAAAAATGGCTGA
>Contig906_114_reverseTC
TCAGCCATTTTTTAAAACCTTTAAA
>Contig906_114_reverseCT
TCAGCCATTTTTCAAAACCTTTAAA
>Contig920_114_senseTG
TGTAGCTCTATGTGAAATGTCTTGC
>Contig920_114_senseGT
TGTAGCTCTATGGGAAATGTCTTGC
>Contig920_114_reverseAC
GCAAGACATTTCACATAGAGCTACA
>Contig920_114_reverseCA
GCAAGACATTTCCCATAGAGCTACA
>Contig947_94_senseTC
CTCAGCAATGTCTCTATTGTTACTA
>Contig947_94_senseCT
CTCAGCAATGTCCCTATTGTTACTA
>Contig947_94_reverseAG
TAGTAACAATAGAGACATTGCTGAG
>Contig947_94_reverseGA
TAGTAACAATAGGGACATTGCTGAG
>Contig947_115_senseGT
ACTATTCCTTTCGACAGTTGAAGCA
>Contig947_115_senseTG
ACTATTCCTTTCTACAGTTGAAGCA
>Contig947_115_reverseCA
TGCTTCAACTGTCGAAAGGAATAGT
>Contig947_115_reverseAC
TGCTTCAACTGTAGAAAGGAATAGT
>Contig961_88_senseGC
GCGAATGGAAAAGCTGCTGCAGCTC
>Contig961_88_senseCG
GCGAATGGAAAACCTGCTGCAGCTC
>Contig961_88_reverseCG
GAGCTGCAGCAGCTTTTCCATTCGC
>Contig961_88_reverseGC
GAGCTGCAGCAGGTTTTCCATTCGC
>Contig961_187_senseAT
TGCGACAGGGTCAGGGTTTGGGTTA
>Contig961_187_senseTA
TGCGACAGGGTCTGGGTTTGGGTTA
>Contig961_187_reverseTA
TAACCCAAACCCTGACCCTGTCGCA
>Contig961_187_reverseAT
TAACCCAAACCCAGACCCTGTCGCA
>Contig980_599_senseAG
TATGGAGAGGTGAAGTGTGCTCAAA
>Contig980_599_senseGA
TATGGAGAGGTGGAGTGTGCTCAAA
>Contig980_599_reverseTC
TTTGAGCACACTTCACCTCTCCATA
>Contig980_599_reverseCT
TTTGAGCACACTCCACCTCTCCATA
>Contig988_447_senseTC
CGTCCTGAGTTCTTTCACTATGGTT
>Contig988_447_senseCT
CGTCCTGAGTTCCTTCACTATGGTT
>Contig988_447_reverseAG
AACCATAGTGAAAGAACTCAGGACG
>Contig988_447_reverseGA
AACCATAGTGAAGGAACTCAGGACG
>Contig988_528_senseTC
CGTCCTGAGTTCTTTCACTATGGTT
>Contig988_528_senseCT
CGTCCTGAGTTCCTTCACTATGGTT
>Contig988_528_reverseAG
AACCATAGTGAAAGAACTCAGGACG
>Contig988_528_reverseGA
AACCATAGTGAAGGAACTCAGGACG
>Contig988_572_senseGA
AGACAAGTCAACGTCATTTGAGAAG
>Contig988_572_senseAG
AGACAAGTCAACATCATTTGAGAAG
>Contig988_572_reverseCT
CTTCTCAAATGACGTTGACTTGTCT
>Contig988_572_reverseTC
CTTCTCAAATGATGTTGACTTGTCT
>Contig988_618_senseGA
TTCCTTCACTATGGTTACAACGACG
>Contig988_618_senseAG
TTCCTTCACTATAGTTACAACGACG
>Contig988_618_reverseCT
CGTCGTTGTAACCATAGTGAAGGAA
>Contig988_618_reverseTC
CGTCGTTGTAACTATAGTGAAGGAA
>Contig988_644_senseCT
TGATAAAAAAGACAAGTCAACGTCA
>Contig988_644_senseTC
TGATAAAAAAGATAAGTCAACGTCA
>Contig988_644_reverseGA
TGACGTTGACTTGTCTTTTTTATCA
>Contig988_644_reverseAG
TGACGTTGACTTATCTTTTTTATCA
>Contig1020_131_senseAG
TAAAGTACCATAACGGTGTTCTCTT
>Contig1020_131_senseGA
TAAAGTACCATAGCGGTGTTCTCTT
>Contig1020_131_reverseTC
AAGAGAACACCGTTATGGTACTTTA
>Contig1020_131_reverseCT
AAGAGAACACCGCTATGGTACTTTA
>Contig1042_279_senseAT
AAGAAATACAAAAAATGGAGTGGGA
>Contig1042_279_senseTA
AAGAAATACAAATAATGGAGTGGGA
>Contig1042_279_reverseTA
TCCCACTCCATTTTTTGTATTTCTT
>Contig1042_279_reverseAT
TCCCACTCCATTATTTGTATTTCTT
>Contig1042_339_senseAT
AGGTCTCAACACACTTGGTATTTCT
>Contig1042_339_senseTA
AGGTCTCAACACTCTTGGTATTTCT
>Contig1042_339_reverseTA
AGAAATACCAAGTGTGTTGAGACCT
>Contig1042_339_reverseAT
AGAAATACCAAGAGTGTTGAGACCT
>Contig1042_576_senseGT
TGAAGCAGTTGCGTTTGCTGGGTTG
>Contig1042_576_senseTG
TGAAGCAGTTGCTTTTGCTGGGTTG
>Contig1042_576_reverseCA
CAACCCAGCAAACGCAACTGCTTCA
>Contig1042_576_reverseAC
CAACCCAGCAAAAGCAACTGCTTCA
>Contig1069_115_senseTG
AGTTTTAGCGAGTTTTATAAGGAGC
>Contig1069_115_senseGT
AGTTTTAGCGAGGTTTATAAGGAGC
>Contig1069_115_reverseAC
GCTCCTTATAAAACTCGCTAAAACT
>Contig1069_115_reverseCA
GCTCCTTATAAACCTCGCTAAAACT
>Contig1090_1969_senseA-
TTGGTTGGGATAAGGACCTTGCAAA
>Contig1090_1969_sense-A
TTGGTTGGGATAGGACCTTGCAAAG
>Contig1090_1969_reverseT-
TTTGCAAGGTCCTTATCCCAACCAA
>Contig1090_1969_reverse-T
CTTTGCAAGGTCCTATCCCAACCAA
>Contig1090_2093_senseAG
TGCTGGGTTCCAATGGGCATCAAAG
>Contig1090_2093_senseGA
TGCTGGGTTCCAGTGGGCATCAAAG
>Contig1090_2093_reverseTC
CTTTGATGCCCATTGGAACCCAGCA
>Contig1090_2093_reverseCT
CTTTGATGCCCACTGGAACCCAGCA
>Contig1090_2336_senseAG
TGTTCTTAACCAAAAACGTGGGCAT
>Contig1090_2336_senseGA
TGTTCTTAACCAGAAACGTGGGCAT
>Contig1090_2336_reverseTC
ATGCCCACGTTTTTGGTTAAGAACA
>Contig1090_2336_reverseCT
ATGCCCACGTTTCTGGTTAAGAACA
>Contig1099_59_senseCG
GAAAACCCTAACCGGGAAGACGATA
>Contig1099_59_senseGC
GAAAACCCTAACGGGGAAGACGATA
>Contig1099_59_reverseGC
TATCGTCTTCCCGGTTAGGGTTTTC
>Contig1099_59_reverseCG
TATCGTCTTCCCCGTTAGGGTTTTC
>Contig1099_138_senseCA
GGACAAGGAAGGCATCCCTCCAGAC
>Contig1099_138_senseAC
GGACAAGGAAGGAATCCCTCCAGAC
>Contig1099_138_reverseGT
GTCTGGAGGGATGCCTTCCTTGTCC
>Contig1099_138_reverseTG
GTCTGGAGGGATTCCTTCCTTGTCC
>Contig1099_183_senseAG
CGGAAAGCAGCTAGAGGATGGCCGC
>Contig1099_183_senseGA
CGGAAAGCAGCTGGAGGATGGCCGC
>Contig1099_183_reverseTC
GCGGCCATCCTCTAGCTGCTTTCCG
>Contig1099_183_reverseCT
GCGGCCATCCTCCAGCTGCTTTCCG
>Contig1099_213_senseTC
TGCCGACTACAATATCCAGAAGGAA
>Contig1099_213_senseCT
TGCCGACTACAACATCCAGAAGGAA
>Contig1099_213_reverseAG
TTCCTTCTGGATATTGTAGTCGGCA
>Contig1099_213_reverseGA
TTCCTTCTGGATGTTGTAGTCGGCA
>Contig1099_231_senseTC
GAAGGAATCCACTCTCCACCTGGTG
>Contig1099_231_senseCT
GAAGGAATCCACCCTCCACCTGGTG
>Contig1099_231_reverseAG
CACCAGGTGGAGAGTGGATTCCTTC
>Contig1099_231_reverseGA
CACCAGGTGGAGGGTGGATTCCTTC
>Contig1099_330_senseAG
GAAGAAGGTCAAACTTGCCGTGCTT
>Contig1099_330_senseGA
GAAGAAGGTCAAGCTTGCCGTGCTT
>Contig1099_330_reverseTC
AAGCACGGCAAGTTTGACCTTCTTC
>Contig1099_330_reverseCT
AAGCACGGCAAGCTTGACCTTCTTC
>Contig1099_399_senseCG
GAAGGAGTGCCCCAATGCTGAGTGT
>Contig1099_399_senseGC
GAAGGAGTGCCCGAATGCTGAGTGT
>Contig1099_399_reverseGC
ACACTCAGCATTGGGGCACTCCTTC
>Contig1099_399_reverseCG
ACACTCAGCATTCGGGCACTCCTTC
>Contig1099_467_senseCT
CTGCGGCAAGTGCGGCTTGACTTAT
>Contig1099_467_senseTC
CTGCGGCAAGTGTGGCTTGACTTAT
>Contig1099_467_reverseGA
ATAAGTCAAGCCGCACTTGCCGCAG
>Contig1099_467_reverseAG
ATAAGTCAAGCCACACTTGCCGCAG
>Contig1107_454_senseGA
GCAAATGACGCAGGTTGTACTCATT
>Contig1107_454_senseAG
GCAAATGACGCAAGTTGTACTCATT
>Contig1107_454_reverseCT
AATGAGTACAACCTGCGTCATTTGC
>Contig1107_454_reverseTC
AATGAGTACAACTTGCGTCATTTGC
>Contig1107_490_sense-A
TTGCATCAAAATGGACTTTTGAAGG
>Contig1107_490_senseA-
TTGCATCAAAATAGGACTTTTGAAG
>Contig1107_490_reverse-T
CCTTCAAAAGTCCATTTTGATGCAA
>Contig1107_490_reverseT-
CTTCAAAAGTCCTATTTTGATGCAA
>Contig1114_114_senseAG
CTTAATGCCCCGAAGCATTGGATGC
>Contig1114_114_senseGA
CTTAATGCCCCGGAGCATTGGATGC
>Contig1114_114_reverseTC
GCATCCAATGCTTCGGGGCATTAAG
>Contig1114_114_reverseCT
GCATCCAATGCTCCGGGGCATTAAG
>Contig1114_162_senseAG
TGCACCCAAACCATCATCTGGACCT
>Contig1114_162_senseGA
TGCACCCAAACCGTCATCTGGACCT
>Contig1114_162_reverseTC
AGGTCCAGATGATGGTTTGGGTGCA
>Contig1114_162_reverseCT
AGGTCCAGATGACGGTTTGGGTGCA
>Contig1117_532_senseAG
TACTTCATATTCAGACAATGGATCC
>Contig1117_532_senseGA
TACTTCATATTCGGACAATGGATCC
>Contig1117_532_reverseTC
GGATCCATTGTCTGAATATGAAGTA
>Contig1117_532_reverseCT
GGATCCATTGTCCGAATATGAAGTA
>Contig1117_802_senseAG
CCAATTATATGCAGCTCCCTGTTAA
>Contig1117_802_senseGA
CCAATTATATGCGGCTCCCTGTTAA
>Contig1117_802_reverseTC
TTAACAGGGAGCTGCATATAATTGG
>Contig1117_802_reverseCT
TTAACAGGGAGCCGCATATAATTGG
>Contig1117_990_senseGA
TGTGATACCGAAGGAGAACAATTTC
>Contig1117_990_senseAG
TGTGATACCGAAAGAGAACAATTTC
>Contig1117_990_reverseCT
GAAATTGTTCTCCTTCGGTATCACA
>Contig1117_990_reverseTC
GAAATTGTTCTCTTTCGGTATCACA
>Contig1140_634_senseAG
ATGCTTCCTATTACCACACAGTGAG
>Contig1140_634_senseGA
ATGCTTCCTATTGCCACACAGTGAG
>Contig1140_634_reverseTC
CTCACTGTGTGGTAATAGGAAGCAT
>Contig1140_634_reverseCT
CTCACTGTGTGGCAATAGGAAGCAT
>Contig1196_1091_sense-G
GATCAGCAAAGGCTGATCTTTGCTG
>Contig1196_1091_senseG-
GATCAGCAAAGGGCTGATCTTTGCT
>Contig1196_1091_reverse-C
CAGCAAAGATCAGCCTTTGCTGATC
>Contig1196_1091_reverseC-
AGCAAAGATCAGCCCTTTGCTGATC
>Contig1199_84_senseCG
TTCACTTTTGGGCACCAACTTTTAA
>Contig1199_84_senseGC
TTCACTTTTGGGGACCAACTTTTAA
>Contig1199_84_reverseGC
TTAAAAGTTGGTGCCCAAAAGTGAA
>Contig1199_84_reverseCG
TTAAAAGTTGGTCCCCAAAAGTGAA
>Contig1207_515_senseGC
ACTTGGTGCTTCGTCTCAGAGGCGG
>Contig1207_515_senseCG
ACTTGGTGCTTCCTCTCAGAGGCGG
>Contig1207_515_reverseCG
CCGCCTCTGAGACGAAGCACCAAGT
>Contig1207_515_reverseGC
CCGCCTCTGAGAGGAAGCACCAAGT
>Contig1207_663_senseT-
GAGGCTCATCTTTGCAGGGAAGCAG
>Contig1207_663_sense-T
GAGGCTCATCTTGCAGGGAAGCAGC
>Contig1207_663_reverseA-
CTGCTTCCCTGCAAAGATGAGCCTC
>Contig1207_663_reverse-A
GCTGCTTCCCTGCAAGATGAGCCTC
>Contig1209_431_senseCT
TTGTAGGTCAGACTCCACCCAACAC
>Contig1209_431_senseTC
TTGTAGGTCAGATTCCACCCAACAC
>Contig1209_431_reverseGA
GTGTTGGGTGGAGTCTGACCTACAA
>Contig1209_431_reverseAG
GTGTTGGGTGGAATCTGACCTACAA
>Contig1209_471_senseCT
TCAGCTCCGAGTCCTAAGTCTCCGA
>Contig1209_471_senseTC
TCAGCTCCGAGTTCTAAGTCTCCGA
>Contig1209_471_reverseGA
TCGGAGACTTAGGACTCGGAGCTGA
>Contig1209_471_reverseAG
TCGGAGACTTAGAACTCGGAGCTGA
>Contig1213_152_senseTG
TCTCACTAGCAGTCATGGCAGGTTT
>Contig1213_152_senseGT
TCTCACTAGCAGGCATGGCAGGTTT
>Contig1213_152_reverseAC
AAACCTGCCATGACTGCTAGTGAGA
>Contig1213_152_reverseCA
AAACCTGCCATGCCTGCTAGTGAGA
>Contig1255_165_senseGA
CAAAATGGGCAAGGATGTTGAAGGC
>Contig1255_165_senseAG
CAAAATGGGCAAAGATGTTGAAGGC
>Contig1255_165_reverseCT
GCCTTCAACATCCTTGCCCATTTTG
>Contig1255_165_reverseTC
GCCTTCAACATCTTTGCCCATTTTG
>Contig1255_193_senseAG
GACTTCCAAGCCAAGGACTACCATG
>Contig1255_193_senseGA
GACTTCCAAGCCGAGGACTACCATG
>Contig1255_193_reverseTC
CATGGTAGTCCTTGGCTTGGAAGTC
>Contig1255_193_reverseCT
CATGGTAGTCCTCGGCTTGGAAGTC
>Contig1255_237_senseGA
GATCGACGCTGAGGAGTTTACTCAG
>Contig1255_237_senseAG
GATCGACGCTGAAGAGTTTACTCAG
>Contig1255_237_reverseCT
CTGAGTAAACTCCTCAGCGTCGATC
>Contig1255_237_reverseTC
CTGAGTAAACTCTTCAGCGTCGATC
>Contig1255_378_senseTC
TGCTTGTGGTGGTGTTGGCATTCTT
>Contig1255_378_senseCT
TGCTTGTGGTGGCGTTGGCATTCTT
>Contig1255_378_reverseAG
AAGAATGCCAACACCACCACAAGCA
>Contig1255_378_reverseGA
AAGAATGCCAACGCCACCACAAGCA
>Contig1269_485_senseAG
GTCCTCCTGGAAAGGATTATGTTGT
>Contig1269_485_senseGA
GTCCTCCTGGAAGGGATTATGTTGT
>Contig1269_485_reverseTC
ACAACATAATCCTTTCCAGGAGGAC
>Contig1269_485_reverseCT
ACAACATAATCCCTTCCAGGAGGAC
>Contig1279_493_senseGA
TTGGTGTCAAAAGAGATGGGCATGG
>Contig1279_493_senseAG
TTGGTGTCAAAAAAGATGGGCATGG
>Contig1279_493_reverseCT
CCATGCCCATCTCTTTTGACACCAA
>Contig1279_493_reverseTC
CCATGCCCATCTTTTTTGACACCAA
>Contig1329_170_senseTC
CATAAGCTCTTATCGTCAAAGATGA
>Contig1329_170_senseCT
CATAAGCTCTTACCGTCAAAGATGA
>Contig1329_170_reverseAG
TCATCTTTGACGATAAGAGCTTATG
>Contig1329_170_reverseGA
TCATCTTTGACGGTAAGAGCTTATG
>Contig1329_215_senseCT
CCGACTCAAATACACTGAGAGAGAA
>Contig1329_215_senseTC
CCGACTCAAATATACTGAGAGAGAA
>Contig1329_215_reverseGA
TTCTCTCTCAGTGTATTTGAGTCGG
>Contig1329_215_reverseAG
TTCTCTCTCAGTATATTTGAGTCGG
>Contig1329_246_senseAC
GCCAACTGCAAAAGTATCATCAATT
>Contig1329_246_senseCA
GCCAACTGCAAACGTATCATCAATT
>Contig1329_246_reverseTG
AATTGATGATACTTTTGCAGTTGGC
>Contig1329_246_reverseGT
AATTGATGATACGTTTGCAGTTGGC
>Contig1329_360_senseCT
AGTTGTCAATTACAAAGGGAGGGCA
>Contig1329_360_senseTC
AGTTGTCAATTATAAAGGGAGGGCA
>Contig1329_360_reverseGA
TGCCCTCCCTTTGTAATTGACAACT
>Contig1329_360_reverseAG
TGCCCTCCCTTTATAATTGACAACT
>Contig1329_399_senseCT
TGAGCCGAAGCTCGCTCTGGTTGAG
>Contig1329_399_senseTC
TGAGCCGAAGCTTGCTCTGGTTGAG
>Contig1329_399_reverseGA
CTCAACCAGAGCGAGCTTCGGCTCA
>Contig1329_399_reverseAG
CTCAACCAGAGCAAGCTTCGGCTCA
>Contig1341_83_senseAG
GGCAAGTGACAGAGCAATCATCTTC
>Contig1341_83_senseGA
GGCAAGTGACAGGGCAATCATCTTC
>Contig1341_83_reverseTC
GAAGATGATTGCTCTGTCACTTGCC
>Contig1341_83_reverseCT
GAAGATGATTGCCCTGTCACTTGCC
>Contig1341_412_senseAT
ATGCCAAGGAGCATGTTGTAGGTTG
>Contig1341_412_senseTA
ATGCCAAGGAGCTTGTTGTAGGTTG
>Contig1341_412_reverseTA
CAACCTACAACATGCTCCTTGGCAT
>Contig1341_412_reverseAT
CAACCTACAACAAGCTCCTTGGCAT
>Contig1343_265_senseAG
AGAAAGTTATGGAAATTGATGAGCA
>Contig1343_265_senseGA
AGAAAGTTATGGGAATTGATGAGCA
>Contig1343_265_reverseTC
TGCTCATCAATTTCCATAACTTTCT
>Contig1343_265_reverseCT
TGCTCATCAATTCCCATAACTTTCT
>Contig1343_388_senseAT
CCATGACAGTGGAGTCCACAACACA
>Contig1343_388_senseTA
CCATGACAGTGGTGTCCACAACACA
>Contig1343_388_reverseTA
TGTGTTGTGGACTCCACTGTCATGG
>Contig1343_388_reverseAT
TGTGTTGTGGACACCACTGTCATGG
>Contig1343_586_senseAG
CAGAAGGTGCAGATAGCTCTTTGCA
>Contig1343_586_senseGA
CAGAAGGTGCAGGTAGCTCTTTGCA
>Contig1343_586_reverseTC
TGCAAAGAGCTATCTGCACCTTCTG
>Contig1343_586_reverseCT
TGCAAAGAGCTACCTGCACCTTCTG
>Contig1353_961_senseAG
TGTTATGATTAAAGAAGTTACTAGA
>Contig1353_961_senseGA
TGTTATGATTAAGGAAGTTACTAGA
>Contig1353_961_reverseTC
TCTAGTAACTTCTTTAATCATAACA
>Contig1353_961_reverseCT
TCTAGTAACTTCCTTAATCATAACA
>Contig1379_412_senseAG
GCAGAATTCGCTAATGCTGAGGAAC
>Contig1379_412_senseGA
GCAGAATTCGCTGATGCTGAGGAAC
>Contig1379_412_reverseTC
GTTCCTCAGCATTAGCGAATTCTGC
>Contig1379_412_reverseCT
GTTCCTCAGCATCAGCGAATTCTGC
>Contig1379_425_senseTA
ATGCTGAGGAACTTGAATTCTCGGT
>Contig1379_425_senseAT
ATGCTGAGGAACATGAATTCTCGGT
>Contig1379_425_reverseAT
ACCGAGAATTCAAGTTCCTCAGCAT
>Contig1379_425_reverseTA
ACCGAGAATTCATGTTCCTCAGCAT
>Contig1390_198_senseGA
GTTCCACTTGGGGCTCCTAAACTTT
>Contig1390_198_senseAG
GTTCCACTTGGGACTCCTAAACTTT
>Contig1390_198_reverseCT
AAAGTTTAGGAGCCCCAAGTGGAAC
>Contig1390_198_reverseTC
AAAGTTTAGGAGTCCCAAGTGGAAC
>Contig1408_310_senseGA
AGAGGTGGAGGAGCCACCACACTGT
>Contig1408_310_senseAG
AGAGGTGGAGGAACCACCACACTGT
>Contig1408_310_reverseCT
ACAGTGTGGTGGCTCCTCCACCTCT
>Contig1408_310_reverseTC
ACAGTGTGGTGGTTCCTCCACCTCT
>Contig1408_615_senseGA
GTTAAGGACCAAGGCCAATGTGGTA
>Contig1408_615_senseAG
GTTAAGGACCAAAGCCAATGTGGTA
>Contig1408_615_reverseCT
TACCACATTGGCCTTGGTCCTTAAC
>Contig1408_615_reverseTC
TACCACATTGGCTTTGGTCCTTAAC
>Contig1413_245_senseCT
TCCTTCTACTCTCCACCATTTGAAA
>Contig1413_245_senseTC
TCCTTCTACTCTTCACCATTTGAAA
>Contig1413_245_reverseGA
TTTCAAATGGTGGAGAGTAGAAGGA
>Contig1413_245_reverseAG
TTTCAAATGGTGAAGAGTAGAAGGA
>Contig1437_393_senseGA
GGTAATACCACAGGTGAACCTTACC
>Contig1437_393_senseAG
GGTAATACCACAAGTGAACCTTACC
>Contig1437_393_reverseCT
GGTAAGGTTCACCTGTGGTATTACC
>Contig1437_393_reverseTC
GGTAAGGTTCACTTGTGGTATTACC
>Contig1437_454_senseGA
ACAGGGAGCAAAGGTTGAACCTTTG
>Contig1437_454_senseAG
ACAGGGAGCAAAAGTTGAACCTTTG
>Contig1437_454_reverseCT
CAAAGGTTCAACCTTTGCTCCCTGT
>Contig1437_454_reverseTC
CAAAGGTTCAACTTTTGCTCCCTGT
>Contig1455_83_senseGC
AACTGAAAATCAGGGAAAAAGAAAG
>Contig1455_83_senseCG
AACTGAAAATCACGGAAAAAGAAAG
>Contig1455_83_reverseCG
CTTTCTTTTTCCCTGATTTTCAGTT
>Contig1455_83_reverseGC
CTTTCTTTTTCCGTGATTTTCAGTT
>Contig1460_481_senseAG
TATTTCAAGGGAAGTCTGACTACCA
>Contig1460_481_senseGA
TATTTCAAGGGAGGTCTGACTACCA
>Contig1460_481_reverseTC
TGGTAGTCAGACTTCCCTTGAAATA
>Contig1460_481_reverseCT
TGGTAGTCAGACCTCCCTTGAAATA
>Contig1461_75_senseAG
AACTCTAAAAAAACTTTCTTTACTA
>Contig1461_75_senseGA
AACTCTAAAAAAGCTTTCTTTACTA
>Contig1461_75_reverseTC
TAGTAAAGAAAGTTTTTTTAGAGTT
>Contig1461_75_reverseCT
TAGTAAAGAAAGCTTTTTTAGAGTT
>Contig1461_209_senseAT
ACCGTCGGACAAAGAGGTCCGATCC
>Contig1461_209_senseTA
ACCGTCGGACAATGAGGTCCGATCC
>Contig1461_209_reverseTA
GGATCGGACCTCTTTGTCCGACGGT
>Contig1461_209_reverseAT
GGATCGGACCTCATTGTCCGACGGT
>Contig1461_415_senseTC
CCGTTTCTCCACTGTCATCCATGAG
>Contig1461_415_senseCT
CCGTTTCTCCACCGTCATCCATGAG
>Contig1461_415_reverseAG
CTCATGGATGACAGTGGAGAAACGG
>Contig1461_415_reverseGA
CTCATGGATGACGGTGGAGAAACGG
>Contig1470_261_senseCT
TTTGGCACTACACATCTTTGCACTC
>Contig1470_261_senseTC
TTTGGCACTACATATCTTTGCACTC
>Contig1470_261_reverseGA
GAGTGCAAAGATGTGTAGTGCCAAA
>Contig1470_261_reverseAG
GAGTGCAAAGATATGTAGTGCCAAA
>Contig1546_299_senseGA
TTTTCCCGAGAAGATAAGAAGGAAA
>Contig1546_299_senseAG
TTTTCCCGAGAAAATAAGAAGGAAA
>Contig1546_299_reverseCT
TTTCCTTCTTATCTTCTCGGGAAAA
>Contig1546_299_reverseTC
TTTCCTTCTTATTTTCTCGGGAAAA
>Contig1546_345_senseT-
GAACTTTTTTTTTTGACGGGGGAGA
>Contig1546_345_sense-T
GAACTTTTTTTTTGACGGGGGAGAG
>Contig1546_345_reverseA-
TCTCCCCCGTCAAAAAAAAAAGTTC
>Contig1546_345_reverse-A
CTCTCCCCCGTCAAAAAAAAAGTTC
>Contig1549_479_senseTC
GGCACAACTGAGTCCAGTCCTTAGA
>Contig1549_479_senseCT
GGCACAACTGAGCCCAGTCCTTAGA
>Contig1549_479_reverseAG
TCTAAGGACTGGACTCAGTTGTGCC
>Contig1549_479_reverseGA
TCTAAGGACTGGGCTCAGTTGTGCC
>Contig1560_25_senseCG
CTAGTTACGGGGCAGAACACAAGGA
>Contig1560_25_senseGC
CTAGTTACGGGGGAGAACACAAGGA
>Contig1560_25_reverseGC
TCCTTGTGTTCTGCCCCGTAACTAG
>Contig1560_25_reverseCG
TCCTTGTGTTCTCCCCCGTAACTAG
>Contig1590_87_senseCT
TTGCCTGATTTCCCAAACTCTGTTA
>Contig1590_87_senseTC
TTGCCTGATTTCTCAAACTCTGTTA
>Contig1590_87_reverseGA
TAACAGAGTTTGGGAAATCAGGCAA
>Contig1590_87_reverseAG
TAACAGAGTTTGAGAAATCAGGCAA
>Contig1590_318_sense-A
ATGTCCAAGCCAGAACTATCTTTCT
>Contig1590_318_senseA-
ATGTCCAAGCCAAGAACTATCTTTC
>Contig1590_318_reverse-T
AGAAAGATAGTTCTGGCTTGGACAT
>Contig1590_318_reverseT-
GAAAGATAGTTCTTGGCTTGGACAT
>Contig1602_127_senseA-
TTTAGTTTTAGCAGTTATTTTAATA
>Contig1602_127_sense-A
TTTAGTTTTAGCGTTATTTTAATAT
>Contig1602_127_reverseT-
TATTAAAATAACTGCTAAAACTAAA
>Contig1602_127_reverse-T
ATATTAAAATAACGCTAAAACTAAA
>Contig1624_131_senseAG
GGGCGTGACCTCAGATCACAAGAGA
>Contig1624_131_senseGA
GGGCGTGACCTCGGATCACAAGAGA
>Contig1624_131_reverseTC
TCTCTTGTGATCTGAGGTCACGCCC
>Contig1624_131_reverseCT
TCTCTTGTGATCCGAGGTCACGCCC
>Contig1624_209_senseAG
TCACAGCTCAAAACCCTAGCCTCCT
>Contig1624_209_senseGA
TCACAGCTCAAAGCCCTAGCCTCCT
>Contig1624_209_reverseTC
AGGAGGCTAGGGTTTTGAGCTGTGA
>Contig1624_209_reverseCT
AGGAGGCTAGGGCTTTGAGCTGTGA
>Contig1624_367_senseTC
GGATATAATGCCTATTGCTACTGGA
>Contig1624_367_senseCT
GGATATAATGCCCATTGCTACTGGA
>Contig1624_367_reverseAG
TCCAGTAGCAATAGGCATTATATCC
>Contig1624_367_reverseGA
TCCAGTAGCAATGGGCATTATATCC
>Contig1629_397_senseTG
GCTGTTTGCCCTTGCTACAACAACT
>Contig1629_397_senseGT
GCTGTTTGCCCTGGCTACAACAACT
>Contig1629_397_reverseAC
AGTTGTTGTAGCAAGGGCAAACAGC
>Contig1629_397_reverseCA
AGTTGTTGTAGCCAGGGCAAACAGC
>Contig1656_410_senseCA
CGACCTTCTCCTCGGTCTTGAAAAT
>Contig1656_410_senseAC
CGACCTTCTCCTAGGTCTTGAAAAT
>Contig1656_410_reverseGT
ATTTTCAAGACCGAGGAGAAGGTCG
>Contig1656_410_reverseTG
ATTTTCAAGACCTAGGAGAAGGTCG
>Contig1665_120_senseTC
GCCAACCAACAATAGAAGAGGAAGA
>Contig1665_120_senseCT
GCCAACCAACAACAGAAGAGGAAGA
>Contig1665_120_reverseAG
TCTTCCTCTTCTATTGTTGGTTGGC
>Contig1665_120_reverseGA
TCTTCCTCTTCTGTTGTTGGTTGGC
>Contig1665_141_senseAC
AAGAAGAGGAGGAGGAAGATGGGGA
>Contig1665_141_senseCA
AAGAAGAGGAGGCGGAAGATGGGGA
>Contig1665_141_reverseTG
TCCCCATCTTCCTCCTCCTCTTCTT
>Contig1665_141_reverseGT
TCCCCATCTTCCGCCTCCTCTTCTT
>Contig1665_238_sense-A
GCCGCTTTCAAGGCAATTACTACTT
>Contig1665_238_senseA-
GCCGCTTTCAAGAGCAATTACTACT
>Contig1665_238_reverse-T
AAGTAGTAATTGCCTTGAAAGCGGC
>Contig1665_238_reverseT-
AGTAGTAATTGCTCTTGAAAGCGGC
>Contig1665_318_senseGA
TGTGGTTGATAAGGAGGCATTTGTG
>Contig1665_318_senseAG
TGTGGTTGATAAAGAGGCATTTGTG
>Contig1665_318_reverseCT
CACAAATGCCTCCTTATCAACCACA
>Contig1665_318_reverseTC
CACAAATGCCTCTTTATCAACCACA
>Contig1665_373_senseGA
CAAGTCGGAAGAGGATCATCCGTTT
>Contig1665_373_senseAG
CAAGTCGGAAGAAGATCATCCGTTT
>Contig1665_373_reverseCT
AAACGGATGATCCTCTTCCGACTTG
>Contig1665_373_reverseTC
AAACGGATGATCTTCTTCCGACTTG
>Contig1665_399_senseTG
GTATGGATGTGTTTTGAGAGGTGAT
>Contig1665_399_senseGT
GTATGGATGTGTGTTGAGAGGTGAT
>Contig1665_399_reverseAC
ATCACCTCTCAAAACACATCCATAC
>Contig1665_399_reverseCA
ATCACCTCTCAACACACATCCATAC
>Contig1668_554_senseCT
TGGTACTTGATTCATAAAGAATGAA
>Contig1668_554_senseTC
TGGTACTTGATTTATAAAGAATGAA
>Contig1668_554_reverseGA
TTCATTCTTTATGAATCAAGTACCA
>Contig1668_554_reverseAG
TTCATTCTTTATAAATCAAGTACCA
>Contig1678_101_senseGA
CTCTGAGCTATGGAGGAAGAAACAG
>Contig1678_101_senseAG
CTCTGAGCTATGAAGGAAGAAACAG
>Contig1678_101_reverseCT
CTGTTTCTTCCTCCATAGCTCAGAG
>Contig1678_101_reverseTC
CTGTTTCTTCCTTCATAGCTCAGAG
>Contig1678_208_senseAT
CCCGTCCTGACAAGGCTCGTCGCTT
>Contig1678_208_senseTA
CCCGTCCTGACATGGCTCGTCGCTT
>Contig1678_208_reverseTA
AAGCGACGAGCCTTGTCAGGACGGG
>Contig1678_208_reverseAT
AAGCGACGAGCCATGTCAGGACGGG
>Contig1698_159_senseGA
GCTCATATGCTCGCTCACTCGAATC
>Contig1698_159_senseAG
GCTCATATGCTCACTCACTCGAATC
>Contig1698_159_reverseCT
GATTCGAGTGAGCGAGCATATGAGC
>Contig1698_159_reverseTC
GATTCGAGTGAGTGAGCATATGAGC
>Contig1698_344_senseCA
GCGGATTCTGATCAGGCTGCTTCTA
>Contig1698_344_senseAC
GCGGATTCTGATAAGGCTGCTTCTA
>Contig1698_344_reverseGT
TAGAAGCAGCCTGATCAGAATCCGC
>Contig1698_344_reverseTG
TAGAAGCAGCCTTATCAGAATCCGC
>Contig1713_37_senseGC
GCTAGAAGCTCTGACTCACATTATC
>Contig1713_37_senseCG
GCTAGAAGCTCTCACTCACATTATC
>Contig1713_37_reverseCG
GATAATGTGAGTCAGAGCTTCTAGC
>Contig1713_37_reverseGC
GATAATGTGAGTGAGAGCTTCTAGC
>Contig1713_256_senseCA
GTCAATCGCTACCTCTTTCTCTTAC
>Contig1713_256_senseAC
GTCAATCGCTACATCTTTCTCTTAC
>Contig1713_256_reverseGT
GTAAGAGAAAGAGGTAGCGATTGAC
>Contig1713_256_reverseTG
GTAAGAGAAAGATGTAGCGATTGAC
>Contig1775_1317_senseA-
TGCTGGTGGAAAACCATTGGTGTTC
>Contig1775_1317_sense-A
TGCTGGTGGAAACCATTGGTGTTCT
>Contig1775_1317_reverseT-
GAACACCAATGGTTTTCCACCAGCA
>Contig1775_1317_reverse-T
AGAACACCAATGGTTTCCACCAGCA
>Contig1802_105_senseTA
ATGATTACTACTTTTATCATATTCT
>Contig1802_105_senseAT
ATGATTACTACTATTATCATATTCT
>Contig1802_105_reverseAT
AGAATATGATAAAAGTAGTAATCAT
>Contig1802_105_reverseTA
AGAATATGATAATAGTAGTAATCAT
>Contig1802_157_senseAG
AAACTGCTAATCATATTCAACCGAA
>Contig1802_157_senseGA
AAACTGCTAATCGTATTCAACCGAA
>Contig1802_157_reverseTC
TTCGGTTGAATATGATTAGCAGTTT
>Contig1802_157_reverseCT
TTCGGTTGAATACGATTAGCAGTTT
>Contig1803_489_senseGT
TTGCTTTCTATCGTGGTGCTGATTG
>Contig1803_489_senseTG
TTGCTTTCTATCTTGGTGCTGATTG
>Contig1803_489_reverseCA
CAATCAGCACCACGATAGAAAGCAA
>Contig1803_489_reverseAC
CAATCAGCACCAAGATAGAAAGCAA
>Contig1805_167_senseAG
AGAGGAAGTAGTATTGGTGGAGAAA
>Contig1805_167_senseGA
AGAGGAAGTAGTGTTGGTGGAGAAA
>Contig1805_167_reverseTC
TTTCTCCACCAATACTACTTCCTCT
>Contig1805_167_reverseCT
TTTCTCCACCAACACTACTTCCTCT
>Contig1805_254_senseTC
AGCTCCGATTGCTGTTGAAGAGGAG
>Contig1805_254_senseCT
AGCTCCGATTGCCGTTGAAGAGGAG
>Contig1805_254_reverseAG
CTCCTCTTCAACAGCAATCGGAGCT
>Contig1805_254_reverseGA
CTCCTCTTCAACGGCAATCGGAGCT
>Contig1826_495_senseTC
GGAACTCAACGCTTGGTATTGTAAT
>Contig1826_495_senseCT
GGAACTCAACGCCTGGTATTGTAAT
>Contig1826_495_reverseAG
ATTACAATACCAAGCGTTGAGTTCC
>Contig1826_495_reverseGA
ATTACAATACCAGGCGTTGAGTTCC
>Contig1865_752_senseGA
TTTGCTATTCCGGCCACCAATTCAG
>Contig1865_752_senseAG
TTTGCTATTCCGACCACCAATTCAG
>Contig1865_752_reverseCT
CTGAATTGGTGGCCGGAATAGCAAA
>Contig1865_752_reverseTC
CTGAATTGGTGGTCGGAATAGCAAA
>Contig1884_284_senseGA
GATCTAATCAGAGGGTTTTCTTCTG
>Contig1884_284_senseAG
GATCTAATCAGAAGGTTTTCTTCTG
>Contig1884_284_reverseCT
CAGAAGAAAACCCTCTGATTAGATC
>Contig1884_284_reverseTC
CAGAAGAAAACCTTCTGATTAGATC
>Contig1929_181_senseTC
CAACAGTTTATTTGGCCTGACGATG
>Contig1929_181_senseCT
CAACAGTTTATTCGGCCTGACGATG
>Contig1929_181_reverseAG
CATCGTCAGGCCAAATAAACTGTTG
>Contig1929_181_reverseGA
CATCGTCAGGCCGAATAAACTGTTG
>Contig1936_1033_senseAG
TGATTTTATTGCAATATCATTTGTC
>Contig1936_1033_senseGA
TGATTTTATTGCGATATCATTTGTC
>Contig1936_1033_reverseTC
GACAAATGATATTGCAATAAAATCA
>Contig1936_1033_reverseCT
GACAAATGATATCGCAATAAAATCA
>Contig1944_159_senseCT
AATCATGGAAAACGATGAATTGGTA
>Contig1944_159_senseTC
AATCATGGAAAATGATGAATTGGTA
>Contig1944_159_reverseGA
TACCAATTCATCGTTTTCCATGATT
>Contig1944_159_reverseAG
TACCAATTCATCATTTTCCATGATT
>Contig1973_491_senseGA
GCAGCTGGAGTAGGAGCCATTGAAG
>Contig1973_491_senseAG
GCAGCTGGAGTAAGAGCCATTGAAG
>Contig1973_491_reverseCT
CTTCAATGGCTCCTACTCCAGCTGC
>Contig1973_491_reverseTC
CTTCAATGGCTCTTACTCCAGCTGC
>Contig1998_552_senseAG
TCTTGGATCCCAAAGAGCGCAACAA
>Contig1998_552_senseGA
TCTTGGATCCCAGAGAGCGCAACAA
>Contig1998_552_reverseTC
TTGTTGCGCTCTTTGGGATCCAAGA
>Contig1998_552_reverseCT
TTGTTGCGCTCTCTGGGATCCAAGA
>Contig2018_71_senseTC
ATGGATAGTGTTTCTTCTTTACAAT
>Contig2018_71_senseCT
ATGGATAGTGTTCCTTCTTTACAAT
>Contig2018_71_reverseAG
ATTGTAAAGAAGAAACACTATCCAT
>Contig2018_71_reverseGA
ATTGTAAAGAAGGAACACTATCCAT
>Contig2018_177_senseTG
CTAATGCCGGCATAGCCTCTATGCA
>Contig2018_177_senseGT
CTAATGCCGGCAGAGCCTCTATGCA
>Contig2018_177_reverseAC
TGCATAGAGGCTATGCCGGCATTAG
>Contig2018_177_reverseCA
TGCATAGAGGCTCTGCCGGCATTAG
>Contig2027_366_senseGA
TGACGTTGTTGAGGCTTGCACTGGG
>Contig2027_366_senseAG
TGACGTTGTTGAAGCTTGCACTGGG
>Contig2027_366_reverseCT
CCCAGTGCAAGCCTCAACAACGTCA
>Contig2027_366_reverseTC
CCCAGTGCAAGCTTCAACAACGTCA
>Contig2027_514_senseGA
TGCAAACTGCAAGGTTCTGGTTGTC
>Contig2027_514_senseAG
TGCAAACTGCAAAGTTCTGGTTGTC
>Contig2027_514_reverseCT
GACAACCAGAACCTTGCAGTTTGCA
>Contig2027_514_reverseTC
GACAACCAGAACTTTGCAGTTTGCA
>Contig2027_562_senseGA
ATTGATTCTGAAGGAATTTGCACCA
>Contig2027_562_senseAG
ATTGATTCTGAAAGAATTTGCACCA
>Contig2027_562_reverseCT
TGGTGCAAATTCCTTCAGAATCAAT
>Contig2027_562_reverseTC
TGGTGCAAATTCTTTCAGAATCAAT
>Contig2029_354_senseGA
TCCTGGAGAGAAGGCTCGCCGGCGT
>Contig2029_354_senseAG
TCCTGGAGAGAAAGCTCGCCGGCGT
>Contig2029_354_reverseCT
ACGCCGGCGAGCCTTCTCTCCAGGA
>Contig2029_354_reverseTC
ACGCCGGCGAGCTTTCTCTCCAGGA
>Contig2062_880_senseCT
AATTACATGATCCATAATTATTGCA
>Contig2062_880_senseTC
AATTACATGATCTATAATTATTGCA
>Contig2062_880_reverseGA
TGCAATAATTATGGATCATGTAATT
>Contig2062_880_reverseAG
TGCAATAATTATAGATCATGTAATT
>Contig2094_381_senseGA
TATAAAAGCTCAGGTTGCTACTGCT
>Contig2094_381_senseAG
TATAAAAGCTCAAGTTGCTACTGCT
>Contig2094_381_reverseCT
AGCAGTAGCAACCTGAGCTTTTATA
>Contig2094_381_reverseTC
AGCAGTAGCAACTTGAGCTTTTATA
>Contig2107_162_senseA-
TTTGCCAAAAAAAGCTGATCCTCCA
>Contig2107_162_sense-A
TTTGCCAAAAAAGCTGATCCTCCAA
>Contig2107_162_reverseT-
TGGAGGATCAGCTTTTTTTGGCAAA
>Contig2107_162_reverse-T
TTGGAGGATCAGCTTTTTTGGCAAA
>Contig2120_701_senseGA
GCTGCTAACCAAGGCTCACGTGCCA
>Contig2120_701_senseAG
GCTGCTAACCAAAGCTCACGTGCCA
>Contig2120_701_reverseCT
TGGCACGTGAGCCTTGGTTAGCAGC
>Contig2120_701_reverseTC
TGGCACGTGAGCTTTGGTTAGCAGC
>Contig2120_802_senseAG
CAATGTGGACAAAGTGGTAGTGTTG
>Contig2120_802_senseGA
CAATGTGGACAAGGTGGTAGTGTTG
>Contig2120_802_reverseTC
CAACACTACCACTTTGTCCACATTG
>Contig2120_802_reverseCT
CAACACTACCACCTTGTCCACATTG
>Contig2156_75_senseT-
AAGTTAGAGTTTTCAGAAATATGGC
>Contig2156_75_sense-T
AAGTTAGAGTTTCAGAAATATGGCT
>Contig2156_75_reverseA-
GCCATATTTCTGAAAACTCTAACTT
>Contig2156_75_reverse-A
AGCCATATTTCTGAAACTCTAACTT
>Contig2213_501_senseGA
AAGAGTCGAGTAGATGTTATGGTAC
>Contig2213_501_senseAG
AAGAGTCGAGTAAATGTTATGGTAC
>Contig2213_501_reverseCT
GTACCATAACATCTACTCGACTCTT
>Contig2213_501_reverseTC
GTACCATAACATTTACTCGACTCTT
>Contig2307_349_senseTC
GTTTTACACCGATGATGCTCCAGGC
>Contig2307_349_senseCT
GTTTTACACCGACGATGCTCCAGGC
>Contig2307_349_reverseAG
GCCTGGAGCATCATCGGTGTAAAAC
>Contig2307_349_reverseGA
GCCTGGAGCATCGTCGGTGTAAAAC
>Contig2337_426_senseTG
GTTTGCTCCGTGTAGGGTTGATAAT
>Contig2337_426_senseGT
GTTTGCTCCGTGGAGGGTTGATAAT
>Contig2337_426_reverseAC
ATTATCAACCCTACACGGAGCAAAC
>Contig2337_426_reverseCA
ATTATCAACCCTCCACGGAGCAAAC
>Contig2382_154_senseTC
TCGTCTTTCTCTTTGCTTTCGTTTC
>Contig2382_154_senseCT
TCGTCTTTCTCTCTGCTTTCGTTTC
>Contig2382_154_reverseAG
GAAACGAAAGCAAAGAGAAAGACGA
>Contig2382_154_reverseGA
GAAACGAAAGCAGAGAGAAAGACGA
>Contig2382_172_senseTA
TCGTTTCTCTCATCTCCCTTTCTCC
>Contig2382_172_senseAT
TCGTTTCTCTCAACTCCCTTTCTCC
>Contig2382_172_reverseAT
GGAGAAAGGGAGATGAGAGAAACGA
>Contig2382_172_reverseTA
GGAGAAAGGGAGTTGAGAGAAACGA
>Contig2418_358_senseTC
CTCAGATTTCCCTTGGCCATCTTCA
>Contig2418_358_senseCT
CTCAGATTTCCCCTGGCCATCTTCA
>Contig2418_358_reverseAG
TGAAGATGGCCAAGGGAAATCTGAG
>Contig2418_358_reverseGA
TGAAGATGGCCAGGGGAAATCTGAG
>Contig2433_94_senseAC
ATCAAGGTTGTCAGCACTGTAACCC
>Contig2433_94_senseCA
ATCAAGGTTGTCCGCACTGTAACCC
>Contig2433_94_reverseTG
GGGTTACAGTGCTGACAACCTTGAT
>Contig2433_94_reverseGT
GGGTTACAGTGCGGACAACCTTGAT
>Contig2479_801_senseCT
TAGTAACAAGATCGCAGCTTTATTC
>Contig2479_801_senseTC
TAGTAACAAGATTGCAGCTTTATTC
>Contig2479_801_reverseGA
GAATAAAGCTGCGATCTTGTTACTA
>Contig2479_801_reverseAG
GAATAAAGCTGCAATCTTGTTACTA
>Contig2488_496_senseAT
AATAAGTCCTTGACAAAATTGTATT
>Contig2488_496_senseTA
AATAAGTCCTTGTCAAAATTGTATT
>Contig2488_496_reverseTA
AATACAATTTTGTCAAGGACTTATT
>Contig2488_496_reverseAT
AATACAATTTTGACAAGGACTTATT
>Contig2488_509_senseAG
CAAAATTGTATTATGATGATCATGG
>Contig2488_509_senseGA
CAAAATTGTATTGTGATGATCATGG
>Contig2488_509_reverseTC
CCATGATCATCATAATACAATTTTG
>Contig2488_509_reverseCT
CCATGATCATCACAATACAATTTTG
>Contig2547_431_senseTC
AATTGAAGCATATAGGACCTTACGT
>Contig2547_431_senseCT
AATTGAAGCATACAGGACCTTACGT
>Contig2547_431_reverseAG
ACGTAAGGTCCTATATGCTTCAATT
>Contig2547_431_reverseGA
ACGTAAGGTCCTGTATGCTTCAATT
>Contig2570_194_senseCT
CTGGTGGCGGCGCCGGAGATCCAAC
>Contig2570_194_senseTC
CTGGTGGCGGCGTCGGAGATCCAAC
>Contig2570_194_reverseGA
GTTGGATCTCCGGCGCCGCCACCAG
>Contig2570_194_reverseAG
GTTGGATCTCCGACGCCGCCACCAG
>Contig2570_241_senseGA
ATTTTTGGCGTCGCATCATTTCTTC
>Contig2570_241_senseAG
ATTTTTGGCGTCACATCATTTCTTC
>Contig2570_241_reverseCT
GAAGAAATGATGCGACGCCAAAAAT
>Contig2570_241_reverseTC
GAAGAAATGATGTGACGCCAAAAAT
>Contig2570_334_senseTA
TCGGCCGAAATATCCACGTCGTCGA
>Contig2570_334_senseAT
TCGGCCGAAATAACCACGTCGTCGA
>Contig2570_334_reverseAT
TCGACGACGTGGATATTTCGGCCGA
>Contig2570_334_reverseTA
TCGACGACGTGGTTATTTCGGCCGA
>Contig2570_358_senseGT
AAGTCAGTCCAGGCTATCTGCCAAC
>Contig2570_358_senseTG
AAGTCAGTCCAGTCTATCTGCCAAC
>Contig2570_358_reverseCA
GTTGGCAGATAGCCTGGACTGACTT
>Contig2570_358_reverseAC
GTTGGCAGATAGACTGGACTGACTT
>Contig2570_477_senseTC
GACCATTGATGCTCTTCAACAAGCC
>Contig2570_477_senseCT
GACCATTGATGCCCTTCAACAAGCC
>Contig2570_477_reverseAG
GGCTTGTTGAAGAGCATCAATGGTC
>Contig2570_477_reverseGA
GGCTTGTTGAAGGGCATCAATGGTC
>Contig2570_516_senseTA
CACATTAAAAGATGTAGCAAAAGAT
>Contig2570_516_senseAT
CACATTAAAAGAAGTAGCAAAAGAT
>Contig2570_516_reverseAT
ATCTTTTGCTACATCTTTTAATGTG
>Contig2570_516_reverseTA
ATCTTTTGCTACTTCTTTTAATGTG
>Contig2584_552_senseCT
GTTCTTGCTGGACTTTCAGTACCAC
>Contig2584_552_senseTC
GTTCTTGCTGGATTTTCAGTACCAC
>Contig2584_552_reverseGA
GTGGTACTGAAAGTCCAGCAAGAAC
>Contig2584_552_reverseAG
GTGGTACTGAAAATCCAGCAAGAAC
>Contig2584_630_senseTA
CTGAGCAACAGCTTGTGGATTGTGC
>Contig2584_630_senseAT
CTGAGCAACAGCATGTGGATTGTGC
>Contig2584_630_reverseAT
GCACAATCCACAAGCTGTTGCTCAG
>Contig2584_630_reverseTA
GCACAATCCACATGCTGTTGCTCAG
>Contig2586_573_senseGA
TGAGGATTCTCAGGCTACTTCTCTG
>Contig2586_573_senseAG
TGAGGATTCTCAAGCTACTTCTCTG
>Contig2586_573_reverseCT
CAGAGAAGTAGCCTGAGAATCCTCA
>Contig2586_573_reverseTC
CAGAGAAGTAGCTTGAGAATCCTCA
>Contig2604_405_senseTC
CGTTTCTATCTGTATAAATAAACAG
>Contig2604_405_senseCT
CGTTTCTATCTGCATAAATAAACAG
>Contig2604_405_reverseAG
CTGTTTATTTATACAGATAGAAACG
>Contig2604_405_reverseGA
CTGTTTATTTATGCAGATAGAAACG
>Contig2609_78_senseAG
ATCTTTATCATCACAACCACCTGCC
>Contig2609_78_senseGA
ATCTTTATCATCGCAACCACCTGCC
>Contig2609_78_reverseTC
GGCAGGTGGTTGTGATGATAAAGAT
>Contig2609_78_reverseCT
GGCAGGTGGTTGCGATGATAAAGAT
>Contig2624_36_senseTC
CCCCTCCAAAATTCGCTCTCATTAT
>Contig2624_36_senseCT
CCCCTCCAAAATCCGCTCTCATTAT
>Contig2624_36_reverseAG
ATAATGAGAGCGAATTTTGGAGGGG
>Contig2624_36_reverseGA
ATAATGAGAGCGGATTTTGGAGGGG
>Contig2624_158_senseCT
CTGCTTCAGCGACAACCACCATGTG
>Contig2624_158_senseTC
CTGCTTCAGCGATAACCACCATGTG
>Contig2624_158_reverseGA
CACATGGTGGTTGTCGCTGAAGCAG
>Contig2624_158_reverseAG
CACATGGTGGTTATCGCTGAAGCAG
>Contig2632_606_senseAG
ACCAAGGTACGAACCACAACACCTC
>Contig2632_606_senseGA
ACCAAGGTACGAGCCACAACACCTC
>Contig2632_606_reverseTC
GAGGTGTTGTGGTTCGTACCTTGGT
>Contig2632_606_reverseCT
GAGGTGTTGTGGCTCGTACCTTGGT
>Contig2632_630_senseGA
CGTCTGGACCTAGTTCAATTAACCA
>Contig2632_630_senseAG
CGTCTGGACCTAATTCAATTAACCA
>Contig2632_630_reverseCT
TGGTTAATTGAACTAGGTCCAGACG
>Contig2632_630_reverseTC
TGGTTAATTGAATTAGGTCCAGACG
>Contig2632_880_senseCT
AGTCCTCGAAGCCTAAAGCAGCTCT
>Contig2632_880_senseTC
AGTCCTCGAAGCTTAAAGCAGCTCT
>Contig2632_880_reverseGA
AGAGCTGCTTTAGGCTTCGAGGACT
>Contig2632_880_reverseAG
AGAGCTGCTTTAAGCTTCGAGGACT
>Contig2632_934_senseTC
CAATGCCACCAATGCAACCCATGTC
>Contig2632_934_senseCT
CAATGCCACCAACGCAACCCATGTC
>Contig2632_934_reverseAG
GACATGGGTTGCATTGGTGGCATTG
>Contig2632_934_reverseGA
GACATGGGTTGCGTTGGTGGCATTG
>Contig2632_974_senseCT
CATAGGACAAAACCGCAGATCCCCG
>Contig2632_974_senseTC
CATAGGACAAAATCGCAGATCCCCG
>Contig2632_974_reverseGA
CGGGGATCTGCGGTTTTGTCCTATG
>Contig2632_974_reverseAG
CGGGGATCTGCGATTTTGTCCTATG
>Contig2632_998_senseCT
GAAGCCTGGATCCTTGTTAAACAAG
>Contig2632_998_senseTC
GAAGCCTGGATCTTTGTTAAACAAG
>Contig2632_998_reverseGA
CTTGTTTAACAAGGATCCAGGCTTC
>Contig2632_998_reverseAG
CTTGTTTAACAAAGATCCAGGCTTC
>Contig2632_1018_senseAG
ACAAGAAACCAGATAATAAGCAAAA
>Contig2632_1018_senseGA
ACAAGAAACCAGGTAATAAGCAAAA
>Contig2632_1018_reverseTC
TTTTGCTTATTATCTGGTTTCTTGT
>Contig2632_1018_reverseCT
TTTTGCTTATTACCTGGTTTCTTGT
>Contig2635_163_senseAT
TGTTCAAGGTTTATCTGTTTGAATC
>Contig2635_163_senseTA
TGTTCAAGGTTTTTCTGTTTGAATC
>Contig2635_163_reverseTA
GATTCAAACAGATAAACCTTGAACA
>Contig2635_163_reverseAT
GATTCAAACAGAAAAACCTTGAACA
>Contig2637_61_senseAT
GAGAGGAAGACGAGTCGAAAACCAT
>Contig2637_61_senseTA
GAGAGGAAGACGTGTCGAAAACCAT
>Contig2637_61_reverseTA
ATGGTTTTCGACTCGTCTTCCTCTC
>Contig2637_61_reverseAT
ATGGTTTTCGACACGTCTTCCTCTC
>Contig2641_118_senseAG
GGGCAAGGAAGAAGATGTTAGACTA
>Contig2641_118_senseGA
GGGCAAGGAAGAGGATGTTAGACTA
>Contig2641_118_reverseTC
TAGTCTAACATCTTCTTCCTTGCCC
>Contig2641_118_reverseCT
TAGTCTAACATCCTCTTCCTTGCCC
>Contig2653_549_senseCT
AGCAATGAAGGGCTAGAGTGGGTAT
>Contig2653_549_senseTC
AGCAATGAAGGGTTAGAGTGGGTAT
>Contig2653_549_reverseGA
ATACCCACTCTAGCCCTTCATTGCT
>Contig2653_549_reverseAG
ATACCCACTCTAACCCTTCATTGCT
>Contig2654_166_senseCT
ATTCAAGATGCCCAACATGGATAAG
>Contig2654_166_senseTC
ATTCAAGATGCCTAACATGGATAAG
>Contig2654_166_reverseGA
CTTATCCATGTTGGGCATCTTGAAT
>Contig2654_166_reverseAG
CTTATCCATGTTAGGCATCTTGAAT
>Contig2654_292_senseAG
CAATCTTTGACTAGTGCTGCATTAA
>Contig2654_292_senseGA
CAATCTTTGACTGGTGCTGCATTAA
>Contig2654_292_reverseTC
TTAATGCAGCACTAGTCAAAGATTG
>Contig2654_292_reverseCT
TTAATGCAGCACCAGTCAAAGATTG
>Contig2654_456_senseAG
GCCCTTCTCCTCATTCCTTTCGAGG
>Contig2654_456_senseGA
GCCCTTCTCCTCGTTCCTTTCGAGG
>Contig2654_456_reverseTC
CCTCGAAAGGAATGAGGAGAAGGGC
>Contig2654_456_reverseCT
CCTCGAAAGGAACGAGGAGAAGGGC
>Contig2656_694_senseGA
GCGTCGCCCAGAGGGTCGAGGCACC
>Contig2656_694_senseAG
GCGTCGCCCAGAAGGTCGAGGCACC
>Contig2656_694_reverseCT
GGTGCCTCGACCCTCTGGGCGACGC
>Contig2656_694_reverseTC
GGTGCCTCGACCTTCTGGGCGACGC
>Contig2658_440_senseGA
AGGGATGAGGAAGAGCTTCACTTGT
>Contig2658_440_senseAG
AGGGATGAGGAAAAGCTTCACTTGT
>Contig2658_440_reverseCT
ACAAGTGAAGCTCTTCCTCATCCCT
>Contig2658_440_reverseTC
ACAAGTGAAGCTTTTCCTCATCCCT
>Contig2667_135_senseAG
CAAAATCTGGAAAGCTGCAAGGATG
>Contig2667_135_senseGA
CAAAATCTGGAAGGCTGCAAGGATG
>Contig2667_135_reverseTC
CATCCTTGCAGCTTTCCAGATTTTG
>Contig2667_135_reverseCT
CATCCTTGCAGCCTTCCAGATTTTG
>Contig2678_573_senseGA
GCAGATTGATGAGGACCACACACTT
>Contig2678_573_senseAG
GCAGATTGATGAAGACCACACACTT
>Contig2678_573_reverseCT
AAGTGTGTGGTCCTCATCAATCTGC
>Contig2678_573_reverseTC
AAGTGTGTGGTCTTCATCAATCTGC
>Contig2694_72_senseGA
GCACTCCATTCGGAAAAAAATGACT
>Contig2694_72_senseAG
GCACTCCATTCGAAAAAAAATGACT
>Contig2694_72_reverseCT
AGTCATTTTTTTCCGAATGGAGTGC
>Contig2694_72_reverseTC
AGTCATTTTTTTTCGAATGGAGTGC
>Contig2707_489_senseGA
GGAGGTCCACGTGGACCTGGTGGTG
>Contig2707_489_senseAG
GGAGGTCCACGTAGACCTGGTGGTG
>Contig2707_489_reverseCT
CACCACCAGGTCCACGTGGACCTCC
>Contig2707_489_reverseTC
CACCACCAGGTCTACGTGGACCTCC
>Contig2710_91_senseGA
TTCTCTCAAAAGGAGGGAAAAGAAC
>Contig2710_91_senseAG
TTCTCTCAAAAGAAGGGAAAAGAAC
>Contig2710_91_reverseCT
GTTCTTTTCCCTCCTTTTGAGAGAA
>Contig2710_91_reverseTC
GTTCTTTTCCCTTCTTTTGAGAGAA
>Contig2710_672_senseGA
CTCACCGCTTTAGGGCTCTTGCATT
>Contig2710_672_senseAG
CTCACCGCTTTAAGGCTCTTGCATT
>Contig2710_672_reverseCT
AATGCAAGAGCCCTAAAGCGGTGAG
>Contig2710_672_reverseTC
AATGCAAGAGCCTTAAAGCGGTGAG
>Contig2713_541_senseGA
GAAACGCCAGAAGGATCGTAAGCTT
>Contig2713_541_senseAG
GAAACGCCAGAAAGATCGTAAGCTT
>Contig2713_541_reverseCT
AAGCTTACGATCCTTCTGGCGTTTC
>Contig2713_541_reverseTC
AAGCTTACGATCTTTCTGGCGTTTC
>Contig2739_280_senseGA
AGAAGCACATCAGGCAAGCATATTG
>Contig2739_280_senseAG
AGAAGCACATCAAGCAAGCATATTG
>Contig2739_280_reverseCT
CAATATGCTTGCCTGATGTGCTTCT
>Contig2739_280_reverseTC
CAATATGCTTGCTTGATGTGCTTCT
>Contig2746_716_senseC-
CTTTATTTTTACCACAACTATGCTG
>Contig2746_716_sense-C
CTTTATTTTTACACAACTATGCTGC
>Contig2746_716_reverseG-
CAGCATAGTTGTGGTAAAAATAAAG
>Contig2746_716_reverse-G
GCAGCATAGTTGTGTAAAAATAAAG
>Contig2757_39_senseCG
CCCTCTTTCTCTCAGAGCAGAGGAG
>Contig2757_39_senseGC
CCCTCTTTCTCTGAGAGCAGAGGAG
>Contig2757_39_reverseGC
CTCCTCTGCTCTGAGAGAAAGAGGG
>Contig2757_39_reverseCG
CTCCTCTGCTCTCAGAGAAAGAGGG
>Contig2759_448_senseCT
GGAATGGATACACTGGCTCGTGGAC
>Contig2759_448_senseTC
GGAATGGATACATTGGCTCGTGGAC
>Contig2759_448_reverseGA
GTCCACGAGCCAGTGTATCCATTCC
>Contig2759_448_reverseAG
GTCCACGAGCCAATGTATCCATTCC
>Contig2761_650_senseGT
GCTGAGATTGTCGGTACCTTCGTCC
>Contig2761_650_senseTG
GCTGAGATTGTCTGTACCTTCGTCC
>Contig2761_650_reverseCA
GGACGAAGGTACCGACAATCTCAGC
>Contig2761_650_reverseAC
GGACGAAGGTACAGACAATCTCAGC
>Contig2761_817_senseGT
ACCCAGCTCGTAGTCTTGGTGCAGC
>Contig2761_817_senseTG
ACCCAGCTCGTATTCTTGGTGCAGC
>Contig2761_817_reverseCA
GCTGCACCAAGACTACGAGCTGGGT
>Contig2761_817_reverseAC
GCTGCACCAAGAATACGAGCTGGGT
>Contig2765_459_senseGA
CCAGCATCAGAAGGTTCGTCAAATC
>Contig2765_459_senseAG
CCAGCATCAGAAAGTTCGTCAAATC
>Contig2765_459_reverseCT
GATTTGACGAACCTTCTGATGCTGG
>Contig2765_459_reverseTC
GATTTGACGAACTTTCTGATGCTGG
>Contig2765_521_senseT-
GCTCAATGGATTTACAACAATGGTC
>Contig2765_521_sense-T
GCTCAATGGATTACAACAATGGTCG
>Contig2765_521_reverseA-
GACCATTGTTGTAAATCCATTGAGC
>Contig2765_521_reverse-A
CGACCATTGTTGTAATCCATTGAGC
>Contig2769_311_senseAG
AGGGAACGGTGGAGATGGAAGCCAG
>Contig2769_311_senseGA
AGGGAACGGTGGGGATGGAAGCCAG
>Contig2769_311_reverseTC
CTGGCTTCCATCTCCACCGTTCCCT
>Contig2769_311_reverseCT
CTGGCTTCCATCCCCACCGTTCCCT
>Contig2769_742_sense-A
ATGAACAAAAAAGCGGTCGAATTGG
>Contig2769_742_senseA-
ATGAACAAAAAAAGCGGTCGAATTG
>Contig2769_742_reverse-T
CCAATTCGACCGCTTTTTTGTTCAT
>Contig2769_742_reverseT-
[truncated: 2,665 more rows]

## Sheet: Manihot esculanta
Manihot esculenta (allavailsnp) contains 25 nucleotides sense and reverse string surrounding the SNP, the SNP is at the middle position (residue 13)
>Contig12_53_senseCG
TCTGCTCCACATCGCTAGTAGAATC
>Contig12_53_senseGC
TCTGCTCCACATGGCTAGTAGAATC
>Contig12_53_reverseGC
GATTCTACTAGCGATGTGGAGCAGA
>Contig12_53_reverseCG
GATTCTACTAGCCATGTGGAGCAGA
>Contig12_215_senseGA
AGTGACCTGAAGGATCTCTACATAA
>Contig12_215_senseAG
AGTGACCTGAAGAATCTCTACATAA
>Contig12_215_reverseCT
TTATGTAGAGATCCTTCAGGTCACT
>Contig12_215_reverseTC
TTATGTAGAGATTCTTCAGGTCACT
>Contig12_235_senseAT
CATAAATTCAGCAATCCAAGTTGAT
>Contig12_235_senseTA
CATAAATTCAGCTATCCAAGTTGAT
>Contig12_235_reverseTA
ATCAACTTGGATTGCTGAATTTATG
>Contig12_235_reverseAT
ATCAACTTGGATAGCTGAATTTATG
>Contig12_256_senseGT
TGATGTTGCTGGGAATCGGAAGGCT
>Contig12_256_senseTG
TGATGTTGCTGGTAATCGGAAGGCT
>Contig12_256_reverseCA
AGCCTTCCGATTCCCAGCAACATCA
>Contig12_256_reverseAC
AGCCTTCCGATTACCAGCAACATCA
>Contig13_159_senseAG
CGACAAAACCTTATCGCCGGGAAAT
>Contig13_159_senseGA
CGACAAAACCTTGTCGCCGGGAAAT
>Contig13_159_reverseTC
ATTTCCCGGCGATAAGGTTTTGTCG
>Contig13_159_reverseCT
ATTTCCCGGCGACAAGGTTTTGTCG
>Contig13_267_senseCT
AATGGCAGACACCGAGCTTTCTTAT
>Contig13_267_senseTC
AATGGCAGACACTGAGCTTTCTTAT
>Contig13_267_reverseGA
ATAAGAAAGCTCGGTGTCTGCCATT
>Contig13_267_reverseAG
ATAAGAAAGCTCAGTGTCTGCCATT
>Contig13_288_senseAT
TTATGAAAGCAAAGTGATCTCTGAT
>Contig13_288_senseTA
TTATGAAAGCAATGTGATCTCTGAT
>Contig13_288_reverseTA
ATCAGAGATCACTTTGCTTTCATAA
>Contig13_288_reverseAT
ATCAGAGATCACATTGCTTTCATAA
>Contig13_324_senseTC
ACAAGCGAAAGATCAGGAGCAAGGA
>Contig13_324_senseCT
ACAAGCGAAAGACCAGGAGCAAGGA
>Contig13_324_reverseAG
TCCTTGCTCCTGATCTTTCGCTTGT
>Contig13_324_reverseGA
TCCTTGCTCCTGGTCTTTCGCTTGT
>Contig13_930_senseAG
GAATGAAAATGAATATAGTTGCTAC
>Contig13_930_senseGA
GAATGAAAATGAGTATAGTTGCTAC
>Contig13_930_reverseTC
GTAGCAACTATATTCATTTTCATTC
>Contig13_930_reverseCT
GTAGCAACTATACTCATTTTCATTC
>Contig13_994_senseGA
TGGGATTCCTATGCCATATTTGTGC
>Contig13_994_senseAG
TGGGATTCCTATACCATATTTGTGC
>Contig13_994_reverseCT
GCACAAATATGGCATAGGAATCCCA
>Contig13_994_reverseTC
GCACAAATATGGTATAGGAATCCCA
>Contig19_946_sense-G
TCCGCAAGGGGGCATGCCAGAAAGG
>Contig19_946_senseG-
TCCGCAAGGGGGGCATGCCAGAAAG
>Contig19_946_reverse-C
CCTTTCTGGCATGCCCCCTTGCGGA
>Contig19_946_reverseC-
CTTTCTGGCATGCCCCCCTTGCGGA
>Contig21_176_senseAC
ACAGCTGACAGTATGCAACCTTTAC
>Contig21_176_senseCA
ACAGCTGACAGTCTGCAACCTTTAC
>Contig21_176_reverseTG
GTAAAGGTTGCATACTGTCAGCTGT
>Contig21_176_reverseGT
GTAAAGGTTGCAGACTGTCAGCTGT
>Contig21_214_senseGA
TTACTAGCATTAGAGGTAGCCCTGC
>Contig21_214_senseAG
TTACTAGCATTAAAGGTAGCCCTGC
>Contig21_214_reverseCT
GCAGGGCTACCTCTAATGCTAGTAA
>Contig21_214_reverseTC
GCAGGGCTACCTTTAATGCTAGTAA
>Contig21_238_senseTG
CAATGAACCCATTTTTGGAAGCTGG
>Contig21_238_senseGT
CAATGAACCCATGTTTGGAAGCTGG
>Contig21_238_reverseAC
CCAGCTTCCAAAAATGGGTTCATTG
>Contig21_238_reverseCA
CCAGCTTCCAAACATGGGTTCATTG
>Contig22_88_sense-T
TCAAGAAGAACCGGAAGAAGCGCGG
>Contig22_88_senseT-
TCAAGAAGAACCTGGAAGAAGCGCG
>Contig22_88_reverse-A
CCGCGCTTCTTCCGGTTCTTCTTGA
>Contig22_88_reverseA-
CGCGCTTCTTCCAGGTTCTTCTTGA
>Contig22_150_senseAG
TCGGAAGCATCCAGGAGGTCGCGGT
>Contig22_150_senseGA
TCGGAAGCATCCGGGAGGTCGCGGT
>Contig22_150_reverseTC
ACCGCGACCTCCTGGATGCTTCCGA
>Contig22_150_reverseCT
ACCGCGACCTCCCGGATGCTTCCGA
>Contig24_235_senseTG
CTTGTAAGGTTTTTTGGGTGGTGGA
>Contig24_235_senseGT
CTTGTAAGGTTTGTTGGGTGGTGGA
>Contig24_235_reverseAC
TCCACCACCCAAAAAACCTTACAAG
>Contig24_235_reverseCA
TCCACCACCCAACAAACCTTACAAG
>Contig30_20_senseC-
CGTGGTCGCGGCCGAGGTGCCGAGA
>Contig30_20_sense-C
CGTGGTCGCGGCGAGGTGCCGAGAT
>Contig30_20_reverseG-
TCTCGGCACCTCGGCCGCGACCACG
>Contig30_20_reverse-G
ATCTCGGCACCTCGCCGCGACCACG
>Contig30_123_senseAG
TAGAGAAATGCAAGGTGATGATTTA
>Contig30_123_senseGA
TAGAGAAATGCAGGGTGATGATTTA
>Contig30_123_reverseTC
TAAATCATCACCTTGCATTTCTCTA
>Contig30_123_reverseCT
TAAATCATCACCCTGCATTTCTCTA
>Contig30_253_senseAG
GGGGCTAAGGTCAGATCCAAGCCTA
>Contig30_253_senseGA
GGGGCTAAGGTCGGATCCAAGCCTA
>Contig30_253_reverseTC
TAGGCTTGGATCTGACCTTAGCCCC
>Contig30_253_reverseCT
TAGGCTTGGATCCGACCTTAGCCCC
>Contig31_127_senseCT
GTGATTTCTGCCCAGTGCTCTGAAT
>Contig31_127_senseTC
GTGATTTCTGCCTAGTGCTCTGAAT
>Contig31_127_reverseGA
ATTCAGAGCACTGGGCAGAAATCAC
>Contig31_127_reverseAG
ATTCAGAGCACTAGGCAGAAATCAC
>Contig31_162_senseCT
AAGAAATTCAACCAAGCGCGGGTAA
>Contig31_162_senseTC
AAGAAATTCAACTAAGCGCGGGTAA
>Contig31_162_reverseGA
TTACCCGCGCTTGGTTGAATTTCTT
>Contig31_162_reverseAG
TTACCCGCGCTTAGTTGAATTTCTT
>Contig32_84_senseAT
CTTCTCTTCCTCAATAGATCTTTCC
>Contig32_84_senseTA
CTTCTCTTCCTCTATAGATCTTTCC
>Contig32_84_reverseTA
GGAAAGATCTATTGAGGAAGAGAAG
>Contig32_84_reverseAT
GGAAAGATCTATAGAGGAAGAGAAG
>Contig35_197_senseTC
GCAGCACCACCATTGTCGCCGCCCG
>Contig35_197_senseCT
GCAGCACCACCACTGTCGCCGCCCG
>Contig35_197_reverseAG
CGGGCGGCGACAATGGTGGTGCTGC
>Contig35_197_reverseGA
CGGGCGGCGACAGTGGTGGTGCTGC
>Contig39_206_senseTC
TTTTCGCGTTATTCAACTCTTAACG
>Contig39_206_senseCT
TTTTCGCGTTATCCAACTCTTAACG
>Contig39_206_reverseAG
CGTTAAGAGTTGAATAACGCGAAAA
>Contig39_206_reverseGA
CGTTAAGAGTTGGATAACGCGAAAA
>Contig39_298_senseAT
AGGCTGCTGTATAGGAGCAGGCAGA
>Contig39_298_senseTA
AGGCTGCTGTATTGGAGCAGGCAGA
>Contig39_298_reverseTA
TCTGCCTGCTCCTATACAGCAGCCT
>Contig39_298_reverseAT
TCTGCCTGCTCCAATACAGCAGCCT
>Contig45_261_senseAG
ATCTCGCTCAGCAAGTTAAAGGGAA
>Contig45_261_senseGA
ATCTCGCTCAGCGAGTTAAAGGGAA
>Contig45_261_reverseTC
TTCCCTTTAACTTGCTGAGCGAGAT
>Contig45_261_reverseCT
TTCCCTTTAACTCGCTGAGCGAGAT
>Contig46_145_senseA-
TCGCGACTATAAACAGACTCGACCT
>Contig46_145_sense-A
TCGCGACTATAACAGACTCGACCTC
>Contig46_145_reverseT-
AGGTCGAGTCTGTTTATAGTCGCGA
>Contig46_145_reverse-T
GAGGTCGAGTCTGTTATAGTCGCGA
>Contig48_388_senseTA
CCTTTGGGTCGTTCGCTATCGACAC
>Contig48_388_senseAT
CCTTTGGGTCGTACGCTATCGACAC
>Contig48_388_reverseAT
GTGTCGATAGCGAACGACCCAAAGG
>Contig48_388_reverseTA
GTGTCGATAGCGTACGACCCAAAGG
>Contig49_249_senseTC
CTACTGCAGATCTGCTCACTTGGTC
>Contig49_249_senseCT
CTACTGCAGATCCGCTCACTTGGTC
>Contig49_249_reverseAG
GACCAAGTGAGCAGATCTGCAGTAG
>Contig49_249_reverseGA
GACCAAGTGAGCGGATCTGCAGTAG
>Contig51_88_senseAG
CCTTGGTGAATAATCCTGCCAGAAG
>Contig51_88_senseGA
CCTTGGTGAATAGTCCTGCCAGAAG
>Contig51_88_reverseTC
CTTCTGGCAGGATTATTCACCAAGG
>Contig51_88_reverseCT
CTTCTGGCAGGACTATTCACCAAGG
>Contig51_155_senseAG
TCATAATGGTCAATATTTTAGTCTG
>Contig51_155_senseGA
TCATAATGGTCAGTATTTTAGTCTG
>Contig51_155_reverseTC
CAGACTAAAATATTGACCATTATGA
>Contig51_155_reverseCT
CAGACTAAAATACTGACCATTATGA
>Contig52_1443_senseTC
CTGGAAGAAGTTTGATGAGAAGTAC
>Contig52_1443_senseCT
CTGGAAGAAGTTCGATGAGAAGTAC
>Contig52_1443_reverseAG
GTACTTCTCATCAAACTTCTTCCAG
>Contig52_1443_reverseGA
GTACTTCTCATCGAACTTCTTCCAG
>Contig52_1970_senseGC
AGAAAATGCATAGTCTTATTGAGAA
>Contig52_1970_senseCG
AGAAAATGCATACTCTTATTGAGAA
>Contig52_1970_reverseCG
TTCTCAATAAGACTATGCATTTTCT
>Contig52_1970_reverseGC
TTCTCAATAAGAGTATGCATTTTCT
>Contig52_2057_senseGA
AGCTCTACCGTTGCATTTGCGACAC
>Contig52_2057_senseAG
AGCTCTACCGTTACATTTGCGACAC
>Contig52_2057_reverseCT
GTGTCGCAAATGCAACGGTAGAGCT
>Contig52_2057_reverseTC
GTGTCGCAAATGTAACGGTAGAGCT
>Contig52_2101_senseCT
GCCAGCTCTATACGAAGCTTTTGGT
>Contig52_2101_senseTC
GCCAGCTCTATATGAAGCTTTTGGT
>Contig52_2101_reverseGA
ACCAAAAGCTTCGTATAGAGCTGGC
>Contig52_2101_reverseAG
ACCAAAAGCTTCATATAGAGCTGGC
>Contig52_2264_senseCG
TGTTGAGTTCTTCGAGAAGTGCAAG
>Contig52_2264_senseGC
TGTTGAGTTCTTGGAGAAGTGCAAG
>Contig52_2264_reverseGC
CTTGCACTTCTCGAAGAACTCAACA
>Contig52_2264_reverseCG
CTTGCACTTCTCCAAGAACTCAACA
>Contig52_2286_senseCT
AAGGCCGATCCACCTCACTGGGACA
>Contig52_2286_senseTC
AAGGCCGATCCATCTCACTGGGACA
>Contig52_2286_reverseGA
TGTCCCAGTGAGGTGGATCGGCCTT
>Contig52_2286_reverseAG
TGTCCCAGTGAGATGGATCGGCCTT
>Contig52_2320_senseGC
CAGGGAGCCATGGAACGTATCCAAG
>Contig52_2320_senseCG
CAGGGAGCCATGCAACGTATCCAAG
>Contig52_2320_reverseCG
CTTGGATACGTTCCATGGCTCCCTG
>Contig52_2320_reverseGC
CTTGGATACGTTGCATGGCTCCCTG
>Contig53_125_senseAG
AGAATCGTCAAGAAAGAACCAAGAG
>Contig53_125_senseGA
AGAATCGTCAAGGAAGAACCAAGAG
>Contig53_125_reverseTC
CTCTTGGTTCTTTCTTGACGATTCT
>Contig53_125_reverseCT
CTCTTGGTTCTTCCTTGACGATTCT
>Contig53_139_senseTC
AGAACCAAGAGGTGGTTCTTGACCT
>Contig53_139_senseCT
AGAACCAAGAGGCGGTTCTTGACCT
>Contig53_139_reverseAG
AGGTCAAGAACCACCTCTTGGTTCT
>Contig53_139_reverseGA
AGGTCAAGAACCGCCTCTTGGTTCT
>Contig57_213_senseGT
AGACAGGGCAGTGGTGTATGGAGAT
>Contig57_213_senseTG
AGACAGGGCAGTTGTGTATGGAGAT
>Contig57_213_reverseCA
ATCTCCATACACCACTGCCCTGTCT
>Contig57_213_reverseAC
ATCTCCATACACAACTGCCCTGTCT
>Contig58_309_senseAC
AGCAACTTCGTCACTTTCGTGTACC
>Contig58_309_senseCA
AGCAACTTCGTCCCTTTCGTGTACC
>Contig58_309_reverseTG
GGTACACGAAAGTGACGAAGTTGCT
>Contig58_309_reverseGT
GGTACACGAAAGGGACGAAGTTGCT
>Contig64_266_senseGA
TGGTGCTTTCTTGTTTCTTCTTTCA
>Contig64_266_senseAG
TGGTGCTTTCTTATTTCTTCTTTCA
>Contig64_266_reverseCT
TGAAAGAAGAAACAAGAAAGCACCA
>Contig64_266_reverseTC
TGAAAGAAGAAATAAGAAAGCACCA
>Contig64_291_senseCT
AGTGAATCACTACTAATGGGTGTGA
>Contig64_291_senseTC
AGTGAATCACTATTAATGGGTGTGA
>Contig64_291_reverseGA
TCACACCCATTAGTAGTGATTCACT
>Contig64_291_reverseAG
TCACACCCATTAATAGTGATTCACT
>Contig67_81_senseT-
AGAAGCTCTATTTAGTTATCTCTGT
>Contig67_81_sense-T
AGAAGCTCTATTAGTTATCTCTGTT
>Contig67_81_reverseA-
ACAGAGATAACTAAATAGAGCTTCT
>Contig67_81_reverse-A
AACAGAGATAACTAATAGAGCTTCT
>Contig67_104_senseAG
GTTGCAATTGTGATTTCGTTGGTCT
>Contig67_104_senseGA
GTTGCAATTGTGGTTTCGTTGGTCT
>Contig67_104_reverseTC
AGACCAACGAAATCACAATTGCAAC
>Contig67_104_reverseCT
AGACCAACGAAACCACAATTGCAAC
>Contig73_237_senseCT
AGAAGAAGTTAACCCCTTTTCTGAT
>Contig73_237_senseTC
AGAAGAAGTTAATCCCTTTTCTGAT
>Contig73_237_reverseGA
ATCAGAAAAGGGGTTAACTTCTTCT
>Contig73_237_reverseAG
ATCAGAAAAGGGATTAACTTCTTCT
>Contig73_273_senseGA
GGGGAAATCATCGGGTCAGAAGTTC
>Contig73_273_senseAG
GGGGAAATCATCAGGTCAGAAGTTC
>Contig73_273_reverseCT
GAACTTCTGACCCGATGATTTCCCC
>Contig73_273_reverseTC
GAACTTCTGACCTGATGATTTCCCC
>Contig73_495_senseGA
TGTAAAACGGCGGGAAGATGCAGCT
>Contig73_495_senseAG
TGTAAAACGGCGAGAAGATGCAGCT
>Contig73_495_reverseCT
AGCTGCATCTTCCCGCCGTTTTACA
>Contig73_495_reverseTC
AGCTGCATCTTCTCGCCGTTTTACA
>Contig77_190_senseTA
GCCTTGCTCTCATGGATTGAAGGAA
>Contig77_190_senseAT
GCCTTGCTCTCAAGGATTGAAGGAA
>Contig77_190_reverseAT
TTCCTTCAATCCATGAGAGCAAGGC
>Contig77_190_reverseTA
TTCCTTCAATCCTTGAGAGCAAGGC
>Contig85_115_senseCT
GACCTCCACGACCACCACCAACACC
>Contig85_115_senseTC
GACCTCCACGACTACCACCAACACC
>Contig85_115_reverseGA
GGTGTTGGTGGTGGTCGTGGAGGTC
>Contig85_115_reverseAG
GGTGTTGGTGGTAGTCGTGGAGGTC
>Contig85_150_senseAG
TGGTGCTTCGCCACAATCCCTAGCG
>Contig85_150_senseGA
TGGTGCTTCGCCGCAATCCCTAGCG
>Contig85_150_reverseTC
CGCTAGGGATTGTGGCGAAGCACCA
>Contig85_150_reverseCT
CGCTAGGGATTGCGGCGAAGCACCA
>Contig85_321_senseAT
CTGATTCTGCAGATGGGTTGTCTCC
>Contig85_321_senseTA
CTGATTCTGCAGTTGGGTTGTCTCC
>Contig85_321_reverseTA
GGAGACAACCCATCTGCAGAATCAG
>Contig85_321_reverseAT
GGAGACAACCCAACTGCAGAATCAG
>Contig85_464_senseCT
ATCGCTTGTGGTCATGTATTCCATA
>Contig85_464_senseTC
ATCGCTTGTGGTTATGTATTCCATA
>Contig85_464_reverseGA
TATGGAATACATGACCACAAGCGAT
>Contig85_464_reverseAG
TATGGAATACATAACCACAAGCGAT
>Contig88_100_senseGA
TATTGTGCCAGAGCAGAAACAATGG
>Contig88_100_senseAG
TATTGTGCCAGAACAGAAACAATGG
>Contig88_100_reverseCT
CCATTGTTTCTGCTCTGGCACAATA
>Contig88_100_reverseTC
CCATTGTTTCTGTTCTGGCACAATA
>Contig108_312_senseAC
CAAATGCTCTCCACTATTTCTTTTT
>Contig108_312_senseCA
CAAATGCTCTCCCCTATTTCTTTTT
>Contig108_312_reverseTG
AAAAAGAAATAGTGGAGAGCATTTG
>Contig108_312_reverseGT
AAAAAGAAATAGGGGAGAGCATTTG
>Contig112_536_senseCA
ACGGGACTATACCCCAATGGCCTTT
>Contig112_536_senseAC
ACGGGACTATACACCAATGGCCTTT
>Contig112_536_reverseGT
AAAGGCCATTGGGGTATAGTCCCGT
>Contig112_536_reverseTG
AAAGGCCATTGGTGTATAGTCCCGT
>Contig123_126_senseG-
AAAGCTTGGGGGGCTTGGAGTGAGG
>Contig123_126_sense-G
AAAGCTTGGGGGCTTGGAGTGAGGG
>Contig123_126_reverseC-
CCTCACTCCAAGCCCCCCAAGCTTT
>Contig123_126_reverse-C
CCCTCACTCCAAGCCCCCAAGCTTT
>Contig123_143_senseCA
GAGTGAGGGATCCCTCACCCTCCTC
>Contig123_143_senseAC
GAGTGAGGGATCACTCACCCTCCTC
>Contig123_143_reverseGT
GAGGAGGGTGAGGGATCCCTCACTC
>Contig123_143_reverseTG
GAGGAGGGTGAGTGATCCCTCACTC
>Contig123_330_senseTA
TTTTTACTCTTTTTGAGGCAAGTCA
>Contig123_330_senseAT
TTTTTACTCTTTATGAGGCAAGTCA
>Contig123_330_reverseAT
TGACTTGCCTCAAAAAGAGTAAAAA
>Contig123_330_reverseTA
TGACTTGCCTCATAAAGAGTAAAAA
>Contig126_328_senseAC
TGGCAACTTCCAATCAAAATGGTAT
>Contig126_328_senseCA
TGGCAACTTCCACTCAAAATGGTAT
>Contig126_328_reverseTG
ATACCATTTTGATTGGAAGTTGCCA
>Contig126_328_reverseGT
ATACCATTTTGAGTGGAAGTTGCCA
>Contig128_359_senseGA
TGTATTCTCATGGTCTCTCAAATCT
>Contig128_359_senseAG
TGTATTCTCATGATCTCTCAAATCT
>Contig128_359_reverseCT
AGATTTGAGAGACCATGAGAATACA
>Contig128_359_reverseTC
AGATTTGAGAGATCATGAGAATACA
>Contig167_273_senseTC
TGTTAGGCGTGGTGGTAGGAAGAGA
>Contig167_273_senseCT
TGTTAGGCGTGGCGGTAGGAAGAGA
>Contig167_273_reverseAG
TCTCTTCCTACCACCACGCCTAACA
>Contig167_273_reverseGA
TCTCTTCCTACCGCCACGCCTAACA
>Contig167_736_senseTC
TGGAGGGCAAATTAGTTATCATTTT
>Contig167_736_senseCT
TGGAGGGCAAATCAGTTATCATTTT
>Contig167_736_reverseAG
AAAATGATAACTAATTTGCCCTCCA
>Contig167_736_reverseGA
AAAATGATAACTGATTTGCCCTCCA
>Contig195_256_sense-T
TAAAAAAAAAAATCAGAAAAACAAA
>Contig195_256_senseT-
TAAAAAAAAAAATTCAGAAAAACAA
>Contig195_256_reverse-A
TTTGTTTTTCTGATTTTTTTTTTTA
>Contig195_256_reverseA-
TTGTTTTTCTGAATTTTTTTTTTTA
>Contig215_192_senseGC
GGAGGAGCTTCGGCGTGAAAGCAGA
>Contig215_192_senseCG
GGAGGAGCTTCGCCGTGAAAGCAGA
>Contig215_192_reverseCG
TCTGCTTTCACGCCGAAGCTCCTCC
>Contig215_192_reverseGC
TCTGCTTTCACGGCGAAGCTCCTCC
>Contig218_711_senseGT
AACTTGTGAATTGGGGGCTTAATCG
>Contig218_711_senseTG
AACTTGTGAATTTGGGGCTTAATCG
>Contig218_711_reverseCA
CGATTAAGCCCCCAATTCACAAGTT
>Contig218_711_reverseAC
CGATTAAGCCCCAAATTCACAAGTT
>Contig218_791_senseTC
GTTTATCTATAGTATATTTTTTCTT
>Contig218_791_senseCT
GTTTATCTATAGCATATTTTTTCTT
>Contig218_791_reverseAG
AAGAAAAAATATACTATAGATAAAC
>Contig218_791_reverseGA
AAGAAAAAATATGCTATAGATAAAC
>Contig221_332_senseAG
CAAAGGTAAGGGATCCAAATCAGGT
>Contig221_332_senseGA
CAAAGGTAAGGGGTCCAAATCAGGT
>Contig221_332_reverseTC
ACCTGATTTGGATCCCTTACCTTTG
>Contig221_332_reverseCT
ACCTGATTTGGACCCCTTACCTTTG
>Contig221_551_senseGA
TATTGTTGAGAAGGGTATGCAAAAT
>Contig221_551_senseAG
TATTGTTGAGAAAGGTATGCAAAAT
>Contig221_551_reverseCT
ATTTTGCATACCCTTCTCAACAATA
>Contig221_551_reverseTC
ATTTTGCATACCTTTCTCAACAATA
>Contig221_697_senseCG
TTGTTGATCACACTCTGTCTCTTAC
>Contig221_697_senseGC
TTGTTGATCACAGTCTGTCTCTTAC
>Contig221_697_reverseGC
GTAAGAGACAGAGTGTGATCAACAA
>Contig221_697_reverseCG
GTAAGAGACAGACTGTGATCAACAA
>Contig221_800_senseCT
GGTGGTGAAGCCCGATCAATTCAAG
>Contig221_800_senseTC
GGTGGTGAAGCCTGATCAATTCAAG
>Contig221_800_reverseGA
CTTGAATTGATCGGGCTTCACCACC
>Contig221_800_reverseAG
CTTGAATTGATCAGGCTTCACCACC
>Contig221_1049_senseAG
GAAACAACAACAAGCCCAAGAGGCA
>Contig221_1049_senseGA
GAAACAACAACAGGCCCAAGAGGCA
>Contig221_1049_reverseTC
TGCCTCTTGGGCTTGTTGTTGTTTC
>Contig221_1049_reverseCT
TGCCTCTTGGGCCTGTTGTTGTTTC
>Contig221_1178_senseCT
TGTGGGTTTGACCTATGGTTTGTGA
>Contig221_1178_senseTC
TGTGGGTTTGACTTATGGTTTGTGA
>Contig221_1178_reverseGA
TCACAAACCATAGGTCAAACCCACA
>Contig221_1178_reverseAG
TCACAAACCATAAGTCAAACCCACA
>Contig221_1222_senseTC
TCAGTCTTCTGTTATAGGATTTTAG
>Contig221_1222_senseCT
TCAGTCTTCTGTCATAGGATTTTAG
>Contig221_1222_reverseAG
CTAAAATCCTATAACAGAAGACTGA
>Contig221_1222_reverseGA
CTAAAATCCTATGACAGAAGACTGA
>Contig221_1259_senseT-
TGGTATGGGATTTCATTTGTGTTTG
>Contig221_1259_sense-T
TGGTATGGGATTCATTTGTGTTTGC
>Contig221_1259_reverseA-
CAAACACAAATGAAATCCCATACCA
>Contig221_1259_reverse-A
GCAAACACAAATGAATCCCATACCA
>Contig245_169_senseCT
AGTTGATATGGGCTTCCCACTTCAC
>Contig245_169_senseTC
AGTTGATATGGGTTTCCCACTTCAC
>Contig245_169_reverseGA
GTGAAGTGGGAAGCCCATATCAACT
>Contig245_169_reverseAG
GTGAAGTGGGAAACCCATATCAACT
>Contig246_705_senseGA
CAATCAATGGCAGTGAAAAGGGAAA
>Contig246_705_senseAG
CAATCAATGGCAATGAAAAGGGAAA
>Contig246_705_reverseCT
TTTCCCTTTTCACTGCCATTGATTG
>Contig246_705_reverseTC
TTTCCCTTTTCATTGCCATTGATTG
>Contig246_744_senseTG
AGTATGTAAAGTTAATCTCTTTTTG
>Contig246_744_senseGT
AGTATGTAAAGTGAATCTCTTTTTG
>Contig246_744_reverseAC
CAAAAAGAGATTAACTTTACATACT
>Contig246_744_reverseCA
CAAAAAGAGATTCACTTTACATACT
>Contig247_312_senseAT
GACAGGAAGAAGACTAAGAATATCA
>Contig247_312_senseTA
GACAGGAAGAAGTCTAAGAATATCA
>Contig247_312_reverseTA
TGATATTCTTAGTCTTCTTCCTGTC
>Contig247_312_reverseAT
TGATATTCTTAGACTTCTTCCTGTC
>Contig259_931_senseAG
CTATTTTGTCTCATGGAGTTCAAGA
>Contig259_931_senseGA
CTATTTTGTCTCGTGGAGTTCAAGA
>Contig259_931_reverseTC
TCTTGAACTCCATGAGACAAAATAG
>Contig259_931_reverseCT
TCTTGAACTCCACGAGACAAAATAG
>Contig267_407_senseGA
TGAAGCAGAGCCGCTTCTTCTTTTC
>Contig267_407_senseAG
TGAAGCAGAGCCACTTCTTCTTTTC
>Contig267_407_reverseCT
GAAAAGAAGAAGCGGCTCTGCTTCA
>Contig267_407_reverseTC
GAAAAGAAGAAGTGGCTCTGCTTCA
>Contig268_109_senseTC
CAAGAACAAAAGTTCAATTCAAGGA
>Contig268_109_senseCT
CAAGAACAAAAGCTCAATTCAAGGA
>Contig268_109_reverseAG
TCCTTGAATTGAACTTTTGTTCTTG
>Contig268_109_reverseGA
TCCTTGAATTGAGCTTTTGTTCTTG
>Contig268_235_senseCG
AGAAAAGCAACTCATTTTGAGGCAG
>Contig268_235_senseGC
AGAAAAGCAACTGATTTTGAGGCAG
>Contig268_235_reverseGC
CTGCCTCAAAATGAGTTGCTTTTCT
>Contig268_235_reverseCG
CTGCCTCAAAATCAGTTGCTTTTCT
>Contig275_253_senseCG
AGAAGAATATGTCAACTCTGTATTT
>Contig275_253_senseGC
AGAAGAATATGTGAACTCTGTATTT
>Contig275_253_reverseGC
AAATACAGAGTTGACATATTCTTCT
>Contig275_253_reverseCG
AAATACAGAGTTCACATATTCTTCT
>Contig278_801_senseGT
GATGGATGGTTCGCCTGCCTGCCGG
>Contig278_801_senseTG
GATGGATGGTTCTCCTGCCTGCCGG
>Contig278_801_reverseCA
CCGGCAGGCAGGCGAACCATCCATC
>Contig278_801_reverseAC
CCGGCAGGCAGGAGAACCATCCATC
>Contig278_915_senseTC
GTGTTGCTTCTGTGAAGAAGGCTAC
>Contig278_915_senseCT
GTGTTGCTTCTGCGAAGAAGGCTAC
>Contig278_915_reverseAG
GTAGCCTTCTTCACAGAAGCAACAC
>Contig278_915_reverseGA
GTAGCCTTCTTCGCAGAAGCAACAC
>Contig281_327_senseTG
TCCCCAATTAGTTGGTCAAGTGGAA
>Contig281_327_senseGT
TCCCCAATTAGTGGGTCAAGTGGAA
>Contig281_327_reverseAC
TTCCACTTGACCAACTAATTGGGGA
>Contig281_327_reverseCA
TTCCACTTGACCCACTAATTGGGGA
>Contig293_500_senseCT
ATACTTGGCAAACGAACGCATACTC
>Contig293_500_senseTC
ATACTTGGCAAATGAACGCATACTC
>Contig293_500_reverseGA
GAGTATGCGTTCGTTTGCCAAGTAT
>Contig293_500_reverseAG
GAGTATGCGTTCATTTGCCAAGTAT
>Contig293_528_senseGA
CACGAGGATGCTGAATGCTGTATAT
>Contig293_528_senseAG
CACGAGGATGCTAAATGCTGTATAT
>Contig293_528_reverseCT
ATATACAGCATTCAGCATCCTCGTG
>Contig293_528_reverseTC
ATATACAGCATTTAGCATCCTCGTG
>Contig293_764_senseGA
TCAGGGCCAAAGGAAAGAAGCTTCT
>Contig293_764_senseAG
TCAGGGCCAAAGAAAAGAAGCTTCT
>Contig293_764_reverseCT
AGAAGCTTCTTTCCTTTGGCCCTGA
>Contig293_764_reverseTC
AGAAGCTTCTTTTCTTTGGCCCTGA
>Contig304_344_senseGC
CTTTTGCTCTCTGTGGTTTCGTCCG
>Contig304_344_senseCG
CTTTTGCTCTCTCTGGTTTCGTCCG
>Contig304_344_reverseCG
CGGACGAAACCACAGAGAGCAAAAG
>Contig304_344_reverseGC
CGGACGAAACCAGAGAGAGCAAAAG
>Contig304_442_senseCG
TCCCAGTTTGAGCATGTTGTTTTCT
>Contig304_442_senseGC
TCCCAGTTTGAGGATGTTGTTTTCT
>Contig304_442_reverseGC
AGAAAACAACATGCTCAAACTGGGA
>Contig304_442_reverseCG
AGAAAACAACATCCTCAAACTGGGA
>Contig305_1078_senseTC
GAGATGTATAGATGGAATATGGAGA
>Contig305_1078_senseCT
GAGATGTATAGACGGAATATGGAGA
>Contig305_1078_reverseAG
TCTCCATATTCCATCTATACATCTC
>Contig305_1078_reverseGA
TCTCCATATTCCGTCTATACATCTC
>Contig312_428_senseGT
TCTCCCGCACCTGTGAGGAATCCGC
>Contig312_428_senseTG
TCTCCCGCACCTTTGAGGAATCCGC
>Contig312_428_reverseCA
GCGGATTCCTCACAGGTGCGGGAGA
>Contig312_428_reverseAC
GCGGATTCCTCAAAGGTGCGGGAGA
>Contig312_571_senseCG
TTTTCGTTGCCGCTGCGGAGAGCTG
>Contig312_571_senseGC
TTTTCGTTGCCGGTGCGGAGAGCTG
>Contig312_571_reverseGC
CAGCTCTCCGCAGCGGCAACGAAAA
>Contig312_571_reverseCG
CAGCTCTCCGCACCGGCAACGAAAA
>Contig341_820_senseGT
GCAAATAGCCTTGATGGTTCCAACA
>Contig341_820_senseTG
GCAAATAGCCTTTATGGTTCCAACA
>Contig341_820_reverseCA
TGTTGGAACCATCAAGGCTATTTGC
>Contig341_820_reverseAC
TGTTGGAACCATAAAGGCTATTTGC
>Contig346_138_sense-A
CCAAAAAAAAAAGAGCCCTCTGGGC
>Contig346_138_senseA-
CCAAAAAAAAAAAGAGCCCTCTGGG
>Contig346_138_reverse-T
GCCCAGAGGGCTCTTTTTTTTTTGG
>Contig346_138_reverseT-
CCCAGAGGGCTCTTTTTTTTTTTGG
>Contig346_184_senseGA
TTTCATCGTAAAGCAGAGTTATTGA
>Contig346_184_senseAG
TTTCATCGTAAAACAGAGTTATTGA
>Contig346_184_reverseCT
TCAATAACTCTGCTTTACGATGAAA
>Contig346_184_reverseTC
TCAATAACTCTGTTTTACGATGAAA
>Contig350_407_senseGA
ATTGGATAACTTGGGATGTTTATCG
>Contig350_407_senseAG
ATTGGATAACTTAGGATGTTTATCG
>Contig350_407_reverseCT
CGATAAACATCCCAAGTTATCCAAT
>Contig350_407_reverseTC
CGATAAACATCCTAAGTTATCCAAT
>Contig360_434_senseTA
TTTTGAATCTGCTCATTCTTCATTG
>Contig360_434_senseAT
TTTTGAATCTGCACATTCTTCATTG
>Contig360_434_reverseAT
CAATGAAGAATGAGCAGATTCAAAA
>Contig360_434_reverseTA
CAATGAAGAATGTGCAGATTCAAAA
>Contig364_760_senseGA
GATTTTTTTCTGGTGCATCTGGCAG
>Contig364_760_senseAG
GATTTTTTTCTGATGCATCTGGCAG
>Contig364_760_reverseCT
CTGCCAGATGCACCAGAAAAAAATC
>Contig364_760_reverseTC
CTGCCAGATGCATCAGAAAAAAATC
>Contig371_822_senseCT
AGTGGCAAGTGTCTTAGTAAAGGAT
>Contig371_822_senseTC
AGTGGCAAGTGTTTTAGTAAAGGAT
>Contig371_822_reverseGA
ATCCTTTACTAAGACACTTGCCACT
>Contig371_822_reverseAG
ATCCTTTACTAAAACACTTGCCACT
>Contig376_401_senseCA
CAGGCCGGTGATCGGTTCAGGAAGC
>Contig376_401_senseAC
CAGGCCGGTGATAGGTTCAGGAAGC
>Contig376_401_reverseGT
GCTTCCTGAACCGATCACCGGCCTG
>Contig376_401_reverseTG
GCTTCCTGAACCTATCACCGGCCTG
>Contig376_439_senseTG
GAAGAGGAAAAATTTGAGCAAGGCA
>Contig376_439_senseGT
GAAGAGGAAAAAGTTGAGCAAGGCA
>Contig376_439_reverseAC
TGCCTTGCTCAAATTTTTCCTCTTC
>Contig376_439_reverseCA
TGCCTTGCTCAACTTTTTCCTCTTC
>Contig376_508_senseAG
TGATGAGGACTCAGATGAAGAGACG
>Contig376_508_senseGA
TGATGAGGACTCGGATGAAGAGACG
>Contig376_508_reverseTC
CGTCTCTTCATCTGAGTCCTCATCA
>Contig376_508_reverseCT
CGTCTCTTCATCCGAGTCCTCATCA
>Contig376_610_senseGA
AAAGAGAAGCAAGCGGTCAAAAAGA
>Contig376_610_senseAG
AAAGAGAAGCAAACGGTCAAAAAGA
>Contig376_610_reverseCT
TCTTTTTGACCGCTTGCTTCTCTTT
>Contig376_610_reverseTC
TCTTTTTGACCGTTTGCTTCTCTTT
>Contig379_43_senseTC
CTCTCAATCCTTTACTGTCGATTTG
>Contig379_43_senseCT
CTCTCAATCCTTCACTGTCGATTTG
>Contig379_43_reverseAG
CAAATCGACAGTAAAGGATTGAGAG
>Contig379_43_reverseGA
CAAATCGACAGTGAAGGATTGAGAG
>Contig400_320_senseCT
GTCTTCTTCTACCTTCTTGAAGGAG
>Contig400_320_senseTC
GTCTTCTTCTACTTTCTTGAAGGAG
>Contig400_320_reverseGA
CTCCTTCAAGAAGGTAGAAGAAGAC
>Contig400_320_reverseAG
CTCCTTCAAGAAAGTAGAAGAAGAC
>Contig407_564_senseGA
TAGGAGAGAGGAGCGTTTGGCCCAA
>Contig407_564_senseAG
TAGGAGAGAGGAACGTTTGGCCCAA
>Contig407_564_reverseCT
TTGGGCCAAACGCTCCTCTCTCCTA
>Contig407_564_reverseTC
TTGGGCCAAACGTTCCTCTCTCCTA
>Contig414_92_senseGC
ATCCTCCTGAAGGACCAAAACCTTA
>Contig414_92_senseCG
ATCCTCCTGAAGCACCAAAACCTTA
>Contig414_92_reverseCG
TAAGGTTTTGGTCCTTCAGGAGGAT
>Contig414_92_reverseGC
TAAGGTTTTGGTGCTTCAGGAGGAT
>Contig415_545_senseAT
GTAATACAGTAGAGAAACTTCGAGC
>Contig415_545_senseTA
GTAATACAGTAGTGAAACTTCGAGC
>Contig415_545_reverseTA
GCTCGAAGTTTCTCTACTGTATTAC
>Contig415_545_reverseAT
GCTCGAAGTTTCACTACTGTATTAC
>Contig417_436_senseAC
GGGAGAACCTGGACAGATTATTAAG
>Contig417_436_senseCA
GGGAGAACCTGGCCAGATTATTAAG
>Contig417_436_reverseTG
CTTAATAATCTGTCCAGGTTCTCCC
>Contig417_436_reverseGT
CTTAATAATCTGGCCAGGTTCTCCC
>Contig432_1033_senseAG
AATGAGTGCAAAATCCCAAGTGAAT
>Contig432_1033_senseGA
AATGAGTGCAAAGTCCCAAGTGAAT
>Contig432_1033_reverseTC
ATTCACTTGGGATTTTGCACTCATT
>Contig432_1033_reverseCT
ATTCACTTGGGACTTTGCACTCATT
>Contig443_166_senseAT
CCAAAGGCTCCAACATCAGAGTATG
>Contig443_166_senseTA
CCAAAGGCTCCATCATCAGAGTATG
>Contig443_166_reverseTA
CATACTCTGATGTTGGAGCCTTTGG
>Contig443_166_reverseAT
CATACTCTGATGATGGAGCCTTTGG
>Contig445_517_senseCG
TTCATTAGCAACCCTTGGATTTTCG
>Contig445_517_senseGC
TTCATTAGCAACGCTTGGATTTTCG
>Contig445_517_reverseGC
CGAAAATCCAAGGGTTGCTAATGAA
>Contig445_517_reverseCG
CGAAAATCCAAGCGTTGCTAATGAA
>Contig445_1107_senseA-
ATAAAAAAAAAAAGTTTGAAGGTGG
>Contig445_1107_sense-A
ATAAAAAAAAAAGTTTGAAGGTGGG
>Contig445_1107_reverseT-
CCACCTTCAAACTTTTTTTTTTTAT
>Contig445_1107_reverse-T
CCCACCTTCAAACTTTTTTTTTTAT
>Contig447_46_senseAG
CAAACAAATAGAATACAAAGACCAG
>Contig447_46_senseGA
CAAACAAATAGAGTACAAAGACCAG
>Contig447_46_reverseTC
CTGGTCTTTGTATTCTATTTGTTTG
>Contig447_46_reverseCT
CTGGTCTTTGTACTCTATTTGTTTG
>Contig447_142_sense-T
CTTTTTTTTTTTAAAAGGAACAAGT
>Contig447_142_senseT-
CTTTTTTTTTTTTAAAAGGAACAAG
>Contig447_142_reverse-A
ACTTGTTCCTTTTAAAAAAAAAAAG
>Contig447_142_reverseA-
CTTGTTCCTTTTAAAAAAAAAAAAG
>Contig447_220_sense-A
AAGCTTGTACAAGAGAGAGAGACAT
>Contig447_220_senseA-
AAGCTTGTACAAAGAGAGAGAGACA
>Contig447_220_reverse-T
ATGTCTCTCTCTCTTGTACAAGCTT
>Contig447_220_reverseT-
TGTCTCTCTCTCTTTGTACAAGCTT
>Contig455_500_senseCG
GACTTTCTTTGACAGTAAGAGTGTG
>Contig455_500_senseGC
GACTTTCTTTGAGAGTAAGAGTGTG
>Contig455_500_reverseGC
CACACTCTTACTGTCAAAGAAAGTC
>Contig455_500_reverseCG
CACACTCTTACTCTCAAAGAAAGTC
>Contig461_446_senseTG
TCTACTTCCACCTTGTTTGTGGCTT
>Contig461_446_senseGT
TCTACTTCCACCGTGTTTGTGGCTT
>Contig461_446_reverseAC
AAGCCACAAACAAGGTGGAAGTAGA
>Contig461_446_reverseCA
AAGCCACAAACACGGTGGAAGTAGA
>Contig475_416_senseAT
GCTCTGCGAAGTAAAAACACTTTAG
>Contig475_416_senseTA
GCTCTGCGAAGTTAAAACACTTTAG
>Contig475_416_reverseTA
CTAAAGTGTTTTTACTTCGCAGAGC
>Contig475_416_reverseAT
CTAAAGTGTTTTAACTTCGCAGAGC
>Contig485_469_senseCT
TAAATGGAGCAACGGAGCAGAGATG
>Contig485_469_senseTC
TAAATGGAGCAATGGAGCAGAGATG
>Contig485_469_reverseGA
CATCTCTGCTCCGTTGCTCCATTTA
>Contig485_469_reverseAG
CATCTCTGCTCCATTGCTCCATTTA
>Contig488_522_senseCT
ATGGTTTGTCTACAGATACCTTCTC
>Contig488_522_senseTC
ATGGTTTGTCTATAGATACCTTCTC
>Contig488_522_reverseGA
GAGAAGGTATCTGTAGACAAACCAT
>Contig488_522_reverseAG
GAGAAGGTATCTATAGACAAACCAT
>Contig502_760_senseGC
TTGATGATCAGGGAGATCTATGGCT
>Contig502_760_senseCG
TTGATGATCAGGCAGATCTATGGCT
>Contig502_760_reverseCG
AGCCATAGATCTCCCTGATCATCAA
>Contig502_760_reverseGC
AGCCATAGATCTGCCTGATCATCAA
>Contig511_129_senseTC
TATCTATGATTTTACTGTCAAGGAT
>Contig511_129_senseCT
TATCTATGATTTCACTGTCAAGGAT
>Contig511_129_reverseAG
ATCCTTGACAGTAAAATCATAGATA
>Contig511_129_reverseGA
ATCCTTGACAGTGAAATCATAGATA
>Contig518_500_senseGC
CCAGCAACCGCTGCCACTGCCACTC
>Contig518_500_senseCG
CCAGCAACCGCTCCCACTGCCACTC
>Contig518_500_reverseCG
GAGTGGCAGTGGCAGCGGTTGCTGG
>Contig518_500_reverseGC
GAGTGGCAGTGGGAGCGGTTGCTGG
>Contig528_152_senseGA
CAGAACAATTATGACCCAAAAAAAA
>Contig528_152_senseAG
CAGAACAATTATAACCCAAAAAAAA
>Contig528_152_reverseCT
TTTTTTTTGGGTCATAATTGTTCTG
>Contig528_152_reverseTC
TTTTTTTTGGGTTATAATTGTTCTG
>Contig528_280_senseAG
TATTGAAAGCCAACTTCAAATCATC
>Contig528_280_senseGA
TATTGAAAGCCAGCTTCAAATCATC
>Contig528_280_reverseTC
GATGATTTGAAGTTGGCTTTCAATA
>Contig528_280_reverseCT
GATGATTTGAAGCTGGCTTTCAATA
>Contig528_302_senseCT
ATCCAAAGGATTCCCAGGTACCACC
>Contig528_302_senseTC
ATCCAAAGGATTTCCAGGTACCACC
>Contig528_302_reverseGA
GGTGGTACCTGGGAATCCTTTGGAT
>Contig528_302_reverseAG
GGTGGTACCTGGAAATCCTTTGGAT
>Contig541_363_senseAG
AGAGGTTCATATATTGATTGTGGAT
>Contig541_363_senseGA
AGAGGTTCATATGTTGATTGTGGAT
>Contig541_363_reverseTC
ATCCACAATCAATATATGAACCTCT
>Contig541_363_reverseCT
ATCCACAATCAACATATGAACCTCT
>Contig544_250_senseCA
TTCTTTTCCATGCTTGCTCTCTTCA
>Contig544_250_senseAC
TTCTTTTCCATGATTGCTCTCTTCA
>Contig544_250_reverseGT
TGAAGAGAGCAAGCATGGAAAAGAA
>Contig544_250_reverseTG
TGAAGAGAGCAATCATGGAAAAGAA
>Contig554_507_senseCT
AGATCGTCGTACCAATGCACTAAAG
>Contig554_507_senseTC
AGATCGTCGTACTAATGCACTAAAG
>Contig554_507_reverseGA
CTTTAGTGCATTGGTACGACGATCT
>Contig554_507_reverseAG
CTTTAGTGCATTAGTACGACGATCT
>Contig554_1032_senseGC
CATTGTACAGCAGTTGGTGGATTTT
>Contig554_1032_senseCG
CATTGTACAGCACTTGGTGGATTTT
>Contig554_1032_reverseCG
AAAATCCACCAACTGCTGTACAATG
>Contig554_1032_reverseGC
AAAATCCACCAAGTGCTGTACAATG
>Contig555_660_senseC-
GATGAGCAAGAGCCCTGCACTGAAA
>Contig555_660_sense-C
GATGAGCAAGAGCCTGCACTGAAAT
>Contig555_660_reverseG-
TTTCAGTGCAGGGCTCTTGCTCATC
>Contig555_660_reverse-G
ATTTCAGTGCAGGCTCTTGCTCATC
>Contig559_538_senseTA
GCAGCTTATTTATTCTCCAATAACA
>Contig559_538_senseAT
GCAGCTTATTTAATCTCCAATAACA
>Contig559_538_reverseAT
TGTTATTGGAGAATAAATAAGCTGC
>Contig559_538_reverseTA
TGTTATTGGAGATTAAATAAGCTGC
>Contig562_485_senseTC
GGAAGGGCGTGCTGCAGCAGACAGT
>Contig562_485_senseCT
GGAAGGGCGTGCCGCAGCAGACAGT
>Contig562_485_reverseAG
ACTGTCTGCTGCAGCACGCCCTTCC
>Contig562_485_reverseGA
ACTGTCTGCTGCGGCACGCCCTTCC
>Contig562_551_senseGA
CAAACTTTCACCGTCAGCCTTTGAT
>Contig562_551_senseAG
CAAACTTTCACCATCAGCCTTTGAT
>Contig562_551_reverseCT
ATCAAAGGCTGACGGTGAAAGTTTG
>Contig562_551_reverseTC
ATCAAAGGCTGATGGTGAAAGTTTG
>Contig577_320_senseGA
ACCTGGGGCTCCGCCAGACCTCTGA
>Contig577_320_senseAG
ACCTGGGGCTCCACCAGACCTCTGA
>Contig577_320_reverseCT
TCAGAGGTCTGGCGGAGCCCCAGGT
>Contig577_320_reverseTC
TCAGAGGTCTGGTGGAGCCCCAGGT
>Contig584_36_senseTC
TTACCTCCCCGTTGCTCAGAAGACT
>Contig584_36_senseCT
TTACCTCCCCGTCGCTCAGAAGACT
>Contig584_36_reverseAG
AGTCTTCTGAGCAACGGGGAGGTAA
>Contig584_36_reverseGA
AGTCTTCTGAGCGACGGGGAGGTAA
>Contig584_391_senseAT
TTTTAAAGGACTATTTGGTCTTGGA
>Contig584_391_senseTA
TTTTAAAGGACTTTTTGGTCTTGGA
>Contig584_391_reverseTA
TCCAAGACCAAATAGTCCTTTAAAA
>Contig584_391_reverseAT
TCCAAGACCAAAAAGTCCTTTAAAA
>Contig609_202_senseAG
CATCCCAAAAAGAAAAGCGATGTAA
>Contig609_202_senseGA
CATCCCAAAAAGGAAAGCGATGTAA
>Contig609_202_reverseTC
TTACATCGCTTTTCTTTTTGGGATG
>Contig609_202_reverseCT
TTACATCGCTTTCCTTTTTGGGATG
>Contig611_175_senseAG
TGAGGTTCTGTTATCTGCTACAGGG
>Contig611_175_senseGA
TGAGGTTCTGTTGTCTGCTACAGGG
>Contig611_175_reverseTC
CCCTGTAGCAGATAACAGAACCTCA
>Contig611_175_reverseCT
CCCTGTAGCAGACAACAGAACCTCA
>Contig611_441_senseAC
CAACCTAACGACAACGAAGCACCGT
>Contig611_441_senseCA
CAACCTAACGACCACGAAGCACCGT
>Contig611_441_reverseTG
ACGGTGCTTCGTTGTCGTTAGGTTG
>Contig611_441_reverseGT
ACGGTGCTTCGTGGTCGTTAGGTTG
>Contig613_50_senseGA
ATAAATATAAGCGGGCAAAGTGCTG
>Contig613_50_senseAG
ATAAATATAAGCAGGCAAAGTGCTG
>Contig613_50_reverseCT
CAGCACTTTGCCCGCTTATATTTAT
>Contig613_50_reverseTC
CAGCACTTTGCCTGCTTATATTTAT
>Contig618_255_senseTC
CAAGGGGCAGTGTTCGGTAGGGAAG
>Contig618_255_senseCT
CAAGGGGCAGTGCTCGGTAGGGAAG
>Contig618_255_reverseAG
CTTCCCTACCGAACACTGCCCCTTG
>Contig618_255_reverseGA
CTTCCCTACCGAGCACTGCCCCTTG
>Contig618_310_senseTC
AAGAAAGGGGTGTGATTAAAGAAGA
>Contig618_310_senseCT
AAGAAAGGGGTGCGATTAAAGAAGA
>Contig618_310_reverseAG
TCTTCTTTAATCACACCCCTTTCTT
>Contig618_310_reverseGA
TCTTCTTTAATCGCACCCCTTTCTT
>Contig618_456_senseTG
CCACAGTAGAACTAGAAGAACTGGC
>Contig618_456_senseGT
CCACAGTAGAACGAGAAGAACTGGC
>Contig618_456_reverseAC
GCCAGTTCTTCTAGTTCTACTGTGG
>Contig618_456_reverseCA
GCCAGTTCTTCTCGTTCTACTGTGG
>Contig619_87_senseCT
GGAAGAGCGCCTCGTCGTCATCCGA
>Contig619_87_senseTC
GGAAGAGCGCCTTGTCGTCATCCGA
>Contig619_87_reverseGA
TCGGATGACGACGAGGCGCTCTTCC
>Contig619_87_reverseAG
TCGGATGACGACAAGGCGCTCTTCC
>Contig632_205_sense-T
TGCTTATCCAGTATGCATTAAATTC
>Contig632_205_senseT-
TGCTTATCCAGTTATGCATTAAATT
>Contig632_205_reverse-A
GAATTTAATGCATACTGGATAAGCA
>Contig632_205_reverseA-
AATTTAATGCATAACTGGATAAGCA
>Contig637_278_senseAG
AACTCTGGGCCGAGGTCTCCAATAT
>Contig637_278_senseGA
AACTCTGGGCCGGGGTCTCCAATAT
>Contig637_278_reverseTC
ATATTGGAGACCTCGGCCCAGAGTT
>Contig637_278_reverseCT
ATATTGGAGACCCCGGCCCAGAGTT
>Contig637_346_senseCG
ACTTCATCTTTCCGATACTCTTCAC
>Contig637_346_senseGC
ACTTCATCTTTCGGATACTCTTCAC
>Contig637_346_reverseGC
GTGAAGAGTATCGGAAAGATGAAGT
>Contig637_346_reverseCG
GTGAAGAGTATCCGAAAGATGAAGT
>Contig657_476_senseCT
AGCAATGAGCGACGTGATATGTGGG
>Contig657_476_senseTC
AGCAATGAGCGATGTGATATGTGGG
>Contig657_476_reverseGA
CCCACATATCACGTCGCTCATTGCT
>Contig657_476_reverseAG
CCCACATATCACATCGCTCATTGCT
>Contig657_501_senseCT
CTTGAGTACGCTCTGCAGCTTCAAG
>Contig657_501_senseTC
CTTGAGTACGCTTTGCAGCTTCAAG
>Contig657_501_reverseGA
CTTGAAGCTGCAGAGCGTACTCAAG
>Contig657_501_reverseAG
CTTGAAGCTGCAAAGCGTACTCAAG
>Contig657_514_senseAC
TGCAGCTTCAAGAGACTGCTGAGAA
>Contig657_514_senseCA
TGCAGCTTCAAGCGACTGCTGAGAA
>Contig657_514_reverseTG
TTCTCAGCAGTCTCTTGAAGCTGCA
>Contig657_514_reverseGT
TTCTCAGCAGTCGCTTGAAGCTGCA
>Contig657_659_senseGA
ATCCAGGAGCTCGGTGAGTAGTGGT
>Contig657_659_senseAG
ATCCAGGAGCTCAGTGAGTAGTGGT
>Contig657_659_reverseCT
ACCACTACTCACCGAGCTCCTGGAT
>Contig657_659_reverseTC
ACCACTACTCACTGAGCTCCTGGAT
>Contig661_66_senseTC
TGGAAGGCTATATCAGAGATCTTGC
>Contig661_66_senseCT
TGGAAGGCTATACCAGAGATCTTGC
>Contig661_66_reverseAG
GCAAGATCTCTGATATAGCCTTCCA
>Contig661_66_reverseGA
GCAAGATCTCTGGTATAGCCTTCCA
>Contig669_158_senseTA
GCAGCGTTTTAATTTTCGGGTAGGA
>Contig669_158_senseAT
GCAGCGTTTTAAATTTCGGGTAGGA
>Contig669_158_reverseAT
TCCTACCCGAAAATTAAAACGCTGC
>Contig669_158_reverseTA
TCCTACCCGAAATTTAAAACGCTGC
>Contig669_185_senseGA
AAACCATGTTTAGCCGGCTGTTTGG
>Contig669_185_senseAG
AAACCATGTTTAACCGGCTGTTTGG
>Contig669_185_reverseCT
CCAAACAGCCGGCTAAACATGGTTT
>Contig669_185_reverseTC
CCAAACAGCCGGTTAAACATGGTTT
>Contig669_279_senseGA
GAAAAAGGAGAAGGTACTTGTTAAA
>Contig669_279_senseAG
GAAAAAGGAGAAAGTACTTGTTAAA
>Contig669_279_reverseCT
TTTAACAAGTACCTTCTCCTTTTTC
>Contig669_279_reverseTC
TTTAACAAGTACTTTCTCCTTTTTC
>Contig677_67_senseCT
CTGAGTCGGGACCTTCTTGCTTATC
>Contig677_67_senseTC
CTGAGTCGGGACTTTCTTGCTTATC
>Contig677_67_reverseGA
GATAAGCAAGAAGGTCCCGACTCAG
>Contig677_67_reverseAG
GATAAGCAAGAAAGTCCCGACTCAG
>Contig684_94_senseCT
AGATGCACGCTCCGTGAAGATCAAG
>Contig684_94_senseTC
AGATGCACGCTCTGTGAAGATCAAG
>Contig684_94_reverseGA
CTTGATCTTCACGGAGCGTGCATCT
>Contig684_94_reverseAG
CTTGATCTTCACAGAGCGTGCATCT
>Contig684_154_senseCG
CTCCAAATATCTCTACACCCTTTGT
>Contig684_154_senseGC
CTCCAAATATCTGTACACCCTTTGT
>Contig684_154_reverseGC
ACAAAGGGTGTAGAGATATTTGGAG
>Contig684_154_reverseCG
ACAAAGGGTGTACAGATATTTGGAG
>Contig684_251_sense-T
ACGATGAAAGTTGCCAGGAGTTTAT
>Contig684_251_senseT-
ACGATGAAAGTTTGCCAGGAGTTTA
>Contig684_251_reverse-A
ATAAACTCCTGGCAACTTTCATCGT
>Contig684_251_reverseA-
TAAACTCCTGGCAAACTTTCATCGT
>Contig684_311_senseAT
CCGTTATATTTTAGTGATTGAAATA
>Contig684_311_senseTA
CCGTTATATTTTTGTGATTGAAATA
>Contig684_311_reverseTA
TATTTCAATCACTAAAATATAACGG
>Contig684_311_reverseAT
TATTTCAATCACAAAAATATAACGG
>Contig687_540_senseCT
CTTGAGGCAGCCCATCATCAGGCTT
>Contig687_540_senseTC
CTTGAGGCAGCCTATCATCAGGCTT
>Contig687_540_reverseGA
AAGCCTGATGATGGGCTGCCTCAAG
>Contig687_540_reverseAG
AAGCCTGATGATAGGCTGCCTCAAG
>Contig693_258_senseAG
CTAAAAGGTGCAATAGCCATGTAAA
>Contig693_258_senseGA
CTAAAAGGTGCAGTAGCCATGTAAA
>Contig693_258_reverseTC
TTTACATGGCTATTGCACCTTTTAG
>Contig693_258_reverseCT
TTTACATGGCTACTGCACCTTTTAG
>Contig693_285_senseA-
CATTGGAACCAAAGATGACTTGGGA
>Contig693_285_sense-A
CATTGGAACCAAGATGACTTGGGAT
>Contig693_285_reverseT-
TCCCAAGTCATCTTTGGTTCCAATG
>Contig693_285_reverse-T
ATCCCAAGTCATCTTGGTTCCAATG
>Contig693_334_senseGA
ATTTTACTTTTCGCAGTTGGCTTGT
>Contig693_334_senseAG
ATTTTACTTTTCACAGTTGGCTTGT
>Contig693_334_reverseCT
ACAAGCCAACTGCGAAAAGTAAAAT
>Contig693_334_reverseTC
ACAAGCCAACTGTGAAAAGTAAAAT
>Contig693_363_senseTG
CCAATGTGGTGTTAAAACATAATGT
>Contig693_363_senseGT
CCAATGTGGTGTGAAAACATAATGT
>Contig693_363_reverseAC
ACATTATGTTTTAACACCACATTGG
>Contig693_363_reverseCA
ACATTATGTTTTCACACCACATTGG
>Contig696_394_sense-A
ATGATAACTGGAGGCTACAACGCAA
>Contig696_394_senseA-
ATGATAACTGGAAGGCTACAACGCA
>Contig696_394_reverse-T
TTGCGTTGTAGCCTCCAGTTATCAT
>Contig696_394_reverseT-
TGCGTTGTAGCCTTCCAGTTATCAT
>Contig697_775_senseTG
TGTATACTTATTTATATTAAGCGAG
>Contig697_775_senseGT
TGTATACTTATTGATATTAAGCGAG
>Contig697_775_reverseAC
CTCGCTTAATATAAATAAGTATACA
>Contig697_775_reverseCA
CTCGCTTAATATCAATAAGTATACA
>Contig697_809_senseCT
AAGAGAGAACGTCGATTTCCCTTTG
>Contig697_809_senseTC
AAGAGAGAACGTTGATTTCCCTTTG
>Contig697_809_reverseGA
CAAAGGGAAATCGACGTTCTCTCTT
>Contig697_809_reverseAG
CAAAGGGAAATCAACGTTCTCTCTT
>Contig707_554_senseTA
GGCTTTAGGTAGTATATGACATATT
>Contig707_554_senseAT
GGCTTTAGGTAGAATATGACATATT
>Contig707_554_reverseAT
AATATGTCATATACTACCTAAAGCC
>Contig707_554_reverseTA
AATATGTCATATTCTACCTAAAGCC
>Contig713_951_senseCT
TCAAGGGCTAGCCAATGCATTCGCT
>Contig713_951_senseTC
TCAAGGGCTAGCTAATGCATTCGCT
>Contig713_951_reverseGA
AGCGAATGCATTGGCTAGCCCTTGA
>Contig713_951_reverseAG
AGCGAATGCATTAGCTAGCCCTTGA
>Contig713_970_senseGA
TTCGCTGCACATGTTGAAAAACTTT
>Contig713_970_senseAG
TTCGCTGCACATATTGAAAAACTTT
>Contig713_970_reverseCT
AAAGTTTTTCAACATGTGCAGCGAA
>Contig713_970_reverseTC
AAAGTTTTTCAATATGTGCAGCGAA
>Contig713_1003_senseAG
TTTAGACAGTGTAAAGAAAGAGCTG
>Contig713_1003_senseGA
TTTAGACAGTGTGAAGAAAGAGCTG
>Contig713_1003_reverseTC
CAGCTCTTTCTTTACACTGTCTAAA
>Contig713_1003_reverseCT
CAGCTCTTTCTTCACACTGTCTAAA
>Contig713_1058_senseAG
TAACTTGGGTGCAATCAAGGAGTCC
>Contig713_1058_senseGA
TAACTTGGGTGCGATCAAGGAGTCC
>Contig713_1058_reverseTC
GGACTCCTTGATTGCACCCAAGTTA
>Contig713_1058_reverseCT
GGACTCCTTGATCGCACCCAAGTTA
>Contig715_571_senseTA
TGATTCATTAATTAACTAGGGCATT
>Contig715_571_senseAT
TGATTCATTAATAAACTAGGGCATT
>Contig715_571_reverseAT
AATGCCCTAGTTAATTAATGAATCA
>Contig715_571_reverseTA
AATGCCCTAGTTTATTAATGAATCA
>Contig717_309_senseGC
TCTCCCTACTCTGTTCAATTTATCC
>Contig717_309_senseCG
TCTCCCTACTCTCTTCAATTTATCC
>Contig717_309_reverseCG
GGATAAATTGAACAGAGTAGGGAGA
>Contig717_309_reverseGC
GGATAAATTGAAGAGAGTAGGGAGA
>Contig724_364_senseGA
GAATGTTATTGTGCTCAATGGTAGC
>Contig724_364_senseAG
GAATGTTATTGTACTCAATGGTAGC
>Contig724_364_reverseCT
GCTACCATTGAGCACAATAACATTC
>Contig724_364_reverseTC
GCTACCATTGAGTACAATAACATTC
>Contig772_678_senseAG
GTGCGTGGCAGCAAAGGGTGATGAA
>Contig772_678_senseGA
GTGCGTGGCAGCGAAGGGTGATGAA
>Contig772_678_reverseTC
TTCATCACCCTTTGCTGCCACGCAC
>Contig772_678_reverseCT
TTCATCACCCTTCGCTGCCACGCAC
>Contig772_837_senseGT
TCGATGTCTTTGGCAACGTTGGTCC
>Contig772_837_senseTG
TCGATGTCTTTGTCAACGTTGGTCC
>Contig772_837_reverseCA
GGACCAACGTTGCCAAAGACATCGA
>Contig772_837_reverseAC
GGACCAACGTTGACAAAGACATCGA
>Contig772_894_senseGA
CAATGGGATGCGGGAATTCCCTTGG
>Contig772_894_senseAG
CAATGGGATGCGAGAATTCCCTTGG
>Contig772_894_reverseCT
CCAAGGGAATTCCCGCATCCCATTG
>Contig772_894_reverseTC
CCAAGGGAATTCTCGCATCCCATTG
>Contig773_511_sense-G
TTAATGACGTGGTTTTGAAATTCCA
>Contig773_511_senseG-
TTAATGACGTGGGTTTTGAAATTCC
>Contig773_511_reverse-C
TGGAATTTCAAAACCACGTCATTAA
>Contig773_511_reverseC-
GGAATTTCAAAACCCACGTCATTAA
>Contig775_432_senseCA
TGGCTTGGGTGCCAAGGCCTCTTGA
>Contig775_432_senseAC
TGGCTTGGGTGCAAAGGCCTCTTGA
>Contig775_432_reverseGT
TCAAGAGGCCTTGGCACCCAAGCCA
>Contig775_432_reverseTG
TCAAGAGGCCTTTGCACCCAAGCCA
>Contig781_467_senseGA
TCTCACTGGCAGGAGATAAAAATAA
>Contig781_467_senseAG
TCTCACTGGCAGAAGATAAAAATAA
>Contig781_467_reverseCT
TTATTTTTATCTCCTGCCAGTGAGA
>Contig781_467_reverseTC
TTATTTTTATCTTCTGCCAGTGAGA
>Contig812_110_senseTG
ATGGATCAGACCTGAGGTGTATCCT
>Contig812_110_senseGT
ATGGATCAGACCGGAGGTGTATCCT
>Contig812_110_reverseAC
AGGATACACCTCAGGTCTGATCCAT
>Contig812_110_reverseCA
AGGATACACCTCCGGTCTGATCCAT
>Contig812_134_senseTC
TCTGTTCGCCGCTGTCGGAGTTGCC
>Contig812_134_senseCT
TCTGTTCGCCGCCGTCGGAGTTGCC
>Contig812_134_reverseAG
GGCAACTCCGACAGCGGCGAACAGA
>Contig812_134_reverseGA
GGCAACTCCGACGGCGGCGAACAGA
>Contig812_345_senseGA
TTCACAGATCCAGAGTGAAGTAATA
>Contig812_345_senseAG
TTCACAGATCCAAAGTGAAGTAATA
>Contig812_345_reverseCT
TATTACTTCACTCTGGATCTGTGAA
>Contig812_345_reverseTC
TATTACTTCACTTTGGATCTGTGAA
>Contig816_700_senseGT
TGGTCTTGCTCAGCTGTGCAGCCTT
>Contig816_700_senseTG
TGGTCTTGCTCATCTGTGCAGCCTT
>Contig816_700_reverseCA
AAGGCTGCACAGCTGAGCAAGACCA
>Contig816_700_reverseAC
AAGGCTGCACAGATGAGCAAGACCA
>Contig822_829_senseGC
CTCCGAACACTCGTGAGGACATTTG
>Contig822_829_senseCG
CTCCGAACACTCCTGAGGACATTTG
>Contig822_829_reverseCG
CAAATGTCCTCACGAGTGTTCGGAG
>Contig822_829_reverseGC
CAAATGTCCTCAGGAGTGTTCGGAG
>Contig822_879_senseGA
GTACGGAATGAAGCATATGCGCTCT
>Contig822_879_senseAG
GTACGGAATGAAACATATGCGCTCT
>Contig822_879_reverseCT
AGAGCGCATATGCTTCATTCCGTAC
>Contig822_879_reverseTC
AGAGCGCATATGTTTCATTCCGTAC
>Contig822_1008_senseAT
AGGGTTCGCTGCATAAATTGAAGCA
>Contig822_1008_senseTA
AGGGTTCGCTGCTTAAATTGAAGCA
>Contig822_1008_reverseTA
TGCTTCAATTTATGCAGCGAACCCT
>Contig822_1008_reverseAT
TGCTTCAATTTAAGCAGCGAACCCT
>Contig828_524_senseCT
TAATGTTGATAGCGTAAACTGTGGA
>Contig828_524_senseTC
TAATGTTGATAGTGTAAACTGTGGA
>Contig828_524_reverseGA
TCCACAGTTTACGCTATCAACATTA
>Contig828_524_reverseAG
TCCACAGTTTACACTATCAACATTA
>Contig829_480_senseCT
GAGAGTTGTCAACGACCCTGAGGAT
>Contig829_480_senseTC
GAGAGTTGTCAATGACCCTGAGGAT
>Contig829_480_reverseGA
ATCCTCAGGGTCGTTGACAACTCTC
>Contig829_480_reverseAG
ATCCTCAGGGTCATTGACAACTCTC
>Contig830_470_senseAC
TGGTTTGGAGTAAACTCCAGACATG
>Contig830_470_senseCA
TGGTTTGGAGTACACTCCAGACATG
>Contig830_470_reverseTG
CATGTCTGGAGTTTACTCCAAACCA
>Contig830_470_reverseGT
CATGTCTGGAGTGTACTCCAAACCA
>Contig846_572_senseTA
GAGGTGAACATGTCATTGGCAAAGT
>Contig846_572_senseAT
GAGGTGAACATGACATTGGCAAAGT
>Contig846_572_reverseAT
ACTTTGCCAATGACATGTTCACCTC
>Contig846_572_reverseTA
ACTTTGCCAATGTCATGTTCACCTC
>Contig846_586_senseTA
ATTGGCAAAGTCTGAGGCTAAGATA
>Contig846_586_senseAT
ATTGGCAAAGTCAGAGGCTAAGATA
>Contig846_586_reverseAT
TATCTTAGCCTCAGACTTTGCCAAT
>Contig846_586_reverseTA
TATCTTAGCCTCTGACTTTGCCAAT
>Contig851_207_senseAG
ATATGCAGGAAGACTGGACAGACGC
>Contig851_207_senseGA
ATATGCAGGAAGGCTGGACAGACGC
>Contig851_207_reverseTC
GCGTCTGTCCAGTCTTCCTGCATAT
>Contig851_207_reverseCT
GCGTCTGTCCAGCCTTCCTGCATAT
>Contig855_869_senseCT
ATTTACAGCGTTCTTAACCAGAAAC
>Contig855_869_senseTC
ATTTACAGCGTTTTTAACCAGAAAC
>Contig855_869_reverseGA
GTTTCTGGTTAAGAACGCTGTAAAT
>Contig855_869_reverseAG
GTTTCTGGTTAAAAACGCTGTAAAT
>Contig855_1058_senseTC
TTCTGATCCACTTGAAGCAGGTTCG
>Contig855_1058_senseCT
TTCTGATCCACTCGAAGCAGGTTCG
>Contig855_1058_reverseAG
CGAACCTGCTTCAAGTGGATCAGAA
>Contig855_1058_reverseGA
CGAACCTGCTTCGAGTGGATCAGAA
>Contig855_1195_senseTC
TGCAAAATTTGCTATTGCTTTTCAG
>Contig855_1195_senseCT
TGCAAAATTTGCCATTGCTTTTCAG
>Contig855_1195_reverseAG
CTGAAAAGCAATAGCAAATTTTGCA
>Contig855_1195_reverseGA
CTGAAAAGCAATGGCAAATTTTGCA
>Contig855_1236_senseTC
TACATTATGAGTTAATGTCTAGTAT
>Contig855_1236_senseCT
TACATTATGAGTCAATGTCTAGTAT
>Contig855_1236_reverseAG
ATACTAGACATTAACTCATAATGTA
>Contig855_1236_reverseGA
ATACTAGACATTGACTCATAATGTA
>Contig859_348_senseAG
ACTTAATGGGGGAGGTCCTATCTGT
>Contig859_348_senseGA
ACTTAATGGGGGGGGTCCTATCTGT
>Contig859_348_reverseTC
ACAGATAGGACCTCCCCCATTAAGT
>Contig859_348_reverseCT
ACAGATAGGACCCCCCCCATTAAGT
>Contig859_419_senseGA
TCAGACATAAATGCTTATGAGGTTG
>Contig859_419_senseAG
TCAGACATAAATACTTATGAGGTTG
>Contig859_419_reverseCT
CAACCTCATAAGCATTTATGTCTGA
>Contig859_419_reverseTC
CAACCTCATAAGTATTTATGTCTGA
>Contig859_461_senseTC
AAGCACTGCTTTTGCAAAGCTGGGG
>Contig859_461_senseCT
AAGCACTGCTTTCGCAAAGCTGGGG
>Contig859_461_reverseAG
CCCCAGCTTTGCAAAAGCAGTGCTT
>Contig859_461_reverseGA
CCCCAGCTTTGCGAAAGCAGTGCTT
>Contig859_547_senseGA
TCTTTGTTATGGGGTAGGATGTTGT
>Contig859_547_senseAG
TCTTTGTTATGGAGTAGGATGTTGT
>Contig859_547_reverseCT
ACAACATCCTACCCCATAACAAAGA
>Contig859_547_reverseTC
ACAACATCCTACTCCATAACAAAGA
>Contig873_71_senseTG
TCCTCTTTTGCTTGCACCAGCTTCA
>Contig873_71_senseGT
TCCTCTTTTGCTGGCACCAGCTTCA
>Contig873_71_reverseAC
TGAAGCTGGTGCAAGCAAAAGAGGA
>Contig873_71_reverseCA
TGAAGCTGGTGCCAGCAAAAGAGGA
>Contig876_81_senseAT
ATAGATTTTCAGAGAAAAGAATTGC
>Contig876_81_senseTA
ATAGATTTTCAGTGAAAAGAATTGC
>Contig876_81_reverseTA
GCAATTCTTTTCTCTGAAAATCTAT
>Contig876_81_reverseAT
GCAATTCTTTTCACTGAAAATCTAT
>Contig876_132_senseAC
ACTGAAAATTACATAAATACAAAAA
>Contig876_132_senseCA
ACTGAAAATTACCTAAATACAAAAA
>Contig876_132_reverseTG
TTTTTGTATTTATGTAATTTTCAGT
>Contig876_132_reverseGT
TTTTTGTATTTAGGTAATTTTCAGT
>Contig876_268_senseGA
CTTATTTAGATCGACTTCTTCCAAA
>Contig876_268_senseAG
CTTATTTAGATCAACTTCTTCCAAA
>Contig876_268_reverseCT
TTTGGAAGAAGTCGATCTAAATAAG
>Contig876_268_reverseTC
TTTGGAAGAAGTTGATCTAAATAAG
>Contig876_307_senseTC
AAAAGTGGATCTTTTTTATGTTCAG
>Contig876_307_senseCT
AAAAGTGGATCTCTTTTATGTTCAG
>Contig876_307_reverseAG
CTGAACATAAAAAAGATCCACTTTT
>Contig876_307_reverseGA
CTGAACATAAAAGAGATCCACTTTT
>Contig876_447_senseGA
TGGAGAAGAAGTGCTATTAAAAAGC
>Contig876_447_senseAG
TGGAGAAGAAGTACTATTAAAAAGC
>Contig876_447_reverseCT
GCTTTTTAATAGCACTTCTTCTCCA
>Contig876_447_reverseTC
GCTTTTTAATAGTACTTCTTCTCCA
>Contig890_666_senseCT
CTATGGAGGTTCCGTTAATGGTGGA
>Contig890_666_senseTC
CTATGGAGGTTCTGTTAATGGTGGA
>Contig890_666_reverseGA
TCCACCATTAACGGAACCTCCATAG
>Contig890_666_reverseAG
TCCACCATTAACAGAACCTCCATAG
>Contig891_408_senseGA
CCTTCAGAAAGAGAATAATTTTGTG
>Contig891_408_senseAG
CCTTCAGAAAGAAAATAATTTTGTG
>Contig891_408_reverseCT
CACAAAATTATTCTCTTTCTGAAGG
>Contig891_408_reverseTC
CACAAAATTATTTTCTTTCTGAAGG
>Contig891_570_senseGA
CTTTGCAGGAACGGAAGAAAACCCG
>Contig891_570_senseAG
CTTTGCAGGAACAGAAGAAAACCCG
>Contig891_570_reverseCT
CGGGTTTTCTTCCGTTCCTGCAAAG
>Contig891_570_reverseTC
CGGGTTTTCTTCTGTTCCTGCAAAG
>Contig917_973_senseCT
TGGATCAGGCGACACCTCCAGTGAT
>Contig917_973_senseTC
TGGATCAGGCGATACCTCCAGTGAT
>Contig917_973_reverseGA
ATCACTGGAGGTGTCGCCTGATCCA
>Contig917_973_reverseAG
ATCACTGGAGGTATCGCCTGATCCA
>Contig917_1172_senseTG
ATAGGACGAGTATTCAAGGAAGTCT
>Contig917_1172_senseGT
ATAGGACGAGTAGTCAAGGAAGTCT
>Contig917_1172_reverseAC
AGACTTCCTTGAATACTCGTCCTAT
>Contig917_1172_reverseCA
AGACTTCCTTGACTACTCGTCCTAT
>Contig934_197_senseAG
TAAGCTTTGGGAACACAACAATGTT
>Contig934_197_senseGA
TAAGCTTTGGGAGCACAACAATGTT
>Contig934_197_reverseTC
AACATTGTTGTGTTCCCAAAGCTTA
>Contig934_197_reverseCT
AACATTGTTGTGCTCCCAAAGCTTA
>Contig958_95_senseAC
CCTCCCCCAGCAATGTTTGTCCCTG
>Contig958_95_senseCA
CCTCCCCCAGCACTGTTTGTCCCTG
>Contig958_95_reverseTG
CAGGGACAAACATTGCTGGGGGAGG
>Contig958_95_reverseGT
CAGGGACAAACAGTGCTGGGGGAGG
>Contig958_150_senseTC
AACTTCCTGTTTTTCCCATTAGAGA
>Contig958_150_senseCT
AACTTCCTGTTTCTCCCATTAGAGA
>Contig958_150_reverseAG
TCTCTAATGGGAAAAACAGGAAGTT
>Contig958_150_reverseGA
TCTCTAATGGGAGAAACAGGAAGTT
>Contig983_367_senseT-
CTACTATTATGCTCGAAGTGTAGAA
>Contig983_367_sense-T
CTACTATTATGCCGAAGTGTAGAAG
>Contig983_367_reverseA-
TTCTACACTTCGAGCATAATAGTAG
>Contig983_367_reverse-A
CTTCTACACTTCGGCATAATAGTAG
>Contig985_745_senseCA
GAGGCGCAGGGGCGGGAGAACTGAT
>Contig985_745_senseAC
GAGGCGCAGGGGAGGGAGAACTGAT
>Contig985_745_reverseGT
ATCAGTTCTCCCGCCCCTGCGCCTC
>Contig985_745_reverseTG
ATCAGTTCTCCCTCCCCTGCGCCTC
>Contig996_312_senseCA
GGAGGGAATGGGCGGTGGAGGGGGT
>Contig996_312_senseAC
GGAGGGAATGGGAGGTGGAGGGGGT
>Contig996_312_reverseGT
ACCCCCTCCACCGCCCATTCCCTCC
>Contig996_312_reverseTG
ACCCCCTCCACCTCCCATTCCCTCC
>Contig1004_106_senseTC
AAGATACAAAAATAAGCCAGACAAT
>Contig1004_106_senseCT
AAGATACAAAAACAAGCCAGACAAT
>Contig1004_106_reverseAG
ATTGTCTGGCTTATTTTTGTATCTT
>Contig1004_106_reverseGA
ATTGTCTGGCTTGTTTTTGTATCTT
>Contig1004_205_senseTC
GAGTAAACTACTTGACGCTCAAACC
>Contig1004_205_senseCT
GAGTAAACTACTCGACGCTCAAACC
>Contig1004_205_reverseAG
GGTTTGAGCGTCAAGTAGTTTACTC
>Contig1004_205_reverseGA
GGTTTGAGCGTCGAGTAGTTTACTC
>Contig1008_65_senseCG
CAAATTCTCTGCCCTGATTAAGACT
>Contig1008_65_senseGC
CAAATTCTCTGCGCTGATTAAGACT
>Contig1008_65_reverseGC
AGTCTTAATCAGGGCAGAGAATTTG
>Contig1008_65_reverseCG
AGTCTTAATCAGCGCAGAGAATTTG
>Contig1009_114_senseGA
ATGGCAGCTACCGCCGCCTTCCTTC
>Contig1009_114_senseAG
ATGGCAGCTACCACCGCCTTCCTTC
>Contig1009_114_reverseCT
GAAGGAAGGCGGCGGTAGCTGCCAT
>Contig1009_114_reverseTC
GAAGGAAGGCGGTGGTAGCTGCCAT
>Contig1009_143_senseCG
CGCCAGCGGAACCACACGCCGTTCT
>Contig1009_143_senseGC
CGCCAGCGGAACGACACGCCGTTCT
>Contig1009_143_reverseGC
AGAACGGCGTGTGGTTCCGCTGGCG
>Contig1009_143_reverseCG
AGAACGGCGTGTCGTTCCGCTGGCG
>Contig1009_618_senseCA
GGAGCATTCATCCAGCAATCTGCAT
>Contig1009_618_senseAC
GGAGCATTCATCAAGCAATCTGCAT
>Contig1009_618_reverseGT
ATGCAGATTGCTGGATGAATGCTCC
>Contig1009_618_reverseTG
ATGCAGATTGCTTGATGAATGCTCC
>Contig1026_385_sense-T
TCGCAGTTTTTTATATGCACGGCGA
>Contig1026_385_senseT-
TCGCAGTTTTTTTATATGCACGGCG
>Contig1026_385_reverse-A
TCGCCGTGCATATAAAAAACTGCGA
>Contig1026_385_reverseA-
CGCCGTGCATATAAAAAAACTGCGA
>Contig1029_999_senseTA
AACCGAATGAATTCGGAGGCATCAA
>Contig1029_999_senseAT
AACCGAATGAATACGGAGGCATCAA
>Contig1029_999_reverseAT
TTGATGCCTCCGAATTCATTCGGTT
>Contig1029_999_reverseTA
TTGATGCCTCCGTATTCATTCGGTT
>Contig1029_1022_senseCT
AACACATCCACACCGCACTCTTCAA
>Contig1029_1022_senseTC
AACACATCCACATCGCACTCTTCAA
>Contig1029_1022_reverseGA
TTGAAGAGTGCGGTGTGGATGTGTT
>Contig1029_1022_reverseAG
TTGAAGAGTGCGATGTGGATGTGTT
>Contig1037_684_senseAG
ACATGAGAAACAATTCCAAGGTGGT
>Contig1037_684_senseGA
ACATGAGAAACAGTTCCAAGGTGGT
>Contig1037_684_reverseTC
ACCACCTTGGAATTGTTTCTCATGT
>Contig1037_684_reverseCT
ACCACCTTGGAACTGTTTCTCATGT
>Contig1037_708_senseGA
TATCCTGCATACGAGGGACAATCAG
>Contig1037_708_senseAG
TATCCTGCATACAAGGGACAATCAG
>Contig1037_708_reverseCT
CTGATTGTCCCTCGTATGCAGGATA
>Contig1037_708_reverseTC
CTGATTGTCCCTTGTATGCAGGATA
>Contig1037_1045_senseAT
AAGGGTGATGAGAATCTGTTGGATG
>Contig1037_1045_senseTA
AAGGGTGATGAGTATCTGTTGGATG
>Contig1037_1045_reverseTA
CATCCAACAGATTCTCATCACCCTT
>Contig1037_1045_reverseAT
CATCCAACAGATACTCATCACCCTT
>Contig1037_1384_senseAG
AGCGAGGCAATGATAGCTGCTTTTT
>Contig1037_1384_senseGA
AGCGAGGCAATGGTAGCTGCTTTTT
>Contig1037_1384_reverseTC
AAAAAGCAGCTATCATTGCCTCGCT
>Contig1037_1384_reverseCT
AAAAAGCAGCTACCATTGCCTCGCT
>Contig1038_84_sense-A
TAAAGATAAAAACAGAGCTCATGAG
>Contig1038_84_senseA-
TAAAGATAAAAAACAGAGCTCATGA
>Contig1038_84_reverse-T
CTCATGAGCTCTGTTTTTATCTTTA
>Contig1038_84_reverseT-
TCATGAGCTCTGTTTTTTATCTTTA
>Contig1038_163_senseGT
TAGAAAATCTACGAGAATGTCTAAG
>Contig1038_163_senseTG
TAGAAAATCTACTAGAATGTCTAAG
>Contig1038_163_reverseCA
CTTAGACATTCTCGTAGATTTTCTA
>Contig1038_163_reverseAC
CTTAGACATTCTAGTAGATTTTCTA
>Contig1040_381_senseCG
TCTATACTTGTACACAAGATACCCT
>Contig1040_381_senseGC
TCTATACTTGTAGACAAGATACCCT
>Contig1040_381_reverseGC
AGGGTATCTTGTGTACAAGTATAGA
>Contig1040_381_reverseCG
AGGGTATCTTGTCTACAAGTATAGA
>Contig1052_398_senseAT
GGAAATTGTAAGAGCGAAACACGGA
>Contig1052_398_senseTA
GGAAATTGTAAGTGCGAAACACGGA
>Contig1052_398_reverseTA
TCCGTGTTTCGCTCTTACAATTTCC
>Contig1052_398_reverseAT
TCCGTGTTTCGCACTTACAATTTCC
>Contig1052_414_senseTA
AAACACGGACTATATTTGCAAATAA
>Contig1052_414_senseAT
AAACACGGACTAAATTTGCAAATAA
>Contig1052_414_reverseAT
TTATTTGCAAATATAGTCCGTGTTT
>Contig1052_414_reverseTA
TTATTTGCAAATTTAGTCCGTGTTT
>Contig1052_461_senseCG
TTTGGTGAGGAACAAATGAGAGACA
>Contig1052_461_senseGC
TTTGGTGAGGAAGAAATGAGAGACA
>Contig1052_461_reverseGC
TGTCTCTCATTTGTTCCTCACCAAA
>Contig1052_461_reverseCG
TGTCTCTCATTTCTTCCTCACCAAA
>Contig1052_483_senseTG
ACACCATAACATTTCAGCGAAATGC
>Contig1052_483_senseGT
ACACCATAACATGTCAGCGAAATGC
>Contig1052_483_reverseAC
GCATTTCGCTGAAATGTTATGGTGT
>Contig1052_483_reverseCA
GCATTTCGCTGACATGTTATGGTGT
>Contig1052_563_senseAG
AGAAAGTACAAAAGCTGCTATGGTG
>Contig1052_563_senseGA
AGAAAGTACAAAGGCTGCTATGGTG
>Contig1052_563_reverseTC
CACCATAGCAGCTTTTGTACTTTCT
>Contig1052_563_reverseCT
CACCATAGCAGCCTTTGTACTTTCT
>Contig1052_582_senseCT
ATGGTGATCTGACCTCCAAATCTGC
>Contig1052_582_senseTC
ATGGTGATCTGATCTCCAAATCTGC
>Contig1052_582_reverseGA
GCAGATTTGGAGGTCAGATCACCAT
>Contig1052_582_reverseAG
GCAGATTTGGAGATCAGATCACCAT
>Contig1070_561_senseAT
TGGGCTAAATGCACTCTGGTGCAAT
>Contig1070_561_senseTA
TGGGCTAAATGCTCTCTGGTGCAAT
>Contig1070_561_reverseTA
ATTGCACCAGAGTGCATTTAGCCCA
>Contig1070_561_reverseAT
[truncated: 25,985 more rows]

## Sheet: Ricinus communis
Ricinus communis (allavailsnp) contains 25 nucleotides sense and reverse string surrounding the SNP, the SNP is at the middle position (residue 13)
>Contig5_267_senseTC
CGGCGGAAAGGCTCGCCTAACCGAG
>Contig5_267_senseCT
CGGCGGAAAGGCCCGCCTAACCGAG
>Contig5_267_reverseAG
CTCGGTTAGGCGAGCCTTTCCGCCG
>Contig5_267_reverseGA
CTCGGTTAGGCGGGCCTTTCCGCCG
>Contig6_1005_senseT-
TTGATCATATTTTAGACGCACAGCA
>Contig6_1005_sense-T
TTGATCATATTTAGACGCACAGCAG
>Contig6_1005_reverseA-
TGCTGTGCGTCTAAAATATGATCAA
>Contig6_1005_reverse-A
CTGCTGTGCGTCTAAATATGATCAA
>Contig6_1718_senseT-
CCTTTTTTTTTTTGGGATGTAATGC
>Contig6_1718_sense-T
CCTTTTTTTTTTGGGATGTAATGCT
>Contig6_1718_reverseA-
GCATTACATCCCAAAAAAAAAAAGG
>Contig6_1718_reverse-A
AGCATTACATCCCAAAAAAAAAAGG
>Contig7_689_sense-G
AGCCATTATGGGTGGAGGACCATAT
>Contig7_689_senseG-
AGCCATTATGGGGTGGAGGACCATA
>Contig7_689_reverse-C
ATATGGTCCTCCACCCATAATGGCT
>Contig7_689_reverseC-
TATGGTCCTCCACCCCATAATGGCT
>Contig13_83_senseGT
AAGGGCAAATACGCTGATGAGCTCA
>Contig13_83_senseTG
AAGGGCAAATACTCTGATGAGCTCA
>Contig13_83_reverseCA
TGAGCTCATCAGCGTATTTGCCCTT
>Contig13_83_reverseAC
TGAGCTCATCAGAGTATTTGCCCTT
>Contig13_773_senseG-
GATTCCCCTAAGGTTGCACCCGAAG
>Contig13_773_sense-G
GATTCCCCTAAGTTGCACCCGAAGT
>Contig13_773_reverseC-
CTTCGGGTGCAACCTTAGGGGAATC
>Contig13_773_reverse-C
ACTTCGGGTGCAACTTAGGGGAATC
>Contig15_427_senseAG
GTTGGCCATGCTAAGAAAAGAAACT
>Contig15_427_senseGA
GTTGGCCATGCTGAGAAAAGAAACT
>Contig15_427_reverseTC
AGTTTCTTTTCTTAGCATGGCCAAC
>Contig15_427_reverseCT
AGTTTCTTTTCTCAGCATGGCCAAC
>Contig16_462_senseAG
CTTTAAATATGTATTCCGAGATTTA
>Contig16_462_senseGA
CTTTAAATATGTGTTCCGAGATTTA
>Contig16_462_reverseTC
TAAATCTCGGAATACATATTTAAAG
>Contig16_462_reverseCT
TAAATCTCGGAACACATATTTAAAG
>Contig16_486_senseGT
ACCTATATAAAAGGACTACAAAGTT
>Contig16_486_senseTG
ACCTATATAAAATGACTACAAAGTT
>Contig16_486_reverseCA
AACTTTGTAGTCCTTTTATATAGGT
>Contig16_486_reverseAC
AACTTTGTAGTCATTTTATATAGGT
>Contig37_168_senseTC
TGTGGTTAGGGATATTATCCACGAC
>Contig37_168_senseCT
TGTGGTTAGGGACATTATCCACGAC
>Contig37_168_reverseAG
GTCGTGGATAATATCCCTAACCACA
>Contig37_168_reverseGA
GTCGTGGATAATGTCCCTAACCACA
>Contig37_267_senseGA
TGTGGCCGCCGAGGGTGTCCACACT
>Contig37_267_senseAG
TGTGGCCGCCGAAGGTGTCCACACT
>Contig37_267_reverseCT
AGTGTGGACACCCTCGGCGGCCACA
>Contig37_267_reverseTC
AGTGTGGACACCTTCGGCGGCCACA
>Contig47_155_senseGT
GCGGTTAACGGTGGGGAGGAAGCTC
>Contig47_155_senseTG
GCGGTTAACGGTTGGGAGGAAGCTC
>Contig47_155_reverseCA
GAGCTTCCTCCCCACCGTTAACCGC
>Contig47_155_reverseAC
GAGCTTCCTCCCAACCGTTAACCGC
>Contig81_441_senseCT
TGAAAGCCCGGACGGTCAGCCTGGC
>Contig81_441_senseTC
TGAAAGCCCGGATGGTCAGCCTGGC
>Contig81_441_reverseGA
GCCAGGCTGACCGTCCGGGCTTTCA
>Contig81_441_reverseAG
GCCAGGCTGACCATCCGGGCTTTCA
>Contig84_55_senseGC
TCTAATAATATAGCCTTCGAAGCGA
>Contig84_55_senseCG
TCTAATAATATACCCTTCGAAGCGA
>Contig84_55_reverseCG
TCGCTTCGAAGGCTATATTATTAGA
>Contig84_55_reverseGC
TCGCTTCGAAGGGTATATTATTAGA
>Contig84_566_senseAC
TACAATCAAGCTAGACCTTGAGAGC
>Contig84_566_senseCA
TACAATCAAGCTCGACCTTGAGAGC
>Contig84_566_reverseTG
GCTCTCAAGGTCTAGCTTGATTGTA
>Contig84_566_reverseGT
GCTCTCAAGGTCGAGCTTGATTGTA
>Contig97_149_senseTA
AAAAAGACGGAATGGCAGAATCAGT
>Contig97_149_senseAT
AAAAAGACGGAAAGGCAGAATCAGT
>Contig97_149_reverseAT
ACTGATTCTGCCATTCCGTCTTTTT
>Contig97_149_reverseTA
ACTGATTCTGCCTTTCCGTCTTTTT
>Contig97_400_senseAT
CTGAAGGGATTGAGATTGAACCGGT
>Contig97_400_senseTA
CTGAAGGGATTGTGATTGAACCGGT
>Contig97_400_reverseTA
ACCGGTTCAATCTCAATCCCTTCAG
>Contig97_400_reverseAT
ACCGGTTCAATCACAATCCCTTCAG
>Contig97_859_senseG-
AGCGGAACATAGGCTCCCATTCGAA
>Contig97_859_sense-G
AGCGGAACATAGCTCCCATTCGAAA
>Contig97_859_reverseC-
TTCGAATGGGAGCCTATGTTCCGCT
>Contig97_859_reverse-C
TTTCGAATGGGAGCTATGTTCCGCT
>Contig103_585_senseAT
CCGCTGTTCATCACCGTGAGCGGCC
>Contig103_585_senseTA
CCGCTGTTCATCTCCGTGAGCGGCC
>Contig103_585_reverseTA
GGCCGCTCACGGTGATGAACAGCGG
>Contig103_585_reverseAT
GGCCGCTCACGGAGATGAACAGCGG
>Contig119_110_senseCT
CAAGTGGAACCTCGACGATGTCCAG
>Contig119_110_senseTC
CAAGTGGAACCTTGACGATGTCCAG
>Contig119_110_reverseGA
CTGGACATCGTCGAGGTTCCACTTG
>Contig119_110_reverseAG
CTGGACATCGTCAAGGTTCCACTTG
>Contig119_356_senseCT
GACCAATGAGAACCCCGTGCAGATC
>Contig119_356_senseTC
GACCAATGAGAATCCCGTGCAGATC
>Contig119_356_reverseGA
GATCTGCACGGGGTTCTCATTGGTC
>Contig119_356_reverseAG
GATCTGCACGGGATTCTCATTGGTC
>Contig125_465_senseC-
TTTATGCAAACCCTGACAAAGGAGG
>Contig125_465_sense-C
TTTATGCAAACCTGACAAAGGAGGA
>Contig125_465_reverseG-
CCTCCTTTGTCAGGGTTTGCATAAA
>Contig125_465_reverse-G
TCCTCCTTTGTCAGGTTTGCATAAA
>Contig129_227_senseTC
CAACGAGTTCGATTCTGCGTTCTGC
>Contig129_227_senseCT
CAACGAGTTCGACTCTGCGTTCTGC
>Contig129_227_reverseAG
GCAGAACGCAGAATCGAACTCGTTG
>Contig129_227_reverseGA
GCAGAACGCAGAGTCGAACTCGTTG
>Contig135_266_senseGA
CGCTACTTCCGCGGGCGGCGCTTCT
>Contig135_266_senseAG
CGCTACTTCCGCAGGCGGCGCTTCT
>Contig135_266_reverseCT
AGAAGCGCCGCCCGCGGAAGTAGCG
>Contig135_266_reverseTC
AGAAGCGCCGCCTGCGGAAGTAGCG
>Contig135_341_senseAG
TTCTATGGCTAAACGAACCGGACCG
>Contig135_341_senseGA
TTCTATGGCTAAGCGAACCGGACCG
>Contig135_341_reverseTC
CGGTCCGGTTCGTTTAGCCATAGAA
>Contig135_341_reverseCT
CGGTCCGGTTCGCTTAGCCATAGAA
>Contig160_351_senseCG
CAAGCTGTCCGTCCTAAAGTTCTAC
>Contig160_351_senseGC
CAAGCTGTCCGTGCTAAAGTTCTAC
>Contig160_351_reverseGC
GTAGAACTTTAGGACGGACAGCTTG
>Contig160_351_reverseCG
GTAGAACTTTAGCACGGACAGCTTG
>Contig171_355_senseTA
AGCTATTGACACTGAATTTGGTTCT
>Contig171_355_senseAT
AGCTATTGACACAGAATTTGGTTCT
>Contig171_355_reverseAT
AGAACCAAATTCAGTGTCAATAGCT
>Contig171_355_reverseTA
AGAACCAAATTCTGTGTCAATAGCT
>Contig181_272_senseGT
AGTCCCTTCATCGTATATGACTGGC
>Contig181_272_senseTG
AGTCCCTTCATCTTATATGACTGGC
>Contig181_272_reverseCA
GCCAGTCATATACGATGAAGGGACT
>Contig181_272_reverseAC
GCCAGTCATATAAGATGAAGGGACT
>Contig200_40_senseTC
TCTTTATCCTCCTTCTAAACTTGGG
>Contig200_40_senseCT
TCTTTATCCTCCCTCTAAACTTGGG
>Contig200_40_reverseAG
CCCAAGTTTAGAAGGAGGATAAAGA
>Contig200_40_reverseGA
CCCAAGTTTAGAGGGAGGATAAAGA
>Contig201_94_senseTA
GTTCTTAAACTTTGTAGCCCCTCCA
>Contig201_94_senseAT
GTTCTTAAACTTAGTAGCCCCTCCA
>Contig201_94_reverseAT
TGGAGGGGCTACAAAGTTTAAGAAC
>Contig201_94_reverseTA
TGGAGGGGCTACTAAGTTTAAGAAC
>Contig213_807_senseG-
TTGCTGTAGTAGGAGTTGGGGAGGC
>Contig213_807_sense-G
TTGCTGTAGTAGAGTTGGGGAGGCA
>Contig213_807_reverseC-
GCCTCCCCAACTCCTACTACAGCAA
>Contig213_807_reverse-C
TGCCTCCCCAACTCTACTACAGCAA
>Contig236_68_senseTC
AGTAACTCTCATTAGCGTTCTCTTG
>Contig236_68_senseCT
AGTAACTCTCATCAGCGTTCTCTTG
>Contig236_68_reverseAG
CAAGAGAACGCTAATGAGAGTTACT
>Contig236_68_reverseGA
CAAGAGAACGCTGATGAGAGTTACT
>Contig253_191_senseAG
ACATTTGTCTGAAAGCAAACTGGTA
>Contig253_191_senseGA
ACATTTGTCTGAGAGCAAACTGGTA
>Contig253_191_reverseTC
TACCAGTTTGCTTTCAGACAAATGT
>Contig253_191_reverseCT
TACCAGTTTGCTCTCAGACAAATGT
>Contig253_226_senseAG
GAATGTGACGGAAAAGAAATCAAAG
>Contig253_226_senseGA
GAATGTGACGGAGAAGAAATCAAAG
>Contig253_226_reverseTC
CTTTGATTTCTTTTCCGTCACATTC
>Contig253_226_reverseCT
CTTTGATTTCTTCTCCGTCACATTC
>Contig255_793_senseT-
GCGCAAGGTTTTTGCTTACTAGTAC
>Contig255_793_sense-T
GCGCAAGGTTTTGCTTACTAGTACA
>Contig255_793_reverseA-
GTACTAGTAAGCAAAAACCTTGCGC
>Contig255_793_reverse-A
TGTACTAGTAAGCAAAACCTTGCGC
>Contig291_350_senseTC
TACACATGAGGATCTCCTCAATCTC
>Contig291_350_senseCT
TACACATGAGGACCTCCTCAATCTC
>Contig291_350_reverseAG
GAGATTGAGGAGATCCTCATGTGTA
>Contig291_350_reverseGA
GAGATTGAGGAGGTCCTCATGTGTA
>Contig310_97_senseTC
TATTGGAGATTGTCCATTTTCCCAA
>Contig310_97_senseCT
TATTGGAGATTGCCCATTTTCCCAA
>Contig310_97_reverseAG
TTGGGAAAATGGACAATCTCCAATA
>Contig310_97_reverseGA
TTGGGAAAATGGGCAATCTCCAATA
>Contig348_270_senseTA
CTGACAGATCTTTATCGCTGCGGCA
>Contig348_270_senseAT
CTGACAGATCTTAATCGCTGCGGCA
>Contig348_270_reverseAT
TGCCGCAGCGATAAAGATCTGTCAG
>Contig348_270_reverseTA
TGCCGCAGCGATTAAGATCTGTCAG
>Contig348_349_senseCT
GCTCTGTACATGCGGATTGTGGCTG
>Contig348_349_senseTC
GCTCTGTACATGTGGATTGTGGCTG
>Contig348_349_reverseGA
CAGCCACAATCCGCATGTACAGAGC
>Contig348_349_reverseAG
CAGCCACAATCCACATGTACAGAGC
>Contig351_441_senseAT
AGTGGAAGGCGTATTACATTTGCCA
>Contig351_441_senseTA
AGTGGAAGGCGTTTTACATTTGCCA
>Contig351_441_reverseTA
TGGCAAATGTAATACGCCTTCCACT
>Contig351_441_reverseAT
TGGCAAATGTAAAACGCCTTCCACT
>Contig352_363_senseTC
CCTCCGTCTCCGTGGCGGTATGCAA
>Contig352_363_senseCT
CCTCCGTCTCCGCGGCGGTATGCAA
>Contig352_363_reverseAG
TTGCATACCGCCACGGAGACGGAGG
>Contig352_363_reverseGA
TTGCATACCGCCGCGGAGACGGAGG
>Contig352_621_senseTC
TGTGAAGACCCTTACCGGCAAGACC
>Contig352_621_senseCT
TGTGAAGACCCTCACCGGCAAGACC
>Contig352_621_reverseAG
GGTCTTGCCGGTAAGGGTCTTCACA
>Contig352_621_reverseGA
GGTCTTGCCGGTGAGGGTCTTCACA
>Contig369_120_senseGC
TCGCGAGAAGCCGGCAAACAGGCGC
>Contig369_120_senseCG
TCGCGAGAAGCCCGCAAACAGGCGC
>Contig369_120_reverseCG
GCGCCTGTTTGCCGGCTTCTCGCGA
>Contig369_120_reverseGC
GCGCCTGTTTGCGGGCTTCTCGCGA
>Contig373_317_senseCT
GGGCTGAACAAACCCGAGCGTCTTC
>Contig373_317_senseTC
GGGCTGAACAAATCCGAGCGTCTTC
>Contig373_317_reverseGA
GAAGACGCTCGGGTTTGTTCAGCCC
>Contig373_317_reverseAG
GAAGACGCTCGGATTTGTTCAGCCC
>Contig375_79_senseTC
TGGCACCGAAACTGCCGTCTCCAGA
>Contig375_79_senseCT
TGGCACCGAAACCGCCGTCTCCAGA
>Contig375_79_reverseAG
TCTGGAGACGGCAGTTTCGGTGCCA
>Contig375_79_reverseGA
TCTGGAGACGGCGGTTTCGGTGCCA
>Contig380_409_senseCT
AGATGAAAGGTTCGTCAAGGAGTGG
>Contig380_409_senseTC
AGATGAAAGGTTTGTCAAGGAGTGG
>Contig380_409_reverseGA
CCACTCCTTGACGAACCTTTCATCT
>Contig380_409_reverseAG
CCACTCCTTGACAAACCTTTCATCT
>Contig396_506_senseAC
ACATGGAGCCAGAGGAAAGGTCTCT
>Contig396_506_senseCA
ACATGGAGCCAGCGGAAAGGTCTCT
>Contig396_506_reverseTG
AGAGACCTTTCCTCTGGCTCCATGT
>Contig396_506_reverseGT
AGAGACCTTTCCGCTGGCTCCATGT
>Contig412_68_senseCT
CAAGCTCGTCTGCCTGTTCGCTCTC
>Contig412_68_senseTC
CAAGCTCGTCTGTCTGTTCGCTCTC
>Contig412_68_reverseGA
GAGAGCGAACAGGCAGACGAGCTTG
>Contig412_68_reverseAG
GAGAGCGAACAGACAGACGAGCTTG
>Contig412_339_senseAC
ATCAAGCTGTAAATGCTCTGCATGT
>Contig412_339_senseCA
ATCAAGCTGTAACTGCTCTGCATGT
>Contig412_339_reverseTG
ACATGCAGAGCATTTACAGCTTGAT
>Contig412_339_reverseGT
ACATGCAGAGCAGTTACAGCTTGAT
>Contig437_366_senseTC
TTTTATTGTGGATCACCACCAAGCA
>Contig437_366_senseCT
TTTTATTGTGGACCACCACCAAGCA
>Contig437_366_reverseAG
TGCTTGGTGGTGATCCACAATAAAA
>Contig437_366_reverseGA
TGCTTGGTGGTGGTCCACAATAAAA
>Contig453_335_senseGA
GTGCATCACCCCGTGCACCAAGGTC
>Contig453_335_senseAG
GTGCATCACCCCATGCACCAAGGTC
>Contig453_335_reverseCT
GACCTTGGTGCACGGGGTGATGCAC
>Contig453_335_reverseTC
GACCTTGGTGCATGGGGTGATGCAC
>Contig456_212_senseGA
CGGCTGCCGCAAGACCCTCGCCGGC
>Contig456_212_senseAG
CGGCTGCCGCAAAACCCTCGCCGGC
>Contig456_212_reverseCT
GCCGGCGAGGGTCTTGCGGCAGCCG
>Contig456_212_reverseTC
GCCGGCGAGGGTTTTGCGGCAGCCG
>Contig459_95_senseAT
AAACCTTCCCCCATCCCCCTTCTCT
>Contig459_95_senseTA
AAACCTTCCCCCTTCCCCCTTCTCT
>Contig459_95_reverseTA
AGAGAAGGGGGATGGGGGAAGGTTT
>Contig459_95_reverseAT
AGAGAAGGGGGAAGGGGGAAGGTTT
>Contig459_154_senseGA
TGCTTTGCATCTGCCTCTAAACATA
>Contig459_154_senseAG
TGCTTTGCATCTACCTCTAAACATA
>Contig459_154_reverseCT
TATGTTTAGAGGCAGATGCAAAGCA
>Contig459_154_reverseTC
TATGTTTAGAGGTAGATGCAAAGCA
>Contig459_392_senseGT
CAATCAGCAGCAGAGAAGACTAAAG
>Contig459_392_senseTG
CAATCAGCAGCATAGAAGACTAAAG
>Contig459_392_reverseCA
CTTTAGTCTTCTCTGCTGCTGATTG
>Contig459_392_reverseAC
CTTTAGTCTTCTATGCTGCTGATTG
>Contig460_298_senseCT
CTGGGGCACCAGCGCCGCCAACGCC
>Contig460_298_senseTC
CTGGGGCACCAGTGCCGCCAACGCC
>Contig460_298_reverseGA
GGCGTTGGCGGCGCTGGTGCCCCAG
>Contig460_298_reverseAG
GGCGTTGGCGGCACTGGTGCCCCAG
>Contig471_44_senseAT
CAACGAATAATCAAGAAGAATGAAG
>Contig471_44_senseTA
CAACGAATAATCTAGAAGAATGAAG
>Contig471_44_reverseTA
CTTCATTCTTCTTGATTATTCGTTG
>Contig471_44_reverseAT
CTTCATTCTTCTAGATTATTCGTTG
>Contig485_53_senseTC
GGTTCGACCCTCTAAGAGACAGCAG
>Contig485_53_senseCT
GGTTCGACCCTCCAAGAGACAGCAG
>Contig485_53_reverseAG
CTGCTGTCTCTTAGAGGGTCGAACC
>Contig485_53_reverseGA
CTGCTGTCTCTTGGAGGGTCGAACC
>Contig485_72_senseCT
CAGCAGCCGCAGCCATGCCGCCCAA
>Contig485_72_senseTC
CAGCAGCCGCAGTCATGCCGCCCAA
>Contig485_72_reverseGA
TTGGGCGGCATGGCTGCGGCTGCTG
>Contig485_72_reverseAG
TTGGGCGGCATGACTGCGGCTGCTG
>Contig485_280_senseGT
GAACCGTCAGGCGGTGGCCAGCGTG
>Contig485_280_senseTG
GAACCGTCAGGCTGTGGCCAGCGTG
>Contig485_280_reverseCA
CACGCTGGCCACCGCCTGACGGTTC
>Contig485_280_reverseAC
CACGCTGGCCACAGCCTGACGGTTC
>Contig485_364_senseCT
GAAGGTCAAACACGTCAAGCACACT
>Contig485_364_senseTC
GAAGGTCAAACATGTCAAGCACACT
>Contig485_364_reverseGA
AGTGTGCTTGACGTGTTTGACCTTC
>Contig485_364_reverseAG
AGTGTGCTTGACATGTTTGACCTTC
>Contig485_383_senseAG
CACACTGGCAACATCACCTTCGACG
>Contig485_383_senseGA
CACACTGGCAACGTCACCTTCGACG
>Contig485_383_reverseTC
CGTCGAAGGTGATGTTGCCAGTGTG
>Contig485_383_reverseCT
CGTCGAAGGTGACGTTGCCAGTGTG
>Contig485_398_senseGA
ACCTTCGACGAGGTTGTTGACATCG
>Contig485_398_senseAG
ACCTTCGACGAGATTGTTGACATCG
>Contig485_398_reverseCT
CGATGTCAACAACCTCGTCGAAGGT
>Contig485_398_reverseTC
CGATGTCAACAATCTCGTCGAAGGT
>Contig485_427_senseGA
GACGATGCGGCCGAGATCGATGGCT
>Contig485_427_senseAG
GACGATGCGGCCAAGATCGATGGCT
>Contig485_427_reverseCT
AGCCATCGATCTCGGCCGCATCGTC
>Contig485_427_reverseTC
AGCCATCGATCTTGGCCGCATCGTC
>Contig491_181_senseAG
TCTTACTGGAGAATTTGAGAAGAAA
>Contig491_181_senseGA
TCTTACTGGAGAGTTTGAGAAGAAA
>Contig491_181_reverseTC
TTTCTTCTCAAATTCTCCAGTAAGA
>Contig491_181_reverseCT
TTTCTTCTCAAACTCTCCAGTAAGA
>Contig491_637_senseCA
CCCTTGCACCTCCAGAAGTGCAAAT
>Contig491_637_senseAC
CCCTTGCACCTCAAGAAGTGCAAAT
>Contig491_637_reverseGT
ATTTGCACTTCTGGAGGTGCAAGGG
>Contig491_637_reverseTG
ATTTGCACTTCTTGAGGTGCAAGGG
>Contig502_591_senseTC
CTCCCTGCCGTCTGGATTCCCGGCT
>Contig502_591_senseCT
CTCCCTGCCGTCCGGATTCCCGGCT
>Contig502_591_reverseAG
AGCCGGGAATCCAGACGGCAGGGAG
>Contig502_591_reverseGA
AGCCGGGAATCCGGACGGCAGGGAG
>Contig515_236_senseGA
GCGAGAGGGAAAGCATCCCGCGTGG
>Contig515_236_senseAG
GCGAGAGGGAAAACATCCCGCGTGG
>Contig515_236_reverseCT
CCACGCGGGATGCTTTCCCTCTCGC
>Contig515_236_reverseTC
CCACGCGGGATGTTTTCCCTCTCGC
>Contig529_168_senseAC
GATGGCCAAGATATCCGGCTGCTCC
>Contig529_168_senseCA
GATGGCCAAGATCTCCGGCTGCTCC
>Contig529_168_reverseTG
GGAGCAGCCGGATATCTTGGCCATC
>Contig529_168_reverseGT
GGAGCAGCCGGAGATCTTGGCCATC
>Contig529_186_senseGT
CTGCTCCGCCTCGGTTCTCAACAAG
>Contig529_186_senseTG
CTGCTCCGCCTCTGTTCTCAACAAG
>Contig529_186_reverseCA
CTTGTTGAGAACCGAGGCGGAGCAG
>Contig529_186_reverseAC
CTTGTTGAGAACAGAGGCGGAGCAG
>Contig529_537_senseGT
CACATTGACCCGGTCTGGCTGCGGA
>Contig529_537_senseTG
CACATTGACCCGTTCTGGCTGCGGA
>Contig529_537_reverseCA
TCCGCAGCCAGACCGGGTCAATGTG
>Contig529_537_reverseAC
TCCGCAGCCAGAACGGGTCAATGTG
>Contig533_209_senseTC
CTACGTTGTCCGTATCAGCGGCGGC
>Contig533_209_senseCT
CTACGTTGTCCGCATCAGCGGCGGC
>Contig533_209_reverseAG
GCCGCCGCTGATACGGACAACGTAG
>Contig533_209_reverseGA
GCCGCCGCTGATGCGGACAACGTAG
>Contig533_272_senseCT
CACCAATGGCCGCGTCCGCCTGCTG
>Contig533_272_senseTC
CACCAATGGCCGTGTCCGCCTGCTG
>Contig533_272_reverseGA
CAGCAGGCGGACGCGGCCATTGGTG
>Contig533_272_reverseAG
CAGCAGGCGGACACGGCCATTGGTG
>Contig533_377_senseCG
CTCGAACCTGTCCGTGCTCAGCCTG
>Contig533_377_senseGC
CTCGAACCTGTCGGTGCTCAGCCTG
>Contig533_377_reverseGC
CAGGCTGAGCACGGACAGGTTCGAG
>Contig533_377_reverseCG
CAGGCTGAGCACCGACAGGTTCGAG
>Contig533_605_senseGA
CCTGGTGACGCCGATTGTGCTGCAG
>Contig533_605_senseAG
CCTGGTGACGCCAATTGTGCTGCAG
>Contig533_605_reverseCT
CTGCAGCACAATCGGCGTCACCAGG
>Contig533_605_reverseTC
CTGCAGCACAATTGGCGTCACCAGG
>Contig533_683_senseGA
AGAGGCGGCCGAGTACGCCAAGCTG
>Contig533_683_senseAG
AGAGGCGGCCGAATACGCCAAGCTG
>Contig533_683_reverseCT
CAGCTTGGCGTACTCGGCCGCCTCT
>Contig533_683_reverseTC
CAGCTTGGCGTATTCGGCCGCCTCT
>Contig539_42_senseAC
CTCGATTTTATCACCCCAATCCAAA
>Contig539_42_senseCA
CTCGATTTTATCCCCCCAATCCAAA
>Contig539_42_reverseTG
TTTGGATTGGGGTGATAAAATCGAG
>Contig539_42_reverseGT
TTTGGATTGGGGGGATAAAATCGAG
>Contig539_384_senseAT
AGAGCTCTTTTAAATGAGTCAAATG
>Contig539_384_senseTA
AGAGCTCTTTTATATGAGTCAAATG
>Contig539_384_reverseTA
CATTTGACTCATTTAAAAGAGCTCT
>Contig539_384_reverseAT
CATTTGACTCATATAAAAGAGCTCT
>Contig542_236_senseGA
CGATATGGCCTCGAAAGACCCAGCA
>Contig542_236_senseAG
CGATATGGCCTCAAAAGACCCAGCA
>Contig542_236_reverseCT
TGCTGGGTCTTTCGAGGCCATATCG
>Contig542_236_reverseTC
TGCTGGGTCTTTTGAGGCCATATCG
>Contig549_98_senseTC
GCTGTGCGCAGCTCTGGCCGCCGCC
>Contig549_98_senseCT
GCTGTGCGCAGCCCTGGCCGCCGCC
>Contig549_98_reverseAG
GGCGGCGGCCAGAGCTGCGCACAGC
>Contig549_98_reverseGA
GGCGGCGGCCAGGGCTGCGCACAGC
>Contig549_372_senseCT
TGACCTCGGACACGGACCGGACACC
>Contig549_372_senseTC
TGACCTCGGACATGGACCGGACACC
>Contig549_372_reverseGA
GGTGTCCGGTCCGTGTCCGAGGTCA
>Contig549_372_reverseAG
GGTGTCCGGTCCATGTCCGAGGTCA
>Contig572_382_senseC-
GGCTAATGACACCTTTGGCAGGAGA
>Contig572_382_sense-C
GGCTAATGACACTTTGGCAGGAGAA
>Contig572_382_reverseG-
TCTCCTGCCAAAGGTGTCATTAGCC
>Contig572_382_reverse-G
TTCTCCTGCCAAAGTGTCATTAGCC
>Contig602_826_senseA-
TTCTTAATCTCAATATTATTATACC
>Contig602_826_sense-A
TTCTTAATCTCATATTATTATACCT
>Contig602_826_reverseT-
GGTATAATAATATTGAGATTAAGAA
>Contig602_826_reverse-T
AGGTATAATAATATGAGATTAAGAA
>Contig602_852_senseG-
ATTGCTCTTGAGGTCCTCGTTGACT
>Contig602_852_sense-G
ATTGCTCTTGAGTCCTCGTTGACTG
>Contig602_852_reverseC-
AGTCAACGAGGACCTCAAGAGCAAT
>Contig602_852_reverse-C
CAGTCAACGAGGACTCAAGAGCAAT
>Contig631_117_senseTA
GAAACTCTACCGTTTTCTGGCCCGC
>Contig631_117_senseAT
GAAACTCTACCGATTTCTGGCCCGC
>Contig631_117_reverseAT
GCGGGCCAGAAAACGGTAGAGTTTC
>Contig631_117_reverseTA
GCGGGCCAGAAATCGGTAGAGTTTC
>Contig682_660_senseT-
TGGTGAATTGTTTACCCCATATGGA
>Contig682_660_sense-T
TGGTGAATTGTTACCCCATATGGAC
>Contig682_660_reverseA-
TCCATATGGGGTAAACAATTCACCA
>Contig682_660_reverse-A
GTCCATATGGGGTAACAATTCACCA
>Contig683_41_senseTC
TTTCGTTCTTGTTTTTGTTTTGTGA
>Contig683_41_senseCT
TTTCGTTCTTGTCTTTGTTTTGTGA
>Contig683_41_reverseAG
TCACAAAACAAAAACAAGAACGAAA
>Contig683_41_reverseGA
TCACAAAACAAAGACAAGAACGAAA
>Contig693_118_sense-T
CAGTGGCAACATGGCTTTGTTTTGG
>Contig693_118_senseT-
CAGTGGCAACATTGGCTTTGTTTTG
>Contig693_118_reverse-A
CCAAAACAAAGCCATGTTGCCACTG
>Contig693_118_reverseA-
CAAAACAAAGCCAATGTTGCCACTG
>Contig693_425_senseAG
ATGTGGTCGGCTACCGTGCTGGAAA
>Contig693_425_senseGA
ATGTGGTCGGCTGCCGTGCTGGAAA
>Contig693_425_reverseTC
TTTCCAGCACGGTAGCCGACCACAT
>Contig693_425_reverseCT
TTTCCAGCACGGCAGCCGACCACAT
>Contig693_588_senseGT
AGAAAATATCGAGTTGGGAAATGGT
>Contig693_588_senseTG
AGAAAATATCGATTTGGGAAATGGT
>Contig693_588_reverseCA
ACCATTTCCCAACTCGATATTTTCT
>Contig693_588_reverseAC
ACCATTTCCCAAATCGATATTTTCT
>Contig693_822_senseCA
GGGGAGACTTTCCACTGCAATTCAA
>Contig693_822_senseAC
GGGGAGACTTTCAACTGCAATTCAA
>Contig693_822_reverseGT
TTGAATTGCAGTGGAAAGTCTCCCC
>Contig693_822_reverseTG
TTGAATTGCAGTTGAAAGTCTCCCC
>Contig698_559_senseAT
ACATTGCTAACCATGCTGGTAACAA
>Contig698_559_senseTA
ACATTGCTAACCTTGCTGGTAACAA
>Contig698_559_reverseTA
TTGTTACCAGCATGGTTAGCAATGT
>Contig698_559_reverseAT
TTGTTACCAGCAAGGTTAGCAATGT
>Contig706_589_sense-T
TGTTCCTGATTTCTGGCTCACGGCA
>Contig706_589_senseT-
TGTTCCTGATTTTCTGGCTCACGGC
>Contig706_589_reverse-A
TGCCGTGAGCCAGAAATCAGGAACA
>Contig706_589_reverseA-
GCCGTGAGCCAGAAAATCAGGAACA
>Contig707_169_senseA-
ATACTTGTATTCAGTAACATTTCCA
>Contig707_169_sense-A
ATACTTGTATTCGTAACATTTCCAG
>Contig707_169_reverseT-
TGGAAATGTTACTGAATACAAGTAT
>Contig707_169_reverse-T
CTGGAAATGTTACGAATACAAGTAT
>Contig710_333_senseCT
AAGATTGTTATTCGGCGCTACAGTG
>Contig710_333_senseTC
AAGATTGTTATTTGGCGCTACAGTG
>Contig710_333_reverseGA
CACTGTAGCGCCGAATAACAATCTT
>Contig710_333_reverseAG
CACTGTAGCGCCAAATAACAATCTT
>Contig712_40_senseAT
TGAAGCTATGCCATACTCAAGGGAA
>Contig712_40_senseTA
TGAAGCTATGCCTTACTCAAGGGAA
>Contig712_40_reverseTA
TTCCCTTGAGTATGGCATAGCTTCA
>Contig712_40_reverseAT
TTCCCTTGAGTAAGGCATAGCTTCA
>Contig712_126_senseGA
TGTCAAGGTCTCGTCGAAGTCGATC
>Contig712_126_senseAG
TGTCAAGGTCTCATCGAAGTCGATC
>Contig712_126_reverseCT
GATCGACTTCGACGAGACCTTGACA
>Contig712_126_reverseTC
GATCGACTTCGATGAGACCTTGACA
>Contig718_52_senseTC
TTATCCTCTTTCTCTCACTTCTAGC
>Contig718_52_senseCT
TTATCCTCTTTCCCTCACTTCTAGC
>Contig718_52_reverseAG
GCTAGAAGTGAGAGAAAGAGGATAA
>Contig718_52_reverseGA
GCTAGAAGTGAGGGAAAGAGGATAA
>Contig726_448_senseCA
TAAAAGGCTTGACGCTTTGAGACCA
>Contig726_448_senseAC
TAAAAGGCTTGAAGCTTTGAGACCA
>Contig726_448_reverseGT
TGGTCTCAAAGCGTCAAGCCTTTTA
>Contig726_448_reverseTG
TGGTCTCAAAGCTTCAAGCCTTTTA
>Contig735_347_senseTC
AAAGCACATGGATCTCGGCATAGAT
>Contig735_347_senseCT
AAAGCACATGGACCTCGGCATAGAT
>Contig735_347_reverseAG
ATCTATGCCGAGATCCATGTGCTTT
>Contig735_347_reverseGA
ATCTATGCCGAGGTCCATGTGCTTT
>Contig740_47_senseCT
TTCACTTCCCTTCTGCATCTTCAGC
>Contig740_47_senseTC
TTCACTTCCCTTTTGCATCTTCAGC
>Contig740_47_reverseGA
GCTGAAGATGCAGAAGGGAAGTGAA
>Contig740_47_reverseAG
GCTGAAGATGCAAAAGGGAAGTGAA
>Contig743_188_senseAC
TGTCGGATTACCAAATGTTGGGAAA
>Contig743_188_senseCA
TGTCGGATTACCCAATGTTGGGAAA
>Contig743_188_reverseTG
TTTCCCAACATTTGGTAATCCGACA
>Contig743_188_reverseGT
TTTCCCAACATTGGGTAATCCGACA
>Contig743_545_senseAG
GGTTATTGGTGCAGAACTACGGCTA
>Contig743_545_senseGA
GGTTATTGGTGCGGAACTACGGCTA
>Contig743_545_reverseTC
TAGCCGTAGTTCTGCACCAATAACC
>Contig743_545_reverseCT
TAGCCGTAGTTCCGCACCAATAACC
>Contig752_135_senseTC
GCTCCATAAAAATACTCACAATGCA
>Contig752_135_senseCT
GCTCCATAAAAACACTCACAATGCA
>Contig752_135_reverseAG
TGCATTGTGAGTATTTTTATGGAGC
>Contig752_135_reverseGA
TGCATTGTGAGTGTTTTTATGGAGC
>Contig756_604_senseCG
TTCGACATCCCACTGTGGGTTGGAG
>Contig756_604_senseGC
TTCGACATCCCAGTGTGGGTTGGAG
>Contig756_604_reverseGC
CTCCAACCCACAGTGGGATGTCGAA
>Contig756_604_reverseCG
CTCCAACCCACACTGGGATGTCGAA
>Contig756_894_senseA-
GCTTTCTAGAAAAGTCCCCAACTCT
>Contig756_894_sense-A
GCTTTCTAGAAAGTCCCCAACTCTG
>Contig756_894_reverseT-
AGAGTTGGGGACTTTTCTAGAAAGC
>Contig756_894_reverse-T
CAGAGTTGGGGACTTTCTAGAAAGC
>Contig767_379_senseGT
GAATGCCATGAAGATTAATGATTGG
>Contig767_379_senseTG
GAATGCCATGAATATTAATGATTGG
>Contig767_379_reverseCA
CCAATCATTAATCTTCATGGCATTC
>Contig767_379_reverseAC
CCAATCATTAATATTCATGGCATTC
>Contig770_179_senseTC
AGCTTTACTTTTTGTGTCCCCCTAT
>Contig770_179_senseCT
AGCTTTACTTTTCGTGTCCCCCTAT
>Contig770_179_reverseAG
ATAGGGGGACACAAAAAGTAAAGCT
>Contig770_179_reverseGA
ATAGGGGGACACGAAAAGTAAAGCT
>Contig770_247_senseAC
ATTGTTATTATAAATGGGACAAGAC
>Contig770_247_senseCA
ATTGTTATTATACATGGGACAAGAC
>Contig770_247_reverseTG
GTCTTGTCCCATTTATAATAACAAT
>Contig770_247_reverseGT
GTCTTGTCCCATGTATAATAACAAT
>Contig774_21_senseTC
ATCTCTTTCTCATACTCTATTTCCT
>Contig774_21_senseCT
ATCTCTTTCTCACACTCTATTTCCT
>Contig774_21_reverseAG
AGGAAATAGAGTATGAGAAAGAGAT
>Contig774_21_reverseGA
AGGAAATAGAGTGTGAGAAAGAGAT
>Contig774_546_senseGA
AACCAGCAGTTGGAGCCCCAAAAGA
>Contig774_546_senseAG
AACCAGCAGTTGAAGCCCCAAAAGA
>Contig774_546_reverseCT
TCTTTTGGGGCTCCAACTGCTGGTT
>Contig774_546_reverseTC
TCTTTTGGGGCTTCAACTGCTGGTT
>Contig777_325_senseTC
TTTCAAGTTTGATCCTATCAAGGAA
>Contig777_325_senseCT
TTTCAAGTTTGACCCTATCAAGGAA
>Contig777_325_reverseAG
TTCCTTGATAGGATCAAACTTGAAA
>Contig777_325_reverseGA
TTCCTTGATAGGGTCAAACTTGAAA
>Contig777_405_senseTC
CAGACACTGATGTCGTTATTGTTGG
>Contig777_405_senseCT
CAGACACTGATGCCGTTATTGTTGG
>Contig777_405_reverseAG
CCAACAATAACGACATCAGTGTCTG
>Contig777_405_reverseGA
CCAACAATAACGGCATCAGTGTCTG
>Contig777_582_sense-T
CATCGCTTCCTTGACGAGGTAGGCA
>Contig777_582_senseT-
CATCGCTTCCTTTGACGAGGTAGGC
>Contig777_582_reverse-A
TGCCTACCTCGTCAAGGAAGCGATG
>Contig777_582_reverseA-
GCCTACCTCGTCAAAGGAAGCGATG
>Contig777_629_senseTC
ACTATGTAGTGATCAAGCACGCTGC
>Contig777_629_senseCT
ACTATGTAGTGACCAAGCACGCTGC
>Contig777_629_reverseAG
GCAGCGTGCTTGATCACTACATAGT
>Contig777_629_reverseGA
GCAGCGTGCTTGGTCACTACATAGT
>Contig777_724_sense-T
TGCTGAGGACTTGATAGTGAAGGAA
>Contig777_724_senseT-
TGCTGAGGACTTTGATAGTGAAGGA
>Contig777_724_reverse-A
TTCCTTCACTATCAAGTCCTCAGCA
>Contig777_724_reverseA-
TCCTTCACTATCAAAGTCCTCAGCA
>Contig796_284_senseAC
CATGGGACCTCCAGACAGTCCGTAT
>Contig796_284_senseCA
CATGGGACCTCCCGACAGTCCGTAT
>Contig796_284_reverseTG
ATACGGACTGTCTGGAGGTCCCATG
>Contig796_284_reverseGT
ATACGGACTGTCGGGAGGTCCCATG
>Contig797_296_senseTC
GCGTGAGCGTGGTATCACCATTGAT
>Contig797_296_senseCT
GCGTGAGCGTGGCATCACCATTGAT
>Contig797_296_reverseAG
ATCAATGGTGATACCACGCTCACGC
>Contig797_296_reverseGA
ATCAATGGTGATGCCACGCTCACGC
>Contig797_329_senseGA
GTGGAAATTCGAGACCACCAAGTAC
>Contig797_329_senseAG
GTGGAAATTCGAAACCACCAAGTAC
>Contig797_329_reverseCT
GTACTTGGTGGTCTCGAATTTCCAC
>Contig797_329_reverseTC
GTACTTGGTGGTTTCGAATTTCCAC
>Contig797_407_senseGA
TACTGGTACTTCGCAGGCTGACTGT
>Contig797_407_senseAG
TACTGGTACTTCACAGGCTGACTGT
>Contig797_407_reverseCT
ACAGTCAGCCTGCGAAGTACCAGTA
>Contig797_407_reverseTC
ACAGTCAGCCTGTGAAGTACCAGTA
>Contig797_509_senseCT
TCTTCTTGCTTTCACCCTTGGTGTC
>Contig797_509_senseTC
TCTTCTTGCTTTTACCCTTGGTGTC
>Contig797_509_reverseGA
GACACCAAGGGTGAAAGCAAGAAGA
>Contig797_509_reverseAG
GACACCAAGGGTAAAAGCAAGAAGA
>Contig797_524_senseGA
CCTTGGTGTCAAGCAAATGATTTGC
>Contig797_524_senseAG
CCTTGGTGTCAAACAAATGATTTGC
>Contig797_524_reverseCT
GCAAATCATTTGCTTGACACCAAGG
>Contig797_524_reverseTC
GCAAATCATTTGTTTGACACCAAGG
>Contig797_695_senseTC
TGACAATATGATTGAGAGGTCCACC
>Contig797_695_senseCT
TGACAATATGATCGAGAGGTCCACC
>Contig797_695_reverseAG
GGTGGACCTCTCAATCATATTGTCA
>Contig797_695_reverseGA
GGTGGACCTCTCGATCATATTGTCA
>Contig797_743_senseAT
AACCCTACTTGAAGCTCTTGACCAG
>Contig797_743_senseTA
AACCCTACTTGATGCTCTTGACCAG
>Contig797_743_reverseTA
CTGGTCAAGAGCTTCAAGTAGGGTT
>Contig797_743_reverseAT
CTGGTCAAGAGCATCAAGTAGGGTT
>Contig797_848_senseTC
TGTTCCTGTGGGTCGTGTAGAGACT
>Contig797_848_senseCT
TGTTCCTGTGGGCCGTGTAGAGACT
>Contig797_848_reverseAG
AGTCTCTACACGACCCACAGGAACA
>Contig797_848_reverseGA
AGTCTCTACACGGCCCACAGGAACA
>Contig797_863_senseTC
TGTAGAGACTGGTGTCCTCAAGCCT
>Contig797_863_senseCT
TGTAGAGACTGGCGTCCTCAAGCCT
>Contig797_863_reverseAG
AGGCTTGAGGACACCAGTCTCTACA
>Contig797_863_reverseGA
AGGCTTGAGGACGCCAGTCTCTACA
>Contig797_965_senseCT
GGAGGCCCTCCCCGGCGACAATGTT
>Contig797_965_senseTC
GGAGGCCCTCCCTGGCGACAATGTT
>Contig797_965_reverseGA
AACATTGTCGCCGGGGAGGGCCTCC
>Contig797_965_reverseAG
AACATTGTCGCCAGGGAGGGCCTCC
>Contig797_1058_senseAG
TGATCCTGCCAAAGAAGCTGCCAAC
>Contig797_1058_senseGA
TGATCCTGCCAAGGAAGCTGCCAAC
>Contig797_1058_reverseTC
GTTGGCAGCTTCTTTGGCAGGATCA
>Contig797_1058_reverseCT
GTTGGCAGCTTCCTTGGCAGGATCA
>Contig797_1133_senseTC
ATATGCTCCAGTTTTGGACTGCCAC
>Contig797_1133_senseCT
ATATGCTCCAGTCTTGGACTGCCAC
>Contig797_1133_reverseAG
GTGGCAGTCCAAAACTGGAGCATAT
>Contig797_1133_reverseGA
GTGGCAGTCCAAGACTGGAGCATAT
>Contig799_177_sense-T
ACTGCTTCCATTCTATGCTCTCCCA
>Contig799_177_senseT-
ACTGCTTCCATTTCTATGCTCTCCC
>Contig799_177_reverse-A
TGGGAGAGCATAGAATGGAAGCAGT
>Contig799_177_reverseA-
GGGAGAGCATAGAAATGGAAGCAGT
>Contig801_170_senseTC
CTGGGAACTTTATTGCCTTGAACAT
>Contig801_170_senseCT
CTGGGAACTTTACTGCCTTGAACAT
>Contig801_170_reverseAG
ATGTTCAAGGCAATAAAGTTCCCAG
>Contig801_170_reverseGA
ATGTTCAAGGCAGTAAAGTTCCCAG
>Contig802_116_senseGA
CGCGTCGACTCCGACCGCAGCTGGG
>Contig802_116_senseAG
CGCGTCGACTCCAACCGCAGCTGGG
>Contig802_116_reverseCT
CCCAGCTGCGGTCGGAGTCGACGCG
>Contig802_116_reverseTC
CCCAGCTGCGGTTGGAGTCGACGCG
>Contig806_325_senseTC
AGAAAGAAAAGATCACTTTAGCTGG
>Contig806_325_senseCT
AGAAAGAAAAGACCACTTTAGCTGG
>Contig806_325_reverseAG
CCAGCTAAAGTGATCTTTTCTTTCT
>Contig806_325_reverseGA
CCAGCTAAAGTGGTCTTTTCTTTCT
>Contig820_375_senseCT
CAATGCCTGGAACAGTGACCAACTC
>Contig820_375_senseTC
CAATGCCTGGAATAGTGACCAACTC
>Contig820_375_reverseGA
GAGTTGGTCACTGTTCCAGGCATTG
>Contig820_375_reverseAG
GAGTTGGTCACTATTCCAGGCATTG
>Contig820_462_senseCT
CAGCACTGATGTCGAGAAGCATGTT
>Contig820_462_senseTC
CAGCACTGATGTTGAGAAGCATGTT
>Contig820_462_reverseGA
AACATGCTTCTCGACATCAGTGCTG
>Contig820_462_reverseAG
AACATGCTTCTCAACATCAGTGCTG
>Contig820_558_senseCT
AGCTGACTTGACCTATTGGGAGAGT
>Contig820_558_senseTC
AGCTGACTTGACTTATTGGGAGAGT
>Contig820_558_reverseGA
ACTCTCCCAATAGGTCAAGTCAGCT
>Contig820_558_reverseAG
ACTCTCCCAATAAGTCAAGTCAGCT
>Contig820_603_senseAG
TGTGTCAAAATCAGACAAAATTGTT
>Contig820_603_senseGA
TGTGTCAAAATCGGACAAAATTGTT
>Contig820_603_reverseTC
AACAATTTTGTCTGATTTTGACACA
>Contig820_603_reverseCT
AACAATTTTGTCCGATTTTGACACA
>Contig825_78_senseTC
TGTGTCGGTTCCTTATTGATCAATC
>Contig825_78_senseCT
TGTGTCGGTTCCCTATTGATCAATC
>Contig825_78_reverseAG
GATTGATCAATAAGGAACCGACACA
>Contig825_78_reverseGA
GATTGATCAATAGGGAACCGACACA
>Contig827_801_sense-T
CTATGAGATTTTGAACTCCCCTGAA
>Contig827_801_senseT-
CTATGAGATTTTTGAACTCCCCTGA
>Contig827_801_reverse-A
TTCAGGGGAGTTCAAAATCTCATAG
>Contig827_801_reverseA-
TCAGGGGAGTTCAAAAATCTCATAG
>Contig841_148_senseGC
TATAATCCGGTGGCTGAGTTTACTG
>Contig841_148_senseCG
TATAATCCGGTGCCTGAGTTTACTG
>Contig841_148_reverseCG
CAGTAAACTCAGCCACCGGATTATA
>Contig841_148_reverseGC
CAGTAAACTCAGGCACCGGATTATA
>Contig841_192_senseCG
AATTGCCAATGGCTGTGAGATTAAG
>Contig841_192_senseGC
AATTGCCAATGGGTGTGAGATTAAG
>Contig841_192_reverseGC
CTTAATCTCACAGCCATTGGCAATT
>Contig841_192_reverseCG
CTTAATCTCACACCCATTGGCAATT
>Contig848_144_senseGC
ATCAGCTTCTGAGAGAACCCTTTAT
>Contig848_144_senseCG
ATCAGCTTCTGACAGAACCCTTTAT
>Contig848_144_reverseCG
ATAAAGGGTTCTCTCAGAAGCTGAT
>Contig848_144_reverseGC
ATAAAGGGTTCTGTCAGAAGCTGAT
>Contig852_116_senseCA
CAGCCTCAGCAGCCACCACAATTTT
>Contig852_116_senseAC
CAGCCTCAGCAGACACCACAATTTT
>Contig852_116_reverseGT
AAAATTGTGGTGGCTGCTGAGGCTG
>Contig852_116_reverseTG
AAAATTGTGGTGTCTGCTGAGGCTG
>Contig852_568_senseGT
CTTATGGACCCGGTCTTGGACTGCT
>Contig852_568_senseTG
CTTATGGACCCGTTCTTGGACTGCT
>Contig852_568_reverseCA
AGCAGTCCAAGACCGGGTCCATAAG
>Contig852_568_reverseAC
AGCAGTCCAAGAACGGGTCCATAAG
>Contig856_65_senseCT
ATTCAACATCATCTTTCATTATGGG
>Contig856_65_senseTC
ATTCAACATCATTTTTCATTATGGG
>Contig856_65_reverseGA
CCCATAATGAAAGATGATGTTGAAT
>Contig856_65_reverseAG
CCCATAATGAAAAATGATGTTGAAT
>Contig856_402_senseGT
CTCCCTCCTTTAGTGGTTATTTCAG
>Contig856_402_senseTG
CTCCCTCCTTTATTGGTTATTTCAG
>Contig856_402_reverseCA
CTGAAATAACCACTAAAGGAGGGAG
>Contig856_402_reverseAC
CTGAAATAACCAATAAAGGAGGGAG
>Contig877_82_senseGC
CATCTTTGAAGGGTAGGTACGAGAC
>Contig877_82_senseCG
CATCTTTGAAGGCTAGGTACGAGAC
>Contig877_82_reverseCG
GTCTCGTACCTACCCTTCAAAGATG
>Contig877_82_reverseGC
GTCTCGTACCTAGCCTTCAAAGATG
>Contig881_673_senseTC
GACAGATGAGTTTTGCTGTAGGAAT
>Contig881_673_senseCT
GACAGATGAGTTCTGCTGTAGGAAT
>Contig881_673_reverseAG
ATTCCTACAGCAAAACTCATCTGTC
>Contig881_673_reverseGA
ATTCCTACAGCAGAACTCATCTGTC
>Contig890_70_senseAC
GCCCCGTCGGCCATATGAGAAGGAG
>Contig890_70_senseCA
GCCCCGTCGGCCCTATGAGAAGGAG
>Contig890_70_reverseTG
CTCCTTCTCATATGGCCGACGGGGC
>Contig890_70_reverseGT
CTCCTTCTCATAGGGCCGACGGGGC
>Contig945_461_senseCA
ATTCCCCTTTACCAGCATATAGCAA
>Contig945_461_senseAC
ATTCCCCTTTACAAGCATATAGCAA
>Contig945_461_reverseGT
TTGCTATATGCTGGTAAAGGGGAAT
>Contig945_461_reverseTG
TTGCTATATGCTTGTAAAGGGGAAT
>Contig946_189_senseAC
GAGAAGAGTGCAATTGCCAAAGATG
>Contig946_189_senseCA
GAGAAGAGTGCACTTGCCAAAGATG
>Contig946_189_reverseTG
CATCTTTGGCAATTGCACTCTTCTC
>Contig946_189_reverseGT
CATCTTTGGCAAGTGCACTCTTCTC
>Contig946_488_senseAT
AATGAGTCTAGAAAGAAGAATGGTC
>Contig946_488_senseTA
AATGAGTCTAGATAGAAGAATGGTC
>Contig946_488_reverseTA
GACCATTCTTCTTTCTAGACTCATT
>Contig946_488_reverseAT
GACCATTCTTCTATCTAGACTCATT
>Contig950_324_senseCG
CCAGAAGCCGCACTGTCTCCTGCAA
>Contig950_324_senseGC
CCAGAAGCCGCAGTGTCTCCTGCAA
>Contig950_324_reverseGC
TTGCAGGAGACAGTGCGGCTTCTGG
>Contig950_324_reverseCG
TTGCAGGAGACACTGCGGCTTCTGG
>Contig952_80_senseAC
ATGGAATCATCAAGCTCCATGATTA
>Contig952_80_senseCA
ATGGAATCATCACGCTCCATGATTA
>Contig952_80_reverseTG
TAATCATGGAGCTTGATGATTCCAT
>Contig952_80_reverseGT
TAATCATGGAGCGTGATGATTCCAT
>Contig955_43_senseGA
TTCTTATAATCAGTCAAATGGCCGC
>Contig955_43_senseAG
TTCTTATAATCAATCAAATGGCCGC
>Contig955_43_reverseCT
GCGGCCATTTGACTGATTATAAGAA
>Contig955_43_reverseTC
GCGGCCATTTGATTGATTATAAGAA
>Contig955_176_senseCT
TATTAATGATCGCGAGACTGGTAGA
>Contig955_176_senseTC
TATTAATGATCGTGAGACTGGTAGA
>Contig955_176_reverseGA
TCTACCAGTCTCGCGATCATTAATA
>Contig955_176_reverseAG
TCTACCAGTCTCACGATCATTAATA
>Contig955_369_senseA-
CTGGAGGAGTTAAGAGTTTAGATGT
>Contig955_369_sense-A
CTGGAGGAGTTAGAGTTTAGATGTG
>Contig955_369_reverseT-
ACATCTAAACTCTTAACTCCTCCAG
>Contig955_369_reverse-T
CACATCTAAACTCTAACTCCTCCAG
>Contig955_455_sense-C
TAGTTTTGGTCCTCTATGAAATGGG
>Contig955_455_senseC-
TAGTTTTGGTCCCTCTATGAAATGG
>Contig955_455_reverse-G
CCCATTTCATAGAGGACCAAAACTA
>Contig955_455_reverseG-
CCATTTCATAGAGGGACCAAAACTA
>Contig958_43_senseCT
TTACTGATCCTTCAGTGAGGGCATC
>Contig958_43_senseTC
TTACTGATCCTTTAGTGAGGGCATC
>Contig958_43_reverseGA
GATGCCCTCACTGAAGGATCAGTAA
>Contig958_43_reverseAG
GATGCCCTCACTAAAGGATCAGTAA
>Contig961_42_senseGT
TTCTTTTCCTCAGAAAGACGAACCT
>Contig961_42_senseTG
TTCTTTTCCTCATAAAGACGAACCT
>Contig961_42_reverseCA
AGGTTCGTCTTTCTGAGGAAAAGAA
>Contig961_42_reverseAC
AGGTTCGTCTTTATGAGGAAAAGAA
>Contig962_78_senseCT
GCTTTGCCGATTCAGCGGTGCTAAG
>Contig962_78_senseTC
GCTTTGCCGATTTAGCGGTGCTAAG
>Contig962_78_reverseGA
CTTAGCACCGCTGAATCGGCAAAGC
>Contig962_78_reverseAG
CTTAGCACCGCTAAATCGGCAAAGC
>Contig966_431_senseCT
GAAGATCAGAAACCACCGTGGTCTT
>Contig966_431_senseTC
GAAGATCAGAAATCACCGTGGTCTT
>Contig966_431_reverseGA
AAGACCACGGTGGTTTCTGATCTTC
>Contig966_431_reverseAG
AAGACCACGGTGATTTCTGATCTTC
>Contig968_216_senseGC
ATGAGCTTCTCAGAGAAAACCACCA
>Contig968_216_senseCG
ATGAGCTTCTCACAGAAAACCACCA
>Contig968_216_reverseCG
TGGTGGTTTTCTCTGAGAAGCTCAT
>Contig968_216_reverseGC
TGGTGGTTTTCTGTGAGAAGCTCAT
>Contig969_93_senseGT
CCTGACAATGGCGACTCCGAACAGC
>Contig969_93_senseTG
CCTGACAATGGCTACTCCGAACAGC
>Contig969_93_reverseCA
GCTGTTCGGAGTCGCCATTGTCAGG
>Contig969_93_reverseAC
GCTGTTCGGAGTAGCCATTGTCAGG
>Contig978_243_senseTC
GCAACAGGTTGCTGGACTCGGTTTG
>Contig978_243_senseCT
GCAACAGGTTGCCGGACTCGGTTTG
>Contig978_243_reverseAG
CAAACCGAGTCCAGCAACCTGTTGC
>Contig978_243_reverseGA
CAAACCGAGTCCGGCAACCTGTTGC
>Contig985_344_senseGT
TTTTTAGTTGAAGAGCAAAAGATTG
>Contig985_344_senseTG
TTTTTAGTTGAATAGCAAAAGATTG
>Contig985_344_reverseCA
CAATCTTTTGCTCTTCAACTAAAAA
>Contig985_344_reverseAC
CAATCTTTTGCTATTCAACTAAAAA
>Contig985_379_senseAT
GTTGAAGATTCAAAAGGCCAAGGAA
>Contig985_379_senseTA
GTTGAAGATTCATAAGGCCAAGGAA
>Contig985_379_reverseTA
TTCCTTGGCCTTTTGAATCTTCAAC
>Contig985_379_reverseAT
TTCCTTGGCCTTATGAATCTTCAAC
>Contig985_426_senseAG
ATCAAATGTCCAATGTTTTAGGCGA
>Contig985_426_senseGA
ATCAAATGTCCAGTGTTTTAGGCGA
>Contig985_426_reverseTC
TCGCCTAAAACATTGGACATTTGAT
>Contig985_426_reverseCT
TCGCCTAAAACACTGGACATTTGAT
>Contig985_558_senseTA
TCTTTTAACTGGTCTACAAATTATG
>Contig985_558_senseAT
TCTTTTAACTGGACTACAAATTATG
>Contig985_558_reverseAT
CATAATTTGTAGACCAGTTAAAAGA
>Contig985_558_reverseTA
CATAATTTGTAGTCCAGTTAAAAGA
>Contig989_525_senseCA
GTTTAGAGACTACAAGCTGCATCAT
>Contig989_525_senseAC
GTTTAGAGACTAAAAGCTGCATCAT
>Contig989_525_reverseGT
ATGATGCAGCTTGTAGTCTCTAAAC
>Contig989_525_reverseTG
ATGATGCAGCTTTTAGTCTCTAAAC
>Contig995_219_senseAG
ATTGGCTAAGAAACAAGAATTAGAA
>Contig995_219_senseGA
ATTGGCTAAGAAGCAAGAATTAGAA
>Contig995_219_reverseTC
TTCTAATTCTTGTTTCTTAGCCAAT
>Contig995_219_reverseCT
TTCTAATTCTTGCTTCTTAGCCAAT
>Contig995_245_senseTA
CCTCAAAAAAGATAGCTAAGGAAAG
>Contig995_245_senseAT
CCTCAAAAAAGAAAGCTAAGGAAAG
>Contig995_245_reverseAT
CTTTCCTTAGCTATCTTTTTTGAGG
>Contig995_245_reverseTA
CTTTCCTTAGCTTTCTTTTTTGAGG
>Contig995_261_senseCG
TAAGGAAAGCCGCAAGTTGATTTTT
>Contig995_261_senseGC
TAAGGAAAGCCGGAAGTTGATTTTT
>Contig995_261_reverseGC
AAAAATCAACTTGCGGCTTTCCTTA
>Contig995_261_reverseCG
AAAAATCAACTTCCGGCTTTCCTTA
>Contig995_287_senseAT
ACAGAGCTAAGCAATATGCCAAGGA
>Contig995_287_senseTA
ACAGAGCTAAGCTATATGCCAAGGA
>Contig995_287_reverseTA
TCCTTGGCATATTGCTTAGCTCTGT
>Contig995_287_reverseAT
TCCTTGGCATATAGCTTAGCTCTGT
>Contig995_322_senseGC
CAGCAAAAGGAGGTGATTCAGCTTA
>Contig995_322_senseCG
CAGCAAAAGGAGCTGATTCAGCTTA
>Contig995_322_reverseCG
TAAGCTGAATCACCTCCTTTTGCTG
>Contig995_322_reverseGC
TAAGCTGAATCAGCTCCTTTTGCTG
>Contig998_605_senseGA
CGGGCGGGCGATGTCATTGCCTTGC
>Contig998_605_senseAG
CGGGCGGGCGATATCATTGCCTTGC
>Contig998_605_reverseCT
GCAAGGCAATGACATCGCCCGCCCG
>Contig998_605_reverseTC
GCAAGGCAATGATATCGCCCGCCCG
>Contig998_1602_senseA-
GCTTAGCCCTGGATCCAGGTCTTCT
>Contig998_1602_sense-A
GCTTAGCCCTGGTCCAGGTCTTCTC
>Contig998_1602_reverseT-
AGAAGACCTGGATCCAGGGCTAAGC
>Contig998_1602_reverse-T
GAGAAGACCTGGACCAGGGCTAAGC
>Contig998_1661_senseG-
CTCCCTGACTGCGTGATCCTTATAA
>Contig998_1661_sense-G
CTCCCTGACTGCTGATCCTTATAAG
>Contig998_1661_reverseC-
TTATAAGGATCACGCAGTCAGGGAG
>Contig998_1661_reverse-C
CTTATAAGGATCAGCAGTCAGGGAG
>Contig1015_42_senseCT
TCTCTCGTCTCTCTCAGAAATCAAA
>Contig1015_42_senseTC
TCTCTCGTCTCTTTCAGAAATCAAA
>Contig1015_42_reverseGA
TTTGATTTCTGAGAGAGACGAGAGA
>Contig1015_42_reverseAG
TTTGATTTCTGAAAGAGACGAGAGA
>Contig1021_375_senseCA
CCTGAGAGATGGCGGCTGATTAAAG
>Contig1021_375_senseAC
CCTGAGAGATGGAGGCTGATTAAAG
>Contig1021_375_reverseGT
CTTTAATCAGCCGCCATCTCTCAGG
>Contig1021_375_reverseTG
CTTTAATCAGCCTCCATCTCTCAGG
>Contig1025_252_senseAG
GGGTTTGGACATAAAAAATGATAGA
>Contig1025_252_senseGA
GGGTTTGGACATGAAAAATGATAGA
>Contig1025_252_reverseTC
TCTATCATTTTTTATGTCCAAACCC
>Contig1025_252_reverseCT
TCTATCATTTTTCATGTCCAAACCC
>Contig1025_623_senseTC
CAATTATTTTAGTCGATGAAGTACC
>Contig1025_623_senseCT
CAATTATTTTAGCCGATGAAGTACC
>Contig1025_623_reverseAG
GGTACTTCATCGACTAAAATAATTG
>Contig1025_623_reverseGA
GGTACTTCATCGGCTAAAATAATTG
>Contig1040_440_senseGA
TATTCCCAATGCGCATGATCTTGCA
>Contig1040_440_senseAG
TATTCCCAATGCACATGATCTTGCA
>Contig1040_440_reverseCT
TGCAAGATCATGCGCATTGGGAATA
>Contig1040_440_reverseTC
TGCAAGATCATGTGCATTGGGAATA
>Contig1042_39_senseC-
TGATTCCTGATACTAAAAAAGATGA
>Contig1042_39_sense-C
TGATTCCTGATATAAAAAAGATGAA
>Contig1042_39_reverseG-
TCATCTTTTTTAGTATCAGGAATCA
>Contig1042_39_reverse-G
TTCATCTTTTTTATATCAGGAATCA
>Contig1044_62_senseTC
TGTCTCTCACCATTCTTCTCCTTCT
>Contig1044_62_senseCT
TGTCTCTCACCACTCTTCTCCTTCT
>Contig1044_62_reverseAG
AGAAGGAGAAGAATGGTGAGAGACA
>Contig1044_62_reverseGA
AGAAGGAGAAGAGTGGTGAGAGACA
>Contig1044_106_senseAC
ATTGCCTCGACAATGGAGGAGAAAG
>Contig1044_106_senseCA
ATTGCCTCGACACTGGAGGAGAAAG
>Contig1044_106_reverseTG
CTTTCTCCTCCATTGTCGAGGCAAT
>Contig1044_106_reverseGT
CTTTCTCCTCCAGTGTCGAGGCAAT
>Contig1046_163_senseAC
AAGGCAGCCTGCAAGCACAAAACTG
>Contig1046_163_senseCA
AAGGCAGCCTGCCAGCACAAAACTG
>Contig1046_163_reverseTG
CAGTTTTGTGCTTGCAGGCTGCCTT
>Contig1046_163_reverseGT
CAGTTTTGTGCTGGCAGGCTGCCTT
>Contig1046_385_senseGT
CAGGTTGATGCAGCACCTTTCAAGC
>Contig1046_385_senseTG
CAGGTTGATGCATCACCTTTCAAGC
>Contig1046_385_reverseCA
GCTTGAAAGGTGCTGCATCAACCTG
>Contig1046_385_reverseAC
GCTTGAAAGGTGATGCATCAACCTG
>Contig1057_444_senseAG
GAGACAATCTTGAAAGGAATGTTTA
>Contig1057_444_senseGA
GAGACAATCTTGGAAGGAATGTTTA
>Contig1057_444_reverseTC
TAAACATTCCTTTCAAGATTGTCTC
>Contig1057_444_reverseCT
TAAACATTCCTTCCAAGATTGTCTC
>Contig1083_97_senseAC
GGATAAAAGATGAGTAGCATAGGAA
>Contig1083_97_senseCA
GGATAAAAGATGCGTAGCATAGGAA
>Contig1083_97_reverseTG
TTCCTATGCTACTCATCTTTTATCC
>Contig1083_97_reverseGT
TTCCTATGCTACGCATCTTTTATCC
>Contig1096_161_senseGC
CTGAAGCACTTAGGATTTGTGAGGA
>Contig1096_161_senseCG
CTGAAGCACTTACGATTTGTGAGGA
>Contig1096_161_reverseCG
TCCTCACAAATCCTAAGTGCTTCAG
>Contig1096_161_reverseGC
TCCTCACAAATCGTAAGTGCTTCAG
>Contig1097_85_senseGC
ACTGGCACATTAGCTCAAGCCACAA
>Contig1097_85_senseCG
ACTGGCACATTACCTCAAGCCACAA
>Contig1097_85_reverseCG
TTGTGGCTTGAGCTAATGTGCCAGT
>Contig1097_85_reverseGC
TTGTGGCTTGAGGTAATGTGCCAGT
>Contig1100_817_senseG-
CCTGGGGAGCAGGCAATGGCCCGTG
>Contig1100_817_sense-G
CCTGGGGAGCAGCAATGGCCCGTGA
>Contig1100_817_reverseC-
CACGGGCCATTGCCTGCTCCCCAGG
>Contig1100_817_reverse-C
TCACGGGCCATTGCTGCTCCCCAGG
>Contig1100_839_senseG-
GTGAGCCCTGAAGGCAGCCATCCTT
>Contig1100_839_sense-G
GTGAGCCCTGAAGCAGCCATCCTTT
>Contig1100_839_reverseC-
AAGGATGGCTGCCTTCAGGGCTCAC
>Contig1100_839_reverse-C
AAAGGATGGCTGCTTCAGGGCTCAC
>Contig1103_428_sense-T
GCTGCTGGAGTTGCTCACTGGTGCT
>Contig1103_428_senseT-
GCTGCTGGAGTTTGCTCACTGGTGC
>Contig1103_428_reverse-A
AGCACCAGTGAGCAACTCCAGCAGC
>Contig1103_428_reverseA-
GCACCAGTGAGCAAACTCCAGCAGC
>Contig1103_893_senseTC
AAACATTGCTGATCCCTCACGCGCC
>Contig1103_893_senseCT
AAACATTGCTGACCCCTCACGCGCC
>Contig1103_893_reverseAG
GGCGCGTGAGGGATCAGCAATGTTT
>Contig1103_893_reverseGA
GGCGCGTGAGGGGTCAGCAATGTTT
>Contig1112_526_sense-C
ATGGCCCGGCTTGTCGCCGTCAAGT
>Contig1112_526_senseC-
ATGGCCCGGCTTCGTCGCCGTCAAG
>Contig1112_526_reverse-G
ACTTGACGGCGACAAGCCGGGCCAT
>Contig1112_526_reverseG-
CTTGACGGCGACGAAGCCGGGCCAT
>Contig1128_519_senseAG
ATAGAGGTGATAAACTTCCACTAGG
>Contig1128_519_senseGA
ATAGAGGTGATAGACTTCCACTAGG
>Contig1128_519_reverseTC
CCTAGTGGAAGTTTATCACCTCTAT
>Contig1128_519_reverseCT
CCTAGTGGAAGTCTATCACCTCTAT
>Contig1131_66_sense-A
CCTTCTTTAGATCCCAAATTCAATC
>Contig1131_66_senseA-
CCTTCTTTAGATACCCAAATTCAAT
>Contig1131_66_reverse-T
GATTGAATTTGGGATCTAAAGAAGG
>Contig1131_66_reverseT-
ATTGAATTTGGGTATCTAAAGAAGG
>Contig1131_389_senseT-
TTACTAAGTTTGTTGAAGAGAAGCA
>Contig1131_389_sense-T
TTACTAAGTTTGTGAAGAGAAGCAT
>Contig1131_389_reverseA-
TGCTTCTCTTCAACAAACTTAGTAA
>Contig1131_389_reverse-A
ATGCTTCTCTTCACAAACTTAGTAA
>Contig1131_763_senseG-
GCTAAGCCAAAGGCTGCTGCACCTA
>Contig1131_763_sense-G
GCTAAGCCAAAGCTGCTGCACCTAC
>Contig1131_763_reverseC-
TAGGTGCAGCAGCCTTTGGCTTAGC
>Contig1131_763_reverse-C
GTAGGTGCAGCAGCTTTGGCTTAGC
>Contig1131_781_senseG-
GCACCTACTAAGGCTAAGCCAGTTG
>Contig1131_781_sense-G
GCACCTACTAAGCTAAGCCAGTTGC
>Contig1131_781_reverseC-
CAACTGGCTTAGCCTTAGTAGGTGC
>Contig1131_781_reverse-C
GCAACTGGCTTAGCTTAGTAGGTGC
>Contig1135_430_senseAG
GAGATACGAACTATAGACAATCCTC
>Contig1135_430_senseGA
GAGATACGAACTGTAGACAATCCTC
>Contig1135_430_reverseTC
GAGGATTGTCTATAGTTCGTATCTC
>Contig1135_430_reverseCT
GAGGATTGTCTACAGTTCGTATCTC
>Contig1135_643_senseTA
TGCTACTGATGATATGGATCAGCAC
>Contig1135_643_senseAT
TGCTACTGATGAAATGGATCAGCAC
>Contig1135_643_reverseAT
GTGCTGATCCATATCATCAGTAGCA
>Contig1135_643_reverseTA
GTGCTGATCCATTTCATCAGTAGCA
>Contig1137_851_senseG-
GATATGCAAGAGGCACTGCCAGAGG
>Contig1137_851_sense-G
GATATGCAAGAGCACTGCCAGAGGG
>Contig1137_851_reverseC-
CCTCTGGCAGTGCCTCTTGCATATC
>Contig1137_851_reverse-C
CCCTCTGGCAGTGCTCTTGCATATC
>Contig1147_523_senseTC
TCCTCAACATGATATGGTACGTGTG
>Contig1147_523_senseCT
TCCTCAACATGACATGGTACGTGTG
>Contig1147_523_reverseAG
CACACGTACCATATCATGTTGAGGA
>Contig1147_523_reverseGA
CACACGTACCATGTCATGTTGAGGA
>Contig1147_589_senseTC
GCCGAACTGCCCTGGAATTATCAAG
>Contig1147_589_senseCT
GCCGAACTGCCCCGGAATTATCAAG
>Contig1147_589_reverseAG
CTTGATAATTCCAGGGCAGTTCGGC
>Contig1147_589_reverseGA
CTTGATAATTCCGGGGCAGTTCGGC
>Contig1147_635_senseTG
CATAATGCCTGGTTACATCCATAAA
>Contig1147_635_senseGT
CATAATGCCTGGGTACATCCATAAA
>Contig1147_635_reverseAC
TTTATGGATGTAACCAGGCATTATG
>Contig1147_635_reverseCA
TTTATGGATGTACCCAGGCATTATG
>Contig1147_672_senseTG
TGGAATAGTTTCTCGATCTGGTACT
>Contig1147_672_senseGT
TGGAATAGTTTCGCGATCTGGTACT
>Contig1147_672_reverseAC
AGTACCAGATCGAGAAACTATTCCA
>Contig1147_672_reverseCA
AGTACCAGATCGCGAAACTATTCCA
>Contig1147_753_senseTA
TGTTGGTATAGGTGGAGATCCTTTC
>Contig1147_753_senseAT
TGTTGGTATAGGAGGAGATCCTTTC
>Contig1147_753_reverseAT
GAAAGGATCTCCACCTATACCAACA
>Contig1147_753_reverseTA
GAAAGGATCTCCTCCTATACCAACA
>Contig1147_801_senseTC
CATTGAAAAGTTTCTGGCAGATCCT
>Contig1147_801_senseCT
CATTGAAAAGTTCCTGGCAGATCCT
>Contig1147_801_reverseAG
AGGATCTGCCAGAAACTTTTCAATG
>Contig1147_801_reverseGA
AGGATCTGCCAGGAACTTTTCAATG
>Contig1151_190_senseCT
GATCGACGGCATCGCTCGTTTCGCC
>Contig1151_190_senseTC
GATCGACGGCATTGCTCGTTTCGCC
>Contig1151_190_reverseGA
GGCGAAACGAGCGATGCCGTCGATC
>Contig1151_190_reverseAG
GGCGAAACGAGCAATGCCGTCGATC
>Contig1157_138_senseGA
ATACCGAAAAAAGTTACTCCAACAC
>Contig1157_138_senseAG
ATACCGAAAAAAATTACTCCAACAC
>Contig1157_138_reverseCT
GTGTTGGAGTAACTTTTTTCGGTAT
>Contig1157_138_reverseTC
GTGTTGGAGTAATTTTTTTCGGTAT
>Contig1167_447_sense-T
GATTCGCCATTTCCGACGTGGAGAT
>Contig1167_447_senseT-
GATTCGCCATTTTCCGACGTGGAGA
>Contig1167_447_reverse-A
ATCTCCACGTCGGAAATGGCGAATC
>Contig1167_447_reverseA-
TCTCCACGTCGGAAAATGGCGAATC
>Contig1167_586_sense-T
CCCCAGAAATTTCTACCTAGCCGGT
>Contig1167_586_senseT-
CCCCAGAAATTTTCTACCTAGCCGG
>Contig1167_586_reverse-A
ACCGGCTAGGTAGAAATTTCTGGGG
>Contig1167_586_reverseA-
CCGGCTAGGTAGAAAATTTCTGGGG
>Contig1177_718_senseAT
TGTTGCTTGGTGATGCCGGTACCTC
>Contig1177_718_senseTA
TGTTGCTTGGTGTTGCCGGTACCTC
>Contig1177_718_reverseTA
GAGGTACCGGCATCACCAAGCAACA
>Contig1177_718_reverseAT
GAGGTACCGGCAACACCAAGCAACA
>Contig1180_179_senseA-
GTTCATGGAAAAACTCGCCACGTCA
>Contig1180_179_sense-A
GTTCATGGAAAACTCGCCACGTCAT
>Contig1180_179_reverseT-
TGACGTGGCGAGTTTTTCCATGAAC
>Contig1180_179_reverse-T
ATGACGTGGCGAGTTTTCCATGAAC
>Contig1180_360_senseTC
AAAGAGTATAGATCGAAGGTAGAGA
>Contig1180_360_senseCT
AAAGAGTATAGACCGAAGGTAGAGA
>Contig1180_360_reverseAG
TCTCTACCTTCGATCTATACTCTTT
>Contig1180_360_reverseGA
TCTCTACCTTCGGTCTATACTCTTT
>Contig1180_380_sense-T
AGAGAGTGAGTTGTCGAATGTATGT
>Contig1180_380_senseT-
AGAGAGTGAGTTTGTCGAATGTATG
>Contig1180_380_reverse-A
ACATACATTCGACAACTCACTCTCT
>Contig1180_380_reverseA-
CATACATTCGACAAACTCACTCTCT
>Contig1183_106_senseTG
CTCTACAAAGGGTACTTGTTCTTTG
>Contig1183_106_senseGT
CTCTACAAAGGGGACTTGTTCTTTG
>Contig1183_106_reverseAC
CAAAGAACAAGTACCCTTTGTAGAG
>Contig1183_106_reverseCA
CAAAGAACAAGTCCCCTTTGTAGAG
>Contig1183_260_senseGA
TGAGGAGAGGAAGAGGAGCCGCCGT
>Contig1183_260_senseAG
TGAGGAGAGGAAAAGGAGCCGCCGT
>Contig1183_260_reverseCT
ACGGCGGCTCCTCTTCCTCTCCTCA
>Contig1183_260_reverseTC
ACGGCGGCTCCTTTTCCTCTCCTCA
>Contig1183_274_senseGC
GGAGCCGCCGTCGCAGCTAAACAAG
>Contig1183_274_senseCG
GGAGCCGCCGTCCCAGCTAAACAAG
>Contig1183_274_reverseCG
CTTGTTTAGCTGCGACGGCGGCTCC
>Contig1183_274_reverseGC
CTTGTTTAGCTGGGACGGCGGCTCC
>Contig1192_152_senseGA
CAACGATCCCTAGAGAAAATATTTA
>Contig1192_152_senseAG
CAACGATCCCTAAAGAAAATATTTA
>Contig1192_152_reverseCT
TAAATATTTTCTCTAGGGATCGTTG
>Contig1192_152_reverseTC
TAAATATTTTCTTTAGGGATCGTTG
>Contig1205_289_senseGA
CATCGACACTCTGGTAGGACCCTCT
>Contig1205_289_senseAG
CATCGACACTCTAGTAGGACCCTCT
>Contig1205_289_reverseCT
AGAGGGTCCTACCAGAGTGTCGATG
>Contig1205_289_reverseTC
AGAGGGTCCTACTAGAGTGTCGATG
>Contig1224_710_senseC-
TATCCATTTAGCCTTCGTGAGGGTG
>Contig1224_710_sense-C
TATCCATTTAGCTTCGTGAGGGTGT
>Contig1224_710_reverseG-
CACCCTCACGAAGGCTAAATGGATA
>Contig1224_710_reverse-G
ACACCCTCACGAAGCTAAATGGATA
>Contig1246_174_senseG-
CCCTCTAATTTTGCTGTAAAGTTAG
>Contig1246_174_sense-G
CCCTCTAATTTTCTGTAAAGTTAGA
>Contig1246_174_reverseC-
CTAACTTTACAGCAAAATTAGAGGG
>Contig1246_174_reverse-C
TCTAACTTTACAGAAAATTAGAGGG
>Contig1246_202_senseT-
CTTTATACTGTTTTTTCGTTGTAAT
>Contig1246_202_sense-T
CTTTATACTGTTTTTCGTTGTAATA
>Contig1246_202_reverseA-
ATTACAACGAAAAAACAGTATAAAG
>Contig1246_202_reverse-A
TATTACAACGAAAAACAGTATAAAG
>Contig1246_526_senseC-
ACAAAAGGTGACCTGAAGGAAGTGA
>Contig1246_526_sense-C
ACAAAAGGTGACTGAAGGAAGTGAG
>Contig1246_526_reverseG-
TCACTTCCTTCAGGTCACCTTTTGT
>Contig1246_526_reverse-G
CTCACTTCCTTCAGTCACCTTTTGT
>Contig1247_434_senseC-
AGAAGGTGCTTCCTTCAATTGGAAA
>Contig1247_434_sense-C
AGAAGGTGCTTCTTCAATTGGAAAT
>Contig1247_434_reverseG-
TTTCCAATTGAAGGAAGCACCTTCT
>Contig1247_434_reverse-G
ATTTCCAATTGAAGAAGCACCTTCT
>Contig1249_1323_senseC-
AGAGTCTGCATCCTTAAATCGTCGT
>Contig1249_1323_sense-C
AGAGTCTGCATCTTAAATCGTCGTT
>Contig1249_1323_reverseG-
ACGACGATTTAAGGATGCAGACTCT
>Contig1249_1323_reverse-G
AACGACGATTTAAGATGCAGACTCT
>Contig1257_1090_senseC-
CAGCTGCTGAACCTACTGTTGCACC
>Contig1257_1090_sense-C
CAGCTGCTGAACTACTGTTGCACCA
>Contig1257_1090_reverseG-
GGTGCAACAGTAGGTTCAGCAGCTG
>Contig1257_1090_reverse-G
TGGTGCAACAGTAGTTCAGCAGCTG
>Contig1263_190_sense-A
AATTGAAAAAAAGAGAAAGGATGGC
>Contig1263_190_senseA-
AATTGAAAAAAAAGAGAAAGGATGG
>Contig1263_190_reverse-T
GCCATCCTTTCTCTTTTTTTCAATT
>Contig1263_190_reverseT-
CCATCCTTTCTCTTTTTTTTCAATT
>Contig1276_788_sense-A
CTGTGTGGGAAACTAGCTGTATAGA
>Contig1276_788_senseA-
CTGTGTGGGAAAACTAGCTGTATAG
>Contig1276_788_reverse-T
TCTATACAGCTAGTTTCCCACACAG
>Contig1276_788_reverseT-
CTATACAGCTAGTTTTCCCACACAG
>Contig1285_877_senseT-
TAATTTTTTTTTTAATTGAGTGATG
>Contig1285_877_sense-T
TAATTTTTTTTTAATTGAGTGATGT
>Contig1285_877_reverseA-
CATCACTCAATTAAAAAAAAAATTA
>Contig1285_877_reverse-A
ACATCACTCAATTAAAAAAAAATTA
>Contig1286_746_sense-G
GTTGCTGCTCAGAAGCTGCCAACCC
>Contig1286_746_senseG-
GTTGCTGCTCAGGAAGCTGCCAACC
>Contig1286_746_reverse-C
GGGTTGGCAGCTTCTGAGCAGCAAC
>Contig1286_746_reverseC-
GGTTGGCAGCTTCCTGAGCAGCAAC
>Contig1286_918_senseT-
ACTTCTCAGTTTTCCCCTCGCTTCA
>Contig1286_918_sense-T
ACTTCTCAGTTTCCCCTCGCTTCAG
>Contig1286_918_reverseA-
TGAAGCGAGGGGAAAACTGAGAAGT
>Contig1286_918_reverse-A
CTGAAGCGAGGGGAAACTGAGAAGT
>Contig1289_49_senseAT
GAATCGCCGGGAAATGACGTATTTT
>Contig1289_49_senseTA
GAATCGCCGGGATATGACGTATTTT
>Contig1289_49_reverseTA
AAAATACGTCATTTCCCGGCGATTC
>Contig1289_49_reverseAT
AAAATACGTCATATCCCGGCGATTC
>Contig1296_73_senseCT
AAAAAATGGCGTCGTGGTGTGCATT
>Contig1296_73_senseTC
AAAAAATGGCGTTGTGGTGTGCATT
>Contig1296_73_reverseGA
AATGCACACCACGACGCCATTTTTT
>Contig1296_73_reverseAG
AATGCACACCACAACGCCATTTTTT
>Contig1296_146_senseTG
CGCTCCTTTAGCTGTCGGCTGCGCT
>Contig1296_146_senseGT
CGCTCCTTTAGCGGTCGGCTGCGCT
>Contig1296_146_reverseAC
AGCGCAGCCGACAGCTAAAGGAGCG
>Contig1296_146_reverseCA
AGCGCAGCCGACCGCTAAAGGAGCG
>Contig1317_45_senseGC
GTCAGAGAAGAAGCTATCGAACCCA
>Contig1317_45_senseCG
GTCAGAGAAGAACCTATCGAACCCA
>Contig1317_45_reverseCG
TGGGTTCGATAGCTTCTTCTCTGAC
>Contig1317_45_reverseGC
TGGGTTCGATAGGTTCTTCTCTGAC
>Contig1342_658_senseTA
GAAAGGTCCTGATCTCGGAATACAT
>Contig1342_658_senseAT
GAAAGGTCCTGAACTCGGAATACAT
>Contig1342_658_reverseAT
ATGTATTCCGAGATCAGGACCTTTC
>Contig1342_658_reverseTA
ATGTATTCCGAGTTCAGGACCTTTC
>Contig1342_694_senseA-
TGGTGCAGGAAAAGGGGTGAAGACT
>Contig1342_694_sense-A
TGGTGCAGGAAAGGGGTGAAGACTC
>Contig1342_694_reverseT-
AGTCTTCACCCCTTTTCCTGCACCA
>Contig1342_694_reverse-T
GAGTCTTCACCCCTTTCCTGCACCA
>Contig1350_453_senseTC
GACACGTGATGATCTCTTCAATATT
>Contig1350_453_senseCT
GACACGTGATGACCTCTTCAATATT
>Contig1350_453_reverseAG
AATATTGAAGAGATCATCACGTGTC
>Contig1350_453_reverseGA
AATATTGAAGAGGTCATCACGTGTC
>Contig1350_911_sense-G
CTTGCTTGAAGGACTCAATGGTGTT
>Contig1350_911_senseG-
CTTGCTTGAAGGGACTCAATGGTGT
>Contig1350_911_reverse-C
AACACCATTGAGTCCTTCAAGCAAG
>Contig1350_911_reverseC-
ACACCATTGAGTCCCTTCAAGCAAG
>Contig1355_312_senseTC
ATGGAGATGATGTTGTGATTGTAGC
>Contig1355_312_senseCT
ATGGAGATGATGCTGTGATTGTAGC
>Contig1355_312_reverseAG
GCTACAATCACAACATCATCTCCAT
>Contig1355_312_reverseGA
GCTACAATCACAGCATCATCTCCAT
>Contig1355_757_senseGT
GCCCATGGGTGTGACTTCAGAAAAT
>Contig1355_757_senseTG
GCCCATGGGTGTTACTTCAGAAAAT
>Contig1355_757_reverseCA
ATTTTCTGAAGTCACACCCATGGGC
>Contig1355_757_reverseAC
ATTTTCTGAAGTAACACCCATGGGC
>Contig1356_791_senseTC
CAAAGATGGCTATTGGAAGTGGTTT
>Contig1356_791_senseCT
CAAAGATGGCTACTGGAAGTGGTTT
>Contig1356_791_reverseAG
AAACCACTTCCAATAGCCATCTTTG
>Contig1356_791_reverseGA
AAACCACTTCCAGTAGCCATCTTTG
>Contig1364_125_senseA-
AAAAAAAAAAAAATCTTCAAAACCA
>Contig1364_125_sense-A
AAAAAAAAAAAATCTTCAAAACCAA
>Contig1364_125_reverseT-
TGGTTTTGAAGATTTTTTTTTTTTT
>Contig1364_125_reverse-T
TTGGTTTTGAAGATTTTTTTTTTTT
>Contig1374_163_senseTC
AAAACAGCGTCGTTTTAAACGCTAA
>Contig1374_163_senseCT
AAAACAGCGTCGCTTTAAACGCTAA
>Contig1374_163_reverseAG
TTAGCGTTTAAAACGACGCTGTTTT
>Contig1374_163_reverseGA
TTAGCGTTTAAAGCGACGCTGTTTT
>Contig1374_391_senseTC
GAATCCTATCAATACCGTCTTCGAT
>Contig1374_391_senseCT
GAATCCTATCAACACCGTCTTCGAT
>Contig1374_391_reverseAG
ATCGAAGACGGTATTGATAGGATTC
>Contig1374_391_reverseGA
[truncated: 4,793 more rows]

## Sheet: Vernicia fordii
Vernicia fordii (allavailsnp) contains 25 nucleotides sense and reverse string surrounding the SNP, the SNP is at the middle position (residue 13)
>Contig5_871_senseA-
AAATTTCATGCAACATATTTGTCTA
>Contig5_871_sense-A
AAATTTCATGCACATATTTGTCTAT
>Contig5_871_reverseT-
TAGACAAATATGTTGCATGAAATTT
>Contig5_871_reverse-T
ATAGACAAATATGTGCATGAAATTT
>Contig11_32_senseTA
GCAAAAAATCTATTCTTTTTCTATA
>Contig11_32_senseAT
GCAAAAAATCTAATCTTTTTCTATA
>Contig11_32_reverseAT
TATAGAAAAAGAATAGATTTTTTGC
>Contig11_32_reverseTA
TATAGAAAAAGATTAGATTTTTTGC
>Contig63_140_senseAC
GATAGAACCAACACCAGATGGTGAA
>Contig63_140_senseCA
GATAGAACCAACCCCAGATGGTGAA
>Contig63_140_reverseTG
TTCACCATCTGGTGTTGGTTCTATC
>Contig63_140_reverseGT
TTCACCATCTGGGGTTGGTTCTATC
>Contig63_167_senseTA
GTTCGGTCCTCATGATGCCCAATTG
>Contig63_167_senseAT
GTTCGGTCCTCAAGATGCCCAATTG
>Contig63_167_reverseAT
CAATTGGGCATCATGAGGACCGAAC
>Contig63_167_reverseTA
CAATTGGGCATCTTGAGGACCGAAC
>Contig63_422_senseTC
GGGGCATTTTTATGTGCCTCCTGCT
>Contig63_422_senseCT
GGGGCATTTTTACGTGCCTCCTGCT
>Contig63_422_reverseAG
AGCAGGAGGCACATAAAAATGCCCC
>Contig63_422_reverseGA
AGCAGGAGGCACGTAAAAATGCCCC
>Contig65_598_senseAG
TTGTAGCTTTTGAAAGGGGAATTTC
>Contig65_598_senseGA
TTGTAGCTTTTGGAAGGGGAATTTC
>Contig65_598_reverseTC
GAAATTCCCCTTTCAAAAGCTACAA
>Contig65_598_reverseCT
GAAATTCCCCTTCCAAAAGCTACAA
>Contig73_109_senseGC
TTTCTTCTCCCAGAACCTCCGCTCA
>Contig73_109_senseCG
TTTCTTCTCCCACAACCTCCGCTCA
>Contig73_109_reverseCG
TGAGCGGAGGTTCTGGGAGAAGAAA
>Contig73_109_reverseGC
TGAGCGGAGGTTGTGGGAGAAGAAA
>Contig73_198_senseCG
GTTAACTGTTGGCAAGACCCTATGA
>Contig73_198_senseGC
GTTAACTGTTGGGAAGACCCTATGA
>Contig73_198_reverseGC
TCATAGGGTCTTGCCAACAGTTAAC
>Contig73_198_reverseCG
TCATAGGGTCTTCCCAACAGTTAAC
>Contig73_217_senseCG
CTATGAATCCAGCTAAGTGGAAGGA
>Contig73_217_senseGC
CTATGAATCCAGGTAAGTGGAAGGA
>Contig73_217_reverseGC
TCCTTCCACTTAGCTGGATTCATAG
>Contig73_217_reverseCG
TCCTTCCACTTACCTGGATTCATAG
>Contig73_301_senseGT
AGTTCTTTACTAGAGGCAAAGGCAA
>Contig73_301_senseTG
AGTTCTTTACTATAGGCAAAGGCAA
>Contig73_301_reverseCA
TTGCCTTTGCCTCTAGTAAAGAACT
>Contig73_301_reverseAC
TTGCCTTTGCCTATAGTAAAGAACT
>Contig84_263_senseGT
TACAGAGCAATAGATTATAGGTTTT
>Contig84_263_senseTG
TACAGAGCAATATATTATAGGTTTT
>Contig84_263_reverseCA
AAAACCTATAATCTATTGCTCTGTA
>Contig84_263_reverseAC
AAAACCTATAATATATTGCTCTGTA
>Contig101_475_senseCT
ACTACTAGCTGACGAAGTATTTAAT
>Contig101_475_senseTC
ACTACTAGCTGATGAAGTATTTAAT
>Contig101_475_reverseGA
ATTAAATACTTCGTCAGCTAGTAGT
>Contig101_475_reverseAG
ATTAAATACTTCATCAGCTAGTAGT
>Contig101_580_senseGC
TAAGTCCGTGGAGGGTGGTAATGAA
>Contig101_580_senseCG
TAAGTCCGTGGACGGTGGTAATGAA
>Contig101_580_reverseCG
TTCATTACCACCCTCCACGGACTTA
>Contig101_580_reverseGC
TTCATTACCACCGTCCACGGACTTA
>Contig111_783_sense-A
AAATTTATAGAAGGATCCGTTTTAT
>Contig111_783_senseA-
AAATTTATAGAAAGGATCCGTTTTA
>Contig111_783_reverse-T
ATAAAACGGATCCTTCTATAAATTT
>Contig111_783_reverseT-
TAAAACGGATCCTTTCTATAAATTT
>Contig113_41_senseGA
TCTTACTCATGAGATCCAACTACCT
>Contig113_41_senseAG
TCTTACTCATGAAATCCAACTACCT
>Contig113_41_reverseCT
AGGTAGTTGGATCTCATGAGTAAGA
>Contig113_41_reverseTC
AGGTAGTTGGATTTCATGAGTAAGA
>Contig113_89_senseAT
ATTTAAGGCGCTAGTTCTTGAAGGA
>Contig113_89_senseTA
ATTTAAGGCGCTTGTTCTTGAAGGA
>Contig113_89_reverseTA
TCCTTCAAGAACTAGCGCCTTAAAT
>Contig113_89_reverseAT
TCCTTCAAGAACAAGCGCCTTAAAT
>Contig113_281_senseAC
CACCTTCACTGAAGGTGAGCCATGG
>Contig113_281_senseCA
CACCTTCACTGACGGTGAGCCATGG
>Contig113_281_reverseTG
CCATGGCTCACCTTCAGTGAAGGTG
>Contig113_281_reverseGT
CCATGGCTCACCGTCAGTGAAGGTG
>Contig125_74_senseGA
GGCGTTCTTCACGATAGCCGCCCTT
>Contig125_74_senseAG
GGCGTTCTTCACAATAGCCGCCCTT
>Contig125_74_reverseCT
AAGGGCGGCTATCGTGAAGAACGCC
>Contig125_74_reverseTC
AAGGGCGGCTATTGTGAAGAACGCC
>Contig125_198_senseGC
CCAAAAATCTCAGAACCAGTTCAGT
>Contig125_198_senseCG
CCAAAAATCTCACAACCAGTTCAGT
>Contig125_198_reverseCG
ACTGAACTGGTTCTGAGATTTTTGG
>Contig125_198_reverseGC
ACTGAACTGGTTGTGAGATTTTTGG
>Contig125_280_senseCA
CACTCTTAATGGCCATCAAAGGCCA
>Contig125_280_senseAC
CACTCTTAATGGACATCAAAGGCCA
>Contig125_280_reverseGT
TGGCCTTTGATGGCCATTAAGAGTG
>Contig125_280_reverseTG
TGGCCTTTGATGTCCATTAAGAGTG
>Contig125_373_senseGA
GAGATGCTAGCAGAGCCTTAGCCCT
>Contig125_373_senseAG
GAGATGCTAGCAAAGCCTTAGCCCT
>Contig125_373_reverseCT
AGGGCTAAGGCTCTGCTAGCATCTC
>Contig125_373_reverseTC
AGGGCTAAGGCTTTGCTAGCATCTC
>Contig125_433_senseGT
TTGAGGGTCTTAGTGATGCTGAACT
>Contig125_433_senseTG
TTGAGGGTCTTATTGATGCTGAACT
>Contig125_433_reverseCA
AGTTCAGCATCACTAAGACCCTCAA
>Contig125_433_reverseAC
AGTTCAGCATCAATAAGACCCTCAA
>Contig125_487_senseAG
TCATGGAAAAATACGTGAAGGTTGG
>Contig125_487_senseGA
TCATGGAAAAATGCGTGAAGGTTGG
>Contig125_487_reverseTC
CCAACCTTCACGTATTTTTCCATGA
>Contig125_487_reverseCT
CCAACCTTCACGCATTTTTCCATGA
>Contig131_719_senseT-
CTTTTTTTTTTTTAATATCCTTTCT
>Contig131_719_sense-T
CTTTTTTTTTTTAATATCCTTTCTA
>Contig131_719_reverseA-
AGAAAGGATATTAAAAAAAAAAAAG
>Contig131_719_reverse-A
TAGAAAGGATATTAAAAAAAAAAAG
>Contig172_626_senseAG
TAAAAAGTAAGCACATCCAATTATG
>Contig172_626_senseGA
TAAAAAGTAAGCGCATCCAATTATG
>Contig172_626_reverseTC
CATAATTGGATGTGCTTACTTTTTA
>Contig172_626_reverseCT
CATAATTGGATGCGCTTACTTTTTA
>Contig173_990_senseGA
AAAAGCTTAATTGCAGTCCTTCGAG
>Contig173_990_senseAG
AAAAGCTTAATTACAGTCCTTCGAG
>Contig173_990_reverseCT
CTCGAAGGACTGCAATTAAGCTTTT
>Contig173_990_reverseTC
CTCGAAGGACTGTAATTAAGCTTTT
>Contig173_1034_sense-A
TGGCCACAATGTTGTACTCGAATGG
>Contig173_1034_senseA-
TGGCCACAATGTATGTACTCGAATG
>Contig173_1034_reverse-T
CCATTCGAGTACAACATTGTGGCCA
>Contig173_1034_reverseT-
CATTCGAGTACATACATTGTGGCCA
>Contig180_416_senseGA
AGGCTTGGAACAGAGAAGGGTCTTT
>Contig180_416_senseAG
AGGCTTGGAACAAAGAAGGGTCTTT
>Contig180_416_reverseCT
AAAGACCCTTCTCTGTTCCAAGCCT
>Contig180_416_reverseTC
AAAGACCCTTCTTTGTTCCAAGCCT
>Contig180_560_sense-T
TGGCAAGTTGGTGCAGAAAATGTAT
>Contig180_560_senseT-
TGGCAAGTTGGTTGCAGAAAATGTA
>Contig180_560_reverse-A
ATACATTTTCTGCACCAACTTGCCA
>Contig180_560_reverseA-
TACATTTTCTGCAACCAACTTGCCA
>Contig180_660_sense-C
CAATAATATTCCACACAAGCTTGTT
>Contig180_660_senseC-
CAATAATATTCCCACACAAGCTTGT
>Contig180_660_reverse-G
AACAAGCTTGTGTGGAATATTATTG
>Contig180_660_reverseG-
ACAAGCTTGTGTGGGAATATTATTG
>Contig182_293_senseAG
GATTGACGGATTAGAAAAACTTTGT
>Contig182_293_senseGA
GATTGACGGATTGGAAAAACTTTGT
>Contig182_293_reverseTC
ACAAAGTTTTTCTAATCCGTCAATC
>Contig182_293_reverseCT
ACAAAGTTTTTCCAATCCGTCAATC
>Contig193_131_senseTG
TAAAATGGCTCGTTCTCCCTCCAAC
>Contig193_131_senseGT
TAAAATGGCTCGGTCTCCCTCCAAC
>Contig193_131_reverseAC
GTTGGAGGGAGAACGAGCCATTTTA
>Contig193_131_reverseCA
GTTGGAGGGAGACCGAGCCATTTTA
>Contig193_263_senseGA
AGGGTCTATGGTGGGGAAAGTAGAA
>Contig193_263_senseAG
AGGGTCTATGGTAGGGAAAGTAGAA
>Contig193_263_reverseCT
TTCTACTTTCCCCACCATAGACCCT
>Contig193_263_reverseTC
TTCTACTTTCCCTACCATAGACCCT
>Contig193_340_senseAG
ATCCGATAACTGAGTACTACAGACC
>Contig193_340_senseGA
ATCCGATAACTGGGTACTACAGACC
>Contig193_340_reverseTC
GGTCTGTAGTACTCAGTTATCGGAT
>Contig193_340_reverseCT
GGTCTGTAGTACCCAGTTATCGGAT
>Contig193_433_senseGC
CAAACTGAAGTAGAAGCTTCCAGAT
>Contig193_433_senseCG
CAAACTGAAGTACAAGCTTCCAGAT
>Contig193_433_reverseCG
ATCTGGAAGCTTCTACTTCAGTTTG
>Contig193_433_reverseGC
ATCTGGAAGCTTGTACTTCAGTTTG
>Contig197_526_senseGT
GATCTCTGGTTAGAACTTAGGTCTT
>Contig197_526_senseTG
GATCTCTGGTTATAACTTAGGTCTT
>Contig197_526_reverseCA
AAGACCTAAGTTCTAACCAGAGATC
>Contig197_526_reverseAC
AAGACCTAAGTTATAACCAGAGATC
